# Supplementary material for: Membrane prewetting by condensates promotes tight-junction belt formation
Source: Nature. 2024 Aug 7;632(8025):647–55. doi: 10.1038/s41586-024-07726-0 (PMC11324514; doi:10.1038/s41586-024-07726-0)
Supplement: Supplementary file 4 — Time-resolved proximity proteomics of tight-junction assembly. [file 41586_2024_7726_MOESM4_ESM.xlsx]

## Sheet: legend
Tab name	Data correspond to two biologically independent experiments. Pvalues/FDR were obtained by moderated t-test in R package limma
30min	Log2-fold change (FC) in ZO1-APEX2 30min(+Ca) over ZO1-APEX 0h (-Ca) samples of the proteins identified in MDCKII living cells Hits: FDR < 0.05 and FC ≥ 2.
1h	Log2-fold change (FC) in ZO1-APEX2 1h(+Ca) over ZO1-APEX 0h (-Ca) samples of the proteins identified in MDCKII living cells Hits: FDR < 0.05 and FC ≥ 2.
3h	Log2-fold change (FC) in ZO1-APEX2 3h(+Ca) over ZO1-APEX 0h (-Ca) samples of the proteins identified in MDCKII living cells Hits: FDR < 0.05 and FC ≥ 2.
18h	Log2-fold change (FC) in ZO1-APEX2 18h(+Ca) over ZO1-APEX 0h (-Ca) samples of the proteins identified in MDCKII living cells Hits: FDR < 0.05 and FC ≥ 2.
Full data set	Top3, qupm, signal sum, batch cleaned signal sum, and normalized signal sum of all proteins detected by eRIC or RIC

## Sheet: 30min
gene_name	protein_id	description	max.qupm	log2FC	comparison	pvalue	fdr	hit_annotation
YBX3	J9NTE1|J9NV99	Y-box binding protein 3 OS=Canis lupus familiaris OX=9615 GN=YBX3 PE=4 SV=1|Y-box binding protein 3 OS=Canis lupus familiaris OX=9615 GN=YBX3 PE=4 SV=1	4	1.228	t0.5h - t0h	5.05791e-05	0.0333251	hit
TJP1	F1PMA1|J9PAE7	Tight junction protein ZO-1 OS=Canis lupus familiaris OX=9615 GN=TJP1 PE=3 SV=2|Tight junction protein ZO-1 OS=Canis lupus familiaris OX=9615 GN=TJP1 PE=3 SV=1	71	1.0737	t0.5h - t0h	0.000117493	0.0424672	hit
F13A1	F1PKX3	Coagulation factor XIII A chain OS=Canis lupus familiaris OX=9615 GN=F13A1 PE=4 SV=2	2	1.56641	t0.5h - t0h	0.000160045	0.0473296	hit
SLC39A7	G1K274|Q5TJF6	Zinc transporter SLC39A7 OS=Canis lupus familiaris OX=9615 GN=SLC39A7 PE=4 SV=2|Zinc transporter SLC39A7 OS=Canis lupus familiaris OX=9615 GN=SLC39A7 PE=3 SV=1	2	1.43852	t0.5h - t0h	0.000261924	0.0475684	hit

## Sheet: 1h
gene_name	protein_id	description	max.qupm	log2FC	comparison	pvalue	fdr	hit_annotation
F13A1	F1PKX3	Coagulation factor XIII A chain OS=Canis lupus familiaris OX=9615 GN=F13A1 PE=4 SV=2	2	2.42294	t1h - t0h	5.06173e-06	0.00840629	hit
ZCCHC17	F6XYB1	Uncharacterized protein OS=Canis lupus familiaris OX=9615 GN=ZCCHC17 PE=4 SV=1	2	1.60058	t1h - t0h	9.7e-06	0.008406	hit
C4H1ORF131	F1PHY8	Chromosome 4 C1orf131 homolog OS=Canis lupus familiaris OX=9615 GN=C4H1orf131 PE=4 SV=2	2	1.51463	t1h - t0h	3.2831e-05	0.0133346	hit
FBN1	F1PIA3	Fibrillin 1 OS=Canis lupus familiaris OX=9615 GN=FBN1 PE=4 SV=2	4	2.2369	t1h - t0h	3.34909e-05	0.0133346	hit
DSG1	E2RKW8|F1PW60|Q9GKQ8	Desmoglein-1 OS=Canis lupus familiaris OX=9615 GN=DSG1 PE=4 SV=2|Desmoglein-1 OS=Canis lupus familiaris OX=9615 GN=DSG1 PE=4 SV=2|Desmoglein-1 OS=Canis lupus familiaris OX=9615 GN=DSG1 PE=2 SV=1	4	1.27176	t1h - t0h	3.76866e-05	0.0133346	hit
BLMH	E2R857	Bleomycin hydrolase OS=Canis lupus familiaris OX=9615 GN=BLMH PE=4 SV=1	5	1.2624	t1h - t0h	4.09917e-05	0.0133346	hit
GSDMA	F1PZL0	Gasdermin A OS=Canis lupus familiaris OX=9615 GN=GSDMA PE=4 SV=2	3	1.30788	t1h - t0h	4.86631e-05	0.014391	hit
TJP1	F1PMA1|J9PAE7	Tight junction protein ZO-1 OS=Canis lupus familiaris OX=9615 GN=TJP1 PE=3 SV=2|Tight junction protein ZO-1 OS=Canis lupus familiaris OX=9615 GN=TJP1 PE=3 SV=1	71	1.1837	t1h - t0h	5.55955e-05	0.015071	hit
CHAF1B	E2RDS8|J9PA29	Chromatin assembly factor 1 subunit B OS=Canis lupus familiaris OX=9615 GN=CHAF1B PE=4 SV=2|Chromatin assembly factor 1 subunit B OS=Canis lupus familiaris OX=9615 GN=CHAF1B PE=4 SV=1	2	1.13779	t1h - t0h	7.60686e-05	0.0176057	hit
USP53	E2RQX2	TJ-Ubiquitin specific peptidase 53 OS=Canis lupus familiaris OX=9615 GN=USP53 PE=4 SV=2	7	1.10349	t1h - t0h	9.87e-05	0.017736	hit
POLA2	F6XEE7	DNA polymerase alpha subunit B OS=Canis lupus familiaris OX=9615 GN=POLA2 PE=3 SV=1	2	1.18021	t1h - t0h	9.96304e-05	0.0177363	hit
OCLN	E2R3X4|F1PZF7|Q28269	Occludin OS=Canis lupus familiaris OX=9615 GN=OCLN PE=3 SV=2|Occludin OS=Canis lupus familiaris OX=9615 GN=OCLN PE=3 SV=1|Occludin OS=Canis lupus familiaris OX=9615 GN=OCLN PE=1 SV=1	9	1.16605	t1h - t0h	0.000117	0.017736	hit
EPB41L2	F1PTI7	Erythrocyte membrane protein band 4.1 like 2 OS=Canis lupus familiaris OX=9615 GN=EPB41L2 PE=4 SV=2	4	1.00581	t1h - t0h	0.00011995	0.0177363	hit
SLC4A1AP	F1PB26|J9NV18	Uncharacterized protein OS=Canis lupus familiaris OX=9615 GN=SLC4A1AP PE=4 SV=2|Uncharacterized protein OS=Canis lupus familiaris OX=9615 GN=SLC4A1AP PE=4 SV=1	3	1.04662	t1h - t0h	0.000143	0.018627	hit
SCRN3	E2RJZ5	Secernin 3 OS=Canis lupus familiaris OX=9615 GN=SCRN3 PE=4 SV=2	5	1.51457	t1h - t0h	0.000154289	0.0193039	hit
ANLN	F1PZ90	Anillin actin binding protein OS=Canis lupus familiaris OX=9615 GN=ANLN PE=4 SV=2	18	1.64759	t1h - t0h	0.000178246	0.0214753	hit
CGNL1	E2QV06	Cingulin like 1 OS=Canis lupus familiaris OX=9615 GN=CGNL1 PE=4 SV=2	18	1.18355	t1h - t0h	0.000229	0.02516	hit
CDK5RAP3	E2QTB7|F6V322	CDK5 regulatory subunit associated protein 3 OS=Canis lupus familiaris OX=9615 GN=CDK5RAP3 PE=4 SV=1|CDK5 regulatory subunit associated protein 3 OS=Canis lupus familiaris OX=9615 GN=CDK5RAP3 PE=4 SV=1	4	1.23083	t1h - t0h	0.000271	0.026748	hit
CDK1	E2RGJ9	Cyclin dependent kinase 1 OS=Canis lupus familiaris OX=9615 GN=CDK1 PE=3 SV=1	5	1.78508	t1h - t0h	0.000286	0.027162	hit
IQGAP3	F6Y6X6	IQ motif containing GTPase activating protein 3 OS=Canis lupus familiaris OX=9615 GN=IQGAP3 PE=4 SV=1	3	2.04962	t1h - t0h	0.000385	0.031328	hit
VWF	G1K2B9|Q28295	von Willebrand factor OS=Canis lupus familiaris OX=9615 GN=VWF PE=4 SV=1|von Willebrand factor OS=Canis lupus familiaris OX=9615 GN=VWF PE=1 SV=2	2	1.60124	t1h - t0h	0.000413	0.032024	hit
_PKP1_LOC100855871	A0A0B4J1A2	Uncharacterized protein OS=Canis lupus familiaris OX=9615 GN=LOC100855871 PE=4 SV=1	4	1.57412	t1h - t0h	0.000472	0.035681	hit
DIAPH3	F1P8P7|J9NUP8	Diaphanous related formin 3 OS=Canis lupus familiaris OX=9615 GN=DIAPH3 PE=4 SV=2|Diaphanous related formin 3 OS=Canis lupus familiaris OX=9615 GN=DIAPH3 PE=4 SV=1	3	1.667	t1h - t0h	0.000538	0.037562	hit

## Sheet: 3h
gene_name	protein_id	description	max.qupm	log2FC	comparison	pvalue	fdr	hit_annotation
TJP1	F1PMA1|J9PAE7	Tight junction protein ZO-1 OS=Canis lupus familiaris OX=9615 GN=TJP1 PE=3 SV=2|Tight junction protein ZO-1 OS=Canis lupus familiaris OX=9615 GN=TJP1 PE=3 SV=1	71	2.55801	t3h - t0h	8.90988e-08	0.000174419	hit
USP53	E2RQX2	Ubiquitin specific peptidase 53 OS=Canis lupus familiaris OX=9615 GN=USP53 PE=4 SV=2	7	2.33568	t3h - t0h	2.04072e-07	0.000174419	hit
MAGI3	J9P535	Membrane associated guanylate kinase, WW and PDZ domain containing 3 OS=Canis lupus familiaris OX=9615 GN=MAGI3 PE=4 SV=1	20	2.16609	t3h - t0h	2.86775e-07	0.000174419	hit
LPP	E2RSJ3	Polarity-Scrib complexUncharacterized protein OS=Canis lupus familiaris OX=9615 GN=LPP PE=4 SV=2	8	2.19019	t3h - t0h	3.21707e-07	0.000174419	hit
CGNL1	E2QV06	Cingulin like 1 OS=Canis lupus familiaris OX=9615 GN=CGNL1 PE=4 SV=2	18	2.52938	t3h - t0h	4.97169e-07	0.000202161	hit
SHROOM2	J9NXX4	Shroom family member 2 OS=Canis lupus familiaris OX=9615 GN=SHROOM2 PE=4 SV=1	30	1.8013	t3h - t0h	9.8853e-07	0.000321569	hit
MAGI1	F1PK57|J9NV31	Uncharacterized protein OS=Canis lupus familiaris OX=9615 GN=MAGI1 PE=1 SV=2|Uncharacterized protein OS=Canis lupus familiaris OX=9615 GN=MAGI1 PE=4 SV=1	4	1.94755	t3h - t0h	1.73317e-06	0.000433692	hit
OCLN	E2R3X4|F1PZF7|Q28269	Occludin OS=Canis lupus familiaris OX=9615 GN=OCLN PE=3 SV=2|Occludin OS=Canis lupus familiaris OX=9615 GN=OCLN PE=3 SV=1|Occludin OS=Canis lupus familiaris OX=9615 GN=OCLN PE=1 SV=1	9	1.93079	t3h - t0h	2.02619e-06	0.000439413	hit
TJP2	F1PEE3	Tight junction protein ZO-2 OS=Canis lupus familiaris OX=9615 GN=TJP2 PE=3 SV=2	37	1.65651	t3h - t0h	3.16284e-06	0.000605219	hit
FBN1	F1PIA3	Fibrillin 1 OS=Canis lupus familiaris OX=9615 GN=FBN1 PE=4 SV=2	4	2.95383	t3h - t0h	3.47774e-06	0.000628504	hit
CGN	A7YH32|F1PLU8	Cingulin OS=Canis lupus familiaris OX=9615 GN=CGN PE=2 SV=1|Cingulin OS=Canis lupus familiaris OX=9615 GN=CGN PE=4 SV=2	59	1.88609	t3h - t0h	3.9464e-06	0.000675666	hit
TNS4	E2QX58|E2QX60	Tensin 4 OS=Canis lupus familiaris OX=9615 GN=TNS4 PE=4 SV=2|Tensin 4 OS=Canis lupus familiaris OX=9615 GN=TNS4 PE=4 SV=1	7	1.52604	t3h - t0h	4.18949e-06	0.00068142	hit
PARD3B	F1PUY2|J9P593	Par-3 family cell polarity regulator beta OS=Canis lupus familiaris OX=9615 GN=PARD3B PE=4 SV=2|Par-3 family cell polarity regulator beta OS=Canis lupus familiaris OX=9615 GN=PARD3B PE=4 SV=1	5	1.67477	t3h - t0h	4.98344e-06	0.000751718	hit
PARD3	F1PFK4	Par-3 family cell polarity regulator OS=Canis lupus familiaris OX=9615 GN=PARD3 PE=1 SV=2	16	1.6876	t3h - t0h	5.08386e-06	0.000751718	hit
ITGA2	E2REA9	Integrin subunit alpha 2 OS=Canis lupus familiaris OX=9615 GN=ITGA2 PE=3 SV=2	11	1.51728	t3h - t0h	6.39218e-06	0.000867386	hit
ITGB8	F6X717	Integrin beta OS=Canis lupus familiaris OX=9615 GN=ITGB8 PE=3 SV=1	3	1.40795	t3h - t0h	7.25437e-06	0.000911801	hit
SHROOM3	F1PE29	Shroom family member 3 OS=Canis lupus familiaris OX=9615 GN=SHROOM3 PE=4 SV=2	9	1.33328	t3h - t0h	7.28768e-06	0.000911801	hit
SIPA1L1	E2QS96|F6UT09	Signal induced proliferation associated 1 like 1 OS=Canis lupus familiaris OX=9615 GN=SIPA1L1 PE=4 SV=1|Signal induced proliferation associated 1 like 1 OS=Canis lupus familiaris OX=9615 GN=SIPA1L1 PE=4 SV=1	14	1.47825	t3h - t0h	7.84613e-06	0.000940248	hit
PLEKHA6	J9NWU4	Pleckstrin homology domain containing A6 OS=Canis lupus familiaris OX=9615 GN=PLEKHA6 PE=4 SV=1	12	1.57059	t3h - t0h	8.09313e-06	0.000940248	hit
FRMD4B	F1PXZ6	FERM domain containing 4B OS=Canis lupus familiaris OX=9615 GN=FRMD4B PE=4 SV=2	8	1.35818	t3h - t0h	8.79827e-06	0.000986923	hit
TANC2	F1PAF9|F1PAH3	Tetratricopeptide repeat, ankyrin repeat and coiled-coil containing 2 OS=Canis lupus familiaris OX=9615 GN=TANC2 PE=4 SV=2|Tetratricopeptide repeat, ankyrin repeat and coiled-coil containing 2 OS=Canis lupus familiaris OX=9615 GN=TANC2 PE=4 SV=2	9	1.39905	t3h - t0h	9.57623e-06	0.00103838	hit
NEBL	F1PQ88	Nebulette OS=Canis lupus familiaris OX=9615 GN=NEBL PE=4 SV=2	4	2.05368	t3h - t0h	1.10884e-05	0.00112721	hit
HMGA1	G1K277|Q6URC2	High mobility group protein HMG-I/HMG-Y OS=Canis lupus familiaris OX=9615 GN=HMGA1 PE=4 SV=1|High mobility group protein HMG-I/HMG-Y OS=Canis lupus familiaris OX=9615 GN=HMGA1 PE=3 SV=3	4	2.26968	t3h - t0h	1.32518e-05	0.00123166	hit
TMED5	E2RR38	Transmembrane p24 trafficking protein 5 OS=Canis lupus familiaris OX=9615 GN=TMED5 PE=3 SV=1	3	1.22904	t3h - t0h	2.41418e-05	0.00189394	hit
AFDN	F1PSU6|J9NWX6	Afadin, adherens junction formation factor OS=Canis lupus familiaris OX=9615 GN=AFDN PE=4 SV=2|Afadin, adherens junction formation factor OS=Canis lupus familiaris OX=9615 GN=AFDN PE=4 SV=1	37	1.49849	t3h - t0h	2.63765e-05	0.00190673	hit
DNMBP	E2RP94	Dynamin-binding protein OS=Canis lupus familiaris OX=9615 GN=DNMBP PE=3 SV=2	9	1.21869	t3h - t0h	2.76903e-05	0.00195819	hit
SIPA1L3	E2R8P3|J9P197	Signal induced proliferation associated 1 like 3 OS=Canis lupus familiaris OX=9615 GN=SIPA1L3 PE=4 SV=2|Signal induced proliferation associated 1 like 3 OS=Canis lupus familiaris OX=9615 GN=SIPA1L3 PE=4 SV=1	11	1.17789	t3h - t0h	3.21665e-05	0.00217995	hit
MISP	J9NX80	Mitotic spindle positioning OS=Canis lupus familiaris OX=9615 GN=MISP PE=4 SV=1	13	1.19184	t3h - t0h	3.35047e-05	0.00220336	hit
ERBIN	E2QWR8	Erbb2 interacting protein OS=Canis lupus familiaris OX=9615 GN=ERBIN PE=4 SV=2	9	1.18316	t3h - t0h	3.72938e-05	0.00231361	hit
LOC488269	J9P9U7	Uncharacterized protein OS=Canis lupus familiaris OX=9615 GN=LOC488269 PE=3 SV=1	5	1.89911	t3h - t0h	3.73838e-05	0.00231361	hit
VWF	G1K2B9|Q28295	von Willebrand factor OS=Canis lupus familiaris OX=9615 GN=VWF PE=4 SV=1|von Willebrand factor OS=Canis lupus familiaris OX=9615 GN=VWF PE=1 SV=2	2	2.19541	t3h - t0h	3.86249e-05	0.00231361	hit
ABLIM3	F1PU27|F1PU29	Actin binding LIM protein family member 3 OS=Canis lupus familiaris OX=9615 GN=ABLIM3 PE=4 SV=2|Actin binding LIM protein family member 3 OS=Canis lupus familiaris OX=9615 GN=ABLIM3 PE=4 SV=1	5	1.51942	t3h - t0h	3.87595e-05	0.00231361	hit
SHROOM4	F1PX06	Shroom family member 4 OS=Canis lupus familiaris OX=9615 GN=SHROOM4 PE=4 SV=2	2	1.17171	t3h - t0h	4.1307e-05	0.00231361	hit
ARHGAP32	F1PUT9|J9NXT5	Rho GTPase activating protein 32 OS=Canis lupus familiaris OX=9615 GN=ARHGAP32 PE=4 SV=2|Rho GTPase activating protein 32 OS=Canis lupus familiaris OX=9615 GN=ARHGAP32 PE=4 SV=1	10	1.2406	t3h - t0h	4.24644e-05	0.00231361	hit
USP6NL	F1PAG9	USP6 N-terminal like OS=Canis lupus familiaris OX=9615 GN=USP6NL PE=4 SV=2	2	2.2122	t3h - t0h	4.43501e-05	0.0023651	hit
MARVELD2	E2R3Z9|J9NZ91	MARVEL domain containing 2 OS=Canis lupus familiaris OX=9615 GN=MARVELD2 PE=4 SV=2|MARVEL domain containing 2 OS=Canis lupus familiaris OX=9615 GN=MARVELD2 PE=4 SV=1	4	1.08974	t3h - t0h	4.66097e-05	0.00239605	hit
CXADR	F1P992	CXADR, Ig-like cell adhesion molecule OS=Canis lupus familiaris OX=9615 GN=CXADR PE=4 SV=2	8	1.5246	t3h - t0h	5.3142e-05	0.00261926	hit
LMO7	F1PG65	LIM domain 7 OS=Canis lupus familiaris OX=9615 GN=LMO7 PE=4 SV=2	35	1.50513	t3h - t0h	6.07255e-05	0.00286064	hit
DLG5	F6X528|J9NYH2	Discs large MAGUK scaffold protein 5 OS=Canis lupus familiaris OX=9615 GN=DLG5 PE=3 SV=1|Discs large MAGUK scaffold protein 5 OS=Canis lupus familiaris OX=9615 GN=DLG5 PE=3 SV=1	6	1.21192	t3h - t0h	6.15569e-05	0.00286064	hit
PPP1R13B	F1PU52	Protein phosphatase 1 regulatory subunit 13B OS=Canis lupus familiaris OX=9615 GN=PPP1R13B PE=4 SV=1	2	1.4293	t3h - t0h	7.86023e-05	0.00340924	hit
DSG1	E2RKW8|F1PW60|Q9GKQ8	Desmoglein-1 OS=Canis lupus familiaris OX=9615 GN=DSG1 PE=4 SV=2|Desmoglein-1 OS=Canis lupus familiaris OX=9615 GN=DSG1 PE=4 SV=2|Desmoglein-1 OS=Canis lupus familiaris OX=9615 GN=DSG1 PE=2 SV=1	4	1.14677	t3h - t0h	8.4234e-05	0.00355861	hit
ITGB3|GPIIIA	F1PPG5|O97702	Integrin beta OS=Canis lupus familiaris OX=9615 GN=ITGB3 PE=3 SV=1|Integrin beta OS=Canis lupus familiaris OX=9615 GN=GPIIIa PE=2 SV=1	8	1.43729	t3h - t0h	9.24444e-05	0.00365026	hit
TGM1	F1PIG4|Q9GLK0	Protein-glutamine gamma-glutamyltransferase K OS=Canis lupus familiaris OX=9615 GN=TGM1 PE=4 SV=2|Protein-glutamine gamma-glutamyltransferase K OS=Canis lupus familiaris OX=9615 GN=TGM1 PE=2 SV=1	4	1.32283	t3h - t0h	9.42581e-05	0.00365026	hit
KIF14	E2R054	Kinesin family member 14 OS=Canis lupus familiaris OX=9615 GN=KIF14 PE=3 SV=1	7	1.53737	t3h - t0h	9.79604e-05	0.0036503	hit
LOC106558887|J9NZX1|J9P168|J9P608|J9PAG2	E2QZG2|J9NZX1|J9P168|J9P608|J9PAG2	Uncharacterized protein OS=Canis lupus familiaris OX=9615 GN=LOC106558887 PE=3 SV=1|Uncharacterized protein OS=Canis lupus familiaris OX=9615 PE=3 SV=1|Uncharacterized protein OS=Canis lupus familiaris OX=9615 PE=3 SV=1|Uncharacterized protein OS=Canis lupus familiaris OX=9615 PE=3 SV=1|Uncharacterized protein OS=Canis lupus familiaris OX=9615 PE=3 SV=1	7	1.11629	t3h - t0h	9.87479e-05	0.0036503	hit
FGD6	F1Q280|J9NYT0	FYVE, RhoGEF and PH domain containing 6 OS=Canis lupus familiaris OX=9615 GN=FGD6 PE=4 SV=1|FYVE, RhoGEF and PH domain containing 6 OS=Canis lupus familiaris OX=9615 GN=FGD6 PE=4 SV=1	3	1.23517	t3h - t0h	0.000122505	0.00412351	hit
LOC489992	F1PB46|F1Q342	Uncharacterized protein OS=Canis lupus familiaris OX=9615 GN=LOC489992 PE=4 SV=2|Uncharacterized protein OS=Canis lupus familiaris OX=9615 GN=LOC489992 PE=4 SV=1	9	1.40043	t3h - t0h	0.000192514	0.00578849	hit
A2M	F6UME0	Uncharacterized protein OS=Canis lupus familiaris OX=9615 GN=A2M PE=4 SV=1	4	2.76016	t3h - t0h	0.000200438	0.00592749	hit
LOC611458	F6UMP8|J9PBN6	Uncharacterized protein OS=Canis lupus familiaris OX=9615 GN=LOC611458 PE=4 SV=1|Uncharacterized protein OS=Canis lupus familiaris OX=9615 GN=LOC611458 PE=4 SV=1	3	2.25798	t3h - t0h	0.000209266	0.00610799	hit
SUB1|J9NRQ9|J9P938	F6Y016|J9NRQ9|J9P938	Uncharacterized protein OS=Canis lupus familiaris OX=9615 GN=SUB1 PE=4 SV=1|Uncharacterized protein OS=Canis lupus familiaris OX=9615 PE=4 SV=1|Uncharacterized protein OS=Canis lupus familiaris OX=9615 PE=4 SV=1	2	1.32149	t3h - t0h	0.000244648	0.00680205	hit
LIMD1	E2RQV5	LIM domains containing 1 OS=Canis lupus familiaris OX=9615 GN=LIMD1 PE=4 SV=2	4	1.13876	t3h - t0h	0.000248118	0.00684006	hit
SLC39A7	G1K274|Q5TJF6	Zinc transporter SLC39A7 OS=Canis lupus familiaris OX=9615 GN=SLC39A7 PE=4 SV=2|Zinc transporter SLC39A7 OS=Canis lupus familiaris OX=9615 GN=SLC39A7 PE=3 SV=1	2	1.43809	t3h - t0h	0.000262494	0.00705695	hit
NECTIN2	F1PWL4	Nectin cell adhesion molecule 2 OS=Canis lupus familiaris OX=9615 GN=NECTIN2 PE=4 SV=2	5	1.03498	t3h - t0h	0.00027512	0.00711867	hit
PARK7	E2QS13	Parkinsonism associated deglycase OS=Canis lupus familiaris OX=9615 GN=PARK7 PE=4 SV=1	2	1.21087	t3h - t0h	0.000275731	0.00711867	hit
CDK5RAP3	E2QTB7|F6V322	CDK5 regulatory subunit associated protein 3 OS=Canis lupus familiaris OX=9615 GN=CDK5RAP3 PE=4 SV=1|CDK5 regulatory subunit associated protein 3 OS=Canis lupus familiaris OX=9615 GN=CDK5RAP3 PE=4 SV=1	4	1.22067	t3h - t0h	0.000288154	0.00738082	hit
TGFB2	F1PKH0|F1PKH2	Transforming growth factor beta OS=Canis lupus familiaris OX=9615 GN=TGFB2 PE=3 SV=1|Transforming growth factor beta OS=Canis lupus familiaris OX=9615 GN=TGFB2 PE=3 SV=1	2	1.06743	t3h - t0h	0.00033816	0.00761471	hit
TBL1X	F1Q0G6	Uncharacterized protein OS=Canis lupus familiaris OX=9615 GN=TBL1X PE=4 SV=2	2	1.01787	t3h - t0h	0.000347827	0.00761471	hit
PDLIM2	F1PQW6	PDZ and LIM domain 2 OS=Canis lupus familiaris OX=9615 GN=PDLIM2 PE=4 SV=1	3	1.10555	t3h - t0h	0.000348402	0.00761471	hit
CASKIN2	E2RAV0	CASK interacting protein 2 OS=Canis lupus familiaris OX=9615 GN=CASKIN2 PE=4 SV=1	2	1.02153	t3h - t0h	0.000348748	0.00761471	hit
CIT	E2RPN3	Citron rho-interacting serine/threonine kinase OS=Canis lupus familiaris OX=9615 GN=CIT PE=3 SV=2	3	1.17395	t3h - t0h	0.000464335	0.00921025	hit
USP40	J9NW20	Uncharacterized protein OS=Canis lupus familiaris OX=9615 GN=USP40 PE=4 SV=1	2	1.17327	t3h - t0h	0.000494242	0.00930432	hit
ZYX	F1P7F8	Zyxin OS=Canis lupus familiaris OX=9615 GN=ZYX PE=4 SV=2	6	1.01869	t3h - t0h	0.000507567	0.00938134	hit
RAPGEF6	F1Q422|L7N051	Uncharacterized protein OS=Canis lupus familiaris OX=9615 GN=RAPGEF6 PE=4 SV=2|Uncharacterized protein OS=Canis lupus familiaris OX=9615 GN=RAPGEF6 PE=4 SV=1	5	1.02636	t3h - t0h	0.000570408	0.0100844	hit
EDN1	P13206	Endothelin-1 OS=Canis lupus familiaris OX=9615 GN=EDN1 PE=2 SV=2	2	3.07048	t3h - t0h	0.000617714	0.0104631	hit
CCDC50	E2RNH5	Coiled-coil domain containing 50 OS=Canis lupus familiaris OX=9615 GN=CCDC50 PE=4 SV=2	2	1.03287	t3h - t0h	0.00062823	0.0105342	hit
ITGB6	E2RBL9	Integrin beta OS=Canis lupus familiaris OX=9615 GN=ITGB6 PE=3 SV=2	6	1.13052	t3h - t0h	0.000645597	0.0107699	hit
DYRK1A	F1P9L4|F6Y848	Dual specificity tyrosine phosphorylation regulated kinase 1A OS=Canis lupus familiaris OX=9615 GN=DYRK1A PE=4 SV=2|Dual specificity tyrosine phosphorylation regulated kinase 1A OS=Canis lupus familiaris OX=9615 GN=DYRK1A PE=4 SV=1	2	1.03389	t3h - t0h	0.000701317	0.0111988	hit
GNG5	E2RGI5	Guanine nucleotide-binding protein subunit gamma OS=Canis lupus familiaris OX=9615 GN=GNG5 PE=3 SV=2	2	1.05871	t3h - t0h	0.000715775	0.0111988	hit
CLDN4	E2RNC2	Claudin OS=Canis lupus familiaris OX=9615 GN=CLDN4 PE=3 SV=1	2	1.00936	t3h - t0h	0.000757531	0.0114616	hit
SORBS2	E2RDW3	Sorbin and SH3 domain containing 2 OS=Canis lupus familiaris OX=9615 GN=SORBS2 PE=4 SV=2	17	1.47714	t3h - t0h	0.000794922	0.01186	hit
GAB1	F1P7F6	GRB2 associated binding protein 1 OS=Canis lupus familiaris OX=9615 GN=GAB1 PE=4 SV=1	3	1.10944	t3h - t0h	0.000798443	0.01186	hit
DSC3	F1PEF0	Desmocollin 3 OS=Canis lupus familiaris OX=9615 GN=DSC3 PE=4 SV=2	2	1.40308	t3h - t0h	0.000922873	0.0134023	hit
LRPAP1	F1PAG7	LDL receptor related protein associated protein 1 OS=Canis lupus familiaris OX=9615 GN=LRPAP1 PE=4 SV=2	5	1.46029	t3h - t0h	0.00114201	0.0150968	hit
E2RRD2	E2RRD2	Uncharacterized protein OS=Canis lupus familiaris OX=9615 PE=3 SV=2	4	1.28362	t3h - t0h	0.00143715	0.0165548	hit
TGFBI	F1PW10|J9P2W2	Transforming growth factor beta induced OS=Canis lupus familiaris OX=9615 GN=TGFBI PE=4 SV=2|Transforming growth factor beta induced OS=Canis lupus familiaris OX=9615 GN=TGFBI PE=4 SV=1	5	1.72526	t3h - t0h	0.00149737	0.0168545	hit
SEMA3C	E2R0R3	Semaphorin 3C OS=Canis lupus familiaris OX=9615 GN=SEMA3C PE=3 SV=2	4	1.08488	t3h - t0h	0.00183459	0.0194394	hit
IQGAP3	F6Y6X6	IQ motif containing GTPase activating protein 3 OS=Canis lupus familiaris OX=9615 GN=IQGAP3 PE=4 SV=1	3	1.60726	t3h - t0h	0.00198138	0.0203969	hit
SUN2	E2RL48|J9NSY5	Sad1 and UNC84 domain containing 2 OS=Canis lupus familiaris OX=9615 GN=SUN2 PE=4 SV=2|Sad1 and UNC84 domain containing 2 OS=Canis lupus familiaris OX=9615 GN=SUN2 PE=4 SV=1	16	1.21438	t3h - t0h	0.00210981	0.0209884	hit
ANLN	F1PZ90	Anillin actin binding protein OS=Canis lupus familiaris OX=9615 GN=ANLN PE=4 SV=2	18	1.12054	t3h - t0h	0.00248846	0.0233284	hit
SDR9C7	E2R5L2	Short chain dehydrogenase/reductase family 9C member 7 OS=Canis lupus familiaris OX=9615 GN=SDR9C7 PE=3 SV=1	2	1.18283	t3h - t0h	0.00260489	0.024073	hit
CCN1	E2RAA0	Cellular communication network factor 1 OS=Canis lupus familiaris OX=9615 GN=CCN1 PE=4 SV=1	4	2.14046	t3h - t0h	0.00292751	0.025837	hit
SHCBP1	F1PFR2	SHC binding and spindle associated 1 OS=Canis lupus familiaris OX=9615 GN=SHCBP1 PE=4 SV=2	5	1.15904	t3h - t0h	0.00298884	0.0260908	hit
CLPTM1	F1PJ80|J9NVJ3	CLPTM1, transmembrane protein OS=Canis lupus familiaris OX=9615 GN=CLPTM1 PE=4 SV=2|CLPTM1, transmembrane protein OS=Canis lupus familiaris OX=9615 GN=CLPTM1 PE=4 SV=1	2	1.07758	t3h - t0h	0.00339886	0.0278599	hit
HMGN1	E2RG21	High mobility group nucleosome binding domain 1 OS=Canis lupus familiaris OX=9615 GN=HMGN1 PE=4 SV=2	3	2.04772	t3h - t0h	0.00368205	0.0294292	hit
WIPF2	F1Q272|J9NZ97	WAS/WASL interacting protein family member 2 OS=Canis lupus familiaris OX=9615 GN=WIPF2 PE=4 SV=2|WAS/WASL interacting protein family member 2 OS=Canis lupus familiaris OX=9615 GN=WIPF2 PE=4 SV=1	6	1.07478	t3h - t0h	0.00401664	0.0314089	hit
SPCS3	F1PXY0|P61008	Signal peptidase complex subunit 3 OS=Canis lupus familiaris OX=9615 GN=SPCS3 PE=3 SV=2|Signal peptidase complex subunit 3 OS=Canis lupus familiaris OX=9615 GN=SPCS3 PE=1 SV=1	2	1.00912	t3h - t0h	0.00479666	0.0346745	hit
HIST1H1C	F1PX67	Uncharacterized protein OS=Canis lupus familiaris OX=9615 GN=HIST1H1C PE=3 SV=2	2	1.45641	t3h - t0h	0.00512246	0.0363036	hit
DIAPH3	F1P8P7|J9NUP8	Diaphanous related formin 3 OS=Canis lupus familiaris OX=9615 GN=DIAPH3 PE=4 SV=2|Diaphanous related formin 3 OS=Canis lupus familiaris OX=9615 GN=DIAPH3 PE=4 SV=1	3	1.14248	t3h - t0h	0.00587275	0.0399625	hit
F1PH52|SET|J9P7Y8	F1PH52|J9P048|J9P7Y8	Uncharacterized protein OS=Canis lupus familiaris OX=9615 PE=3 SV=2|Uncharacterized protein OS=Canis lupus familiaris OX=9615 GN=SET PE=3 SV=1|Uncharacterized protein OS=Canis lupus familiaris OX=9615 PE=3 SV=1	3	1.23115	t3h - t0h	0.00624439	0.0410363	hit
F1PKU9	F1PKU9	Uncharacterized protein OS=Canis lupus familiaris OX=9615 PE=4 SV=2	2	1.32858	t3h - t0h	0.00733864	0.045299	hit
CDK1	E2RGJ9	Cyclin dependent kinase 1 OS=Canis lupus familiaris OX=9615 GN=CDK1 PE=3 SV=1	5	1.0538	t3h - t0h	0.00819609	0.0487688	hit
J9P7Q9	J9P7Q9	Uncharacterized protein OS=Canis lupus familiaris OX=9615 PE=4 SV=1	2	1.71262	t3h - t0h	0.00836356	0.0491475	hit

## Sheet: 18h
gene_name	protein_id	description	max.qupm	log2FC	comparison	pvalue	fdr	hit_annotation
ITGB8	F6X717	Integrin beta OS=Canis lupus familiaris OX=9615 GN=ITGB8 PE=3 SV=1	3	2694542	t18h - t0h	0.0279151	30.2693	hit
MAGI3	J9P535	Membrane associated guanylate kinase, WW and PDZ domain containing 3 OS=Canis lupus familiaris OX=9615 GN=MAGI3 PE=4 SV=1	20	2522610	t18h - t0h	0.0762978	49.6394	hit
MAGI1	F1PK57|J9NV31	Uncharacterized protein OS=Canis lupus familiaris OX=9615 GN=MAGI1 PE=1 SV=2|Uncharacterized protein OS=Canis lupus familiaris OX=9615 GN=MAGI1 PE=4 SV=1	4	2490836	t18h - t0h	0.210781	53.5067	hit
ITGA2	E2REA9	Integrin subunit alpha 2 OS=Canis lupus familiaris OX=9615 GN=ITGA2 PE=3 SV=2	11	2239313	t18h - t0h	0.235958	53.5067	hit
USP53	E2RQX2	Ubiquitin specific peptidase 53 OS=Canis lupus familiaris OX=9615 GN=USP53 PE=4 SV=2	7	2198067	t18h - t0h	0.34494	53.5067	hit
PARD3	F1PFK4	Par-3 family cell polarity regulator OS=Canis lupus familiaris OX=9615 GN=PARD3 PE=1 SV=2	16	2217438	t18h - t0h	0.506103	53.8189	hit
OCLN	E2R3X4|F1PZF7|Q28269	Occludin OS=Canis lupus familiaris OX=9615 GN=OCLN PE=3 SV=2|Occludin OS=Canis lupus familiaris OX=9615 GN=OCLN PE=3 SV=1|Occludin OS=Canis lupus familiaris OX=9615 GN=OCLN PE=1 SV=1	9	2182822	t18h - t0h	0.714955	58.7716	hit
SLC39A7	G1K274|Q5TJF6	Zinc transporter SLC39A7 OS=Canis lupus familiaris OX=9615 GN=SLC39A7 PE=4 SV=2|Zinc transporter SLC39A7 OS=Canis lupus familiaris OX=9615 GN=SLC39A7 PE=3 SV=1	2	2915424	t18h - t0h	0.914571	65.4547	hit
TJP1	F1PMA1|J9PAE7	Tight junction protein ZO-1 OS=Canis lupus familiaris OX=9615 GN=TJP1 PE=3 SV=2|Tight junction protein ZO-1 OS=Canis lupus familiaris OX=9615 GN=TJP1 PE=3 SV=1	71	1944348	t18h - t0h	0.95089	65.4547	hit
ITGB3|GPIIIA	F1PPG5|O97702	Integrin beta OS=Canis lupus familiaris OX=9615 GN=ITGB3 PE=3 SV=1|Integrin beta OS=Canis lupus familiaris OX=9615 GN=GPIIIa PE=2 SV=1	8	2513144	t18h - t0h	0.979437	65.4547	hit
DSC3	F1PEF0	Desmocollin 3 OS=Canis lupus familiaris OX=9615 GN=DSC3 PE=4 SV=2	2	3367416	t18h - t0h	1.00049	65.4547	hit
CGN	A7YH32|F1PLU8	Cingulin OS=Canis lupus familiaris OX=9615 GN=CGN PE=2 SV=1|Cingulin OS=Canis lupus familiaris OX=9615 GN=CGN PE=4 SV=2	59	2095231	t18h - t0h	1.63246	77.0591	hit
TNS4	E2QX58|E2QX60	Tensin 4 OS=Canis lupus familiaris OX=9615 GN=TNS4 PE=4 SV=2|Tensin 4 OS=Canis lupus familiaris OX=9615 GN=TNS4 PE=4 SV=1	7	1704425	t18h - t0h	1.65727	77.0591	hit
ITGB4	E2RFE1	Integrin beta OS=Canis lupus familiaris OX=9615 GN=ITGB4 PE=3 SV=2	15	1666566	t18h - t0h	1.67884	77.0591	hit
PLK1	E2RNE0|J9P0Q4	Serine/threonine-protein kinase PLK OS=Canis lupus familiaris OX=9615 GN=PLK1 PE=3 SV=2|Serine/threonine-protein kinase PLK OS=Canis lupus familiaris OX=9615 GN=PLK1 PE=3 SV=1	3	2502232	t18h - t0h	1.6832	77.0591	hit
DSC2	F1PEF1|J9P6A9	Desmocollin 2 OS=Canis lupus familiaris OX=9615 GN=DSC2 PE=4 SV=2|Desmocollin 2 OS=Canis lupus familiaris OX=9615 GN=DSC2 PE=4 SV=1	6	2417556	t18h - t0h	2.59457	98.3922	hit
ANLN	F1PZ90	Anillin actin binding protein OS=Canis lupus familiaris OX=9615 GN=ANLN PE=4 SV=2	18	2705663	t18h - t0h	3.47057	112.898	hit
PARD3B	F1PUY2|J9P593	Par-3 family cell polarity regulator beta OS=Canis lupus familiaris OX=9615 GN=PARD3B PE=4 SV=2|Par-3 family cell polarity regulator beta OS=Canis lupus familiaris OX=9615 GN=PARD3B PE=4 SV=1	5	1713706	t18h - t0h	4.11717	126.495	hit
CIT	E2RPN3	Citron rho-interacting serine/threonine kinase OS=Canis lupus familiaris OX=9615 GN=CIT PE=3 SV=2	3	2139979	t18h - t0h	4.37886	133.125	hit
CGNL1	E2QV06	Cingulin like 1 OS=Canis lupus familiaris OX=9615 GN=CGNL1 PE=4 SV=2	18	1913754	t18h - t0h	5.24597	149.534	hit
CKAP4	F1PEI2	Cytoskeleton associated protein 4 OS=Canis lupus familiaris OX=9615 GN=CKAP4 PE=4 SV=2	30	1979787	t18h - t0h	5.58374	153.931	hit
ITGB6	E2RBL9	Integrin beta OS=Canis lupus familiaris OX=9615 GN=ITGB6 PE=3 SV=2	6	2073156	t18h - t0h	6.16526	164.39	hit
PATJ	E2QYC9|J9JHV1	PATJ, crumbs cell polarity complex component OS=Canis lupus familiaris OX=9615 GN=PATJ PE=4 SV=2|PATJ, crumbs cell polarity complex component OS=Canis lupus familiaris OX=9615 GN=PATJ PE=4 SV=1	28	1642538	t18h - t0h	6.73524	171.17	hit
LMO7	F1PG65	LIM domain 7 OS=Canis lupus familiaris OX=9615 GN=LMO7 PE=4 SV=2	35	1975447	t18h - t0h	6.86929	171.891	hit
KIF23	F1PML0|J9P721	Kinesin-like protein OS=Canis lupus familiaris OX=9615 GN=KIF23 PE=3 SV=2|Kinesin-like protein OS=Canis lupus familiaris OX=9615 GN=KIF23 PE=3 SV=1	17	2821178	t18h - t0h	8.38783	196.299	hit
DSG2	F1PGX1|F1PGX2	Desmoglein 2 OS=Canis lupus familiaris OX=9615 GN=DSG2 PE=4 SV=1|Desmoglein 2 OS=Canis lupus familiaris OX=9615 GN=DSG2 PE=4 SV=2	16	2491448	t18h - t0h	9.5049	211.485	hit
IGF2R	B1H0W0|F1PWR1	Cation-independent mannose-6-phosphate/insulin-like growth factor 2 receptor protein OS=Canis lupus familiaris OX=9615 GN=IGF2R PE=2 SV=1|Insulin like growth factor 2 receptor OS=Canis lupus familiaris OX=9615 GN=IGF2R PE=4 SV=2	7	1540000	t18h - t0h	9.5482	211.485	hit
PPP1R13B	F1PU52	Protein phosphatase 1 regulatory subunit 13B OS=Canis lupus familiaris OX=9615 GN=PPP1R13B PE=4 SV=1	2	1861685	t18h - t0h	9.62183	211.485	hit
GSDMA	F1PZL0	Gasdermin A OS=Canis lupus familiaris OX=9615 GN=GSDMA PE=4 SV=2	3	1591377	t18h - t0h	10.1253	216.695	hit
DSP	E2RNG4	Desmoplakin OS=Canis lupus familiaris OX=9615 GN=DSP PE=4 SV=2	142	2080895	t18h - t0h	10.5929	222.313	hit
SHROOM2	J9NXX4	Shroom family member 2 OS=Canis lupus familiaris OX=9615 GN=SHROOM2 PE=4 SV=1	30	1353772	t18h - t0h	10.7352	223.855	hit
ERBIN	E2QWR8	Erbb2 interacting protein OS=Canis lupus familiaris OX=9615 GN=ERBIN PE=4 SV=2	9	1344894	t18h - t0h	13.3743	253.821	hit
TJP2	F1PEE3	Tight junction protein ZO-2 OS=Canis lupus familiaris OX=9615 GN=TJP2 PE=3 SV=2	37	1381473	t18h - t0h	14.1212	261.001	hit
ABLIM3	F1PU27|F1PU29	Actin binding LIM protein family member 3 OS=Canis lupus familiaris OX=9615 GN=ABLIM3 PE=4 SV=2|Actin binding LIM protein family member 3 OS=Canis lupus familiaris OX=9615 GN=ABLIM3 PE=4 SV=1	5	1710578	t18h - t0h	15.0434	269.146	hit
MET	J9P743|Q75ZY9|Z4YHE9	Hepatocyte growth factor receptor OS=Canis lupus familiaris OX=9615 GN=MET PE=3 SV=1|Hepatocyte growth factor receptor OS=Canis lupus familiaris OX=9615 GN=MET PE=1 SV=1|Hepatocyte growth factor receptor OS=Canis lupus familiaris OX=9615 GN=MET PE=3 SV=1	13	1403034	t18h - t0h	15.8939	276.486	hit
PCSK5	F1P9I5|J9NXU6|J9PBB8	Proprotein convertase subtilisin/kexin type 5 OS=Canis lupus familiaris OX=9615 GN=PCSK5 PE=3 SV=2|Proprotein convertase subtilisin/kexin type 5 OS=Canis lupus familiaris OX=9615 GN=PCSK5 PE=3 SV=1|Proprotein convertase subtilisin/kexin type 5 OS=Canis lupus familiaris OX=9615 GN=PCSK5 PE=3 SV=1	2	1621089	t18h - t0h	16.0152	277.115	hit
CXADR	F1P992	CXADR, Ig-like cell adhesion molecule OS=Canis lupus familiaris OX=9615 GN=CXADR PE=4 SV=2	8	1769014	t18h - t0h	16.3227	279.053	hit
PKP4	F1PQ49|J9NU50	Plakophilin 4 OS=Canis lupus familiaris OX=9615 GN=PKP4 PE=4 SV=2|Plakophilin 4 OS=Canis lupus familiaris OX=9615 GN=PKP4 PE=4 SV=1	17	1496800	t18h - t0h	16.3846	279.053	hit
AFDN	F1PSU6|J9NWX6	Afadin, adherens junction formation factor OS=Canis lupus familiaris OX=9615 GN=AFDN PE=4 SV=2|Afadin, adherens junction formation factor OS=Canis lupus familiaris OX=9615 GN=AFDN PE=4 SV=1	37	1584533	t18h - t0h	16.8572	285.143	hit
RACGAP1	J9NSX3	Rac GTPase activating protein 1 OS=Canis lupus familiaris OX=9615 GN=RACGAP1 PE=4 SV=1	10	2639093	t18h - t0h	18.596	304.613	hit
SIPA1L3	E2R8P3|J9P197	Signal induced proliferation associated 1 like 3 OS=Canis lupus familiaris OX=9615 GN=SIPA1L3 PE=4 SV=2|Signal induced proliferation associated 1 like 3 OS=Canis lupus familiaris OX=9615 GN=SIPA1L3 PE=4 SV=1	11	1253312	t18h - t0h	19.6029	317.255	hit
ARHGAP29	E2RRA9	Rho GTPase activating protein 29 OS=Canis lupus familiaris OX=9615 GN=ARHGAP29 PE=4 SV=2	15	1390775	t18h - t0h	20.433	324.237	hit
MIA3	F1PZC1|F1PZC3	MIA SH3 domain ER export factor 3 OS=Canis lupus familiaris OX=9615 GN=MIA3 PE=4 SV=2|MIA SH3 domain ER export factor 3 OS=Canis lupus familiaris OX=9615 GN=MIA3 PE=4 SV=2	30	2033552	t18h - t0h	21.1376	333.788	hit
ARHGAP32	F1PUT9|J9NXT5	Rho GTPase activating protein 32 OS=Canis lupus familiaris OX=9615 GN=ARHGAP32 PE=4 SV=2|Rho GTPase activating protein 32 OS=Canis lupus familiaris OX=9615 GN=ARHGAP32 PE=4 SV=1	10	1325506	t18h - t0h	25.1422	375.172	hit
DLA	J9P739|Q30437|Q5WR11	Uncharacterized protein OS=Canis lupus familiaris OX=9615 GN=DLA-DQA1 PE=3 SV=1|MHC class II DR alpha chain OS=Canis lupus familiaris OX=9615 GN=DLA DRA PE=3 SV=1|MHC class I antigen OS=Canis lupus familiaris OX=9615 GN=DLA-64 PE=3 SV=1	8	1613799	t18h - t0h	26.3453	386.042	hit
CDH6	E2R0Z0	Cadherin 6 OS=Canis lupus familiaris OX=9615 GN=CDH6 PE=4 SV=2	6	2106064	t18h - t0h	39.5987	545.825	hit
FZD6	F1P9V1|Q8WMU5	Frizzled-6 OS=Canis lupus familiaris OX=9615 GN=FZD6 PE=3 SV=1|Frizzled-6 OS=Canis lupus familiaris OX=9615 GN=FZD6 PE=2 SV=1	2	1546291	t18h - t0h	42.5573	574.436	hit
DLG5	F6X528|J9NYH2	Discs large MAGUK scaffold protein 5 OS=Canis lupus familiaris OX=9615 GN=DLG5 PE=3 SV=1|Discs large MAGUK scaffold protein 5 OS=Canis lupus familiaris OX=9615 GN=DLG5 PE=3 SV=1	6	1267433	t18h - t0h	43.4068	581.079	hit
CCDC47	E2RBH4	Coiled-coil domain containing 47 OS=Canis lupus familiaris OX=9615 GN=CCDC47 PE=4 SV=1	4	2367660	t18h - t0h	45.5618	600.05	hit
CTH	E2RDY8	Cystathionine gamma-lyase OS=Canis lupus familiaris OX=9615 GN=CTH PE=3 SV=1	5	1287566	t18h - t0h	52.093	664.543	hit
FGD6	F1Q280|J9NYT0	FYVE, RhoGEF and PH domain containing 6 OS=Canis lupus familiaris OX=9615 GN=FGD6 PE=4 SV=1|FYVE, RhoGEF and PH domain containing 6 OS=Canis lupus familiaris OX=9615 GN=FGD6 PE=4 SV=1	3	1370508	t18h - t0h	55.2047	696.05	hit
AURKA	J9NYY2	Aurora kinase A OS=Canis lupus familiaris OX=9615 GN=AURKA PE=3 SV=1	2	1998526	t18h - t0h	60.4546	744.919	hit
F11R	F1PP71	F11 receptor OS=Canis lupus familiaris OX=9615 GN=F11R PE=4 SV=2	2	1143479	t18h - t0h	62.111	756.73	hit
TGFB2	F1PKH0|F1PKH2	Transforming growth factor beta OS=Canis lupus familiaris OX=9615 GN=TGFB2 PE=3 SV=1|Transforming growth factor beta OS=Canis lupus familiaris OX=9615 GN=TGFB2 PE=3 SV=1	2	1322931	t18h - t0h	68.1691	812.286	hit
SHROOM3	F1PE29	Shroom family member 3 OS=Canis lupus familiaris OX=9615 GN=SHROOM3 PE=4 SV=2	9	1004051	t18h - t0h	70.2675	828.19	hit
CLPTM1	F1PJ80|J9NVJ3	CLPTM1, transmembrane protein OS=Canis lupus familiaris OX=9615 GN=CLPTM1 PE=4 SV=2|CLPTM1, transmembrane protein OS=Canis lupus familiaris OX=9615 GN=CLPTM1 PE=4 SV=1	2	1878209	t18h - t0h	72.5246	842.581	hit
LZTS2	E2RN73	Leucine zipper tumor suppressor 2 OS=Canis lupus familiaris OX=9615 GN=LZTS2 PE=4 SV=2	7	1324571	t18h - t0h	82.1703	912.287	hit
L1CAM	E2R2V6	L1 cell adhesion molecule OS=Canis lupus familiaris OX=9615 GN=L1CAM PE=4 SV=1	5	1533590	t18h - t0h	82.9309	915.286	hit
KIAA1217	E2RS52	KIAA1217 OS=Canis lupus familiaris OX=9615 GN=KIAA1217 PE=4 SV=2	46	1006784	t18h - t0h	83.0032	915.286	hit
IRS1	E2RDB5	Insulin receptor substrate 1 OS=Canis lupus familiaris OX=9615 GN=IRS1 PE=4 SV=2	2	1065764	t18h - t0h	84.3462	926.953	hit
DSG1	E2RKW8|F1PW60|Q9GKQ8	Desmoglein-1 OS=Canis lupus familiaris OX=9615 GN=DSG1 PE=4 SV=2|Desmoglein-1 OS=Canis lupus familiaris OX=9615 GN=DSG1 PE=4 SV=2|Desmoglein-1 OS=Canis lupus familiaris OX=9615 GN=DSG1 PE=2 SV=1	4	1139579	t18h - t0h	88.392	953.187	hit
ACAA1	E2REH5	Acetyl-CoA acyltransferase 1 OS=Canis lupus familiaris OX=9615 GN=ACAA1 PE=3 SV=1	2	1630254	t18h - t0h	91.6797	977.817	hit
ZDHHC5	E2R434|Q2THW9	Palmitoyltransferase ZDHHC5 OS=Canis lupus familiaris OX=9615 GN=ZDHHC5 PE=4 SV=2|Palmitoyltransferase ZDHHC5 OS=Canis lupus familiaris OX=9615 GN=ZDHHC5 PE=2 SV=1	23	1028776	t18h - t0h	96.2347	1013.11	hit
MISP	J9NX80	Mitotic spindle positioning OS=Canis lupus familiaris OX=9615 GN=MISP PE=4 SV=1	13	1031610	t18h - t0h	102.749	1067.86	hit
TAS1R2	J9P0M6|J9P2L3	Taste receptor type 1 member 2 OS=Canis lupus familiaris OX=9615 GN=TAS1R2 PE=3 SV=1|Taste receptor type 1 member 2 OS=Canis lupus familiaris OX=9615 GN=TAS1R2 PE=3 SV=1	7	1407818	t18h - t0h	105.301	1087.44	hit
CD302	F1PGD5	Uncharacterized protein OS=Canis lupus familiaris OX=9615 GN=CD302 PE=4 SV=2	4	1374486	t18h - t0h	112.74	1156.92	hit
USP6NL	F1PAG9	USP6 N-terminal like OS=Canis lupus familiaris OX=9615 GN=USP6NL PE=4 SV=2	2	1935956	t18h - t0h	123.796	1257.12	hit
NEBL	F1PQ88	Nebulette OS=Canis lupus familiaris OX=9615 GN=NEBL PE=4 SV=2	4	1504854	t18h - t0h	127.919	1272.11	hit
SIPA1L1	E2QS96|F6UT09	Signal induced proliferation associated 1 like 1 OS=Canis lupus familiaris OX=9615 GN=SIPA1L1 PE=4 SV=1|Signal induced proliferation associated 1 like 1 OS=Canis lupus familiaris OX=9615 GN=SIPA1L1 PE=4 SV=1	14	1036420	t18h - t0h	129.75	1282.91	hit
MKI67	E2RJX3	Marker of proliferation Ki-67 OS=Canis lupus familiaris OX=9615 GN=MKI67 PE=4 SV=2	7	1452186	t18h - t0h	132.187	1300.52	hit
ATP5PB	E2QW06	Uncharacterized protein OS=Canis lupus familiaris OX=9615 GN=ATP5PB PE=4 SV=1	8	1064513	t18h - t0h	132.8	1300.52	hit
HMGCS1	E2QX73	3-hydroxy-3-methylglutaryl coenzyme A synthase OS=Canis lupus familiaris OX=9615 GN=HMGCS1 PE=3 SV=1	8	1350742	t18h - t0h	133.458	1300.52	hit
TJP3	F1Q080	Tight junction protein ZO-3 OS=Canis lupus familiaris OX=9615 GN=TJP3 PE=3 SV=2	11	1214610	t18h - t0h	133.53	1300.52	hit
PKP3	F1PY11	Plakophilin 3 OS=Canis lupus familiaris OX=9615 GN=PKP3 PE=4 SV=2	18	1198968	t18h - t0h	160.743	1515.65	hit
SH3RF1	F1Q3X8	SH3 domain containing ring finger 1 OS=Canis lupus familiaris OX=9615 GN=SH3RF1 PE=4 SV=2	3	1027393	t18h - t0h	164.193	1539.25	hit
LPP	E2RSJ3	Uncharacterized protein OS=Canis lupus familiaris OX=9615 GN=LPP PE=4 SV=2	8	1007660	t18h - t0h	178.931	1635	hit
PKP2	E2RHY0	Plakophilin 2 OS=Canis lupus familiaris OX=9615 GN=PKP2 PE=4 SV=1	22	1455150	t18h - t0h	180.33	1643.17	hit
CD109	F1PM26	CD109 molecule OS=Canis lupus familiaris OX=9615 GN=CD109 PE=4 SV=2	3	1497315	t18h - t0h	183.513	1658.25	hit
SPCS3	F1PXY0|P61008	Signal peptidase complex subunit 3 OS=Canis lupus familiaris OX=9615 GN=SPCS3 PE=3 SV=2|Signal peptidase complex subunit 3 OS=Canis lupus familiaris OX=9615 GN=SPCS3 PE=1 SV=1	2	1630684	t18h - t0h	199.889	1766.96	hit
TOR1AIP1	J9P4M1	Uncharacterized protein OS=Canis lupus familiaris OX=9615 GN=TOR1AIP1 PE=4 SV=1	9	1193470	t18h - t0h	206.966	1814.72	hit
NACA	E2R5M5|J9P8V7	Uncharacterized protein OS=Canis lupus familiaris OX=9615 GN=NACA PE=4 SV=1|Uncharacterized protein OS=Canis lupus familiaris OX=9615 GN=NACA PE=4 SV=1	2	1163339	t18h - t0h	236.224	2006.36	hit
PLEKHA6	J9NWU4	Pleckstrin homology domain containing A6 OS=Canis lupus familiaris OX=9615 GN=PLEKHA6 PE=4 SV=1	12	1013680	t18h - t0h	246.52	2076.03	hit
ZCCHC17	F6XYB1	Uncharacterized protein OS=Canis lupus familiaris OX=9615 GN=ZCCHC17 PE=4 SV=1	2	1046018	t18h - t0h	264.533	2206.48	hit
ADGRF1	E2RAI9	Adhesion G protein-coupled receptor F1 OS=Canis lupus familiaris OX=9615 GN=ADGRF1 PE=3 SV=2	2	2968609	t18h - t0h	273.579	2258.76	hit
CCDC115	J9JHV9	Coiled-coil domain containing 115 OS=Canis lupus familiaris OX=9615 GN=CCDC115 PE=4 SV=1	2	1303220	t18h - t0h	289.229	2334.64	hit
ITGB1	E2RT60	Integrin beta OS=Canis lupus familiaris OX=9615 GN=ITGB1 PE=3 SV=2	5	1097217	t18h - t0h	314.576	2483.78	hit
MFGE8	F1PFZ5	Milk fat globule-EGF factor 8 protein OS=Canis lupus familiaris OX=9615 GN=MFGE8 PE=4 SV=2	3	1390439	t18h - t0h	332.859	2590.4	hit
J9NZA4	J9NZA4	Uncharacterized protein OS=Canis lupus familiaris OX=9615 PE=4 SV=1	2	1162860	t18h - t0h	355.64	2741.46	hit
SARAF	J9NUD8	Store-operated calcium entry associated regulatory factor OS=Canis lupus familiaris OX=9615 GN=SARAF PE=4 SV=1	3	1305456	t18h - t0h	363.582	2796.05	hit
SSR1	A0A0A0MPC0|P16967	Translocon-associated protein subunit alpha OS=Canis lupus familiaris OX=9615 GN=SSR1 PE=4 SV=1|Translocon-associated protein subunit alpha OS=Canis lupus familiaris OX=9615 GN=SSR1 PE=1 SV=1	2	1340921	t18h - t0h	379.385	2895.95	hit
JUP	A0A140T8E6	Junction plakoglobin OS=Canis lupus familiaris OX=9615 GN=JUP PE=4 SV=1	15	1036017	t18h - t0h	380.185	2895.95	hit
NOLC1	E2RBD1	Nucleolar and coiled-body phosphoprotein 1 OS=Canis lupus familiaris OX=9615 GN=NOLC1 PE=4 SV=2	8	1546906	t18h - t0h	475.106	3442.13	hit
CD82	F1PLP3|J9P9V8	Tetraspanin OS=Canis lupus familiaris OX=9615 GN=CD82 PE=3 SV=2|Tetraspanin OS=Canis lupus familiaris OX=9615 GN=CD82 PE=3 SV=1	2	1187835	t18h - t0h	501.693	3586.83	hit
LOC100683871|J9NUR6|J9NYI7|J9NZF8	E2RHH8|J9NUR6|J9NYI7|J9NZF8	ATP synthase subunit d, mitochondrial OS=Canis lupus familiaris OX=9615 GN=LOC100683871 PE=3 SV=1|ATP synthase subunit d, mitochondrial OS=Canis lupus familiaris OX=9615 PE=3 SV=1|ATP synthase subunit d, mitochondrial OS=Canis lupus familiaris OX=9615 PE=3 SV=1|ATP synthase subunit d, mitochondrial OS=Canis lupus familiaris OX=9615 PE=3 SV=1	5	1482578	t18h - t0h	518.823	3667.52	hit
EPHB2	F1PAF1	EPH receptor B2 OS=Canis lupus familiaris OX=9615 GN=EPHB2 PE=3 SV=2	3	1175275	t18h - t0h	523.651	3687.09	hit
RAPGEF6	F1Q422|L7N051	Uncharacterized protein OS=Canis lupus familiaris OX=9615 GN=RAPGEF6 PE=4 SV=2|Uncharacterized protein OS=Canis lupus familiaris OX=9615 GN=RAPGEF6 PE=4 SV=1	5	1035292	t18h - t0h	536.985	3756.58	hit
J9NXR3	J9NXR3	Uncharacterized protein OS=Canis lupus familiaris OX=9615 PE=4 SV=1	10	1001205	t18h - t0h	654.949	4365.88	hit
MANBA	F1PLE9	Mannosidase beta OS=Canis lupus familiaris OX=9615 GN=MANBA PE=4 SV=2	2	1175459	t18h - t0h	775.486	4927.06	hit
CTSB	E2R6Q7	Cathepsin B OS=Canis lupus familiaris OX=9615 GN=CTSB PE=3 SV=1	2	1052806	t18h - t0h	919.191	5609.99	hit
DIAPH3	F1P8P7|J9NUP8	Diaphanous related formin 3 OS=Canis lupus familiaris OX=9615 GN=DIAPH3 PE=4 SV=2|Diaphanous related formin 3 OS=Canis lupus familiaris OX=9615 GN=DIAPH3 PE=4 SV=1	3	1528730	t18h - t0h	972.522	5869.41	hit
TINAGL1	E2QXH3	Tubulointerstitial nephritis antigen like 1 OS=Canis lupus familiaris OX=9615 GN=TINAGL1 PE=3 SV=1	3	1353056	t18h - t0h	991.813	5941.75	hit
GNG5	E2RGI5	Guanine nucleotide-binding protein subunit gamma OS=Canis lupus familiaris OX=9615 GN=GNG5 PE=3 SV=2	2	1006763	t18h - t0h	1006.19	5983.82	hit
IQGAP3	F6Y6X6	IQ motif containing GTPase activating protein 3 OS=Canis lupus familiaris OX=9615 GN=IQGAP3 PE=4 SV=1	3	1752018	t18h - t0h	1133.83	6586.33	hit
LONP2	E2RG41	Lon protease homolog 2, peroxisomal OS=Canis lupus familiaris OX=9615 GN=LONP2 PE=3 SV=2	2	1208273	t18h - t0h	1225.42	6993.52	hit
VWF	G1K2B9|Q28295	von Willebrand factor OS=Canis lupus familiaris OX=9615 GN=VWF PE=4 SV=1|von Willebrand factor OS=Canis lupus familiaris OX=9615 GN=VWF PE=1 SV=2	2	1313947	t18h - t0h	1580.44	8540.17	hit
RAPGEF2	F1PBJ0	Rap guanine nucleotide exchange factor 2 OS=Canis lupus familiaris OX=9615 GN=RAPGEF2 PE=1 SV=2	2	1894107	t18h - t0h	2140.47	10982.5	hit
TOP2A	F1Q2M4|J9PAY8	DNA topoisomerase 2 OS=Canis lupus familiaris OX=9615 GN=TOP2A PE=3 SV=2|DNA topoisomerase 2 OS=Canis lupus familiaris OX=9615 GN=TOP2A PE=3 SV=1	7	1231372	t18h - t0h	2769.28	13228.3	hit
PRPF38A	E2QU96	Pre-mRNA processing factor 38A OS=Canis lupus familiaris OX=9615 GN=PRPF38A PE=4 SV=2	2	1115557	t18h - t0h	2921.51	13773.4	hit
PSAP	E2RLF1	Prosaposin OS=Canis lupus familiaris OX=9615 GN=PSAP PE=4 SV=1	2	1186937	t18h - t0h	3631.4	16316.2	hit
NOTCH2	F1PPP5|F1PS94	Uncharacterized protein OS=Canis lupus familiaris OX=9615 GN=NOTCH2 PE=4 SV=2|Uncharacterized protein OS=Canis lupus familiaris OX=9615 GN=NOTCH2 PE=4 SV=2	4	1140957	t18h - t0h	3758.51	16840.8	hit
SDR9C7	E2R5L2	Short chain dehydrogenase/reductase family 9C member 7 OS=Canis lupus familiaris OX=9615 GN=SDR9C7 PE=3 SV=1	2	1110844	t18h - t0h	3804.85	16908.7	hit
FERMT3	E2RK64	Fermitin family member 3 OS=Canis lupus familiaris OX=9615 GN=FERMT3 PE=4 SV=1	2	1833064	t18h - t0h	5703.24	23161.8	hit
CDK1	E2RGJ9	Cyclin dependent kinase 1 OS=Canis lupus familiaris OX=9615 GN=CDK1 PE=3 SV=1	5	1125005	t18h - t0h	5721.72	23207.9	hit
SORBS2	E2RDW3	Sorbin and SH3 domain containing 2 OS=Canis lupus familiaris OX=9615 GN=SORBS2 PE=4 SV=2	17	1067555	t18h - t0h	5993.58	24100.2	hit
SRRM2	F1Q2Z4	Serine/arginine repetitive matrix 2 OS=Canis lupus familiaris OX=9615 GN=SRRM2 PE=4 SV=2	8	1170337	t18h - t0h	6825.49	26815.6	hit
TIMP3	F5CBP3	TIMP metallopeptidase inhibitor 3 OS=Canis lupus familiaris OX=9615 GN=TIMP3 PE=2 SV=1	3	1032554	t18h - t0h	7229.41	27996.7	hit
FBN1	F1PIA3	Fibrillin 1 OS=Canis lupus familiaris OX=9615 GN=FBN1 PE=4 SV=2	4	1012217	t18h - t0h	7493.94	28747.4	hit
F1PKU9	F1PKU9	Uncharacterized protein OS=Canis lupus familiaris OX=9615 PE=4 SV=2	2	1244344	t18h - t0h	10392.2	36825.6	hit
SCRIB	F1PKY2	Scribbled planar cell polarity protein OS=Canis lupus familiaris OX=9615 GN=SCRIB PE=4 SV=2	7	1204606	t18h - t0h	12758.2	43141.7	hit
