# Supplementary material for: Membrane prewetting by condensates promotes tight-junction belt formation
Source: Nature. 2024 Aug 7;632(8025):647–55. doi: 10.1038/s41586-024-07726-0 (PMC11324514; doi:10.1038/s41586-024-07726-0)
Supplement: Supplementary file 5 — Heat map of a tight junction over time. Table contains the protein hits shown in the heat map in Fig. 1d, and values displayed are the normalized log2 fold change of tight junction proteins at different time points. [file 41586_2024_7726_MOESM5_ESM.xlsx]

## Sheet: legend
Tab name	Data correspond to two biologically independent experiments. Pvalues/FDR were obtained by moderated one sided t-test in R package limma after Benjaminmi-Hochberg adjustment
Sheet name	Content (Data correspond to two biologically independent experiments. p-value/ FDR by moderated t-test).
HIT	Log2-fold change (FC) in ZO1-APEX2 30min(+Ca) over ZO1-APEX 0h (-Ca) samples of the proteins identified in MDCKII living cells Hits: FDR < 0.05 and FC ≥ 2.
Log2 ratio value over time (kinetic protein profile of hits)

## Sheet: heatmap_2
	Kinetic protein profile of AJC proteins Hits
	log2FC
gen name	0.5 h	1h	3h	18h
YBX3	1.23587	0.364876	0.406996	0.0990643
TJP1	1.08367	1.19381	2.55801	1.9484
USP53	0.553071	1.10449	2.33618	2.20149
OCLN	0.823367	1.1844	1.94361	2.18313
CGNL1	0.336191	1.18706	2.54834	1.91927
MAGI3	0.215038	0.624797	2.16757	2.52683
LPP	0.828409	0.495276	2.1935	1.01267
MAGI1	0.336363	0.201195	1.94808	2.49156
TJP2	0.51287	0.479543	1.65951	1.38286
CGN	-0.0813503	0.409879	1.91028	2.09715
PARD3B	0.146449	0.361934	1.67488	1.71834
PARD3	0.207662	0.449831	1.69944	2.2206
CXADR	0.618333	0.824106	1.53254	1.77638
CLDN4	0.823081	0.549442	1.01232	0.190532
TJP3	-0.171541	0.121548	0.880994	1.2218
SHROOM2	0.201985	0.309801	1.80136	1.35829
SHROOM3	0.216324	0.466724	1.33329	1.00406
SHROOM4	-0.281527	-0.129139	1.1804	0.621258
PATJ	0.287087	0.100651	0.941953	1.65223
ARHGAP29	-0.251932	-0.0527835	0.699921	1.3918
FZD6	0.51229	0.582714	0.677238	1.55834
F11R	0.291071	0.425237	0.929409	1.14743
IQGAP3	1.05165	2.18539	1.6571	1.75207
PLEKHA6	0.191792	-0.124248	1.57177	1.01377
AFDN	0.21175	0.248098	1.49947	1.62057
LIMD1	0.54627	0.540978	1.14055	0.468451
PKP4	0.227214	0.153668	0.79388	1.49741
CDH6	0.44397	0.37369	0.781309	2.17011
LMO7	-0.0753343	0.234263	1.52889	1.98897
NECTIN2	0.309789	0.19993	1.03866	0.396
