# Supplementary material for: Membrane prewetting by condensates promotes tight-junction belt formation
Source: Nature. 2024 Aug 7;632(8025):647–55. doi: 10.1038/s41586-024-07726-0 (PMC11324514; doi:10.1038/s41586-024-07726-0)
Supplement: Supplementary file 6 — Full dataset for time-resolved proximity proteomics of the tight junction. [file 41586_2024_7726_MOESM6_ESM.xlsx]

## Sheet: Legend
Tab name	Data correspond to two biologically independent experiments. Pvalues/FDR were obtained by moderated t-test in R package limma
0.5h	Raw data of all proteins detected at 0.5h in comparation with 0h including FP
1h	Raw data of all proteins detected at 1h in comparation with 0h including FP
3h	Raw data of all proteins detected at 3h in comparation with 0h including FP
18h	Raw data of all proteins detected at 18h in comparation with 0h including FP
FPnoH2o2 list	List of total proteins identify in anexperiment without H2O2 using gen names from uniprot canis lupus database
FP	List curated after all FP_GO_all removing duplicates gen names from uniprot canis lupus database
FP_GO_all	List of proteins consider FP as in close membrane compartments curated from literature (Ref paper) and GO annotations inclidning ER, Mito and Ribosome gen names from uniprot canis lupus database
	Refence paper for curated list of OMMNat Protoc. 2016 Mar; 11(3): 456–475.

## Sheet: 0.5h
gene_name	protein_id	description	average.top3	log2FC	comparison	pvalue	fdr	hit	hit_annotation
SULT1A1	Q29476	Sulfotransferase 1A1 OS=Canis lupus familiaris OX=9615 GN=SULT1A1 PE=1 SV=1	6.4	-1.25	Drops_noTJ_Ca_30min - Cyto_noTJ_noCa_0h	4.1e-05	0.0333	TRUE	hit
YBX3	J9NTE1|J9NV99	Y-box binding protein 3 OS=Canis lupus familiaris OX=9615 GN=YBX3 PE=4 SV=1|Y-box binding protein 3 OS=Canis lupus familiaris OX=9615 GN=YBX3 PE=4 SV=1	6.42	1.23	Drops_noTJ_Ca_30min - Cyto_noTJ_noCa_0h	5.06e-05	0.0333	TRUE	hit
TJP1	F1PMA1|J9PAE7	Tight junction protein ZO-1 OS=Canis lupus familiaris OX=9615 GN=TJP1 PE=3 SV=2|Tight junction protein ZO-1 OS=Canis lupus familiaris OX=9615 GN=TJP1 PE=3 SV=1	8.15	1.07	Drops_noTJ_Ca_30min - Cyto_noTJ_noCa_0h	0.000117	0.0425	TRUE	hit
GNL3	F6UTB0	G protein nucleolar 3 OS=Canis lupus familiaris OX=9615 GN=GNL3 PE=4 SV=1	6.01	-1.36	Drops_noTJ_Ca_30min - Cyto_noTJ_noCa_0h	0.000138	0.045	TRUE	hit
F13A1	F1PKX3	Coagulation factor XIII A chain OS=Canis lupus familiaris OX=9615 GN=F13A1 PE=4 SV=2	6.42	1.57	Drops_noTJ_Ca_30min - Cyto_noTJ_noCa_0h	0.00016	0.0473	TRUE	hit
MYH10	F1PVV7	Myosin heavy chain 10 OS=Canis lupus familiaris OX=9615 GN=MYH10 PE=3 SV=2	7.05	-1.02	Drops_noTJ_Ca_30min - Cyto_noTJ_noCa_0h	0.000189	0.0476	TRUE	hit
TUBB2A	E2RFJ7|F1PQ68	Tubulin beta chain OS=Canis lupus familiaris OX=9615 GN=TUBB2A PE=3 SV=1|Tubulin beta chain OS=Canis lupus familiaris OX=9615 GN=TUBB2A PE=3 SV=2	6.44	-0.989	Drops_noTJ_Ca_30min - Cyto_noTJ_noCa_0h	0.000199	0.0476	FALSE	candidate
SERBP1	E2RMN6	SERPINE1 mRNA binding protein 1 OS=Canis lupus familiaris OX=9615 GN=SERBP1 PE=4 SV=2	6.77	0.931	Drops_noTJ_Ca_30min - Cyto_noTJ_noCa_0h	0.000245	0.0476	FALSE	candidate
SLC39A7	G1K274|Q5TJF6	Zinc transporter SLC39A7 OS=Canis lupus familiaris OX=9615 GN=SLC39A7 PE=4 SV=2|Zinc transporter SLC39A7 OS=Canis lupus familiaris OX=9615 GN=SLC39A7 PE=3 SV=1	5.99	1.44	Drops_noTJ_Ca_30min - Cyto_noTJ_noCa_0h	0.000262	0.0476	TRUE	hit
LOC477558	J9NUJ7	Uncharacterized protein OS=Canis lupus familiaris OX=9615 GN=LOC477558 PE=3 SV=1	6.52	-1.21	Drops_noTJ_Ca_30min - Cyto_noTJ_noCa_0h	0.000279	0.0476	TRUE	hit
RPL26	E2QUE7	Uncharacterized protein OS=Canis lupus familiaris OX=9615 GN=RPL26 PE=3 SV=2	7.35	0.874	Drops_noTJ_Ca_30min - Cyto_noTJ_noCa_0h	0.000294	0.0476	FALSE	candidate
RPS18	Q5TJE9	40S ribosomal protein S18 OS=Canis lupus familiaris OX=9615 GN=RPS18 PE=1 SV=3	6.23	0.96	Drops_noTJ_Ca_30min - Cyto_noTJ_noCa_0h	0.000302	0.0476	FALSE	candidate
NAT10	E2RBB4	RNA cytidine acetyltransferase OS=Canis lupus familiaris OX=9615 GN=NAT10 PE=3 SV=1	6.41	-0.932	Drops_noTJ_Ca_30min - Cyto_noTJ_noCa_0h	0.000311	0.0476	FALSE	candidate
LIG3	E2RNT6|J9P597	DNA ligase OS=Canis lupus familiaris OX=9615 GN=LIG3 PE=3 SV=2|DNA ligase OS=Canis lupus familiaris OX=9615 GN=LIG3 PE=3 SV=1	6.05	-0.965	Drops_noTJ_Ca_30min - Cyto_noTJ_noCa_0h	0.000322	0.0476	FALSE	candidate
CEP55	E2QX76	Centrosomal protein 55 OS=Canis lupus familiaris OX=9615 GN=CEP55 PE=4 SV=1	6.28	0.885	Drops_noTJ_Ca_30min - Cyto_noTJ_noCa_0h	0.000342	0.0484	FALSE	candidate
RBM28	E2RIB8	RNA binding motif protein 28 OS=Canis lupus familiaris OX=9615 GN=RBM28 PE=4 SV=1	6.24	-1.14	Drops_noTJ_Ca_30min - Cyto_noTJ_noCa_0h	0.000395	0.05	TRUE	hit
FKBP9	F1Q1F5	Peptidylprolyl isomerase OS=Canis lupus familiaris OX=9615 GN=FKBP9 PE=4 SV=2	6.45	0.919	Drops_noTJ_Ca_30min - Cyto_noTJ_noCa_0h	0.000399	0.05	FALSE	candidate
MYDGF	E2R856|J9P7C4	Myeloid derived growth factor OS=Canis lupus familiaris OX=9615 GN=MYDGF PE=4 SV=2|Myeloid derived growth factor OS=Canis lupus familiaris OX=9615 GN=MYDGF PE=4 SV=1	6.98	2.12	Drops_noTJ_Ca_30min - Cyto_noTJ_noCa_0h	0.000441	0.0515	FALSE	candidate
COL5A2	F1PG08	Collagen type V alpha 2 chain OS=Canis lupus familiaris OX=9615 GN=COL5A2 PE=4 SV=2	6.3	1.44	Drops_noTJ_Ca_30min - Cyto_noTJ_noCa_0h	0.000444	0.0515	FALSE	candidate
FGG	F1P8G0	Fibrinogen gamma chain OS=Canis lupus familiaris OX=9615 GN=FGG PE=4 SV=2	7.04	1.77	Drops_noTJ_Ca_30min - Cyto_noTJ_noCa_0h	0.000486	0.0515	FALSE	candidate
NSFL1C	F1PWN6	NSFL1 cofactor OS=Canis lupus familiaris OX=9615 GN=NSFL1C PE=4 SV=2	6.07	0.954	Drops_noTJ_Ca_30min - Cyto_noTJ_noCa_0h	0.000505	0.0515	FALSE	candidate
SEL1L	F1PVX5	SEL1L, ERAD E3 ligase adaptor subunit OS=Canis lupus familiaris OX=9615 GN=SEL1L PE=4 SV=2	6.03	1.05	Drops_noTJ_Ca_30min - Cyto_noTJ_noCa_0h	0.000509	0.0515	FALSE	candidate
AK1	B4YY02|J9P9T3	Adenylate kinase isoenzyme 1 OS=Canis lupus familiaris OX=9615 GN=AK1 PE=3 SV=1|Adenylate kinase isoenzyme 1 OS=Canis lupus familiaris OX=9615 GN=AK1 PE=3 SV=1	5.94	-1.07	Drops_noTJ_Ca_30min - Cyto_noTJ_noCa_0h	0.000542	0.0515	FALSE	candidate
CLIC2	J9P6I3	Chloride intracellular channel protein OS=Canis lupus familiaris OX=9615 GN=CLIC2 PE=3 SV=1	6.18	-0.998	Drops_noTJ_Ca_30min - Cyto_noTJ_noCa_0h	0.000543	0.0515	FALSE	candidate
UGP2	E2R5R9|F1Q1Q8	UTP--glucose-1-phosphate uridylyltransferase OS=Canis lupus familiaris OX=9615 GN=UGP2 PE=3 SV=2|UTP--glucose-1-phosphate uridylyltransferase OS=Canis lupus familiaris OX=9615 GN=UGP2 PE=3 SV=2	6.69	-1.05	Drops_noTJ_Ca_30min - Cyto_noTJ_noCa_0h	0.000545	0.0515	FALSE	candidate
MRPL20	E2QZ57	Mitochondrial ribosomal protein L20 OS=Canis lupus familiaris OX=9615 GN=MRPL20 PE=3 SV=1	5.92	2	Drops_noTJ_Ca_30min - Cyto_noTJ_noCa_0h	0.00056	0.0515	FALSE	candidate
GYG1	F1PVC0	Glycogenin 1 OS=Canis lupus familiaris OX=9615 GN=GYG1 PE=4 SV=2	5.65	1.52	Drops_noTJ_Ca_30min - Cyto_noTJ_noCa_0h	0.000613	0.0515	FALSE	candidate
RPL31|F1PC48|J9NYL5|J9P252|LOC607833|J9P5Y4|J9PA67	E2R8G3|F1PC48|J9NYL5|J9P252|J9P3J8|J9P5Y4|J9PA67	Uncharacterized protein OS=Canis lupus familiaris OX=9615 GN=RPL31 PE=4 SV=1|Uncharacterized protein OS=Canis lupus familiaris OX=9615 PE=4 SV=2|Uncharacterized protein OS=Canis lupus familiaris OX=9615 PE=4 SV=1|Uncharacterized protein OS=Canis lupus familiaris OX=9615 PE=4 SV=1|Uncharacterized protein OS=Canis lupus familiaris OX=9615 GN=LOC607833 PE=4 SV=1|Uncharacterized protein OS=Canis lupu…	6.8	0.872	Drops_noTJ_Ca_30min - Cyto_noTJ_noCa_0h	0.000639	0.0515	FALSE	candidate
TXNDC5	F1PHP1	Thioredoxin domain containing 5 OS=Canis lupus familiaris OX=9615 GN=TXNDC5 PE=3 SV=2	6.62	1.41	Drops_noTJ_Ca_30min - Cyto_noTJ_noCa_0h	0.000675	0.0515	FALSE	candidate
LOXL2	E2RCV4	Lysyl oxidase like 2 OS=Canis lupus familiaris OX=9615 GN=LOXL2 PE=4 SV=2	6.48	1.45	Drops_noTJ_Ca_30min - Cyto_noTJ_noCa_0h	0.000693	0.0515	FALSE	candidate
NACA	E2R5M5|J9P8V7	Uncharacterized protein OS=Canis lupus familiaris OX=9615 GN=NACA PE=4 SV=1|Uncharacterized protein OS=Canis lupus familiaris OX=9615 GN=NACA PE=4 SV=1	6.63	0.999	Drops_noTJ_Ca_30min - Cyto_noTJ_noCa_0h	0.000699	0.0515	FALSE	candidate
EXOC7	E2RK45|F1PGV3	Exocyst complex component 7 OS=Canis lupus familiaris OX=9615 GN=EXOC7 PE=3 SV=1|Exocyst complex component 7 OS=Canis lupus familiaris OX=9615 GN=EXOC7 PE=3 SV=2	6.08	-0.862	Drops_noTJ_Ca_30min - Cyto_noTJ_noCa_0h	0.000705	0.0515	FALSE	candidate
GPX8	J9NXG7	Glutathione peroxidase OS=Canis lupus familiaris OX=9615 GN=GPX8 PE=3 SV=1	7.03	1.31	Drops_noTJ_Ca_30min - Cyto_noTJ_noCa_0h	0.00071	0.0515	FALSE	candidate
STT3A	A0A1W2NC67|F1PJP5	Dolichyl-diphosphooligosaccharide--protein glycosyltransferase subunit STT3A OS=Canis lupus familiaris OX=9615 GN=STT3A PE=4 SV=1|Dolichyl-diphosphooligosaccharide--protein glycosyltransferase subunit STT3A OS=Canis lupus familiaris OX=9615 GN=STT3A PE=1 SV=3	6.43	0.845	Drops_noTJ_Ca_30min - Cyto_noTJ_noCa_0h	0.000724	0.0515	FALSE	candidate
LPP	E2RSJ3	Uncharacterized protein OS=Canis lupus familiaris OX=9615 GN=LPP PE=4 SV=2	6.75	0.827	Drops_noTJ_Ca_30min - Cyto_noTJ_noCa_0h	0.000733	0.0515	FALSE	candidate
TOP2B	F1PRA7	DNA topoisomerase 2 OS=Canis lupus familiaris OX=9615 GN=TOP2B PE=3 SV=2	6.1	-0.908	Drops_noTJ_Ca_30min - Cyto_noTJ_noCa_0h	0.000739	0.0515	FALSE	candidate
PABPC1	J9P326	Polyadenylate-binding protein OS=Canis lupus familiaris OX=9615 GN=PABPC1 PE=3 SV=1	7	0.766	Drops_noTJ_Ca_30min - Cyto_noTJ_noCa_0h	0.000748	0.0515	FALSE	candidate
CEBPZ	F1Q0S9	CCAAT enhancer binding protein zeta OS=Canis lupus familiaris OX=9615 GN=CEBPZ PE=4 SV=2	6.14	-0.947	Drops_noTJ_Ca_30min - Cyto_noTJ_noCa_0h	0.000757	0.0515	FALSE	candidate
UBAP2	J9PB94	Ubiquitin associated protein 2 OS=Canis lupus familiaris OX=9615 GN=UBAP2 PE=4 SV=1	6.26	0.874	Drops_noTJ_Ca_30min - Cyto_noTJ_noCa_0h	0.00076	0.0515	FALSE	candidate
NOP58	E2RQV7	NOP58 ribonucleoprotein OS=Canis lupus familiaris OX=9615 GN=NOP58 PE=4 SV=2	6.66	-0.755	Drops_noTJ_Ca_30min - Cyto_noTJ_noCa_0h	0.000779	0.0517	FALSE	candidate
SNRPB2	E2R2A8	Uncharacterized protein OS=Canis lupus familiaris OX=9615 GN=SNRPB2 PE=4 SV=1	6.2	0.792	Drops_noTJ_Ca_30min - Cyto_noTJ_noCa_0h	0.000802	0.0522	FALSE	candidate
DUT	E2RRF8	Uncharacterized protein OS=Canis lupus familiaris OX=9615 GN=DUT PE=4 SV=2	5.76	1.23	Drops_noTJ_Ca_30min - Cyto_noTJ_noCa_0h	0.00083	0.0526	FALSE	candidate
LDHB	E2R761	L-lactate dehydrogenase OS=Canis lupus familiaris OX=9615 GN=LDHB PE=3 SV=1	7.03	0.972	Drops_noTJ_Ca_30min - Cyto_noTJ_noCa_0h	0.000847	0.0526	FALSE	candidate
DDX27	F1Q073|J9P9C6	DEAD-box helicase 27 OS=Canis lupus familiaris OX=9615 GN=DDX27 PE=3 SV=2|DEAD-box helicase 27 OS=Canis lupus familiaris OX=9615 GN=DDX27 PE=3 SV=1	5.97	-0.918	Drops_noTJ_Ca_30min - Cyto_noTJ_noCa_0h	0.000857	0.0526	FALSE	candidate
EIF2B5	F1P6G3	Eukaryotic translation initiation factor 2B subunit epsilon OS=Canis lupus familiaris OX=9615 GN=EIF2B5 PE=4 SV=2	6.03	-1.02	Drops_noTJ_Ca_30min - Cyto_noTJ_noCa_0h	0.000885	0.0529	FALSE	candidate
MLEC	E2RD92	Malectin OS=Canis lupus familiaris OX=9615 GN=MLEC PE=4 SV=1	6.31	1.2	Drops_noTJ_Ca_30min - Cyto_noTJ_noCa_0h	0.000897	0.0529	FALSE	candidate
ERP44	F1PQG3	Endoplasmic reticulum protein 44 OS=Canis lupus familiaris OX=9615 GN=ERP44 PE=4 SV=2	6.52	0.865	Drops_noTJ_Ca_30min - Cyto_noTJ_noCa_0h	0.00091	0.0529	FALSE	candidate
PAPSS2	E2R1E3	3'-phosphoadenosine 5'-phosphosulfate synthase 2 OS=Canis lupus familiaris OX=9615 GN=PAPSS2 PE=3 SV=1	6.49	-0.864	Drops_noTJ_Ca_30min - Cyto_noTJ_noCa_0h	0.000944	0.0539	FALSE	candidate
FKBP11	F1P9T5	Peptidylprolyl isomerase OS=Canis lupus familiaris OX=9615 GN=FKBP11 PE=4 SV=2	6.4	0.914	Drops_noTJ_Ca_30min - Cyto_noTJ_noCa_0h	0.000996	0.0553	FALSE	candidate
LGALS9	E2QXK6|F1Q317	Galectin OS=Canis lupus familiaris OX=9615 GN=LGALS9 PE=4 SV=2|Galectin OS=Canis lupus familiaris OX=9615 GN=LGALS9 PE=4 SV=1	5.94	0.887	Drops_noTJ_Ca_30min - Cyto_noTJ_noCa_0h	0.00102	0.0553	FALSE	candidate
PCCB	F1PTU4	Propionyl-CoA carboxylase subunit beta OS=Canis lupus familiaris OX=9615 GN=PCCB PE=4 SV=2	6.02	1.07	Drops_noTJ_Ca_30min - Cyto_noTJ_noCa_0h	0.00102	0.0553	FALSE	candidate
TMPRSS11E	F1Q3A2	Transmembrane protease serine OS=Canis lupus familiaris OX=9615 GN=TMPRSS11E PE=3 SV=2	6.25	1.33	Drops_noTJ_Ca_30min - Cyto_noTJ_noCa_0h	0.00108	0.0576	FALSE	candidate
E2QTU3	E2QTU3	Uncharacterized protein OS=Canis lupus familiaris OX=9615 PE=4 SV=2	5.39	-0.95	Drops_noTJ_Ca_30min - Cyto_noTJ_noCa_0h	0.0011	0.0578	FALSE	candidate
DDX52|J9P4L6	E2RB54|J9P4L6	Uncharacterized protein OS=Canis lupus familiaris OX=9615 GN=DDX52 PE=4 SV=2|Uncharacterized protein OS=Canis lupus familiaris OX=9615 PE=4 SV=1	6.18	-0.811	Drops_noTJ_Ca_30min - Cyto_noTJ_noCa_0h	0.00113	0.0578	FALSE	candidate
RSAD2	E2R7B5	Radical S-adenosyl methionine domain containing 2 OS=Canis lupus familiaris OX=9615 GN=RSAD2 PE=4 SV=1	6.64	1.05	Drops_noTJ_Ca_30min - Cyto_noTJ_noCa_0h	0.00116	0.0578	FALSE	candidate
PDCD11	F1PLK8	Programmed cell death 11 OS=Canis lupus familiaris OX=9615 GN=PDCD11 PE=4 SV=2	6.19	-0.834	Drops_noTJ_Ca_30min - Cyto_noTJ_noCa_0h	0.00117	0.0578	FALSE	candidate
PARN	F6XU41	Poly(A)-specific ribonuclease OS=Canis lupus familiaris OX=9615 GN=PARN PE=4 SV=1	5.93	-0.708	Drops_noTJ_Ca_30min - Cyto_noTJ_noCa_0h	0.00117	0.0578	FALSE	candidate
GTPBP4	F1PJY9	Nucleolar GTP-binding protein 1 OS=Canis lupus familiaris OX=9615 GN=GTPBP4 PE=3 SV=2	6.59	-0.841	Drops_noTJ_Ca_30min - Cyto_noTJ_noCa_0h	0.00122	0.0591	FALSE	candidate
PFKL	F1Q3S9	ATP-dependent 6-phosphofructokinase OS=Canis lupus familiaris OX=9615 GN=PFKL PE=3 SV=2	6.44	-0.867	Drops_noTJ_Ca_30min - Cyto_noTJ_noCa_0h	0.00125	0.0594	FALSE	candidate
TM9SF3	E2RSD0	Transmembrane 9 superfamily member OS=Canis lupus familiaris OX=9615 GN=TM9SF3 PE=3 SV=1	6.59	0.851	Drops_noTJ_Ca_30min - Cyto_noTJ_noCa_0h	0.00127	0.0594	FALSE	candidate
DIAPH2	F1Q1Q1	Diaphanous related formin 2 OS=Canis lupus familiaris OX=9615 GN=DIAPH2 PE=4 SV=2	6.42	-0.798	Drops_noTJ_Ca_30min - Cyto_noTJ_noCa_0h	0.00129	0.0594	FALSE	candidate
NUDC	F6V5M4	Nuclear distribution C, dynein complex regulator OS=Canis lupus familiaris OX=9615 GN=NUDC PE=4 SV=1	6.32	0.841	Drops_noTJ_Ca_30min - Cyto_noTJ_noCa_0h	0.0013	0.0594	FALSE	candidate
SHCBP1	F1PFR2	SHC binding and spindle associated 1 OS=Canis lupus familiaris OX=9615 GN=SHCBP1 PE=4 SV=2	5.84	1.31	Drops_noTJ_Ca_30min - Cyto_noTJ_noCa_0h	0.00136	0.0614	FALSE	candidate
DDX50	E2QTT0|E2RPT4	DExD-box helicase 50 OS=Canis lupus familiaris OX=9615 GN=DDX50 PE=4 SV=1|DExD-box helicase 50 OS=Canis lupus familiaris OX=9615 GN=DDX50 PE=4 SV=2	6.05	-0.974	Drops_noTJ_Ca_30min - Cyto_noTJ_noCa_0h	0.00138	0.0614	FALSE	candidate
KRI1	F1PDV2|J9NXZ8	KRI1 homolog OS=Canis lupus familiaris OX=9615 GN=KRI1 PE=4 SV=2|KRI1 homolog OS=Canis lupus familiaris OX=9615 GN=KRI1 PE=4 SV=1	5.55	-0.85	Drops_noTJ_Ca_30min - Cyto_noTJ_noCa_0h	0.00144	0.0626	FALSE	candidate
AGRN	F1Q2Z6	Agrin OS=Canis lupus familiaris OX=9615 GN=AGRN PE=4 SV=2	6.39	-1.7	Drops_noTJ_Ca_30min - Cyto_noTJ_noCa_0h	0.00144	0.0626	FALSE	candidate
RAB31	E2R5A5	RAB31, member RAS oncogene family OS=Canis lupus familiaris OX=9615 GN=RAB31 PE=4 SV=1	5.46	-1.01	Drops_noTJ_Ca_30min - Cyto_noTJ_noCa_0h	0.00147	0.0631	FALSE	candidate
NIFK	J9NXM6	Nucleolar protein interacting with the FHA domain of MKI67 OS=Canis lupus familiaris OX=9615 GN=NIFK PE=4 SV=1	6.55	-0.781	Drops_noTJ_Ca_30min - Cyto_noTJ_noCa_0h	0.00149	0.0631	FALSE	candidate
EXOC3	F1PX56	Uncharacterized protein OS=Canis lupus familiaris OX=9615 GN=EXOC3 PE=4 SV=2	6.08	-0.866	Drops_noTJ_Ca_30min - Cyto_noTJ_noCa_0h	0.00155	0.0644	FALSE	candidate
OCLN	E2R3X4|F1PZF7|Q28269	Occludin OS=Canis lupus familiaris OX=9615 GN=OCLN PE=3 SV=2|Occludin OS=Canis lupus familiaris OX=9615 GN=OCLN PE=3 SV=1|Occludin OS=Canis lupus familiaris OX=9615 GN=OCLN PE=1 SV=1	6.8	0.804	Drops_noTJ_Ca_30min - Cyto_noTJ_noCa_0h	0.00161	0.0644	FALSE	candidate
CLSTN1	F1PE64|J9JHQ1	Uncharacterized protein OS=Canis lupus familiaris OX=9615 GN=CLSTN1 PE=4 SV=1|Uncharacterized protein OS=Canis lupus familiaris OX=9615 GN=CLSTN1 PE=4 SV=1	6	-0.742	Drops_noTJ_Ca_30min - Cyto_noTJ_noCa_0h	0.00163	0.0644	FALSE	candidate
UGDH	E2R311	UDP-glucose 6-dehydrogenase OS=Canis lupus familiaris OX=9615 GN=UGDH PE=3 SV=1	6.69	-0.928	Drops_noTJ_Ca_30min - Cyto_noTJ_noCa_0h	0.00168	0.0644	FALSE	candidate
C20H19ORF53	J9NZ08	Chromosome 20 C19orf53 homolog OS=Canis lupus familiaris OX=9615 GN=C20H19orf53 PE=4 SV=1	5.95	1.1	Drops_noTJ_Ca_30min - Cyto_noTJ_noCa_0h	0.00169	0.0644	FALSE	candidate
NCAPH	F1Q3I3	Condensin complex subunit 2 OS=Canis lupus familiaris OX=9615 GN=NCAPH PE=3 SV=2	6.34	0.824	Drops_noTJ_Ca_30min - Cyto_noTJ_noCa_0h	0.00171	0.0644	FALSE	candidate
ATP6V1D	E2QVC0	ATPase H+ transporting V1 subunit D OS=Canis lupus familiaris OX=9615 GN=ATP6V1D PE=4 SV=1	5.91	0.765	Drops_noTJ_Ca_30min - Cyto_noTJ_noCa_0h	0.00172	0.0644	FALSE	candidate
SNRPA	F1PFC6	Small nuclear ribonucleoprotein polypeptide A OS=Canis lupus familiaris OX=9615 GN=SNRPA PE=4 SV=2	6.13	0.757	Drops_noTJ_Ca_30min - Cyto_noTJ_noCa_0h	0.00172	0.0644	FALSE	candidate
OAS3	F1PTR9	2'-5'-oligoadenylate synthetase 3 OS=Canis lupus familiaris OX=9615 GN=OAS3 PE=4 SV=2	6.56	-0.825	Drops_noTJ_Ca_30min - Cyto_noTJ_noCa_0h	0.00174	0.0644	FALSE	candidate
ARHGAP1	A4GT58	Cdc42 GTPase-activating protein OS=Canis lupus familiaris OX=9615 GN=ARHGAP1 PE=2 SV=1	6.46	-0.909	Drops_noTJ_Ca_30min - Cyto_noTJ_noCa_0h	0.00175	0.0644	FALSE	candidate
MYO1B	E2RB62|J9NW77	Myosin IB OS=Canis lupus familiaris OX=9615 GN=MYO1B PE=3 SV=2|Myosin IB OS=Canis lupus familiaris OX=9615 GN=MYO1B PE=3 SV=1	6.38	-0.727	Drops_noTJ_Ca_30min - Cyto_noTJ_noCa_0h	0.00175	0.0644	FALSE	candidate
XRCC1	F1PEQ7	Uncharacterized protein OS=Canis lupus familiaris OX=9615 GN=XRCC1 PE=4 SV=2	6.05	-0.763	Drops_noTJ_Ca_30min - Cyto_noTJ_noCa_0h	0.00178	0.0644	FALSE	candidate
ERO1A	E2RNW5	Endoplasmic reticulum oxidoreductase 1 alpha OS=Canis lupus familiaris OX=9615 GN=ERO1A PE=4 SV=1	6.75	1.06	Drops_noTJ_Ca_30min - Cyto_noTJ_noCa_0h	0.00178	0.0644	FALSE	candidate
EML4	F1PY01	Echinoderm microtubule associated protein like 4 OS=Canis lupus familiaris OX=9615 GN=EML4 PE=4 SV=2	7.13	-0.752	Drops_noTJ_Ca_30min - Cyto_noTJ_noCa_0h	0.0018	0.0645	FALSE	candidate
CNBP	E2RPD7	CCHC-type zinc finger nucleic acid binding protein OS=Canis lupus familiaris OX=9615 GN=CNBP PE=4 SV=2	6.06	0.997	Drops_noTJ_Ca_30min - Cyto_noTJ_noCa_0h	0.00185	0.065	FALSE	candidate
DDX54	F6UKZ0	ATP-dependent RNA helicase DDX54 OS=Canis lupus familiaris OX=9615 GN=DDX54 PE=3 SV=1	5.62	-0.823	Drops_noTJ_Ca_30min - Cyto_noTJ_noCa_0h	0.00189	0.065	FALSE	candidate
ERAP1	E2R302	Aminopeptidase OS=Canis lupus familiaris OX=9615 GN=ERAP1 PE=3 SV=1	5.67	-1.43	Drops_noTJ_Ca_30min - Cyto_noTJ_noCa_0h	0.00189	0.065	FALSE	candidate
TMED7	E2R3T9|J9PB00	Uncharacterized protein OS=Canis lupus familiaris OX=9615 GN=TMED7 PE=3 SV=1|Uncharacterized protein OS=Canis lupus familiaris OX=9615 GN=TMED7 PE=3 SV=1	6.09	0.892	Drops_noTJ_Ca_30min - Cyto_noTJ_noCa_0h	0.0019	0.065	FALSE	candidate
SIGMAR1	J9P813	Sigma non-opioid intracellular receptor 1 OS=Canis lupus familiaris OX=9615 GN=SIGMAR1 PE=4 SV=1	6.42	1.42	Drops_noTJ_Ca_30min - Cyto_noTJ_noCa_0h	0.00193	0.065	FALSE	candidate
CDK1	E2RGJ9	Cyclin dependent kinase 1 OS=Canis lupus familiaris OX=9615 GN=CDK1 PE=3 SV=1	6.06	1.35	Drops_noTJ_Ca_30min - Cyto_noTJ_noCa_0h	0.00194	0.065	FALSE	candidate
PABPC4	E2R9I0	Polyadenylate-binding protein OS=Canis lupus familiaris OX=9615 GN=PABPC4 PE=3 SV=1	6.95	0.733	Drops_noTJ_Ca_30min - Cyto_noTJ_noCa_0h	0.00197	0.065	FALSE	candidate
FAU	E2RC86	40S ribosomal protein S30 OS=Canis lupus familiaris OX=9615 GN=FAU PE=3 SV=1	6.5	1.45	Drops_noTJ_Ca_30min - Cyto_noTJ_noCa_0h	0.00198	0.065	FALSE	candidate
IMPDH2	F6UXI8	Inosine-5'-monophosphate dehydrogenase OS=Canis lupus familiaris OX=9615 GN=IMPDH2 PE=3 SV=1	6.77	0.679	Drops_noTJ_Ca_30min - Cyto_noTJ_noCa_0h	0.00203	0.0656	FALSE	candidate
CMPK1	F1PIG2	UMP-CMP kinase OS=Canis lupus familiaris OX=9615 GN=CMPK1 PE=3 SV=2	6.19	-0.717	Drops_noTJ_Ca_30min - Cyto_noTJ_noCa_0h	0.00205	0.0656	FALSE	candidate
PSMB6	E2R0B6	Proteasome subunit beta OS=Canis lupus familiaris OX=9615 GN=PSMB6 PE=3 SV=1	6.21	0.721	Drops_noTJ_Ca_30min - Cyto_noTJ_noCa_0h	0.00209	0.0656	FALSE	candidate
NAV2	F1P9L3|F1PB98	Neuron navigator 2 OS=Canis lupus familiaris OX=9615 GN=NAV2 PE=4 SV=2|Neuron navigator 2 OS=Canis lupus familiaris OX=9615 GN=NAV2 PE=4 SV=2	5.43	0.678	Drops_noTJ_Ca_30min - Cyto_noTJ_noCa_0h	0.0021	0.0656	FALSE	candidate
RRP1B	F1PS87	Ribosomal RNA processing 1B OS=Canis lupus familiaris OX=9615 GN=RRP1B PE=4 SV=2	5.89	-0.79	Drops_noTJ_Ca_30min - Cyto_noTJ_noCa_0h	0.00211	0.0656	FALSE	candidate
MYH9	F1P9J3	Myosin-9 OS=Canis lupus familiaris OX=9615 GN=MYH9 PE=3 SV=2	7.98	-0.887	Drops_noTJ_Ca_30min - Cyto_noTJ_noCa_0h	0.00212	0.0656	FALSE	candidate
PLCD1	E2QX57|F1P7Z9	Phosphoinositide phospholipase C OS=Canis lupus familiaris OX=9615 GN=PLCD1 PE=4 SV=1|Phosphoinositide phospholipase C OS=Canis lupus familiaris OX=9615 GN=PLCD1 PE=4 SV=2	6.21	-0.842	Drops_noTJ_Ca_30min - Cyto_noTJ_noCa_0h	0.00218	0.0668	FALSE	candidate
CHAF1B	E2RDS8|J9PA29	Chromatin assembly factor 1 subunit B OS=Canis lupus familiaris OX=9615 GN=CHAF1B PE=4 SV=2|Chromatin assembly factor 1 subunit B OS=Canis lupus familiaris OX=9615 GN=CHAF1B PE=4 SV=1	5.51	0.705	Drops_noTJ_Ca_30min - Cyto_noTJ_noCa_0h	0.00221	0.0668	FALSE	candidate
CNP	F1PYI3	2',3'-cyclic-nucleotide 3'-phosphodiesterase OS=Canis lupus familiaris OX=9615 GN=CNP PE=3 SV=2	6.54	-0.737	Drops_noTJ_Ca_30min - Cyto_noTJ_noCa_0h	0.00224	0.0668	FALSE	candidate
EIF1AX	J9NYQ8	Eukaryotic translation initiation factor 1A X-linked OS=Canis lupus familiaris OX=9615 GN=EIF1AX PE=3 SV=1	6.53	0.744	Drops_noTJ_Ca_30min - Cyto_noTJ_noCa_0h	0.00225	0.0668	FALSE	candidate
TKFC	F1Q0K5	Triokinase and FMN cyclase OS=Canis lupus familiaris OX=9615 GN=TKFC PE=4 SV=2	5.93	-1.22	Drops_noTJ_Ca_30min - Cyto_noTJ_noCa_0h	0.00226	0.0668	FALSE	candidate
DOCK5	F1PSR2	Dedicator of cytokinesis 5 OS=Canis lupus familiaris OX=9615 GN=DOCK5 PE=3 SV=2	5.95	-0.717	Drops_noTJ_Ca_30min - Cyto_noTJ_noCa_0h	0.0023	0.0672	FALSE	candidate
RPS7	E2R8A8	40S ribosomal protein S7 OS=Canis lupus familiaris OX=9615 GN=RPS7 PE=3 SV=2	6.49	0.854	Drops_noTJ_Ca_30min - Cyto_noTJ_noCa_0h	0.00232	0.0672	FALSE	candidate
TKT	F1PE28	Transketolase OS=Canis lupus familiaris OX=9615 GN=TKT PE=4 SV=2	7.13	0.742	Drops_noTJ_Ca_30min - Cyto_noTJ_noCa_0h	0.0024	0.0672	FALSE	candidate
FUBP1	E2RJQ2|J9P014	Uncharacterized protein OS=Canis lupus familiaris OX=9615 GN=FUBP1 PE=4 SV=2|Uncharacterized protein OS=Canis lupus familiaris OX=9615 GN=FUBP1 PE=4 SV=1	7.01	0.886	Drops_noTJ_Ca_30min - Cyto_noTJ_noCa_0h	0.00241	0.0672	FALSE	candidate
BAG3	E2RA27	BCL2 associated athanogene 3 OS=Canis lupus familiaris OX=9615 GN=BAG3 PE=4 SV=1	5.59	0.753	Drops_noTJ_Ca_30min - Cyto_noTJ_noCa_0h	0.00243	0.0672	FALSE	candidate
RPS24|E2R5M3|F1PH35|H9GWG6|J9NTE7|J9PAP2|L7N065|L7N0B1|L7N0I3	E2QWF8|E2R5M3|F1PH35|H9GWG6|J9NRJ3|J9NTE7|J9P0U8|J9PAP2|L7N065|L7N0B1|L7N0I3	40S ribosomal protein S24 OS=Canis lupus familiaris OX=9615 GN=RPS24 PE=3 SV=2|40S ribosomal protein S24 OS=Canis lupus familiaris OX=9615 PE=3 SV=2|40S ribosomal protein S24 OS=Canis lupus familiaris OX=9615 PE=3 SV=2|40S ribosomal protein S24 OS=Canis lupus familiaris OX=9615 PE=3 SV=2|40S ribosomal protein S24 OS=Canis lupus familiaris OX=9615 GN=RPS24 PE=3 SV=1|40S ribosomal protein S24 OS=Ca…	6.13	0.84	Drops_noTJ_Ca_30min - Cyto_noTJ_noCa_0h	0.00247	0.0672	FALSE	candidate
LSM14A	F1PPL2|F1PSJ7	LSM14A, mRNA processing body assembly factor OS=Canis lupus familiaris OX=9615 GN=LSM14A PE=4 SV=2|LSM14A, mRNA processing body assembly factor OS=Canis lupus familiaris OX=9615 GN=LSM14A PE=4 SV=2	6.57	0.664	Drops_noTJ_Ca_30min - Cyto_noTJ_noCa_0h	0.00251	0.0672	FALSE	candidate
RAB23	E2QWS2	RAB23, member RAS oncogene family OS=Canis lupus familiaris OX=9615 GN=RAB23 PE=4 SV=2	6.07	-0.761	Drops_noTJ_Ca_30min - Cyto_noTJ_noCa_0h	0.00253	0.0672	FALSE	candidate
LOC475937	H9GW87	Transaldolase OS=Canis lupus familiaris OX=9615 GN=LOC475937 PE=3 SV=1	6.78	-0.922	Drops_noTJ_Ca_30min - Cyto_noTJ_noCa_0h	0.00256	0.0672	FALSE	candidate
DCP1A	F1PGG7	Decapping mRNA 1A OS=Canis lupus familiaris OX=9615 GN=DCP1A PE=4 SV=2	5.94	0.671	Drops_noTJ_Ca_30min - Cyto_noTJ_noCa_0h	0.00259	0.0672	FALSE	candidate
FN1	F1P6H7|J9P8M2	Fibronectin OS=Canis lupus familiaris OX=9615 GN=FN1 PE=4 SV=2|Fibronectin OS=Canis lupus familiaris OX=9615 GN=FN1 PE=4 SV=1	7.96	1.59	Drops_noTJ_Ca_30min - Cyto_noTJ_noCa_0h	0.0026	0.0672	FALSE	candidate
APP	F1P603	Amyloid-beta A4 protein OS=Canis lupus familiaris OX=9615 GN=APP PE=4 SV=2	6.04	1.23	Drops_noTJ_Ca_30min - Cyto_noTJ_noCa_0h	0.00262	0.0672	FALSE	candidate
PHF5A	J9NXX3	PHD finger protein 5A OS=Canis lupus familiaris OX=9615 GN=PHF5A PE=4 SV=1	6.12	0.732	Drops_noTJ_Ca_30min - Cyto_noTJ_noCa_0h	0.00263	0.0672	FALSE	candidate
NSF	E2RFV4|F1P6Z3	N-ethylmaleimide sensitive factor, vesicle fusing ATPase OS=Canis lupus familiaris OX=9615 GN=NSF PE=4 SV=2|N-ethylmaleimide sensitive factor, vesicle fusing ATPase OS=Canis lupus familiaris OX=9615 GN=NSF PE=4 SV=1	6.26	-0.681	Drops_noTJ_Ca_30min - Cyto_noTJ_noCa_0h	0.0027	0.0672	FALSE	candidate
MARVELD2	E2R3Z9|J9NZ91	MARVEL domain containing 2 OS=Canis lupus familiaris OX=9615 GN=MARVELD2 PE=4 SV=2|MARVEL domain containing 2 OS=Canis lupus familiaris OX=9615 GN=MARVELD2 PE=4 SV=1	5.74	0.613	Drops_noTJ_Ca_30min - Cyto_noTJ_noCa_0h	0.00272	0.0672	FALSE	candidate
LRATD2	F1PW16	Family with sequence similarity 84 member B OS=Canis lupus familiaris OX=9615 GN=LRATD2 PE=4 SV=2	5.65	-0.654	Drops_noTJ_Ca_30min - Cyto_noTJ_noCa_0h	0.00273	0.0672	FALSE	candidate
ILF2	E2R9T6	Interleukin enhancer binding factor 2 OS=Canis lupus familiaris OX=9615 GN=ILF2 PE=4 SV=2	6.57	-0.928	Drops_noTJ_Ca_30min - Cyto_noTJ_noCa_0h	0.00273	0.0672	FALSE	candidate
GLRX3	F1PFB3	Glutaredoxin 3 OS=Canis lupus familiaris OX=9615 GN=GLRX3 PE=4 SV=2	6.79	0.662	Drops_noTJ_Ca_30min - Cyto_noTJ_noCa_0h	0.00275	0.0672	FALSE	candidate
ASAH1	F1PWA9	N-acylsphingosine amidohydrolase 1 OS=Canis lupus familiaris OX=9615 GN=ASAH1 PE=4 SV=2	6.41	-0.831	Drops_noTJ_Ca_30min - Cyto_noTJ_noCa_0h	0.00275	0.0672	FALSE	candidate
LTBP1	F1PLA1	Latent transforming growth factor beta binding protein 1 OS=Canis lupus familiaris OX=9615 GN=LTBP1 PE=4 SV=2	6.84	1.26	Drops_noTJ_Ca_30min - Cyto_noTJ_noCa_0h	0.00278	0.0672	FALSE	candidate
DDX18	E2RFA3	RNA helicase OS=Canis lupus familiaris OX=9615 GN=DDX18 PE=3 SV=2	5.88	-0.694	Drops_noTJ_Ca_30min - Cyto_noTJ_noCa_0h	0.00278	0.0672	FALSE	candidate
FBN1	F1PIA3	Fibrillin 1 OS=Canis lupus familiaris OX=9615 GN=FBN1 PE=4 SV=2	6.09	1.2	Drops_noTJ_Ca_30min - Cyto_noTJ_noCa_0h	0.00279	0.0672	FALSE	candidate
CAPRIN1	A0A140T8E0	Cell cycle associated protein 1 OS=Canis lupus familiaris OX=9615 GN=CAPRIN1 PE=4 SV=1	7.17	0.716	Drops_noTJ_Ca_30min - Cyto_noTJ_noCa_0h	0.0028	0.0672	FALSE	candidate
ASPH	F1Q257	Aspartate beta-hydroxylase OS=Canis lupus familiaris OX=9615 GN=ASPH PE=4 SV=2	6.75	1.45	Drops_noTJ_Ca_30min - Cyto_noTJ_noCa_0h	0.00281	0.0672	FALSE	candidate
ESYT2	F1P8K0	Extended synaptotagmin 2 OS=Canis lupus familiaris OX=9615 GN=ESYT2 PE=4 SV=2	6.31	-0.622	Drops_noTJ_Ca_30min - Cyto_noTJ_noCa_0h	0.00282	0.0672	FALSE	candidate
LOC489992	F1PB46|F1Q342	Uncharacterized protein OS=Canis lupus familiaris OX=9615 GN=LOC489992 PE=4 SV=2|Uncharacterized protein OS=Canis lupus familiaris OX=9615 GN=LOC489992 PE=4 SV=1	6.55	0.942	Drops_noTJ_Ca_30min - Cyto_noTJ_noCa_0h	0.00283	0.0672	FALSE	candidate
CLDN4	E2RNC2	Claudin OS=Canis lupus familiaris OX=9615 GN=CLDN4 PE=3 SV=1	6.49	0.823	Drops_noTJ_Ca_30min - Cyto_noTJ_noCa_0h	0.00284	0.0672	FALSE	candidate
SERPINH1	E2RHY7	Serpin family H member 1 OS=Canis lupus familiaris OX=9615 GN=SERPINH1 PE=1 SV=1	7.05	0.682	Drops_noTJ_Ca_30min - Cyto_noTJ_noCa_0h	0.00286	0.0672	FALSE	candidate
SNX6	F1PFD0	Sorting nexin OS=Canis lupus familiaris OX=9615 GN=SNX6 PE=3 SV=2	6.41	-0.729	Drops_noTJ_Ca_30min - Cyto_noTJ_noCa_0h	0.00288	0.0672	FALSE	candidate
LOC477072	F6V1W9	Uncharacterized protein OS=Canis lupus familiaris OX=9615 GN=LOC477072 PE=4 SV=1	6.45	-0.611	Drops_noTJ_Ca_30min - Cyto_noTJ_noCa_0h	0.00289	0.0672	FALSE	candidate
PBK	F6XCY4	Uncharacterized protein OS=Canis lupus familiaris OX=9615 GN=PBK PE=4 SV=1	6.37	0.806	Drops_noTJ_Ca_30min - Cyto_noTJ_noCa_0h	0.00292	0.0675	FALSE	candidate
CDC42BPB	E2RPP4|E2RPP6	CDC42 binding protein kinase beta OS=Canis lupus familiaris OX=9615 GN=CDC42BPB PE=3 SV=2|CDC42 binding protein kinase beta OS=Canis lupus familiaris OX=9615 GN=CDC42BPB PE=3 SV=2	6.37	-0.625	Drops_noTJ_Ca_30min - Cyto_noTJ_noCa_0h	0.00297	0.0681	FALSE	candidate
HNRNPA3	E2RFV7	Heterogeneous nuclear ribonucleoprotein A3 OS=Canis lupus familiaris OX=9615 GN=HNRNPA3 PE=4 SV=2	7.23	0.783	Drops_noTJ_Ca_30min - Cyto_noTJ_noCa_0h	0.00309	0.0704	FALSE	candidate
MYH14	J9NU82	Myosin heavy chain 14 OS=Canis lupus familiaris OX=9615 GN=MYH14 PE=3 SV=1	6.43	-0.762	Drops_noTJ_Ca_30min - Cyto_noTJ_noCa_0h	0.00333	0.0752	FALSE	candidate
TBL1X	F1Q0G6	Uncharacterized protein OS=Canis lupus familiaris OX=9615 GN=TBL1X PE=4 SV=2	5.83	0.721	Drops_noTJ_Ca_30min - Cyto_noTJ_noCa_0h	0.00338	0.0759	FALSE	candidate
TBCD	H9GWC8	Tubulin folding cofactor D OS=Canis lupus familiaris OX=9615 GN=TBCD PE=4 SV=1	6.29	-0.617	Drops_noTJ_Ca_30min - Cyto_noTJ_noCa_0h	0.00343	0.0759	FALSE	candidate
DNAJB11	F1PXX5|P81999	DnaJ homolog subfamily B member 11 OS=Canis lupus familiaris OX=9615 GN=DNAJB11 PE=4 SV=2|DnaJ homolog subfamily B member 11 OS=Canis lupus familiaris OX=9615 GN=DNAJB11 PE=1 SV=2	6.74	1.32	Drops_noTJ_Ca_30min - Cyto_noTJ_noCa_0h	0.00344	0.0759	FALSE	candidate
DDX47	E2RN03	DEAD-box helicase 47 OS=Canis lupus familiaris OX=9615 GN=DDX47 PE=3 SV=2	5.86	-0.768	Drops_noTJ_Ca_30min - Cyto_noTJ_noCa_0h	0.00345	0.0759	FALSE	candidate
PWP1	E2RCH8	PWP1 homolog, endonuclein OS=Canis lupus familiaris OX=9615 GN=PWP1 PE=4 SV=2	5.95	0.71	Drops_noTJ_Ca_30min - Cyto_noTJ_noCa_0h	0.00347	0.0759	FALSE	candidate
SNCG	F1Q2N7	Gamma-synuclein OS=Canis lupus familiaris OX=9615 GN=SNCG PE=3 SV=2	5.78	-0.891	Drops_noTJ_Ca_30min - Cyto_noTJ_noCa_0h	0.00352	0.0764	FALSE	candidate
CCT2	F6V0D8	Chaperonin containing TCP1 subunit 2 OS=Canis lupus familiaris OX=9615 GN=CCT2 PE=3 SV=1	7.14	-0.733	Drops_noTJ_Ca_30min - Cyto_noTJ_noCa_0h	0.00358	0.0771	FALSE	candidate
SLC4A1AP	F1PB26|J9NV18	Uncharacterized protein OS=Canis lupus familiaris OX=9615 GN=SLC4A1AP PE=4 SV=2|Uncharacterized protein OS=Canis lupus familiaris OX=9615 GN=SLC4A1AP PE=4 SV=1	5.58	0.65	Drops_noTJ_Ca_30min - Cyto_noTJ_noCa_0h	0.00363	0.0771	FALSE	candidate
RRP12	E2RT79	Ribosomal RNA processing 12 homolog OS=Canis lupus familiaris OX=9615 GN=RRP12 PE=4 SV=1	5.97	-0.729	Drops_noTJ_Ca_30min - Cyto_noTJ_noCa_0h	0.00364	0.0771	FALSE	candidate
NLE1	F1PUU2|J9NRM1	Notchless homolog 1 OS=Canis lupus familiaris OX=9615 GN=NLE1 PE=4 SV=1|Notchless homolog 1 OS=Canis lupus familiaris OX=9615 GN=NLE1 PE=4 SV=1	5.72	0.63	Drops_noTJ_Ca_30min - Cyto_noTJ_noCa_0h	0.00365	0.0771	FALSE	candidate
RAI14	F1PPM7|J9P3R6	Retinoic acid induced 14 OS=Canis lupus familiaris OX=9615 GN=RAI14 PE=4 SV=2|Retinoic acid induced 14 OS=Canis lupus familiaris OX=9615 GN=RAI14 PE=4 SV=1	5.67	-0.611	Drops_noTJ_Ca_30min - Cyto_noTJ_noCa_0h	0.00368	0.0771	FALSE	candidate
POLR2A	F1PGS0	DNA-directed RNA polymerase subunit OS=Canis lupus familiaris OX=9615 GN=POLR2A PE=3 SV=2	6.17	0.573	Drops_noTJ_Ca_30min - Cyto_noTJ_noCa_0h	0.00373	0.0777	FALSE	no hit
EXOC5	E2RAC9	Exocyst complex component 5 OS=Canis lupus familiaris OX=9615 GN=EXOC5 PE=4 SV=2	6.3	-0.639	Drops_noTJ_Ca_30min - Cyto_noTJ_noCa_0h	0.00376	0.0779	FALSE	candidate
CHORDC1	E2RQW2	Cysteine and histidine rich domain containing 1 OS=Canis lupus familiaris OX=9615 GN=CHORDC1 PE=4 SV=2	6.13	0.743	Drops_noTJ_Ca_30min - Cyto_noTJ_noCa_0h	0.0038	0.0782	FALSE	candidate
BRIX1	E2QZ99	BRX1, biogenesis of ribosomes OS=Canis lupus familiaris OX=9615 GN=BRIX1 PE=4 SV=1	5.95	-0.854	Drops_noTJ_Ca_30min - Cyto_noTJ_noCa_0h	0.00385	0.0783	FALSE	candidate
MTHFD1	F1PYV1|F6XNH4	Methylenetetrahydrofolate dehydrogenase, cyclohydrolase and formyltetrahydrofolate synthetase 1 OS=Canis lupus familiaris OX=9615 GN=MTHFD1 PE=3 SV=2|Methylenetetrahydrofolate dehydrogenase, cyclohydrolase and formyltetrahydrofolate synthetase 1 OS=Canis lupus familiaris OX=9615 GN=MTHFD1 PE=3 SV=1	7.38	-1.05	Drops_noTJ_Ca_30min - Cyto_noTJ_noCa_0h	0.00385	0.0783	FALSE	candidate
CYP51A1	E2RB98	Cytochrome P450 family 51 subfamily A member 1 OS=Canis lupus familiaris OX=9615 GN=CYP51A1 PE=3 SV=2	6.84	0.746	Drops_noTJ_Ca_30min - Cyto_noTJ_noCa_0h	0.0039	0.0788	FALSE	candidate
CHMP4B	E2RDX2	Charged multivesicular body protein 4B OS=Canis lupus familiaris OX=9615 GN=CHMP4B PE=4 SV=1	5.94	0.71	Drops_noTJ_Ca_30min - Cyto_noTJ_noCa_0h	0.00393	0.0789	FALSE	candidate
PTK7	E2RMT2|F1PHH3	Uncharacterized protein OS=Canis lupus familiaris OX=9615 GN=PTK7 PE=3 SV=1|Uncharacterized protein OS=Canis lupus familiaris OX=9615 GN=PTK7 PE=3 SV=1	5.78	-0.631	Drops_noTJ_Ca_30min - Cyto_noTJ_noCa_0h	0.00398	0.0794	FALSE	candidate
LARP4	E2R028|F1PIU8	La ribonucleoprotein domain family member 4 OS=Canis lupus familiaris OX=9615 GN=LARP4 PE=4 SV=2|La ribonucleoprotein domain family member 4 OS=Canis lupus familiaris OX=9615 GN=LARP4 PE=4 SV=2	6.09	0.654	Drops_noTJ_Ca_30min - Cyto_noTJ_noCa_0h	0.00403	0.0799	FALSE	candidate
LRRC57	F1PZU7	Uncharacterized protein OS=Canis lupus familiaris OX=9615 GN=LRRC57 PE=4 SV=2	5.79	-0.908	Drops_noTJ_Ca_30min - Cyto_noTJ_noCa_0h	0.00408	0.0804	FALSE	candidate
POLR1C	E2RH57	RNA polymerase I and III subunit C OS=Canis lupus familiaris OX=9615 GN=POLR1C PE=4 SV=1	6.19	0.626	Drops_noTJ_Ca_30min - Cyto_noTJ_noCa_0h	0.0041	0.0804	FALSE	candidate
FAM129B	E2RR68	Family with sequence similarity 129 member B OS=Canis lupus familiaris OX=9615 GN=FAM129B PE=4 SV=1	7.09	-0.735	Drops_noTJ_Ca_30min - Cyto_noTJ_noCa_0h	0.00414	0.0804	FALSE	candidate
QSOX1	F1PLT8	Sulfhydryl oxidase OS=Canis lupus familiaris OX=9615 GN=QSOX1 PE=4 SV=2	5.53	-1.64	Drops_noTJ_Ca_30min - Cyto_noTJ_noCa_0h	0.00417	0.0804	FALSE	candidate
AGR2	F1PUR5	Anterior gradient 2, protein disulphide isomerase family member OS=Canis lupus familiaris OX=9615 GN=AGR2 PE=4 SV=2	6.31	1.02	Drops_noTJ_Ca_30min - Cyto_noTJ_noCa_0h	0.00419	0.0804	FALSE	candidate
NELFCD	F1PIH1	Negative elongation factor complex member C/D OS=Canis lupus familiaris OX=9615 GN=NELFCD PE=4 SV=2	5.93	-0.749	Drops_noTJ_Ca_30min - Cyto_noTJ_noCa_0h	0.0042	0.0804	FALSE	candidate
SCFD2	E2RJT8	Sec1 family domain containing 2 OS=Canis lupus familiaris OX=9615 GN=SCFD2 PE=3 SV=2	5.55	-1.25	Drops_noTJ_Ca_30min - Cyto_noTJ_noCa_0h	0.00424	0.0807	FALSE	candidate
TYSND1	E2RQR5	Uncharacterized protein OS=Canis lupus familiaris OX=9615 GN=TYSND1 PE=3 SV=1	6.11	-1.05	Drops_noTJ_Ca_30min - Cyto_noTJ_noCa_0h	0.0043	0.081	FALSE	candidate
VAT1	F1PAG5	Vesicle amine transport 1 OS=Canis lupus familiaris OX=9615 GN=VAT1 PE=4 SV=2	6.34	-0.971	Drops_noTJ_Ca_30min - Cyto_noTJ_noCa_0h	0.00438	0.081	FALSE	candidate
EPCAM	F1PM51|F1Q1M9	Epithelial cell adhesion molecule OS=Canis lupus familiaris OX=9615 GN=EPCAM PE=4 SV=2|Epithelial cell adhesion molecule OS=Canis lupus familiaris OX=9615 GN=EPCAM PE=4 SV=2	6.63	0.934	Drops_noTJ_Ca_30min - Cyto_noTJ_noCa_0h	0.00445	0.081	FALSE	candidate
EIF4A2	E2R3J1	Eukaryotic translation initiation factor 4A2 OS=Canis lupus familiaris OX=9615 GN=EIF4A2 PE=3 SV=1	6.44	-0.754	Drops_noTJ_Ca_30min - Cyto_noTJ_noCa_0h	0.00447	0.081	FALSE	candidate
ALMS1	E2RS22	ALMS1, centrosome and basal body associated protein OS=Canis lupus familiaris OX=9615 GN=ALMS1 PE=4 SV=2	5.67	0.555	Drops_noTJ_Ca_30min - Cyto_noTJ_noCa_0h	0.00449	0.081	FALSE	no hit
NME1	E2RC20|Q50KA9	Nucleoside diphosphate kinase OS=Canis lupus familiaris OX=9615 GN=NME1 PE=3 SV=2|Nucleoside diphosphate kinase A OS=Canis lupus familiaris OX=9615 GN=NME1 PE=2 SV=1	6.83	0.8	Drops_noTJ_Ca_30min - Cyto_noTJ_noCa_0h	0.0045	0.081	FALSE	candidate
IDO1	E2R1E8	Indoleamine 2,3-dioxygenase 1 OS=Canis lupus familiaris OX=9615 GN=IDO1 PE=4 SV=1	5.81	-1.38	Drops_noTJ_Ca_30min - Cyto_noTJ_noCa_0h	0.00451	0.081	FALSE	candidate
ALDH7A1	E2RQ99	Aldehyde dehydrogenase 7 family member A1 OS=Canis lupus familiaris OX=9615 GN=ALDH7A1 PE=3 SV=1	6.6	-0.813	Drops_noTJ_Ca_30min - Cyto_noTJ_noCa_0h	0.00452	0.081	FALSE	candidate
WDR61	E2RBV0	WD repeat domain 61 OS=Canis lupus familiaris OX=9615 GN=WDR61 PE=4 SV=1	5.92	0.761	Drops_noTJ_Ca_30min - Cyto_noTJ_noCa_0h	0.00454	0.081	FALSE	candidate
SERPINB5	E2REC1	Serpin family B member 5 OS=Canis lupus familiaris OX=9615 GN=SERPINB5 PE=3 SV=2	6.19	-1.26	Drops_noTJ_Ca_30min - Cyto_noTJ_noCa_0h	0.00457	0.081	FALSE	candidate
ERCC6L	J9P3F5	ERCC excision repair 6 like, spindle assembly checkpoint helicase OS=Canis lupus familiaris OX=9615 GN=ERCC6L PE=4 SV=1	5.79	0.607	Drops_noTJ_Ca_30min - Cyto_noTJ_noCa_0h	0.00459	0.081	FALSE	candidate
TUBB6	E2QYC2	Tubulin beta chain OS=Canis lupus familiaris OX=9615 GN=TUBB6 PE=3 SV=1	6.53	-0.619	Drops_noTJ_Ca_30min - Cyto_noTJ_noCa_0h	0.0046	0.081	FALSE	candidate
CSDE1	F1PG95	Cold shock domain containing E1 OS=Canis lupus familiaris OX=9615 GN=CSDE1 PE=4 SV=2	6.96	0.627	Drops_noTJ_Ca_30min - Cyto_noTJ_noCa_0h	0.0046	0.081	FALSE	candidate
PGK1	E2RRC9	Phosphoglycerate kinase OS=Canis lupus familiaris OX=9615 GN=PGK1 PE=3 SV=1	7.28	-0.963	Drops_noTJ_Ca_30min - Cyto_noTJ_noCa_0h	0.0046	0.081	FALSE	candidate
SEC14L2	E2RN29	Uncharacterized protein OS=Canis lupus familiaris OX=9615 GN=SEC14L2 PE=4 SV=2	6.27	-1	Drops_noTJ_Ca_30min - Cyto_noTJ_noCa_0h	0.00467	0.0817	FALSE	candidate
NCAPD2	E2RHZ0	Condensin complex subunit 1 OS=Canis lupus familiaris OX=9615 GN=NCAPD2 PE=3 SV=2	5.93	0.667	Drops_noTJ_Ca_30min - Cyto_noTJ_noCa_0h	0.0048	0.0835	FALSE	candidate
ANLN	F1PZ90	Anillin actin binding protein OS=Canis lupus familiaris OX=9615 GN=ANLN PE=4 SV=2	6.37	1	Drops_noTJ_Ca_30min - Cyto_noTJ_noCa_0h	0.00487	0.0843	FALSE	candidate
LYAR	E2RHX1	Ly1 antibody reactive OS=Canis lupus familiaris OX=9615 GN=LYAR PE=4 SV=2	6.61	-0.656	Drops_noTJ_Ca_30min - Cyto_noTJ_noCa_0h	0.00502	0.0863	FALSE	candidate
RCN1	F1PWX2	Reticulocalbin 1 OS=Canis lupus familiaris OX=9615 GN=RCN1 PE=4 SV=2	6.06	1.08	Drops_noTJ_Ca_30min - Cyto_noTJ_noCa_0h	0.00506	0.0866	FALSE	candidate
RIOK2	E2R8S0	RIO kinase 2 OS=Canis lupus familiaris OX=9615 GN=RIOK2 PE=4 SV=1	5.62	0.701	Drops_noTJ_Ca_30min - Cyto_noTJ_noCa_0h	0.00514	0.0874	FALSE	candidate
VASN	E2RRN8	Vasorin OS=Canis lupus familiaris OX=9615 GN=VASN PE=4 SV=1	5.67	-1.08	Drops_noTJ_Ca_30min - Cyto_noTJ_noCa_0h	0.0052	0.0874	FALSE	candidate
UBA5	E2QZV1	Ubiquitin like modifier activating enzyme 5 OS=Canis lupus familiaris OX=9615 GN=UBA5 PE=4 SV=2	6.51	-0.639	Drops_noTJ_Ca_30min - Cyto_noTJ_noCa_0h	0.00521	0.0874	FALSE	candidate
HMGA1	G1K277|Q6URC2	High mobility group protein HMG-I/HMG-Y OS=Canis lupus familiaris OX=9615 GN=HMGA1 PE=4 SV=1|High mobility group protein HMG-I/HMG-Y OS=Canis lupus familiaris OX=9615 GN=HMGA1 PE=3 SV=3	6.65	0.975	Drops_noTJ_Ca_30min - Cyto_noTJ_noCa_0h	0.00525	0.0874	FALSE	candidate
ANXA1	F1P6B7	Annexin OS=Canis lupus familiaris OX=9615 GN=ANXA1 PE=3 SV=1	7.9	0.782	Drops_noTJ_Ca_30min - Cyto_noTJ_noCa_0h	0.00526	0.0874	FALSE	candidate
RPL36A|LOC100687687|LOC610388	A0A075B5H7|D0VWQ4|J9NU47|J9P9C5	Uncharacterized protein OS=Canis lupus familiaris OX=9615 GN=RPL36A PE=3 SV=1|60S ribosomal protein L36a OS=Canis lupus familiaris OX=9615 GN=Rpl36a PE=1 SV=1|Uncharacterized protein OS=Canis lupus familiaris OX=9615 GN=LOC100687687 PE=3 SV=1|Uncharacterized protein OS=Canis lupus familiaris OX=9615 GN=LOC610388 PE=3 SV=1	6.14	0.773	Drops_noTJ_Ca_30min - Cyto_noTJ_noCa_0h	0.00527	0.0874	FALSE	candidate
DDX10	E2RC35	RNA helicase OS=Canis lupus familiaris OX=9615 GN=DDX10 PE=3 SV=2	6.12	-0.549	Drops_noTJ_Ca_30min - Cyto_noTJ_noCa_0h	0.0053	0.0874	FALSE	no hit
LARP1	F1PHT0	La ribonucleoprotein domain family member 1 OS=Canis lupus familiaris OX=9615 GN=LARP1 PE=4 SV=2	6.57	0.591	Drops_noTJ_Ca_30min - Cyto_noTJ_noCa_0h	0.00533	0.0874	FALSE	candidate
IQGAP1	F1PJ65	IQ motif containing GTPase activating protein 1 OS=Canis lupus familiaris OX=9615 GN=IQGAP1 PE=4 SV=2	7.36	-0.651	Drops_noTJ_Ca_30min - Cyto_noTJ_noCa_0h	0.00535	0.0874	FALSE	candidate
EXOC6B	F1PSU4	Exocyst complex component OS=Canis lupus familiaris OX=9615 GN=EXOC6B PE=3 SV=2	6.36	-0.562	Drops_noTJ_Ca_30min - Cyto_noTJ_noCa_0h	0.00538	0.0874	FALSE	no hit
J9P9G4	J9P9G4	Proteasome subunit alpha type OS=Canis lupus familiaris OX=9615 PE=3 SV=1	6.61	0.572	Drops_noTJ_Ca_30min - Cyto_noTJ_noCa_0h	0.00548	0.0884	FALSE	no hit
CCDC47	E2RBH4	Coiled-coil domain containing 47 OS=Canis lupus familiaris OX=9615 GN=CCDC47 PE=4 SV=1	6.06	1.18	Drops_noTJ_Ca_30min - Cyto_noTJ_noCa_0h	0.00549	0.0884	FALSE	candidate
NOC3L	E2QZX4	Nucleolar complex protein 3 homolog OS=Canis lupus familiaris OX=9615 GN=NOC3L PE=3 SV=1	5.54	-0.691	Drops_noTJ_Ca_30min - Cyto_noTJ_noCa_0h	0.00554	0.0886	FALSE	candidate
VWF	G1K2B9|Q28295	von Willebrand factor OS=Canis lupus familiaris OX=9615 GN=VWF PE=4 SV=1|von Willebrand factor OS=Canis lupus familiaris OX=9615 GN=VWF PE=1 SV=2	5.95	1.07	Drops_noTJ_Ca_30min - Cyto_noTJ_noCa_0h	0.00559	0.0886	FALSE	candidate
LAMC1	F1PHK9	Laminin subunit gamma 1 OS=Canis lupus familiaris OX=9615 GN=LAMC1 PE=4 SV=2	6.09	0.648	Drops_noTJ_Ca_30min - Cyto_noTJ_noCa_0h	0.00562	0.0886	FALSE	candidate
GOLGA7	E2R2A1	Golgin A7 OS=Canis lupus familiaris OX=9615 GN=GOLGA7 PE=4 SV=1	5.44	0.745	Drops_noTJ_Ca_30min - Cyto_noTJ_noCa_0h	0.00562	0.0886	FALSE	candidate
DDX20	F1PXG6|J9P828	DEAD-box helicase 20 OS=Canis lupus familiaris OX=9615 GN=DDX20 PE=4 SV=2|DEAD-box helicase 20 OS=Canis lupus familiaris OX=9615 GN=DDX20 PE=4 SV=1	6.15	0.546	Drops_noTJ_Ca_30min - Cyto_noTJ_noCa_0h	0.00564	0.0886	FALSE	no hit
RBM3	E2R771	RNA binding motif protein 3 OS=Canis lupus familiaris OX=9615 GN=RBM3 PE=4 SV=2	6.51	0.835	Drops_noTJ_Ca_30min - Cyto_noTJ_noCa_0h	0.00566	0.0886	FALSE	candidate
DDX59	E2R4Y9|E2R4Z9	DEAD-box helicase 59 OS=Canis lupus familiaris OX=9615 GN=DDX59 PE=4 SV=2|DEAD-box helicase 59 OS=Canis lupus familiaris OX=9615 GN=DDX59 PE=4 SV=2	5.47	-1.02	Drops_noTJ_Ca_30min - Cyto_noTJ_noCa_0h	0.00572	0.0887	FALSE	candidate
LRRC40	F1P6U7	Uncharacterized protein OS=Canis lupus familiaris OX=9615 GN=LRRC40 PE=4 SV=2	5.34	-0.597	Drops_noTJ_Ca_30min - Cyto_noTJ_noCa_0h	0.00572	0.0887	FALSE	candidate
EIF2A	F1PGT8	Eukaryotic translation initiation factor 2A OS=Canis lupus familiaris OX=9615 GN=EIF2A PE=3 SV=2	6.42	0.638	Drops_noTJ_Ca_30min - Cyto_noTJ_noCa_0h	0.00584	0.0888	FALSE	candidate
PSMB5	E2R3R2	Proteasome subunit beta OS=Canis lupus familiaris OX=9615 GN=PSMB5 PE=3 SV=1	6.7	0.611	Drops_noTJ_Ca_30min - Cyto_noTJ_noCa_0h	0.00584	0.0888	FALSE	candidate
SCYL2	E2RHE6	SCY1 like pseudokinase 2 OS=Canis lupus familiaris OX=9615 GN=SCYL2 PE=4 SV=2	5.89	-0.913	Drops_noTJ_Ca_30min - Cyto_noTJ_noCa_0h	0.00586	0.0888	FALSE	candidate
LRPAP1	F1PAG7	LDL receptor related protein associated protein 1 OS=Canis lupus familiaris OX=9615 GN=LRPAP1 PE=4 SV=2	5.97	1.12	Drops_noTJ_Ca_30min - Cyto_noTJ_noCa_0h	0.00587	0.0888	FALSE	candidate
YTHDF1	F1PLQ4	YTH N6-methyladenosine RNA binding protein 1 OS=Canis lupus familiaris OX=9615 GN=YTHDF1 PE=4 SV=2	5.51	0.776	Drops_noTJ_Ca_30min - Cyto_noTJ_noCa_0h	0.0059	0.0888	FALSE	candidate
CARM1	F1PKV2	Coactivator associated arginine methyltransferase 1 OS=Canis lupus familiaris OX=9615 GN=CARM1 PE=3 SV=2	6.55	0.563	Drops_noTJ_Ca_30min - Cyto_noTJ_noCa_0h	0.0059	0.0888	FALSE	no hit
MUC1	F1Q3G6|J9P6J1	Mucin 1, cell surface associated OS=Canis lupus familiaris OX=9615 GN=MUC1 PE=4 SV=2|Mucin 1, cell surface associated OS=Canis lupus familiaris OX=9615 GN=MUC1 PE=4 SV=1	6.63	-0.607	Drops_noTJ_Ca_30min - Cyto_noTJ_noCa_0h	0.00603	0.0897	FALSE	candidate
MKI67	E2RJX3	Marker of proliferation Ki-67 OS=Canis lupus familiaris OX=9615 GN=MKI67 PE=4 SV=2	5.89	0.816	Drops_noTJ_Ca_30min - Cyto_noTJ_noCa_0h	0.00605	0.0897	FALSE	candidate
RPL11	E2R9G7	Ribosomal protein L11 OS=Canis lupus familiaris OX=9615 GN=RPL11 PE=3 SV=2	7.12	-0.524	Drops_noTJ_Ca_30min - Cyto_noTJ_noCa_0h	0.00607	0.0897	FALSE	no hit
COMT	F1P8Z9	Catechol-O-methyltransferase OS=Canis lupus familiaris OX=9615 GN=COMT PE=4 SV=2	6.43	-0.567	Drops_noTJ_Ca_30min - Cyto_noTJ_noCa_0h	0.00607	0.0897	FALSE	no hit
CCZ1	F1PT22	Uncharacterized protein OS=Canis lupus familiaris OX=9615 GN=CCZ1 PE=4 SV=2	5.47	-0.688	Drops_noTJ_Ca_30min - Cyto_noTJ_noCa_0h	0.00613	0.0899	FALSE	candidate
CLDN12	E2RH20	Claudin 12 OS=Canis lupus familiaris OX=9615 GN=CLDN12 PE=4 SV=1	5.67	0.766	Drops_noTJ_Ca_30min - Cyto_noTJ_noCa_0h	0.00614	0.0899	FALSE	candidate
NSMAF	F1PJY5	Neutral sphingomyelinase activation associated factor OS=Canis lupus familiaris OX=9615 GN=NSMAF PE=4 SV=2	5.78	0.603	Drops_noTJ_Ca_30min - Cyto_noTJ_noCa_0h	0.00616	0.0899	FALSE	candidate
DDX24	E2RIC4	DEAD-box helicase 24 OS=Canis lupus familiaris OX=9615 GN=DDX24 PE=4 SV=2	6	-0.561	Drops_noTJ_Ca_30min - Cyto_noTJ_noCa_0h	0.00628	0.0911	FALSE	no hit
TOR1A	F6V735	Torsin OS=Canis lupus familiaris OX=9615 GN=TOR1A PE=3 SV=1	5.87	0.996	Drops_noTJ_Ca_30min - Cyto_noTJ_noCa_0h	0.0063	0.0911	FALSE	candidate
PRRC2C	E2RI84|J9P4Z0	Proline rich coiled-coil 2C OS=Canis lupus familiaris OX=9615 GN=PRRC2C PE=4 SV=2|Proline rich coiled-coil 2C OS=Canis lupus familiaris OX=9615 GN=PRRC2C PE=4 SV=1	6.51	0.57	Drops_noTJ_Ca_30min - Cyto_noTJ_noCa_0h	0.00635	0.0914	FALSE	no hit
RSU1	E2R9R1	Ras suppressor protein 1 OS=Canis lupus familiaris OX=9615 GN=RSU1 PE=4 SV=1	6.05	0.953	Drops_noTJ_Ca_30min - Cyto_noTJ_noCa_0h	0.00645	0.0924	FALSE	candidate
ERP29	J9P4L2	Endoplasmic reticulum protein 29 OS=Canis lupus familiaris OX=9615 GN=ERP29 PE=4 SV=1	6.8	1.46	Drops_noTJ_Ca_30min - Cyto_noTJ_noCa_0h	0.00653	0.0926	FALSE	candidate
SEC23A	F6V2R0|J9P1Q5	Protein transport protein SEC23 OS=Canis lupus familiaris OX=9615 GN=SEC23A PE=3 SV=1|Protein transport protein SEC23 OS=Canis lupus familiaris OX=9615 GN=SEC23A PE=3 SV=1	6.02	0.61	Drops_noTJ_Ca_30min - Cyto_noTJ_noCa_0h	0.00653	0.0926	FALSE	candidate
UBR2	E2RHB2|J9P5Z7	Ubiquitin protein ligase E3 component n-recognin 2 OS=Canis lupus familiaris OX=9615 GN=UBR2 PE=4 SV=2|Ubiquitin protein ligase E3 component n-recognin 2 OS=Canis lupus familiaris OX=9615 GN=UBR2 PE=4 SV=1	6.04	-0.588	Drops_noTJ_Ca_30min - Cyto_noTJ_noCa_0h	0.00655	0.0926	FALSE	candidate
CCN1	E2RAA0	Cellular communication network factor 1 OS=Canis lupus familiaris OX=9615 GN=CCN1 PE=4 SV=1	6.72	1.86	Drops_noTJ_Ca_30min - Cyto_noTJ_noCa_0h	0.00663	0.0934	FALSE	candidate
TPD52	F1P9Y5	Uncharacterized protein OS=Canis lupus familiaris OX=9615 GN=TPD52 PE=4 SV=2	5.7	0.93	Drops_noTJ_Ca_30min - Cyto_noTJ_noCa_0h	0.00669	0.0938	FALSE	candidate
CIT	E2RPN3	Citron rho-interacting serine/threonine kinase OS=Canis lupus familiaris OX=9615 GN=CIT PE=3 SV=2	5.62	0.769	Drops_noTJ_Ca_30min - Cyto_noTJ_noCa_0h	0.00673	0.0939	FALSE	candidate
DNAJC10	E2RCY4	DnaJ homolog subfamily C member 10 OS=Canis lupus familiaris OX=9615 GN=DNAJC10 PE=4 SV=1	6.25	0.676	Drops_noTJ_Ca_30min - Cyto_noTJ_noCa_0h	0.00684	0.0948	FALSE	candidate
MTHFD2	E2RQ65	Uncharacterized protein OS=Canis lupus familiaris OX=9615 GN=MTHFD2 PE=3 SV=2	6.27	0.561	Drops_noTJ_Ca_30min - Cyto_noTJ_noCa_0h	0.00685	0.0948	FALSE	no hit
MAD2L1	E2R3U8	Uncharacterized protein OS=Canis lupus familiaris OX=9615 GN=MAD2L1 PE=4 SV=2	5.72	0.709	Drops_noTJ_Ca_30min - Cyto_noTJ_noCa_0h	0.00688	0.0948	FALSE	candidate
NOL6	F1PEI3	Nucleolar protein 6 OS=Canis lupus familiaris OX=9615 GN=NOL6 PE=3 SV=2	6.12	-0.576	Drops_noTJ_Ca_30min - Cyto_noTJ_noCa_0h	0.00697	0.0952	FALSE	no hit
DERA	F1PPB6	Deoxyribose-phosphate aldolase OS=Canis lupus familiaris OX=9615 GN=DERA PE=4 SV=2	5.84	-1.29	Drops_noTJ_Ca_30min - Cyto_noTJ_noCa_0h	0.00699	0.0952	FALSE	candidate
GALE	F1PI88	UDP-galactose-4-epimerase OS=Canis lupus familiaris OX=9615 GN=GALE PE=3 SV=2	5.76	-0.584	Drops_noTJ_Ca_30min - Cyto_noTJ_noCa_0h	0.00702	0.0952	FALSE	no hit
RPS19	J9P425	Ribosomal protein S19 OS=Canis lupus familiaris OX=9615 GN=RPS19 PE=4 SV=1	6.62	0.73	Drops_noTJ_Ca_30min - Cyto_noTJ_noCa_0h	0.00705	0.0952	FALSE	candidate
HSPA5	F1PIC7	Heat shock protein family A (Hsp70) member 5 OS=Canis lupus familiaris OX=9615 GN=HSPA5 PE=3 SV=2	7.63	0.557	Drops_noTJ_Ca_30min - Cyto_noTJ_noCa_0h	0.00708	0.0952	FALSE	no hit
SYNCRIP	F6XIK8	Synaptotagmin binding cytoplasmic RNA interacting protein OS=Canis lupus familiaris OX=9615 GN=SYNCRIP PE=4 SV=1	7.53	0.762	Drops_noTJ_Ca_30min - Cyto_noTJ_noCa_0h	0.0071	0.0952	FALSE	candidate
RAB3GAP2	E2R4W9	RAB3 GTPase activating non-catalytic protein subunit 2 OS=Canis lupus familiaris OX=9615 GN=RAB3GAP2 PE=4 SV=2	6.41	-0.592	Drops_noTJ_Ca_30min - Cyto_noTJ_noCa_0h	0.00711	0.0952	FALSE	candidate
TRMT1L	F6Y1S0	tRNA methyltransferase 1 like OS=Canis lupus familiaris OX=9615 GN=TRMT1L PE=3 SV=1	5.85	-0.531	Drops_noTJ_Ca_30min - Cyto_noTJ_noCa_0h	0.00721	0.0955	FALSE	no hit
SLC38A1	F6XT35	Solute carrier family 38 member 1 OS=Canis lupus familiaris OX=9615 GN=SLC38A1 PE=4 SV=1	6.18	0.736	Drops_noTJ_Ca_30min - Cyto_noTJ_noCa_0h	0.00721	0.0955	FALSE	candidate
HNRNPH1	E2R8D6	Heterogeneous nuclear ribonucleoprotein H1 OS=Canis lupus familiaris OX=9615 GN=HNRNPH1 PE=4 SV=2	6.01	0.578	Drops_noTJ_Ca_30min - Cyto_noTJ_noCa_0h	0.00723	0.0955	FALSE	no hit
CLCC1	E2QYM4	Chloride channel CLIC like 1 OS=Canis lupus familiaris OX=9615 GN=CLCC1 PE=4 SV=2	6.59	0.979	Drops_noTJ_Ca_30min - Cyto_noTJ_noCa_0h	0.00725	0.0955	FALSE	candidate
STK25	F1PTW5	Serine/threonine kinase 25 OS=Canis lupus familiaris OX=9615 GN=STK25 PE=4 SV=2	5.63	-0.622	Drops_noTJ_Ca_30min - Cyto_noTJ_noCa_0h	0.00731	0.0955	FALSE	candidate
YTHDF2	E2QWK6	YTH N6-methyladenosine RNA binding protein 2 OS=Canis lupus familiaris OX=9615 GN=YTHDF2 PE=4 SV=2	6.06	0.716	Drops_noTJ_Ca_30min - Cyto_noTJ_noCa_0h	0.00731	0.0955	FALSE	candidate
DNAJC1	F1PMR9	DnaJ homolog subfamily C member 1 OS=Canis lupus familiaris OX=9615 GN=DNAJC1 PE=4 SV=2	5.98	0.628	Drops_noTJ_Ca_30min - Cyto_noTJ_noCa_0h	0.0074	0.096	FALSE	candidate
RPL27	F2Z4N3|Q9XSU7	60S ribosomal protein L27 OS=Canis lupus familiaris OX=9615 GN=RPL27 PE=3 SV=1|60S ribosomal protein L27 OS=Canis lupus familiaris OX=9615 GN=RPL27 PE=2 SV=3	6.47	0.758	Drops_noTJ_Ca_30min - Cyto_noTJ_noCa_0h	0.00741	0.096	FALSE	candidate
DNTTIP2	E2RR69	Deoxynucleotidyltransferase terminal interacting protein 2 OS=Canis lupus familiaris OX=9615 GN=DNTTIP2 PE=4 SV=2	5.96	-0.519	Drops_noTJ_Ca_30min - Cyto_noTJ_noCa_0h	0.00748	0.0965	FALSE	no hit
MX1	Q9N0Y3	Interferon-induced GTP-binding protein Mx1 OS=Canis lupus familiaris OX=9615 GN=MX1 PE=2 SV=1	6.49	-1.21	Drops_noTJ_Ca_30min - Cyto_noTJ_noCa_0h	0.00753	0.0965	FALSE	candidate
MAP2	E2QSB9|F6UUD4	Microtubule-associated protein OS=Canis lupus familiaris OX=9615 GN=MAP2 PE=4 SV=1|Microtubule-associated protein OS=Canis lupus familiaris OX=9615 GN=MAP2 PE=4 SV=1	6.48	0.564	Drops_noTJ_Ca_30min - Cyto_noTJ_noCa_0h	0.00754	0.0965	FALSE	no hit
PSMA3	E2RKR4|J9P849	Proteasome subunit alpha type OS=Canis lupus familiaris OX=9615 GN=PSMA3 PE=3 SV=1|Proteasome subunit alpha type OS=Canis lupus familiaris OX=9615 GN=PSMA3 PE=3 SV=1	6.53	0.569	Drops_noTJ_Ca_30min - Cyto_noTJ_noCa_0h	0.00765	0.0976	FALSE	no hit
PDS5A	E2R7R4	PDS5 cohesin associated factor A OS=Canis lupus familiaris OX=9615 GN=PDS5A PE=4 SV=1	6.15	-0.798	Drops_noTJ_Ca_30min - Cyto_noTJ_noCa_0h	0.0079	0.1	FALSE	candidate
WDR3	J9P8Y5	WD repeat domain 3 OS=Canis lupus familiaris OX=9615 GN=WDR3 PE=4 SV=1	6.08	-0.609	Drops_noTJ_Ca_30min - Cyto_noTJ_noCa_0h	0.00795	0.101	FALSE	candidate
TAX1BP1	E2R009	Tax1 binding protein 1 OS=Canis lupus familiaris OX=9615 GN=TAX1BP1 PE=4 SV=2	6.79	0.699	Drops_noTJ_Ca_30min - Cyto_noTJ_noCa_0h	0.008	0.101	FALSE	candidate
LOX	J9NZK5	Lysyl oxidase OS=Canis lupus familiaris OX=9615 GN=LOX PE=4 SV=1	6.44	1.23	Drops_noTJ_Ca_30min - Cyto_noTJ_noCa_0h	0.00806	0.101	FALSE	candidate
DLG1	F1PCU2	Discs large MAGUK scaffold protein 1 OS=Canis lupus familiaris OX=9615 GN=DLG1 PE=3 SV=2	6.37	0.516	Drops_noTJ_Ca_30min - Cyto_noTJ_noCa_0h	0.0081	0.101	FALSE	no hit
SRSF5	E2R8E5	Serine and arginine rich splicing factor 5 OS=Canis lupus familiaris OX=9615 GN=SRSF5 PE=4 SV=1	5.92	0.525	Drops_noTJ_Ca_30min - Cyto_noTJ_noCa_0h	0.00811	0.101	FALSE	no hit
YBX1	E2R1A0	Uncharacterized protein OS=Canis lupus familiaris OX=9615 GN=YBX1 PE=4 SV=2	6.65	0.945	Drops_noTJ_Ca_30min - Cyto_noTJ_noCa_0h	0.00817	0.101	FALSE	candidate
PTGR1	E2R002	Prostaglandin reductase 1 OS=Canis lupus familiaris OX=9615 GN=PTGR1 PE=4 SV=2	6.62	0.743	Drops_noTJ_Ca_30min - Cyto_noTJ_noCa_0h	0.00819	0.101	FALSE	candidate
GNL2	F1PYL5	Nucleolar GTP-binding protein 2 OS=Canis lupus familiaris OX=9615 GN=GNL2 PE=3 SV=2	5.66	-0.635	Drops_noTJ_Ca_30min - Cyto_noTJ_noCa_0h	0.00837	0.103	FALSE	candidate
OS9	E2QYW0|F6XBT7	OS9, endoplasmic reticulum lectin OS=Canis lupus familiaris OX=9615 GN=OS9 PE=4 SV=2|OS9, endoplasmic reticulum lectin OS=Canis lupus familiaris OX=9615 GN=OS9 PE=4 SV=1	5.77	0.961	Drops_noTJ_Ca_30min - Cyto_noTJ_noCa_0h	0.00838	0.103	FALSE	candidate
FTSJ3	E2RHC4	pre-rRNA processing protein FTSJ3 OS=Canis lupus familiaris OX=9615 GN=FTSJ3 PE=3 SV=2	5.8	-0.673	Drops_noTJ_Ca_30min - Cyto_noTJ_noCa_0h	0.00842	0.103	FALSE	candidate
HNRNPK	E2RA50	Heterogeneous nuclear ribonucleoprotein K OS=Canis lupus familiaris OX=9615 GN=HNRNPK PE=4 SV=2	6.59	0.562	Drops_noTJ_Ca_30min - Cyto_noTJ_noCa_0h	0.00846	0.103	FALSE	no hit
VPS4B	F1PVE5	Vacuolar protein sorting 4 homolog B OS=Canis lupus familiaris OX=9615 GN=VPS4B PE=3 SV=2	6.48	-0.559	Drops_noTJ_Ca_30min - Cyto_noTJ_noCa_0h	0.00857	0.104	FALSE	no hit
TMF1	F6Y4Y7	TATA element modulatory factor 1 OS=Canis lupus familiaris OX=9615 GN=TMF1 PE=4 SV=1	5.82	0.604	Drops_noTJ_Ca_30min - Cyto_noTJ_noCa_0h	0.00859	0.104	FALSE	candidate
EXOC2	E2RCW3	Exocyst complex component 2 OS=Canis lupus familiaris OX=9615 GN=EXOC2 PE=3 SV=2	6.34	-0.603	Drops_noTJ_Ca_30min - Cyto_noTJ_noCa_0h	0.00863	0.104	FALSE	candidate
RPL9	E2R149	Ribosomal protein L9 OS=Canis lupus familiaris OX=9615 GN=RPL9 PE=4 SV=1	6.37	-0.541	Drops_noTJ_Ca_30min - Cyto_noTJ_noCa_0h	0.00875	0.105	FALSE	no hit
C9H9ORF78|J9P797	F6V744|J9P797	Uncharacterized protein OS=Canis lupus familiaris OX=9615 GN=C9H9orf78 PE=4 SV=1|Uncharacterized protein OS=Canis lupus familiaris OX=9615 PE=4 SV=1	5.69	0.582	Drops_noTJ_Ca_30min - Cyto_noTJ_noCa_0h	0.00876	0.105	FALSE	no hit
BICD2	E2RPJ7|J9P4D4	BICD cargo adaptor 2 OS=Canis lupus familiaris OX=9615 GN=BICD2 PE=4 SV=1|BICD cargo adaptor 2 OS=Canis lupus familiaris OX=9615 GN=BICD2 PE=4 SV=1	5.9	0.518	Drops_noTJ_Ca_30min - Cyto_noTJ_noCa_0h	0.0088	0.105	FALSE	no hit
STT3B	E2RG47	Dolichyl-diphosphooligosaccharide--protein glycosyltransferase subunit STT3B OS=Canis lupus familiaris OX=9615 GN=STT3B PE=1 SV=1	5.98	0.698	Drops_noTJ_Ca_30min - Cyto_noTJ_noCa_0h	0.00882	0.105	FALSE	candidate
SNX2	F1PMB5	Sorting nexin 2 OS=Canis lupus familiaris OX=9615 GN=SNX2 PE=4 SV=2	6.4	-0.592	Drops_noTJ_Ca_30min - Cyto_noTJ_noCa_0h	0.00887	0.105	FALSE	candidate
NOP56	E2QU53	NOP56 ribonucleoprotein OS=Canis lupus familiaris OX=9615 GN=NOP56 PE=4 SV=1	6.68	-0.588	Drops_noTJ_Ca_30min - Cyto_noTJ_noCa_0h	0.00892	0.105	FALSE	candidate
PSME1	F6UY11	Proteasome activator subunit 1 OS=Canis lupus familiaris OX=9615 GN=PSME1 PE=4 SV=1	6.92	-0.666	Drops_noTJ_Ca_30min - Cyto_noTJ_noCa_0h	0.00895	0.105	FALSE	candidate
GOT1	A0A0B4J195	Aspartate aminotransferase OS=Canis lupus familiaris OX=9615 GN=GOT1 PE=4 SV=1	5.46	0.629	Drops_noTJ_Ca_30min - Cyto_noTJ_noCa_0h	0.00915	0.107	FALSE	candidate
ZYX	F1P7F8	Zyxin OS=Canis lupus familiaris OX=9615 GN=ZYX PE=4 SV=2	6.88	0.636	Drops_noTJ_Ca_30min - Cyto_noTJ_noCa_0h	0.0093	0.108	FALSE	candidate
ARPC4	E2QWU0	Actin-related protein 2/3 complex subunit 4 OS=Canis lupus familiaris OX=9615 GN=ARPC4 PE=3 SV=2	6.76	-0.703	Drops_noTJ_Ca_30min - Cyto_noTJ_noCa_0h	0.00932	0.108	FALSE	candidate
RPAP3	E2RB43	RNA polymerase II associated protein 3 OS=Canis lupus familiaris OX=9615 GN=RPAP3 PE=4 SV=1	6.09	0.48	Drops_noTJ_Ca_30min - Cyto_noTJ_noCa_0h	0.00938	0.108	FALSE	no hit
RBM22	E2RG35	RNA binding motif protein 22 OS=Canis lupus familiaris OX=9615 GN=RBM22 PE=4 SV=1	6.36	0.624	Drops_noTJ_Ca_30min - Cyto_noTJ_noCa_0h	0.00942	0.108	FALSE	candidate
HNRNPA2B1	F1Q1K6	Heterogeneous nuclear ribonucleoprotein A2/B1 OS=Canis lupus familiaris OX=9615 GN=HNRNPA2B1 PE=4 SV=2	7.18	0.741	Drops_noTJ_Ca_30min - Cyto_noTJ_noCa_0h	0.00944	0.108	FALSE	candidate
CHD2	E2R5Z7|J9NSS6|J9NX79|J9PA90	Chromodomain helicase DNA binding protein 2 OS=Canis lupus familiaris OX=9615 GN=CHD2 PE=4 SV=2|Chromodomain helicase DNA binding protein 2 OS=Canis lupus familiaris OX=9615 GN=CHD2 PE=4 SV=1|Chromodomain helicase DNA binding protein 2 OS=Canis lupus familiaris OX=9615 GN=CHD2 PE=4 SV=1|Chromodomain helicase DNA binding protein 2 OS=Canis lupus familiaris OX=9615 GN=CHD2 PE=4 SV=1	5.93	-0.661	Drops_noTJ_Ca_30min - Cyto_noTJ_noCa_0h	0.00945	0.108	FALSE	candidate
AKAP1	E2RKF9|J9P6R4	A-kinase anchoring protein 1 OS=Canis lupus familiaris OX=9615 GN=AKAP1 PE=4 SV=2|A-kinase anchoring protein 1 OS=Canis lupus familiaris OX=9615 GN=AKAP1 PE=4 SV=1	6.21	0.721	Drops_noTJ_Ca_30min - Cyto_noTJ_noCa_0h	0.0095	0.108	FALSE	candidate
LMNB1	J9P3G1	Lamin B1 OS=Canis lupus familiaris OX=9615 GN=LMNB1 PE=3 SV=1	6.98	0.568	Drops_noTJ_Ca_30min - Cyto_noTJ_noCa_0h	0.00952	0.108	FALSE	no hit
PGD	F1PE09	6-phosphogluconate dehydrogenase, decarboxylating OS=Canis lupus familiaris OX=9615 GN=PGD PE=3 SV=2	7.58	-0.511	Drops_noTJ_Ca_30min - Cyto_noTJ_noCa_0h	0.00954	0.108	FALSE	no hit
CCT3	E2RB79|F1PDX9	T-complex protein 1 subunit gamma OS=Canis lupus familiaris OX=9615 GN=CCT3 PE=3 SV=2|T-complex protein 1 subunit gamma OS=Canis lupus familiaris OX=9615 GN=CCT3 PE=3 SV=2	7.17	-0.838	Drops_noTJ_Ca_30min - Cyto_noTJ_noCa_0h	0.00963	0.109	FALSE	candidate
ZNF512	F1PEL3	Uncharacterized protein OS=Canis lupus familiaris OX=9615 GN=ZNF512 PE=4 SV=2	5.45	-0.686	Drops_noTJ_Ca_30min - Cyto_noTJ_noCa_0h	0.00969	0.109	FALSE	candidate
UBA1	E2RGH5	Ubiquitin like modifier activating enzyme 1 OS=Canis lupus familiaris OX=9615 GN=UBA1 PE=3 SV=2	7.03	-0.77	Drops_noTJ_Ca_30min - Cyto_noTJ_noCa_0h	0.00981	0.11	FALSE	candidate
RIPK2	E2QUD1	Receptor-interacting serine/threonine-protein kinase 2 OS=Canis lupus familiaris OX=9615 GN=RIPK2 PE=3 SV=2	6.01	0.519	Drops_noTJ_Ca_30min - Cyto_noTJ_noCa_0h	0.0099	0.11	FALSE	no hit
TXLNA	E2QYI1|J9PA47	Taxilin alpha OS=Canis lupus familiaris OX=9615 GN=TXLNA PE=4 SV=2|Taxilin alpha OS=Canis lupus familiaris OX=9615 GN=TXLNA PE=4 SV=1	6.24	0.534	Drops_noTJ_Ca_30min - Cyto_noTJ_noCa_0h	0.00993	0.11	FALSE	no hit
TMED9	F6XD36	Uncharacterized protein OS=Canis lupus familiaris OX=9615 GN=TMED9 PE=3 SV=1	6.97	0.729	Drops_noTJ_Ca_30min - Cyto_noTJ_noCa_0h	0.00997	0.11	FALSE	candidate
PUM3	E2RBF2	Pumilio RNA binding family member 3 OS=Canis lupus familiaris OX=9615 GN=PUM3 PE=4 SV=2	6.02	-0.587	Drops_noTJ_Ca_30min - Cyto_noTJ_noCa_0h	0.00998	0.11	FALSE	candidate
USP53	E2RQX2	Ubiquitin specific peptidase 53 OS=Canis lupus familiaris OX=9615 GN=USP53 PE=4 SV=2	6.12	0.543	Drops_noTJ_Ca_30min - Cyto_noTJ_noCa_0h	0.0101	0.111	FALSE	no hit
WDR1	F1PR93	WD repeat domain 1 OS=Canis lupus familiaris OX=9615 GN=WDR1 PE=2 SV=2	6.78	0.599	Drops_noTJ_Ca_30min - Cyto_noTJ_noCa_0h	0.0101	0.111	FALSE	candidate
HIST1H2BJ|HIST1H2BB|J9NYU5|LOC483170|J9P533|J9P604|LOC483169	J9NRF4|J9NWG3|J9NYU5|J9NZE4|J9P086|J9P533|J9P604|J9P8B6|J9PAN7	Histone H2B OS=Canis lupus familiaris OX=9615 GN=HIST1H2BJ PE=3 SV=1|Histone H2B OS=Canis lupus familiaris OX=9615 GN=HIST1H2BB PE=3 SV=1|Histone H2B OS=Canis lupus familiaris OX=9615 PE=3 SV=1|Histone H2B OS=Canis lupus familiaris OX=9615 GN=LOC483170 PE=3 SV=1|Histone H2B OS=Canis lupus familiaris OX=9615 GN=LOC483170 PE=3 SV=1|Histone H2B OS=Canis lupus familiaris OX=9615 PE=3 SV=1|Histone H2B…	6.6	0.615	Drops_noTJ_Ca_30min - Cyto_noTJ_noCa_0h	0.0101	0.111	FALSE	candidate
ELMO3	F1P6Y1	Engulfment and cell motility 3 OS=Canis lupus familiaris OX=9615 GN=ELMO3 PE=4 SV=2	6.03	-0.513	Drops_noTJ_Ca_30min - Cyto_noTJ_noCa_0h	0.0102	0.111	FALSE	no hit
HNRNPH3	F1P8D3	Heterogeneous nuclear ribonucleoprotein H3 OS=Canis lupus familiaris OX=9615 GN=HNRNPH3 PE=4 SV=2	7.02	0.811	Drops_noTJ_Ca_30min - Cyto_noTJ_noCa_0h	0.0102	0.111	FALSE	candidate
ANXA8L1	E2R0S6	Annexin OS=Canis lupus familiaris OX=9615 GN=ANXA8L1 PE=3 SV=2	7.45	0.758	Drops_noTJ_Ca_30min - Cyto_noTJ_noCa_0h	0.0103	0.111	FALSE	candidate
ATXN2L	F1PRY9|J9NWZ1	Ataxin 2 like OS=Canis lupus familiaris OX=9615 GN=ATXN2L PE=4 SV=2|Ataxin 2 like OS=Canis lupus familiaris OX=9615 GN=ATXN2L PE=4 SV=1	6.5	0.547	Drops_noTJ_Ca_30min - Cyto_noTJ_noCa_0h	0.0103	0.111	FALSE	no hit
SFPQ	F1P7J0	Uncharacterized protein OS=Canis lupus familiaris OX=9615 GN=SFPQ PE=4 SV=2	7.3	0.482	Drops_noTJ_Ca_30min - Cyto_noTJ_noCa_0h	0.0103	0.111	FALSE	no hit
SPCS3	F1PXY0|P61008	Signal peptidase complex subunit 3 OS=Canis lupus familiaris OX=9615 GN=SPCS3 PE=3 SV=2|Signal peptidase complex subunit 3 OS=Canis lupus familiaris OX=9615 GN=SPCS3 PE=1 SV=1	5.63	0.876	Drops_noTJ_Ca_30min - Cyto_noTJ_noCa_0h	0.0104	0.111	FALSE	candidate
EXOC4	F1PMM8	Exocyst complex component 4 OS=Canis lupus familiaris OX=9615 GN=EXOC4 PE=1 SV=2	6.06	-0.515	Drops_noTJ_Ca_30min - Cyto_noTJ_noCa_0h	0.0105	0.112	FALSE	no hit
LMAN2	J9P396|P49256	Vesicular integral-membrane protein VIP36 OS=Canis lupus familiaris OX=9615 GN=LMAN2 PE=4 SV=1|Vesicular integral-membrane protein VIP36 OS=Canis lupus familiaris OX=9615 GN=LMAN2 PE=1 SV=1	6.57	0.559	Drops_noTJ_Ca_30min - Cyto_noTJ_noCa_0h	0.0105	0.112	FALSE	no hit
RACK1	F1PLR0	Receptor for activated C kinase 1 OS=Canis lupus familiaris OX=9615 GN=RACK1 PE=4 SV=2	7.33	0.522	Drops_noTJ_Ca_30min - Cyto_noTJ_noCa_0h	0.0105	0.112	FALSE	no hit
SMNDC1	E2QYH2|J9NSV5	Survival motor neuron domain containing 1 OS=Canis lupus familiaris OX=9615 GN=SMNDC1 PE=4 SV=2|Survival motor neuron domain containing 1 OS=Canis lupus familiaris OX=9615 GN=SMNDC1 PE=4 SV=1	5.97	0.498	Drops_noTJ_Ca_30min - Cyto_noTJ_noCa_0h	0.0106	0.112	FALSE	no hit
EXOSC10	F1PI20	Exosome component 10 OS=Canis lupus familiaris OX=9615 GN=EXOSC10 PE=4 SV=2	5.92	-0.571	Drops_noTJ_Ca_30min - Cyto_noTJ_noCa_0h	0.0106	0.112	FALSE	no hit
CYP51A1	E2QY93	Nicalin OS=Canis lupus familiaris OX=9615 GN=NCLN PE=3 SV=1	5.94	0.688	Drops_noTJ_Ca_30min - Cyto_noTJ_noCa_0h	0.0107	0.112	FALSE	candidate
TMED5	E2RR38	Transmembrane p24 trafficking protein 5 OS=Canis lupus familiaris OX=9615 GN=TMED5 PE=3 SV=1	6.26	0.499	Drops_noTJ_Ca_30min - Cyto_noTJ_noCa_0h	0.0107	0.112	FALSE	no hit
ATXN10	J9NZM4	Ataxin 10 OS=Canis lupus familiaris OX=9615 GN=ATXN10 PE=4 SV=1	5.79	-0.65	Drops_noTJ_Ca_30min - Cyto_noTJ_noCa_0h	0.0108	0.112	FALSE	candidate
GLTP	E2R7T7|F6PLL5	Uncharacterized protein OS=Canis lupus familiaris OX=9615 GN=GLTP PE=4 SV=1|Uncharacterized protein OS=Canis lupus familiaris OX=9615 GN=GLTP PE=3 SV=1	6.14	-0.527	Drops_noTJ_Ca_30min - Cyto_noTJ_noCa_0h	0.0108	0.112	FALSE	no hit
NUDCD1	E2R0P2	NudC domain containing 1 OS=Canis lupus familiaris OX=9615 GN=NUDCD1 PE=4 SV=2	5.91	0.507	Drops_noTJ_Ca_30min - Cyto_noTJ_noCa_0h	0.0108	0.112	FALSE	no hit
RANBP1	E2RHK9|J9P3T9	RAN binding protein 1 OS=Canis lupus familiaris OX=9615 GN=RANBP1 PE=4 SV=2|RAN binding protein 1 OS=Canis lupus familiaris OX=9615 GN=RANBP1 PE=4 SV=1	6.72	0.587	Drops_noTJ_Ca_30min - Cyto_noTJ_noCa_0h	0.0108	0.112	FALSE	candidate
GSDMD	F1PF87	Gasdermin D OS=Canis lupus familiaris OX=9615 GN=GSDMD PE=4 SV=2	6.25	-0.529	Drops_noTJ_Ca_30min - Cyto_noTJ_noCa_0h	0.011	0.113	FALSE	no hit
DCTN1	F6UMF1|J9NWI6	Dynactin subunit 1 OS=Canis lupus familiaris OX=9615 GN=DCTN1 PE=4 SV=1|Dynactin subunit 1 OS=Canis lupus familiaris OX=9615 GN=DCTN1 PE=4 SV=1	6.59	-0.742	Drops_noTJ_Ca_30min - Cyto_noTJ_noCa_0h	0.011	0.113	FALSE	candidate
FKBP10	E2QZA8	Peptidylprolyl isomerase OS=Canis lupus familiaris OX=9615 GN=FKBP10 PE=4 SV=1	7.06	1.18	Drops_noTJ_Ca_30min - Cyto_noTJ_noCa_0h	0.0111	0.114	FALSE	candidate
CAPN2	F1P975|F1PMS4	Calpain 2 OS=Canis lupus familiaris OX=9615 GN=CAPN2 PE=3 SV=2|Calpain 2 OS=Canis lupus familiaris OX=9615 GN=CAPN2 PE=3 SV=2	6.57	-0.797	Drops_noTJ_Ca_30min - Cyto_noTJ_noCa_0h	0.0112	0.115	FALSE	candidate
CANX	J9PAB2|P24643	Calnexin OS=Canis lupus familiaris OX=9615 GN=CANX PE=3 SV=1|Calnexin OS=Canis lupus familiaris OX=9615 GN=CANX PE=1 SV=3	7.66	0.91	Drops_noTJ_Ca_30min - Cyto_noTJ_noCa_0h	0.0114	0.116	FALSE	candidate
PFKP	F1PKS1|F1PKS3	ATP-dependent 6-phosphofructokinase OS=Canis lupus familiaris OX=9615 GN=PFKP PE=3 SV=2|ATP-dependent 6-phosphofructokinase OS=Canis lupus familiaris OX=9615 GN=PFKP PE=3 SV=2	6.79	-0.666	Drops_noTJ_Ca_30min - Cyto_noTJ_noCa_0h	0.0114	0.116	FALSE	candidate
SARAF	J9NUD8	Store-operated calcium entry associated regulatory factor OS=Canis lupus familiaris OX=9615 GN=SARAF PE=4 SV=1	5.53	0.746	Drops_noTJ_Ca_30min - Cyto_noTJ_noCa_0h	0.0116	0.117	FALSE	candidate
TRAF7	E2QXW8	TNF receptor associated factor 7 OS=Canis lupus familiaris OX=9615 GN=TRAF7 PE=4 SV=1	5.63	0.554	Drops_noTJ_Ca_30min - Cyto_noTJ_noCa_0h	0.0116	0.117	FALSE	no hit
PSMD13	E2R5N5	Proteasome 26S subunit, non-ATPase 13 OS=Canis lupus familiaris OX=9615 GN=PSMD13 PE=4 SV=1	6.65	-0.689	Drops_noTJ_Ca_30min - Cyto_noTJ_noCa_0h	0.0116	0.117	FALSE	candidate
RAB10	F2Z4P9|P24409	Ras-related protein Rab-10 OS=Canis lupus familiaris OX=9615 GN=RAB10 PE=4 SV=1|Ras-related protein Rab-10 OS=Canis lupus familiaris OX=9615 GN=RAB10 PE=1 SV=1	6.43	-0.512	Drops_noTJ_Ca_30min - Cyto_noTJ_noCa_0h	0.0117	0.117	FALSE	no hit
SRP54	P61010	Signal recognition particle 54 kDa protein OS=Canis lupus familiaris OX=9615 GN=SRP54 PE=1 SV=1	6.71	-0.968	Drops_noTJ_Ca_30min - Cyto_noTJ_noCa_0h	0.0117	0.117	FALSE	candidate
ACSL1	E2QUL3	Acyl-CoA synthetase long chain family member 1 OS=Canis lupus familiaris OX=9615 GN=ACSL1 PE=4 SV=1	6.15	-0.674	Drops_noTJ_Ca_30min - Cyto_noTJ_noCa_0h	0.0117	0.117	FALSE	candidate
RAB13	F1PTE3	Ras-related protein Rab-13 OS=Canis lupus familiaris OX=9615 GN=RAB13 PE=1 SV=2	6.3	-0.53	Drops_noTJ_Ca_30min - Cyto_noTJ_noCa_0h	0.0118	0.117	FALSE	no hit
CCDC22	E2R8W3	Coiled-coil domain containing 22 OS=Canis lupus familiaris OX=9615 GN=CCDC22 PE=4 SV=1	5.73	-0.548	Drops_noTJ_Ca_30min - Cyto_noTJ_noCa_0h	0.0118	0.117	FALSE	no hit
TAP1	F1PTN5	Transporter 1, ATP binding cassette subfamily B member OS=Canis lupus familiaris OX=9615 GN=TAP1 PE=4 SV=2	5.79	-0.831	Drops_noTJ_Ca_30min - Cyto_noTJ_noCa_0h	0.0119	0.117	FALSE	candidate
THUMPD1	E2RBF4	THUMP domain containing 1 OS=Canis lupus familiaris OX=9615 GN=THUMPD1 PE=4 SV=2	6.21	-0.579	Drops_noTJ_Ca_30min - Cyto_noTJ_noCa_0h	0.0119	0.117	FALSE	no hit
PRAG1	F1PK38	Uncharacterized protein OS=Canis lupus familiaris OX=9615 GN=PRAG1 PE=4 SV=2	5.72	0.48	Drops_noTJ_Ca_30min - Cyto_noTJ_noCa_0h	0.0119	0.117	FALSE	no hit
DAPK3	E2QVH6	Death associated protein kinase 3 OS=Canis lupus familiaris OX=9615 GN=DAPK3 PE=3 SV=1	6.23	-0.583	Drops_noTJ_Ca_30min - Cyto_noTJ_noCa_0h	0.012	0.117	FALSE	no hit
SF1	E2RRT4	Splicing factor 1 OS=Canis lupus familiaris OX=9615 GN=SF1 PE=4 SV=2	6.32	0.487	Drops_noTJ_Ca_30min - Cyto_noTJ_noCa_0h	0.012	0.117	FALSE	no hit
ATAD1	E2RHY1|F1PX89	ATPase family, AAA domain containing 1 OS=Canis lupus familiaris OX=9615 GN=ATAD1 PE=3 SV=2|ATPase family, AAA domain containing 1 OS=Canis lupus familiaris OX=9615 GN=ATAD1 PE=3 SV=2	5.7	0.544	Drops_noTJ_Ca_30min - Cyto_noTJ_noCa_0h	0.012	0.117	FALSE	no hit
MAT2B	E2RT47	Methionine adenosyltransferase 2 subunit beta OS=Canis lupus familiaris OX=9615 GN=MAT2B PE=3 SV=1	5.64	-0.576	Drops_noTJ_Ca_30min - Cyto_noTJ_noCa_0h	0.012	0.117	FALSE	no hit
BMS1	F1PKN2	BMS1, ribosome biogenesis factor OS=Canis lupus familiaris OX=9615 GN=BMS1 PE=4 SV=2	5.83	-0.655	Drops_noTJ_Ca_30min - Cyto_noTJ_noCa_0h	0.0121	0.117	FALSE	candidate
NUFIP2	F1PLD7	Nuclear FMR1 interacting protein 2 OS=Canis lupus familiaris OX=9615 GN=NUFIP2 PE=4 SV=2	6.03	0.697	Drops_noTJ_Ca_30min - Cyto_noTJ_noCa_0h	0.0121	0.117	FALSE	candidate
PAFAH1B1	E2QY31|J9P388	Platelet-activating factor acetylhydrolase IB subunit alpha OS=Canis lupus familiaris OX=9615 GN=PAFAH1B1 PE=3 SV=1|Platelet-activating factor acetylhydrolase IB subunit alpha OS=Canis lupus familiaris OX=9615 GN=PAFAH1B1 PE=3 SV=1	6.22	0.61	Drops_noTJ_Ca_30min - Cyto_noTJ_noCa_0h	0.0121	0.117	FALSE	candidate
SNRPD1	E2RIW7	Small nuclear ribonucleoprotein Sm D1 OS=Canis lupus familiaris OX=9615 GN=SNRPD1 PE=3 SV=1	6.61	0.728	Drops_noTJ_Ca_30min - Cyto_noTJ_noCa_0h	0.0123	0.118	FALSE	candidate
SUN2	E2RL48|J9NSY5	Sad1 and UNC84 domain containing 2 OS=Canis lupus familiaris OX=9615 GN=SUN2 PE=4 SV=2|Sad1 and UNC84 domain containing 2 OS=Canis lupus familiaris OX=9615 GN=SUN2 PE=4 SV=1	6.81	0.889	Drops_noTJ_Ca_30min - Cyto_noTJ_noCa_0h	0.0123	0.118	FALSE	candidate
DIAPH3	F1P8P7|J9NUP8	Diaphanous related formin 3 OS=Canis lupus familiaris OX=9615 GN=DIAPH3 PE=4 SV=2|Diaphanous related formin 3 OS=Canis lupus familiaris OX=9615 GN=DIAPH3 PE=4 SV=1	5.52	0.994	Drops_noTJ_Ca_30min - Cyto_noTJ_noCa_0h	0.0124	0.118	FALSE	candidate
RAP1GDS1	E2RPS7|J9NYN3	Rap1 GTPase-GDP dissociation stimulator 1 OS=Canis lupus familiaris OX=9615 GN=RAP1GDS1 PE=4 SV=2|Rap1 GTPase-GDP dissociation stimulator 1 OS=Canis lupus familiaris OX=9615 GN=RAP1GDS1 PE=4 SV=1	5.97	-0.889	Drops_noTJ_Ca_30min - Cyto_noTJ_noCa_0h	0.0124	0.118	FALSE	candidate
SH3BP1	E2RJK1	SH3 domain binding protein 1 OS=Canis lupus familiaris OX=9615 GN=SH3BP1 PE=4 SV=2	5.54	-0.672	Drops_noTJ_Ca_30min - Cyto_noTJ_noCa_0h	0.0125	0.118	FALSE	candidate
LOC100856638	H9GWE2	Uncharacterized protein OS=Canis lupus familiaris OX=9615 GN=LOC100856638 PE=4 SV=2	6.76	-0.54	Drops_noTJ_Ca_30min - Cyto_noTJ_noCa_0h	0.0125	0.118	FALSE	no hit
GBP6	E2R9Y4	Guanylate binding protein family member 6 OS=Canis lupus familiaris OX=9615 GN=GBP6 PE=4 SV=2	6.5	-0.707	Drops_noTJ_Ca_30min - Cyto_noTJ_noCa_0h	0.0126	0.119	FALSE	candidate
UTP20	E2RH41	UTP20, small subunit processome component OS=Canis lupus familiaris OX=9615 GN=UTP20 PE=4 SV=2	5.93	-0.823	Drops_noTJ_Ca_30min - Cyto_noTJ_noCa_0h	0.0126	0.119	FALSE	candidate
TJP2	F1PEE3	Tight junction protein ZO-2 OS=Canis lupus familiaris OX=9615 GN=TJP2 PE=3 SV=2	7.37	0.508	Drops_noTJ_Ca_30min - Cyto_noTJ_noCa_0h	0.0126	0.119	FALSE	no hit
MRPL19	E2R077	Mitochondrial ribosomal protein L19 OS=Canis lupus familiaris OX=9615 GN=MRPL19 PE=4 SV=2	5.8	0.666	Drops_noTJ_Ca_30min - Cyto_noTJ_noCa_0h	0.0128	0.12	FALSE	candidate
CSTF3	E2R479	Cleavage stimulation factor subunit 3 OS=Canis lupus familiaris OX=9615 GN=CSTF3 PE=4 SV=1	6.09	-0.773	Drops_noTJ_Ca_30min - Cyto_noTJ_noCa_0h	0.0129	0.12	FALSE	candidate
TNFAIP2	E2RPL0	TNF alpha induced protein 2 OS=Canis lupus familiaris OX=9615 GN=TNFAIP2 PE=4 SV=2	5.69	-0.506	Drops_noTJ_Ca_30min - Cyto_noTJ_noCa_0h	0.0129	0.12	FALSE	no hit
CCT5	E2RB81|J9PAI4	Chaperonin containing TCP1 subunit 5 OS=Canis lupus familiaris OX=9615 GN=CCT5 PE=3 SV=2|Chaperonin containing TCP1 subunit 5 OS=Canis lupus familiaris OX=9615 GN=CCT5 PE=3 SV=1	6.99	-0.667	Drops_noTJ_Ca_30min - Cyto_noTJ_noCa_0h	0.013	0.12	FALSE	candidate
PRMT3	E2RFY5|F1P8W2	Protein arginine methyltransferase 3 OS=Canis lupus familiaris OX=9615 GN=PRMT3 PE=3 SV=2|Protein arginine methyltransferase 3 OS=Canis lupus familiaris OX=9615 GN=PRMT3 PE=3 SV=2	5.82	0.571	Drops_noTJ_Ca_30min - Cyto_noTJ_noCa_0h	0.013	0.121	FALSE	no hit
MDH1	E2QV08	Malate dehydrogenase OS=Canis lupus familiaris OX=9615 GN=MDH1 PE=3 SV=2	7.03	0.629	Drops_noTJ_Ca_30min - Cyto_noTJ_noCa_0h	0.0131	0.121	FALSE	candidate
LDHA	F1PVW0	L-lactate dehydrogenase OS=Canis lupus familiaris OX=9615 GN=LDHA PE=3 SV=2	7.1	0.563	Drops_noTJ_Ca_30min - Cyto_noTJ_noCa_0h	0.0133	0.122	FALSE	no hit
FMNL3	J9NT58|J9NVI7	Formin like 3 OS=Canis lupus familiaris OX=9615 GN=FMNL3 PE=4 SV=1|Formin like 3 OS=Canis lupus familiaris OX=9615 GN=FMNL3 PE=4 SV=1	5.72	-0.677	Drops_noTJ_Ca_30min - Cyto_noTJ_noCa_0h	0.0133	0.122	FALSE	candidate
GMDS	E2RC02	Uncharacterized protein OS=Canis lupus familiaris OX=9615 GN=GMDS PE=4 SV=2	5.83	-0.658	Drops_noTJ_Ca_30min - Cyto_noTJ_noCa_0h	0.0133	0.122	FALSE	candidate
NIP7	J9NWQ0	60S ribosome subunit biogenesis protein NIP7 homolog OS=Canis lupus familiaris OX=9615 GN=NIP7 PE=3 SV=1	6.46	-0.641	Drops_noTJ_Ca_30min - Cyto_noTJ_noCa_0h	0.0134	0.122	FALSE	candidate
PDIA6	E2RB37	Uncharacterized protein OS=Canis lupus familiaris OX=9615 GN=PDIA6 PE=3 SV=1	7.5	0.74	Drops_noTJ_Ca_30min - Cyto_noTJ_noCa_0h	0.0134	0.122	FALSE	candidate
M6PR	E2R4C1	Mannose-6-phosphate receptor, cation dependent OS=Canis lupus familiaris OX=9615 GN=M6PR PE=4 SV=1	6.3	0.63	Drops_noTJ_Ca_30min - Cyto_noTJ_noCa_0h	0.0135	0.122	FALSE	candidate
RPS15A	J9P798	Uncharacterized protein OS=Canis lupus familiaris OX=9615 GN=RPS15A PE=3 SV=1	7.3	-0.535	Drops_noTJ_Ca_30min - Cyto_noTJ_noCa_0h	0.0135	0.122	FALSE	no hit
EEF1D	E2R9U8	Eukaryotic translation elongation factor 1 delta OS=Canis lupus familiaris OX=9615 GN=EEF1D PE=3 SV=2	6.98	0.518	Drops_noTJ_Ca_30min - Cyto_noTJ_noCa_0h	0.0136	0.123	FALSE	no hit
WNK1	J9P404	WNK lysine deficient protein kinase 1 OS=Canis lupus familiaris OX=9615 GN=WNK1 PE=4 SV=1	6.12	0.492	Drops_noTJ_Ca_30min - Cyto_noTJ_noCa_0h	0.0137	0.123	FALSE	no hit
TUBB	E2QSF4	Tubulin beta chain OS=Canis lupus familiaris OX=9615 GN=TUBB PE=3 SV=1	6.79	-0.698	Drops_noTJ_Ca_30min - Cyto_noTJ_noCa_0h	0.0138	0.124	FALSE	candidate
TAF15	F1PB61	TATA-box binding protein associated factor 15 OS=Canis lupus familiaris OX=9615 GN=TAF15 PE=4 SV=2	6.95	0.608	Drops_noTJ_Ca_30min - Cyto_noTJ_noCa_0h	0.0139	0.124	FALSE	candidate
RPL22L1	E2RIA1	Ribosomal protein L22 like 1 OS=Canis lupus familiaris OX=9615 GN=RPL22L1 PE=4 SV=2	5.75	0.642	Drops_noTJ_Ca_30min - Cyto_noTJ_noCa_0h	0.014	0.124	FALSE	candidate
VPS26A	F6V393	VPS26, retromer complex component A OS=Canis lupus familiaris OX=9615 GN=VPS26A PE=4 SV=1	6.28	0.562	Drops_noTJ_Ca_30min - Cyto_noTJ_noCa_0h	0.014	0.124	FALSE	no hit
P4HB	F1PL97	Protein disulfide-isomerase OS=Canis lupus familiaris OX=9615 GN=P4HB PE=3 SV=2	7.24	0.777	Drops_noTJ_Ca_30min - Cyto_noTJ_noCa_0h	0.014	0.124	FALSE	candidate
INTS10	E2RI21	Integrator complex subunit 10 OS=Canis lupus familiaris OX=9615 GN=INTS10 PE=4 SV=1	5.53	-0.521	Drops_noTJ_Ca_30min - Cyto_noTJ_noCa_0h	0.0141	0.124	FALSE	no hit
MICAL1	F1PCD9	Microtubule associated monooxygenase, calponin and LIM domain containing 1 OS=Canis lupus familiaris OX=9615 GN=MICAL1 PE=4 SV=2	6.02	-0.465	Drops_noTJ_Ca_30min - Cyto_noTJ_noCa_0h	0.0143	0.126	FALSE	no hit
SRSF2	E2RDB2	Serine and arginine rich splicing factor 2 OS=Canis lupus familiaris OX=9615 GN=SRSF2 PE=4 SV=1	6.38	0.579	Drops_noTJ_Ca_30min - Cyto_noTJ_noCa_0h	0.0143	0.126	FALSE	no hit
DYRK1A	F1P9L4|F6Y848	Dual specificity tyrosine phosphorylation regulated kinase 1A OS=Canis lupus familiaris OX=9615 GN=DYRK1A PE=4 SV=2|Dual specificity tyrosine phosphorylation regulated kinase 1A OS=Canis lupus familiaris OX=9615 GN=DYRK1A PE=4 SV=1	5.61	0.621	Drops_noTJ_Ca_30min - Cyto_noTJ_noCa_0h	0.0144	0.126	FALSE	candidate
CLMN	E2RIN0	Calmin OS=Canis lupus familiaris OX=9615 GN=CLMN PE=4 SV=2	5.81	-0.556	Drops_noTJ_Ca_30min - Cyto_noTJ_noCa_0h	0.0144	0.126	FALSE	no hit
CTSD	Q4LAL9	Cathepsin D OS=Canis lupus familiaris OX=9615 GN=CTSD PE=2 SV=1	6.9	-0.645	Drops_noTJ_Ca_30min - Cyto_noTJ_noCa_0h	0.0144	0.126	FALSE	candidate
AIMP1	E2QXI3	Uncharacterized protein OS=Canis lupus familiaris OX=9615 GN=AIMP1 PE=4 SV=2	6.34	0.562	Drops_noTJ_Ca_30min - Cyto_noTJ_noCa_0h	0.0146	0.127	FALSE	no hit
CAVIN1	J9P923	Caveolae associated protein 1 OS=Canis lupus familiaris OX=9615 GN=CAVIN1 PE=4 SV=1	7.44	-0.699	Drops_noTJ_Ca_30min - Cyto_noTJ_noCa_0h	0.0146	0.127	FALSE	candidate
LOC106558887|J9NZX1|J9P168|J9P608|J9PAG2	E2QZG2|J9NZX1|J9P168|J9P608|J9PAG2	Uncharacterized protein OS=Canis lupus familiaris OX=9615 GN=LOC106558887 PE=3 SV=1|Uncharacterized protein OS=Canis lupus familiaris OX=9615 PE=3 SV=1|Uncharacterized protein OS=Canis lupus familiaris OX=9615 PE=3 SV=1|Uncharacterized protein OS=Canis lupus familiaris OX=9615 PE=3 SV=1|Uncharacterized protein OS=Canis lupus familiaris OX=9615 PE=3 SV=1	6.62	0.509	Drops_noTJ_Ca_30min - Cyto_noTJ_noCa_0h	0.0147	0.127	FALSE	no hit
PRKACA	F1PAT6|Q8MJ44	cAMP-dependent protein kinase catalytic subunit alpha OS=Canis lupus familiaris OX=9615 GN=PRKACA PE=3 SV=1|cAMP-dependent protein kinase catalytic subunit alpha OS=Canis lupus familiaris OX=9615 GN=PRKACA PE=1 SV=3	6.77	-0.68	Drops_noTJ_Ca_30min - Cyto_noTJ_noCa_0h	0.0147	0.127	FALSE	candidate
ANXA13	Q29471-2	Isoform B of Annexin A13 OS=Canis lupus familiaris OX=9615 GN=ANXA13	6.88	-0.597	Drops_noTJ_Ca_30min - Cyto_noTJ_noCa_0h	0.0149	0.128	FALSE	candidate
MYBBP1A	F1PKR9	MYB binding protein 1a OS=Canis lupus familiaris OX=9615 GN=MYBBP1A PE=4 SV=2	6.87	-0.587	Drops_noTJ_Ca_30min - Cyto_noTJ_noCa_0h	0.0149	0.128	FALSE	candidate
VPS36	E2QV84	Vacuolar protein sorting 36 homolog OS=Canis lupus familiaris OX=9615 GN=VPS36 PE=4 SV=1	5.82	-0.476	Drops_noTJ_Ca_30min - Cyto_noTJ_noCa_0h	0.015	0.128	FALSE	no hit
CLIC1	F1PKI4	Chloride intracellular channel protein OS=Canis lupus familiaris OX=9615 GN=CLIC1 PE=3 SV=2	7.03	-0.881	Drops_noTJ_Ca_30min - Cyto_noTJ_noCa_0h	0.0151	0.128	FALSE	candidate
RPS10|F1PZ77|J9NVU2	E2RGQ5|F1PZ77|J9NVU2	Uncharacterized protein OS=Canis lupus familiaris OX=9615 GN=RPS10 PE=4 SV=1|Uncharacterized protein OS=Canis lupus familiaris OX=9615 PE=4 SV=2|Uncharacterized protein OS=Canis lupus familiaris OX=9615 PE=4 SV=1	6.82	0.861	Drops_noTJ_Ca_30min - Cyto_noTJ_noCa_0h	0.0151	0.128	FALSE	candidate
ELAVL1	F1PSC4	ELAV-like protein OS=Canis lupus familiaris OX=9615 GN=ELAVL1 PE=3 SV=2	7.19	0.593	Drops_noTJ_Ca_30min - Cyto_noTJ_noCa_0h	0.0152	0.128	FALSE	candidate
PCYOX1	E2R1N7	Prenylcysteine oxidase 1 OS=Canis lupus familiaris OX=9615 GN=PCYOX1 PE=3 SV=1	6.44	0.592	Drops_noTJ_Ca_30min - Cyto_noTJ_noCa_0h	0.0152	0.128	FALSE	candidate
ANXA11	E2QXN8	Annexin OS=Canis lupus familiaris OX=9615 GN=ANXA11 PE=3 SV=1	7.54	0.605	Drops_noTJ_Ca_30min - Cyto_noTJ_noCa_0h	0.0152	0.128	FALSE	candidate
SEC24D	E2RSG8	SEC24 homolog D, COPII coat complex component OS=Canis lupus familiaris OX=9615 GN=SEC24D PE=4 SV=2	6.49	0.536	Drops_noTJ_Ca_30min - Cyto_noTJ_noCa_0h	0.0155	0.131	FALSE	no hit
EXOC8	E2R5F1	Exocyst complex component 8 OS=Canis lupus familiaris OX=9615 GN=EXOC8 PE=4 SV=1	6.21	-0.476	Drops_noTJ_Ca_30min - Cyto_noTJ_noCa_0h	0.0156	0.131	FALSE	no hit
WDR43	F1P7R7	WD repeat domain 43 OS=Canis lupus familiaris OX=9615 GN=WDR43 PE=4 SV=2	6.1	-0.565	Drops_noTJ_Ca_30min - Cyto_noTJ_noCa_0h	0.0156	0.131	FALSE	no hit
CCDC50	E2RNH5	Coiled-coil domain containing 50 OS=Canis lupus familiaris OX=9615 GN=CCDC50 PE=4 SV=2	5.84	0.6	Drops_noTJ_Ca_30min - Cyto_noTJ_noCa_0h	0.0156	0.131	FALSE	candidate
RAB8A	P61007	Ras-related protein Rab-8A OS=Canis lupus familiaris OX=9615 GN=RAB8A PE=1 SV=1	6.28	-0.495	Drops_noTJ_Ca_30min - Cyto_noTJ_noCa_0h	0.0157	0.131	FALSE	no hit
CAND1	F1P624	Cullin associated and neddylation dissociated 1 OS=Canis lupus familiaris OX=9615 GN=CAND1 PE=4 SV=1	6.76	-0.781	Drops_noTJ_Ca_30min - Cyto_noTJ_noCa_0h	0.0158	0.131	FALSE	candidate
RAB8B	E2RRT3	RAB8B, member RAS oncogene family OS=Canis lupus familiaris OX=9615 GN=RAB8B PE=4 SV=2	5.99	-0.521	Drops_noTJ_Ca_30min - Cyto_noTJ_noCa_0h	0.0158	0.131	FALSE	no hit
PRRC1	E2RQ04	Proline rich coiled-coil 1 OS=Canis lupus familiaris OX=9615 GN=PRRC1 PE=4 SV=2	6.4	0.612	Drops_noTJ_Ca_30min - Cyto_noTJ_noCa_0h	0.0161	0.132	FALSE	candidate
NXF1	F6XRT0|J9NV67	Nuclear RNA export factor 1 OS=Canis lupus familiaris OX=9615 GN=NXF1 PE=4 SV=1|Nuclear RNA export factor 1 OS=Canis lupus familiaris OX=9615 GN=NXF1 PE=4 SV=1	6.05	0.517	Drops_noTJ_Ca_30min - Cyto_noTJ_noCa_0h	0.0161	0.132	FALSE	no hit
SART3	E2QXZ2	Spliceosome associated factor 3, U4/U6 recycling protein OS=Canis lupus familiaris OX=9615 GN=SART3 PE=4 SV=2	6.43	-0.468	Drops_noTJ_Ca_30min - Cyto_noTJ_noCa_0h	0.0161	0.132	FALSE	no hit
FAM98A	E2R4W1|J9NY36	Family with sequence similarity 98 member A OS=Canis lupus familiaris OX=9615 GN=FAM98A PE=4 SV=2|Family with sequence similarity 98 member A OS=Canis lupus familiaris OX=9615 GN=FAM98A PE=4 SV=1	6.65	0.475	Drops_noTJ_Ca_30min - Cyto_noTJ_noCa_0h	0.0161	0.132	FALSE	no hit
GAB1	F1P7F6	GRB2 associated binding protein 1 OS=Canis lupus familiaris OX=9615 GN=GAB1 PE=4 SV=1	5.77	0.662	Drops_noTJ_Ca_30min - Cyto_noTJ_noCa_0h	0.0163	0.132	FALSE	candidate
NHS	F1PK08	NHS actin remodeling regulator OS=Canis lupus familiaris OX=9615 GN=NHS PE=4 SV=2	6.13	0.47	Drops_noTJ_Ca_30min - Cyto_noTJ_noCa_0h	0.0163	0.132	FALSE	no hit
AVL9	F1Q1F8	AVL9 cell migration associated OS=Canis lupus familiaris OX=9615 GN=AVL9 PE=4 SV=1	5.84	-0.696	Drops_noTJ_Ca_30min - Cyto_noTJ_noCa_0h	0.0164	0.132	FALSE	candidate
SNRNP70	F6V5G7	Small nuclear ribonucleoprotein U1 subunit 70 OS=Canis lupus familiaris OX=9615 GN=SNRNP70 PE=4 SV=1	6.16	0.476	Drops_noTJ_Ca_30min - Cyto_noTJ_noCa_0h	0.0165	0.132	FALSE	no hit
GPS1	F1P996	G protein pathway suppressor 1 OS=Canis lupus familiaris OX=9615 GN=GPS1 PE=4 SV=2	6.35	-0.723	Drops_noTJ_Ca_30min - Cyto_noTJ_noCa_0h	0.0165	0.132	FALSE	candidate
ITPRID2	F1PNH8	ITPR interacting domain containing 2 OS=Canis lupus familiaris OX=9615 GN=ITPRID2 PE=4 SV=2	6.09	-0.622	Drops_noTJ_Ca_30min - Cyto_noTJ_noCa_0h	0.0165	0.132	FALSE	candidate
GALK2	E2RDA6	Galactokinase 2 OS=Canis lupus familiaris OX=9615 GN=GALK2 PE=4 SV=1	5.95	-0.574	Drops_noTJ_Ca_30min - Cyto_noTJ_noCa_0h	0.0165	0.132	FALSE	no hit
ARHGEF2	F1PBF2|J9JHP5|Q865S3|Q865S3-2	Rho guanine nucleotide exchange factor 2 OS=Canis lupus familiaris OX=9615 GN=ARHGEF2 PE=4 SV=2|Rho guanine nucleotide exchange factor 2 OS=Canis lupus familiaris OX=9615 GN=ARHGEF2 PE=4 SV=1|Rho guanine nucleotide exchange factor 2 OS=Canis lupus familiaris OX=9615 GN=ARHGEF2 PE=1 SV=1|Isoform 2 of Rho guanine nucleotide exchange factor 2 OS=Canis lupus familiaris OX=9615 GN=ARHGEF2	6.35	-0.459	Drops_noTJ_Ca_30min - Cyto_noTJ_noCa_0h	0.0166	0.132	FALSE	no hit
ENO1	F1PCH3	Enolase 1 OS=Canis lupus familiaris OX=9615 GN=ENO1 PE=3 SV=2	7.26	-0.595	Drops_noTJ_Ca_30min - Cyto_noTJ_noCa_0h	0.0166	0.132	FALSE	candidate
AP2A1	J9NWS6	AP-2 complex subunit alpha OS=Canis lupus familiaris OX=9615 GN=AP2A1 PE=3 SV=1	6.35	-0.637	Drops_noTJ_Ca_30min - Cyto_noTJ_noCa_0h	0.0166	0.132	FALSE	candidate
CDC37L1	E2RAH6	Cell division cycle 37 like 1 OS=Canis lupus familiaris OX=9615 GN=CDC37L1 PE=4 SV=2	5.69	0.549	Drops_noTJ_Ca_30min - Cyto_noTJ_noCa_0h	0.0166	0.132	FALSE	no hit
EIF4H	E2RQG8	Eukaryotic translation initiation factor 4H OS=Canis lupus familiaris OX=9615 GN=EIF4H PE=4 SV=2	5.91	0.48	Drops_noTJ_Ca_30min - Cyto_noTJ_noCa_0h	0.0166	0.132	FALSE	no hit
ARL6	E2RRS0	ADP ribosylation factor like GTPase 6 OS=Canis lupus familiaris OX=9615 GN=ARL6 PE=3 SV=2	5.72	-1.01	Drops_noTJ_Ca_30min - Cyto_noTJ_noCa_0h	0.0167	0.132	FALSE	candidate
ACOT11	E2R7Z9|J9P8C6	Acyl-CoA thioesterase 11 OS=Canis lupus familiaris OX=9615 GN=ACOT11 PE=4 SV=2|Acyl-CoA thioesterase 11 OS=Canis lupus familiaris OX=9615 GN=ACOT11 PE=4 SV=1	5.59	-0.562	Drops_noTJ_Ca_30min - Cyto_noTJ_noCa_0h	0.0167	0.132	FALSE	no hit
SSR1	A0A0A0MPC0|P16967	Translocon-associated protein subunit alpha OS=Canis lupus familiaris OX=9615 GN=SSR1 PE=4 SV=1|Translocon-associated protein subunit alpha OS=Canis lupus familiaris OX=9615 GN=SSR1 PE=1 SV=1	6.06	0.714	Drops_noTJ_Ca_30min - Cyto_noTJ_noCa_0h	0.0168	0.132	FALSE	candidate
RDH14	J9NWS8	Retinol dehydrogenase 14 OS=Canis lupus familiaris OX=9615 GN=RDH14 PE=3 SV=1	5.92	-0.508	Drops_noTJ_Ca_30min - Cyto_noTJ_noCa_0h	0.0169	0.132	FALSE	no hit
C1S	F1P6E1	Complement C1s OS=Canis lupus familiaris OX=9615 GN=C1S PE=3 SV=2	5.65	-0.681	Drops_noTJ_Ca_30min - Cyto_noTJ_noCa_0h	0.0169	0.132	FALSE	candidate
TRMT11	E2QXF9|E2RRG7	tRNA methyltransferase 11 homolog OS=Canis lupus familiaris OX=9615 GN=TRMT11 PE=4 SV=2|tRNA methyltransferase 11 homolog OS=Canis lupus familiaris OX=9615 GN=TRMT11 PE=4 SV=2	5.63	0.465	Drops_noTJ_Ca_30min - Cyto_noTJ_noCa_0h	0.017	0.132	FALSE	no hit
NCL	F1Q0B0	Nucleolin OS=Canis lupus familiaris OX=9615 GN=NCL PE=4 SV=2	7.42	0.75	Drops_noTJ_Ca_30min - Cyto_noTJ_noCa_0h	0.017	0.132	FALSE	candidate
PDAP1	F1PU14	PDGFA associated protein 1 OS=Canis lupus familiaris OX=9615 GN=PDAP1 PE=4 SV=2	6.48	0.638	Drops_noTJ_Ca_30min - Cyto_noTJ_noCa_0h	0.017	0.132	FALSE	candidate
SIRT2	F1PTX2	NAD-dependent protein deacetylase OS=Canis lupus familiaris OX=9615 GN=SIRT2 PE=3 SV=2	6.02	-0.987	Drops_noTJ_Ca_30min - Cyto_noTJ_noCa_0h	0.017	0.132	FALSE	candidate
SNX1	E2QYJ3	Sorting nexin 1 OS=Canis lupus familiaris OX=9615 GN=SNX1 PE=4 SV=1	6.55	-0.513	Drops_noTJ_Ca_30min - Cyto_noTJ_noCa_0h	0.017	0.132	FALSE	no hit
IKBIP	F1PXI6	IKBKB interacting protein OS=Canis lupus familiaris OX=9615 GN=IKBIP PE=4 SV=2	5.99	0.938	Drops_noTJ_Ca_30min - Cyto_noTJ_noCa_0h	0.0171	0.132	FALSE	candidate
TCN2	E2RFH1	Transcobalamin 2 OS=Canis lupus familiaris OX=9615 GN=TCN2 PE=4 SV=2	5.99	-1.25	Drops_noTJ_Ca_30min - Cyto_noTJ_noCa_0h	0.0171	0.132	FALSE	candidate
HNRNPA1	E2QYP1	Uncharacterized protein OS=Canis lupus familiaris OX=9615 GN=HNRNPA1 PE=4 SV=2	7.51	0.767	Drops_noTJ_Ca_30min - Cyto_noTJ_noCa_0h	0.0171	0.133	FALSE	candidate
SRC	E2RSH8	Tyrosine-protein kinase OS=Canis lupus familiaris OX=9615 GN=SRC PE=3 SV=2	6.1	-0.736	Drops_noTJ_Ca_30min - Cyto_noTJ_noCa_0h	0.0173	0.133	FALSE	candidate
CRTAP	E2RCK3	Cartilage associated protein OS=Canis lupus familiaris OX=9615 GN=CRTAP PE=4 SV=2	5.93	0.881	Drops_noTJ_Ca_30min - Cyto_noTJ_noCa_0h	0.0173	0.133	FALSE	candidate
HSPB1	F1PYE3|P42929	Canine mammary tumor OS=Canis lupus familiaris OX=9615 GN=HSPB1 PE=2 SV=1|Heat shock protein beta-1 OS=Canis lupus familiaris OX=9615 GN=HSPB1 PE=2 SV=1	6.47	-0.757	Drops_noTJ_Ca_30min - Cyto_noTJ_noCa_0h	0.0173	0.133	FALSE	candidate
PPP2CA	F1P7I7	Serine/threonine-protein phosphatase OS=Canis lupus familiaris OX=9615 GN=PPP2CA PE=3 SV=2	6.65	0.833	Drops_noTJ_Ca_30min - Cyto_noTJ_noCa_0h	0.0174	0.133	FALSE	candidate
ALDH3B1	E2QZ39	Aldehyde dehydrogenase OS=Canis lupus familiaris OX=9615 GN=ALDH3B1 PE=3 SV=2	6.32	-0.587	Drops_noTJ_Ca_30min - Cyto_noTJ_noCa_0h	0.0175	0.134	FALSE	candidate
PPP5C	F1PV61	Serine/threonine-protein phosphatase OS=Canis lupus familiaris OX=9615 GN=PPP5C PE=3 SV=2	5.93	0.522	Drops_noTJ_Ca_30min - Cyto_noTJ_noCa_0h	0.0176	0.134	FALSE	no hit
OXSR1	E2RAI8	Oxidative stress responsive kinase 1 OS=Canis lupus familiaris OX=9615 GN=OXSR1 PE=4 SV=2	6.22	-0.708	Drops_noTJ_Ca_30min - Cyto_noTJ_noCa_0h	0.0177	0.134	FALSE	candidate
CIP2A	E2RPT9|J9NVN0	Cell proliferation regulating inhibitor of protein phosphatase 2A OS=Canis lupus familiaris OX=9615 GN=CIP2A PE=4 SV=2|Cell proliferation regulating inhibitor of protein phosphatase 2A OS=Canis lupus familiaris OX=9615 GN=CIP2A PE=4 SV=1	5.78	0.637	Drops_noTJ_Ca_30min - Cyto_noTJ_noCa_0h	0.0177	0.134	FALSE	candidate
MCCC1	F6XFZ9	Methylcrotonoyl-CoA carboxylase 1 OS=Canis lupus familiaris OX=9615 GN=MCCC1 PE=4 SV=1	6.51	0.958	Drops_noTJ_Ca_30min - Cyto_noTJ_noCa_0h	0.0178	0.135	FALSE	candidate
RPL19	A0A0A0MPD2|D0VWQ5	Ribosomal protein L19 OS=Canis lupus familiaris OX=9615 GN=RPL19 PE=3 SV=1|60S ribosomal protein L19 OS=Canis lupus familiaris OX=9615 GN=RPL19 PE=1 SV=1	6.79	-0.583	Drops_noTJ_Ca_30min - Cyto_noTJ_noCa_0h	0.0179	0.135	FALSE	no hit
NEBL	F1PQ88	Nebulette OS=Canis lupus familiaris OX=9615 GN=NEBL PE=4 SV=2	5.71	0.682	Drops_noTJ_Ca_30min - Cyto_noTJ_noCa_0h	0.018	0.135	FALSE	candidate
CSRP1	J9NYN2	Cysteine and glycine rich protein 1 OS=Canis lupus familiaris OX=9615 GN=CSRP1 PE=4 SV=1	7.3	0.606	Drops_noTJ_Ca_30min - Cyto_noTJ_noCa_0h	0.018	0.135	FALSE	candidate
DHRS2	E2R1S9	Dehydrogenase/reductase 2 OS=Canis lupus familiaris OX=9615 GN=DHRS2 PE=4 SV=2	5.79	-0.889	Drops_noTJ_Ca_30min - Cyto_noTJ_noCa_0h	0.018	0.135	FALSE	candidate
BCAP31	E2R4U9|E2R5S2	B cell receptor associated protein 31 OS=Canis lupus familiaris OX=9615 GN=BCAP31 PE=4 SV=2|B cell receptor associated protein 31 OS=Canis lupus familiaris OX=9615 GN=BCAP31 PE=4 SV=1	6.77	0.543	Drops_noTJ_Ca_30min - Cyto_noTJ_noCa_0h	0.0181	0.135	FALSE	no hit
CASP6	J9NWK8	Caspase 6 OS=Canis lupus familiaris OX=9615 GN=CASP6 PE=3 SV=1	6.03	0.462	Drops_noTJ_Ca_30min - Cyto_noTJ_noCa_0h	0.0183	0.136	FALSE	no hit
DDX17	F1PID8	DEAD-box helicase 17 OS=Canis lupus familiaris OX=9615 GN=DDX17 PE=3 SV=2	7.1	-0.463	Drops_noTJ_Ca_30min - Cyto_noTJ_noCa_0h	0.0183	0.136	FALSE	no hit
SHTN1	J9P7R7	Shootin 1 OS=Canis lupus familiaris OX=9615 GN=SHTN1 PE=4 SV=1	6.44	0.514	Drops_noTJ_Ca_30min - Cyto_noTJ_noCa_0h	0.0186	0.138	FALSE	no hit
XPNPEP1	E2R097	X-prolyl aminopeptidase 1 OS=Canis lupus familiaris OX=9615 GN=XPNPEP1 PE=3 SV=2	6.24	-0.579	Drops_noTJ_Ca_30min - Cyto_noTJ_noCa_0h	0.0186	0.138	FALSE	no hit
SCFD1	E2RN28|F1PLS0	Sec1 family domain containing 1 OS=Canis lupus familiaris OX=9615 GN=SCFD1 PE=3 SV=2|Sec1 family domain containing 1 OS=Canis lupus familiaris OX=9615 GN=SCFD1 PE=3 SV=2	6.29	-0.657	Drops_noTJ_Ca_30min - Cyto_noTJ_noCa_0h	0.0186	0.138	FALSE	candidate
RBM8A	F6XAE9	RNA-binding protein 8A OS=Canis lupus familiaris OX=9615 GN=RBM8A PE=3 SV=1	5.96	0.493	Drops_noTJ_Ca_30min - Cyto_noTJ_noCa_0h	0.0187	0.138	FALSE	no hit
CSNK2B	E2RP71	Casein kinase II subunit beta OS=Canis lupus familiaris OX=9615 GN=CSNK2B PE=3 SV=2	5.75	0.515	Drops_noTJ_Ca_30min - Cyto_noTJ_noCa_0h	0.0187	0.138	FALSE	no hit
AP1M1	F1PYG5|J9P1I0	Adaptor related protein complex 1 subunit mu 1 OS=Canis lupus familiaris OX=9615 GN=AP1M1 PE=3 SV=1|Adaptor related protein complex 1 subunit mu 1 OS=Canis lupus familiaris OX=9615 GN=AP1M1 PE=3 SV=1	6.1	-0.53	Drops_noTJ_Ca_30min - Cyto_noTJ_noCa_0h	0.0188	0.138	FALSE	no hit
SLIRP	E2RSQ3	SRA stem-loop interacting RNA binding protein OS=Canis lupus familiaris OX=9615 GN=SLIRP PE=4 SV=1	5.79	0.545	Drops_noTJ_Ca_30min - Cyto_noTJ_noCa_0h	0.0191	0.14	FALSE	no hit
RAB32	J9P9M0	RAB32, member RAS oncogene family OS=Canis lupus familiaris OX=9615 GN=RAB32 PE=4 SV=1	5.67	-0.642	Drops_noTJ_Ca_30min - Cyto_noTJ_noCa_0h	0.0191	0.14	FALSE	candidate
MKRN2	E2REH2	Makorin ring finger protein 2 OS=Canis lupus familiaris OX=9615 GN=MKRN2 PE=4 SV=1	5.95	0.596	Drops_noTJ_Ca_30min - Cyto_noTJ_noCa_0h	0.0192	0.14	FALSE	candidate
CD44	F1PTZ7	CD44 antigen OS=Canis lupus familiaris OX=9615 GN=CD44 PE=4 SV=2	6.6	-0.581	Drops_noTJ_Ca_30min - Cyto_noTJ_noCa_0h	0.0197	0.143	FALSE	no hit
RBMX	E2R068	RNA binding motif protein X-linked OS=Canis lupus familiaris OX=9615 GN=RBMX PE=4 SV=2	7.03	0.531	Drops_noTJ_Ca_30min - Cyto_noTJ_noCa_0h	0.0198	0.144	FALSE	no hit
SEC23IP	F1PQ80	SEC23 interacting protein OS=Canis lupus familiaris OX=9615 GN=SEC23IP PE=4 SV=2	6.56	0.471	Drops_noTJ_Ca_30min - Cyto_noTJ_noCa_0h	0.02	0.144	FALSE	no hit
TINAGL1	E2QXH3	Tubulointerstitial nephritis antigen like 1 OS=Canis lupus familiaris OX=9615 GN=TINAGL1 PE=3 SV=1	6.31	0.798	Drops_noTJ_Ca_30min - Cyto_noTJ_noCa_0h	0.02	0.144	FALSE	candidate
CCT4	F1Q331	T-complex protein 1 subunit delta OS=Canis lupus familiaris OX=9615 GN=CCT4 PE=3 SV=2	6.97	-0.741	Drops_noTJ_Ca_30min - Cyto_noTJ_noCa_0h	0.02	0.144	FALSE	candidate
ECHDC1	F1PW22	Ethylmalonyl-CoA decarboxylase 1 OS=Canis lupus familiaris OX=9615 GN=ECHDC1 PE=3 SV=2	5.67	-0.843	Drops_noTJ_Ca_30min - Cyto_noTJ_noCa_0h	0.0201	0.144	FALSE	candidate
EDN1	P13206	Endothelin-1 OS=Canis lupus familiaris OX=9615 GN=EDN1 PE=2 SV=2	5.72	1.69	Drops_noTJ_Ca_30min - Cyto_noTJ_noCa_0h	0.0202	0.144	FALSE	candidate
IQGAP3	F6Y6X6	IQ motif containing GTPase activating protein 3 OS=Canis lupus familiaris OX=9615 GN=IQGAP3 PE=4 SV=1	5.84	1.05	Drops_noTJ_Ca_30min - Cyto_noTJ_noCa_0h	0.0203	0.144	FALSE	candidate
DDX3X	E2RRQ7|J9P0V9	DEAD-box helicase 3 X-linked OS=Canis lupus familiaris OX=9615 GN=DDX3X PE=3 SV=2|DEAD-box helicase 3 X-linked OS=Canis lupus familiaris OX=9615 GN=DDX3X PE=3 SV=1	7.6	0.476	Drops_noTJ_Ca_30min - Cyto_noTJ_noCa_0h	0.0203	0.144	FALSE	no hit
MPRIP	E2RNJ6	Myosin phosphatase Rho interacting protein OS=Canis lupus familiaris OX=9615 GN=MPRIP PE=4 SV=2	5.94	-0.595	Drops_noTJ_Ca_30min - Cyto_noTJ_noCa_0h	0.0203	0.144	FALSE	candidate
THRAP3	E2R7P6	Thyroid hormone receptor associated protein 3 OS=Canis lupus familiaris OX=9615 GN=THRAP3 PE=4 SV=1	6.38	0.558	Drops_noTJ_Ca_30min - Cyto_noTJ_noCa_0h	0.0203	0.144	FALSE	no hit
DGKA	E2QW80	Diacylglycerol kinase OS=Canis lupus familiaris OX=9615 GN=DGKA PE=3 SV=2	6.35	-0.466	Drops_noTJ_Ca_30min - Cyto_noTJ_noCa_0h	0.0203	0.144	FALSE	no hit
EIF2B3	E2RBJ1	Eukaryotic translation initiation factor 2B subunit gamma OS=Canis lupus familiaris OX=9615 GN=EIF2B3 PE=4 SV=2	6.3	-0.656	Drops_noTJ_Ca_30min - Cyto_noTJ_noCa_0h	0.0204	0.144	FALSE	candidate
EVPL	J9JH91	Envoplakin OS=Canis lupus familiaris OX=9615 GN=EVPL PE=4 SV=1	6.16	-0.467	Drops_noTJ_Ca_30min - Cyto_noTJ_noCa_0h	0.0204	0.144	FALSE	no hit
KIF23	F1PML0|J9P721	Kinesin-like protein OS=Canis lupus familiaris OX=9615 GN=KIF23 PE=3 SV=2|Kinesin-like protein OS=Canis lupus familiaris OX=9615 GN=KIF23 PE=3 SV=1	6.45	0.88	Drops_noTJ_Ca_30min - Cyto_noTJ_noCa_0h	0.0204	0.144	FALSE	candidate
DBN1	J9NXT9	Drebrin 1 OS=Canis lupus familiaris OX=9615 GN=DBN1 PE=4 SV=1	6.77	-0.61	Drops_noTJ_Ca_30min - Cyto_noTJ_noCa_0h	0.0204	0.144	FALSE	candidate
IP6K1	F1Q3Q3|J9NTT4	Kinase OS=Canis lupus familiaris OX=9615 GN=IP6K1 PE=3 SV=2|Kinase OS=Canis lupus familiaris OX=9615 GN=IP6K1 PE=3 SV=1	5.65	0.494	Drops_noTJ_Ca_30min - Cyto_noTJ_noCa_0h	0.0205	0.144	FALSE	no hit
RTCA	E2RQG6	RNA 3'-terminal phosphate cyclase OS=Canis lupus familiaris OX=9615 GN=RTCA PE=3 SV=2	6.05	-0.591	Drops_noTJ_Ca_30min - Cyto_noTJ_noCa_0h	0.0205	0.144	FALSE	candidate
STRN3	J9P4U1	Striatin 3 OS=Canis lupus familiaris OX=9615 GN=STRN3 PE=4 SV=1	5.8	0.498	Drops_noTJ_Ca_30min - Cyto_noTJ_noCa_0h	0.0207	0.144	FALSE	no hit
PCSK5	F1P9I5|J9NXU6|J9PBB8	Proprotein convertase subtilisin/kexin type 5 OS=Canis lupus familiaris OX=9615 GN=PCSK5 PE=3 SV=2|Proprotein convertase subtilisin/kexin type 5 OS=Canis lupus familiaris OX=9615 GN=PCSK5 PE=3 SV=1|Proprotein convertase subtilisin/kexin type 5 OS=Canis lupus familiaris OX=9615 GN=PCSK5 PE=3 SV=1	5.72	0.546	Drops_noTJ_Ca_30min - Cyto_noTJ_noCa_0h	0.0207	0.144	FALSE	no hit
MISP	J9NX80	Mitotic spindle positioning OS=Canis lupus familiaris OX=9615 GN=MISP PE=4 SV=1	6.18	0.44	Drops_noTJ_Ca_30min - Cyto_noTJ_noCa_0h	0.0207	0.144	FALSE	no hit
TMED10	E2QYL0	Transmembrane p24 trafficking protein 10 OS=Canis lupus familiaris OX=9615 GN=TMED10 PE=3 SV=2	6.8	0.677	Drops_noTJ_Ca_30min - Cyto_noTJ_noCa_0h	0.0207	0.144	FALSE	candidate
MTMR3	F1PJD1	Myotubularin related protein 3 OS=Canis lupus familiaris OX=9615 GN=MTMR3 PE=4 SV=2	5.97	0.499	Drops_noTJ_Ca_30min - Cyto_noTJ_noCa_0h	0.0207	0.144	FALSE	no hit
TCP1	E2R0L9	T-complex 1 OS=Canis lupus familiaris OX=9615 GN=TCP1 PE=3 SV=1	7.36	-0.499	Drops_noTJ_Ca_30min - Cyto_noTJ_noCa_0h	0.0208	0.144	FALSE	no hit
LIMD1	E2RQV5	LIM domains containing 1 OS=Canis lupus familiaris OX=9615 GN=LIMD1 PE=4 SV=2	5.82	0.546	Drops_noTJ_Ca_30min - Cyto_noTJ_noCa_0h	0.0208	0.144	FALSE	no hit
HNRNPAB	F1PA19	Heterogeneous nuclear ribonucleoprotein A/B OS=Canis lupus familiaris OX=9615 GN=HNRNPAB PE=4 SV=2	7.03	0.639	Drops_noTJ_Ca_30min - Cyto_noTJ_noCa_0h	0.0211	0.145	FALSE	candidate
EDC3	E2RFH3	Enhancer of mRNA decapping 3 OS=Canis lupus familiaris OX=9615 GN=EDC3 PE=4 SV=1	6.09	0.476	Drops_noTJ_Ca_30min - Cyto_noTJ_noCa_0h	0.0212	0.145	FALSE	no hit
MFAP1	E2RMM3	Microfibril associated protein 1 OS=Canis lupus familiaris OX=9615 GN=MFAP1 PE=4 SV=1	5.7	0.627	Drops_noTJ_Ca_30min - Cyto_noTJ_noCa_0h	0.0212	0.145	FALSE	candidate
NOL7	E2RGF9	Nucleolar protein 7 OS=Canis lupus familiaris OX=9615 GN=NOL7 PE=4 SV=2	5.83	0.5	Drops_noTJ_Ca_30min - Cyto_noTJ_noCa_0h	0.0212	0.145	FALSE	no hit
CRTC1	F1P8Q2	Uncharacterized protein OS=Canis lupus familiaris OX=9615 GN=CRTC1 PE=4 SV=2	5.62	0.546	Drops_noTJ_Ca_30min - Cyto_noTJ_noCa_0h	0.0213	0.145	FALSE	no hit
HS1BP3	J9P5U6	HCLS1 binding protein 3 OS=Canis lupus familiaris OX=9615 GN=HS1BP3 PE=4 SV=1	5.82	0.436	Drops_noTJ_Ca_30min - Cyto_noTJ_noCa_0h	0.0213	0.145	FALSE	no hit
JAGN1	J9NSD4	Jagunal homolog 1 OS=Canis lupus familiaris OX=9615 GN=JAGN1 PE=4 SV=1	6.15	0.859	Drops_noTJ_Ca_30min - Cyto_noTJ_noCa_0h	0.0213	0.145	FALSE	candidate
SUB1|J9NRQ9|J9P938	F6Y016|J9NRQ9|J9P938	Uncharacterized protein OS=Canis lupus familiaris OX=9615 GN=SUB1 PE=4 SV=1|Uncharacterized protein OS=Canis lupus familiaris OX=9615 PE=4 SV=1|Uncharacterized protein OS=Canis lupus familiaris OX=9615 PE=4 SV=1	5.82	0.629	Drops_noTJ_Ca_30min - Cyto_noTJ_noCa_0h	0.0214	0.145	FALSE	candidate
REXO4	E2R7T9|F1PBR5	REX4 homolog, 3'-5' exonuclease OS=Canis lupus familiaris OX=9615 GN=REXO4 PE=4 SV=2|REX4 homolog, 3'-5' exonuclease OS=Canis lupus familiaris OX=9615 GN=REXO4 PE=4 SV=2	5.85	-0.483	Drops_noTJ_Ca_30min - Cyto_noTJ_noCa_0h	0.0214	0.145	FALSE	no hit
CXADR	F1P992	CXADR, Ig-like cell adhesion molecule OS=Canis lupus familiaris OX=9615 GN=CXADR PE=4 SV=2	6.79	0.593	Drops_noTJ_Ca_30min - Cyto_noTJ_noCa_0h	0.0214	0.145	FALSE	candidate
FMR1	F1Q2U8	Fragile X mental retardation 1 OS=Canis lupus familiaris OX=9615 GN=FMR1 PE=4 SV=2	6.1	0.702	Drops_noTJ_Ca_30min - Cyto_noTJ_noCa_0h	0.0215	0.145	FALSE	candidate
COG6	E2R8J6	Conserved oligomeric Golgi complex subunit 6 OS=Canis lupus familiaris OX=9615 GN=COG6 PE=3 SV=2	5.91	-0.484	Drops_noTJ_Ca_30min - Cyto_noTJ_noCa_0h	0.0217	0.146	FALSE	no hit
JUNB	J9NRZ4	JunB proto-oncogene, AP-1 transcription factor subunit OS=Canis lupus familiaris OX=9615 GN=JUNB PE=3 SV=1	6.15	0.628	Drops_noTJ_Ca_30min - Cyto_noTJ_noCa_0h	0.0217	0.146	FALSE	candidate
WWC1	F1PTL3	WW and C2 domain containing 1 OS=Canis lupus familiaris OX=9615 GN=WWC1 PE=4 SV=2	5.9	0.502	Drops_noTJ_Ca_30min - Cyto_noTJ_noCa_0h	0.0218	0.146	FALSE	no hit
IFRD1	E2R3H7	Interferon related developmental regulator 1 OS=Canis lupus familiaris OX=9615 GN=IFRD1 PE=4 SV=1	6.52	0.597	Drops_noTJ_Ca_30min - Cyto_noTJ_noCa_0h	0.0219	0.146	FALSE	candidate
PSMD12	J9JHD9	Proteasome 26S subunit, non-ATPase 12 OS=Canis lupus familiaris OX=9615 GN=PSMD12 PE=4 SV=1	6.78	-0.65	Drops_noTJ_Ca_30min - Cyto_noTJ_noCa_0h	0.0219	0.146	FALSE	candidate
ANXA4	F1PXG4	Annexin OS=Canis lupus familiaris OX=9615 GN=ANXA4 PE=3 SV=2	6.8	0.576	Drops_noTJ_Ca_30min - Cyto_noTJ_noCa_0h	0.022	0.146	FALSE	no hit
RAE1	E2RSV2	Ribonucleic acid export 1 OS=Canis lupus familiaris OX=9615 GN=RAE1 PE=4 SV=1	5.88	0.48	Drops_noTJ_Ca_30min - Cyto_noTJ_noCa_0h	0.022	0.146	FALSE	no hit
HEATR1	E2R476	HEAT repeat containing 1 OS=Canis lupus familiaris OX=9615 GN=HEATR1 PE=4 SV=1	5.97	-0.579	Drops_noTJ_Ca_30min - Cyto_noTJ_noCa_0h	0.022	0.146	FALSE	no hit
HGS	E2QWE3	Hepatocyte growth factor-regulated tyrosine kinase substrate OS=Canis lupus familiaris OX=9615 GN=HGS PE=4 SV=2	6.8	0.551	Drops_noTJ_Ca_30min - Cyto_noTJ_noCa_0h	0.0221	0.146	FALSE	no hit
EPB41L2	F1PTI7	Erythrocyte membrane protein band 4.1 like 2 OS=Canis lupus familiaris OX=9615 GN=EPB41L2 PE=4 SV=2	5.72	0.432	Drops_noTJ_Ca_30min - Cyto_noTJ_noCa_0h	0.0221	0.146	FALSE	no hit
DAGLB	E2QXQ5	Diacylglycerol lipase beta OS=Canis lupus familiaris OX=9615 GN=DAGLB PE=4 SV=1	5.61	0.616	Drops_noTJ_Ca_30min - Cyto_noTJ_noCa_0h	0.0222	0.146	FALSE	candidate
LPCAT3	E2RKK9	Lysophosphatidylcholine acyltransferase 3 OS=Canis lupus familiaris OX=9615 GN=LPCAT3 PE=3 SV=2	5.93	0.515	Drops_noTJ_Ca_30min - Cyto_noTJ_noCa_0h	0.0225	0.148	FALSE	no hit
STRAP	E2RBU1	Serine/threonine kinase receptor associated protein OS=Canis lupus familiaris OX=9615 GN=STRAP PE=4 SV=2	6.92	0.501	Drops_noTJ_Ca_30min - Cyto_noTJ_noCa_0h	0.0226	0.148	FALSE	no hit
RCC2	E2QWR3	Regulator of chromosome condensation 2 OS=Canis lupus familiaris OX=9615 GN=RCC2 PE=4 SV=2	6.3	0.64	Drops_noTJ_Ca_30min - Cyto_noTJ_noCa_0h	0.0228	0.149	FALSE	candidate
HSD17B4	E2R4T7	Hydroxysteroid 17-beta dehydrogenase 4 OS=Canis lupus familiaris OX=9615 GN=HSD17B4 PE=4 SV=2	6.44	-0.542	Drops_noTJ_Ca_30min - Cyto_noTJ_noCa_0h	0.0228	0.149	FALSE	no hit
LATS1	J9P8D0	Large tumor suppressor kinase 1 OS=Canis lupus familiaris OX=9615 GN=LATS1 PE=4 SV=1	5.71	0.457	Drops_noTJ_Ca_30min - Cyto_noTJ_noCa_0h	0.0229	0.149	FALSE	no hit
SEC23B	E2RH29	Protein transport protein SEC23 OS=Canis lupus familiaris OX=9615 GN=SEC23B PE=3 SV=1	6.39	0.42	Drops_noTJ_Ca_30min - Cyto_noTJ_noCa_0h	0.0229	0.149	FALSE	no hit
NUMA1	J9P1U4	Nuclear mitotic apparatus protein 1 OS=Canis lupus familiaris OX=9615 GN=NUMA1 PE=4 SV=1	6.4	-0.45	Drops_noTJ_Ca_30min - Cyto_noTJ_noCa_0h	0.0229	0.149	FALSE	no hit
FADS2	F1PWZ5	Fatty acid desaturase 2 OS=Canis lupus familiaris OX=9615 GN=FADS2 PE=4 SV=2	6.15	0.668	Drops_noTJ_Ca_30min - Cyto_noTJ_noCa_0h	0.0233	0.151	FALSE	candidate
RPL35A	E2QYD8	Ribosomal protein L35a OS=Canis lupus familiaris OX=9615 GN=RPL35A PE=3 SV=1	6.44	0.632	Drops_noTJ_Ca_30min - Cyto_noTJ_noCa_0h	0.0233	0.151	FALSE	candidate
MPP6	E2R451	Membrane palmitoylated protein 6 OS=Canis lupus familiaris OX=9615 GN=MPP6 PE=3 SV=2	5.52	0.825	Drops_noTJ_Ca_30min - Cyto_noTJ_noCa_0h	0.0234	0.151	FALSE	candidate
E2RNW2|E2RNW3|LOC478743|J9NS47|J9NTD9|J9NX76|HIST2H2BF|LOC488303|L7N0M4|L7N0M5|L7N0M7	E2RNW2|E2RNW3|H9GWB1|J9NS47|J9NTD9|J9NX76|J9P2Y4|J9P6S8|L7N0M4|L7N0M5|L7N0M7	Histone H2B OS=Canis lupus familiaris OX=9615 PE=3 SV=1|Histone H2B OS=Canis lupus familiaris OX=9615 PE=3 SV=1|Histone H2B OS=Canis lupus familiaris OX=9615 GN=LOC478743 PE=3 SV=1|Histone H2B OS=Canis lupus familiaris OX=9615 PE=3 SV=1|Histone H2B OS=Canis lupus familiaris OX=9615 PE=3 SV=1|Histone H2B OS=Canis lupus familiaris OX=9615 PE=3 SV=1|Histone H2B OS=Canis lupus familiaris OX=9615 GN=H…	7.52	0.667	Drops_noTJ_Ca_30min - Cyto_noTJ_noCa_0h	0.0234	0.151	FALSE	candidate
DYNC1LI1	E2RH71	Dynein cytoplasmic 1 light intermediate chain 1 OS=Canis lupus familiaris OX=9615 GN=DYNC1LI1 PE=4 SV=1	6.27	-0.432	Drops_noTJ_Ca_30min - Cyto_noTJ_noCa_0h	0.0234	0.151	FALSE	no hit
ATXN2	F6UUY0	Ataxin 2 OS=Canis lupus familiaris OX=9615 GN=ATXN2 PE=4 SV=1	6.78	0.459	Drops_noTJ_Ca_30min - Cyto_noTJ_noCa_0h	0.0235	0.151	FALSE	no hit
LAMB1	F1PCD8	Laminin subunit beta 1 OS=Canis lupus familiaris OX=9615 GN=LAMB1 PE=4 SV=2	6.51	0.606	Drops_noTJ_Ca_30min - Cyto_noTJ_noCa_0h	0.0235	0.151	FALSE	candidate
CASC3	E2R5K5	CASC3, exon junction complex subunit OS=Canis lupus familiaris OX=9615 GN=CASC3 PE=4 SV=1	5.68	0.507	Drops_noTJ_Ca_30min - Cyto_noTJ_noCa_0h	0.0236	0.151	FALSE	no hit
HDAC6	F1PN11	Histone deacetylase 6 OS=Canis lupus familiaris OX=9615 GN=HDAC6 PE=4 SV=2	5.78	-0.521	Drops_noTJ_Ca_30min - Cyto_noTJ_noCa_0h	0.0236	0.151	FALSE	no hit
STAU2	F6Y2K0|F6Y2K7	Staufen double-stranded RNA binding protein 2 OS=Canis lupus familiaris OX=9615 GN=STAU2 PE=4 SV=1|Staufen double-stranded RNA binding protein 2 OS=Canis lupus familiaris OX=9615 GN=STAU2 PE=4 SV=1	5.83	0.441	Drops_noTJ_Ca_30min - Cyto_noTJ_noCa_0h	0.0236	0.151	FALSE	no hit
TRIM25	F1PTE2	Tripartite motif containing 25 OS=Canis lupus familiaris OX=9615 GN=TRIM25 PE=4 SV=2	6.59	0.428	Drops_noTJ_Ca_30min - Cyto_noTJ_noCa_0h	0.0237	0.151	FALSE	no hit
KIDINS220	F1PXC5	Kinase D interacting substrate 220 OS=Canis lupus familiaris OX=9615 GN=KIDINS220 PE=4 SV=2	5.75	0.489	Drops_noTJ_Ca_30min - Cyto_noTJ_noCa_0h	0.0237	0.151	FALSE	no hit
PSMB3	E2QX17	Proteasome subunit beta OS=Canis lupus familiaris OX=9615 GN=PSMB3 PE=3 SV=1	5.94	0.631	Drops_noTJ_Ca_30min - Cyto_noTJ_noCa_0h	0.0241	0.152	FALSE	candidate
NUDT5	E2RAT4	Nudix hydrolase 5 OS=Canis lupus familiaris OX=9615 GN=NUDT5 PE=3 SV=1	6	0.538	Drops_noTJ_Ca_30min - Cyto_noTJ_noCa_0h	0.0241	0.152	FALSE	no hit
PPM1B	E2R597	Protein phosphatase, Mg2+/Mn2+ dependent 1B OS=Canis lupus familiaris OX=9615 GN=PPM1B PE=3 SV=2	6.04	0.544	Drops_noTJ_Ca_30min - Cyto_noTJ_noCa_0h	0.0242	0.153	FALSE	no hit
CMAS	E2QYQ4	Cytidine monophosphate N-acetylneuraminic acid synthetase OS=Canis lupus familiaris OX=9615 GN=CMAS PE=4 SV=1	5.9	-0.58	Drops_noTJ_Ca_30min - Cyto_noTJ_noCa_0h	0.0243	0.153	FALSE	no hit
PLK1	E2RNE0|J9P0Q4	Serine/threonine-protein kinase PLK OS=Canis lupus familiaris OX=9615 GN=PLK1 PE=3 SV=2|Serine/threonine-protein kinase PLK OS=Canis lupus familiaris OX=9615 GN=PLK1 PE=3 SV=1	5.57	0.619	Drops_noTJ_Ca_30min - Cyto_noTJ_noCa_0h	0.0243	0.153	FALSE	candidate
CRKL	E2RF98	CRK like proto-oncogene, adaptor protein OS=Canis lupus familiaris OX=9615 GN=CRKL PE=4 SV=2	5.93	0.548	Drops_noTJ_Ca_30min - Cyto_noTJ_noCa_0h	0.0246	0.154	FALSE	no hit
PSTPIP2	F1PHQ2	Proline-serine-threonine phosphatase interacting protein 2 OS=Canis lupus familiaris OX=9615 GN=PSTPIP2 PE=4 SV=2	5.55	-0.412	Drops_noTJ_Ca_30min - Cyto_noTJ_noCa_0h	0.0246	0.154	FALSE	no hit
SPC24	E2R9Q9	SPC24, NDC80 kinetochore complex component OS=Canis lupus familiaris OX=9615 GN=SPC24 PE=4 SV=2	5.67	0.803	Drops_noTJ_Ca_30min - Cyto_noTJ_noCa_0h	0.0251	0.157	FALSE	candidate
ACBD3	F1Q2J7	Acyl-CoA binding domain containing 3 OS=Canis lupus familiaris OX=9615 GN=ACBD3 PE=4 SV=2	6.1	0.583	Drops_noTJ_Ca_30min - Cyto_noTJ_noCa_0h	0.0251	0.157	FALSE	no hit
COG7	E2RMD6|F1PH83	Component of oligomeric golgi complex 7 OS=Canis lupus familiaris OX=9615 GN=COG7 PE=4 SV=1|Component of oligomeric golgi complex 7 OS=Canis lupus familiaris OX=9615 GN=COG7 PE=4 SV=2	6.35	-0.421	Drops_noTJ_Ca_30min - Cyto_noTJ_noCa_0h	0.0257	0.16	FALSE	no hit
DNAJB12	E2RGJ6	Uncharacterized protein OS=Canis lupus familiaris OX=9615 GN=DNAJB12 PE=4 SV=2	5.85	0.674	Drops_noTJ_Ca_30min - Cyto_noTJ_noCa_0h	0.0257	0.16	FALSE	candidate
CTPS2	E2RD29	CTP synthase OS=Canis lupus familiaris OX=9615 GN=CTPS2 PE=3 SV=2	5.6	-0.465	Drops_noTJ_Ca_30min - Cyto_noTJ_noCa_0h	0.0258	0.16	FALSE	no hit
MANF	E2RPU0	Mesencephalic astrocyte derived neurotrophic factor OS=Canis lupus familiaris OX=9615 GN=MANF PE=4 SV=2	6.36	0.746	Drops_noTJ_Ca_30min - Cyto_noTJ_noCa_0h	0.0258	0.16	FALSE	candidate
CUL5	F1P9Q4|J9PAX0	Cullin 5 OS=Canis lupus familiaris OX=9615 GN=CUL5 PE=3 SV=2|Cullin 5 OS=Canis lupus familiaris OX=9615 GN=CUL5 PE=3 SV=1	6.32	-0.7	Drops_noTJ_Ca_30min - Cyto_noTJ_noCa_0h	0.0258	0.16	FALSE	candidate
SF3B6	E2RRA3	Splicing factor 3b subunit 6 OS=Canis lupus familiaris OX=9615 GN=SF3B6 PE=4 SV=1	5.9	0.414	Drops_noTJ_Ca_30min - Cyto_noTJ_noCa_0h	0.0261	0.161	FALSE	no hit
MTMR2	F6V8T7|J9P0D0	Myotubularin related protein 2 OS=Canis lupus familiaris OX=9615 GN=MTMR2 PE=4 SV=1|Myotubularin related protein 2 OS=Canis lupus familiaris OX=9615 GN=MTMR2 PE=4 SV=1	5.9	-0.511	Drops_noTJ_Ca_30min - Cyto_noTJ_noCa_0h	0.0263	0.161	FALSE	no hit
MICU2	E2REW0	Mitochondrial calcium uptake 2 OS=Canis lupus familiaris OX=9615 GN=MICU2 PE=4 SV=1	6.27	-0.476	Drops_noTJ_Ca_30min - Cyto_noTJ_noCa_0h	0.0263	0.161	FALSE	no hit
PLEC	F1PHS5	Plectin OS=Canis lupus familiaris OX=9615 GN=PLEC PE=4 SV=2	7.95	-0.472	Drops_noTJ_Ca_30min - Cyto_noTJ_noCa_0h	0.0264	0.161	FALSE	no hit
ANXA7	E2QXD1	Annexin OS=Canis lupus familiaris OX=9615 GN=ANXA7 PE=3 SV=2	7.6	0.582	Drops_noTJ_Ca_30min - Cyto_noTJ_noCa_0h	0.0264	0.161	FALSE	no hit
OTUD4	E2R1A1	OTU deubiquitinase 4 OS=Canis lupus familiaris OX=9615 GN=OTUD4 PE=4 SV=2	5.94	0.413	Drops_noTJ_Ca_30min - Cyto_noTJ_noCa_0h	0.0265	0.161	FALSE	no hit
SARNP	F1PVE3	SAP domain containing ribonucleoprotein OS=Canis lupus familiaris OX=9615 GN=SARNP PE=4 SV=1	5.94	0.524	Drops_noTJ_Ca_30min - Cyto_noTJ_noCa_0h	0.0265	0.161	FALSE	no hit
STXBP2	Q28288	Syntaxin-binding protein 2 OS=Canis lupus familiaris OX=9615 GN=STXBP2 PE=2 SV=1	6.25	-0.678	Drops_noTJ_Ca_30min - Cyto_noTJ_noCa_0h	0.0265	0.161	FALSE	candidate
DCP2	F6Y2G7|J9NVA8	Decapping mRNA 2 OS=Canis lupus familiaris OX=9615 GN=DCP2 PE=4 SV=1|Decapping mRNA 2 OS=Canis lupus familiaris OX=9615 GN=DCP2 PE=4 SV=1	5.64	0.434	Drops_noTJ_Ca_30min - Cyto_noTJ_noCa_0h	0.0267	0.162	FALSE	no hit
NCSTN	F1PU73	Nicastrin OS=Canis lupus familiaris OX=9615 GN=NCSTN PE=4 SV=2	6.66	-0.451	Drops_noTJ_Ca_30min - Cyto_noTJ_noCa_0h	0.0268	0.162	FALSE	no hit
PSMC5	E2RM61	Proteasome 26S subunit, ATPase 5 OS=Canis lupus familiaris OX=9615 GN=PSMC5 PE=4 SV=2	6.62	-0.584	Drops_noTJ_Ca_30min - Cyto_noTJ_noCa_0h	0.0268	0.162	FALSE	no hit
TGFB2	F1PKH0|F1PKH2	Transforming growth factor beta OS=Canis lupus familiaris OX=9615 GN=TGFB2 PE=3 SV=1|Transforming growth factor beta OS=Canis lupus familiaris OX=9615 GN=TGFB2 PE=3 SV=1	6.03	0.505	Drops_noTJ_Ca_30min - Cyto_noTJ_noCa_0h	0.0268	0.162	FALSE	no hit
TRMT5	F1PN08|J9P199|J9P7M6	tRNA (guanine(37)-N1)-methyltransferase OS=Canis lupus familiaris OX=9615 GN=TRMT5 PE=3 SV=2|tRNA (guanine(37)-N1)-methyltransferase OS=Canis lupus familiaris OX=9615 GN=TRMT5 PE=3 SV=1|tRNA (guanine(37)-N1)-methyltransferase OS=Canis lupus familiaris OX=9615 GN=TRMT5 PE=3 SV=1	5.59	-0.504	Drops_noTJ_Ca_30min - Cyto_noTJ_noCa_0h	0.0269	0.162	FALSE	no hit
CDK16	E2RDF8	Cyclin dependent kinase 16 OS=Canis lupus familiaris OX=9615 GN=CDK16 PE=4 SV=1	5.61	-0.538	Drops_noTJ_Ca_30min - Cyto_noTJ_noCa_0h	0.0269	0.162	FALSE	no hit
CRYZL1	E2RGL7	Uncharacterized protein OS=Canis lupus familiaris OX=9615 GN=CRYZL1 PE=4 SV=2	6.03	0.401	Drops_noTJ_Ca_30min - Cyto_noTJ_noCa_0h	0.0269	0.162	FALSE	no hit
POLA2	F6XEE7	DNA polymerase alpha subunit B OS=Canis lupus familiaris OX=9615 GN=POLA2 PE=3 SV=1	5.65	0.473	Drops_noTJ_Ca_30min - Cyto_noTJ_noCa_0h	0.0269	0.162	FALSE	no hit
HNRNPA0	E2RBV8	Heterogeneous nuclear ribonucleoprotein A0 OS=Canis lupus familiaris OX=9615 GN=HNRNPA0 PE=4 SV=1	6.61	0.512	Drops_noTJ_Ca_30min - Cyto_noTJ_noCa_0h	0.027	0.162	FALSE	no hit
TBC1D9B	F1P659|J9NWX2	TBC1 domain family member 9B OS=Canis lupus familiaris OX=9615 GN=TBC1D9B PE=4 SV=2|TBC1 domain family member 9B OS=Canis lupus familiaris OX=9615 GN=TBC1D9B PE=4 SV=1	5.95	-0.413	Drops_noTJ_Ca_30min - Cyto_noTJ_noCa_0h	0.0272	0.163	FALSE	no hit
RPL13	E2R4F5	60S ribosomal protein L13 OS=Canis lupus familiaris OX=9615 GN=RPL13 PE=3 SV=1	7.67	-0.738	Drops_noTJ_Ca_30min - Cyto_noTJ_noCa_0h	0.0273	0.163	FALSE	candidate
AIP	E2R2G5	Peptidylprolyl isomerase OS=Canis lupus familiaris OX=9615 GN=AIP PE=4 SV=1	5.67	0.422	Drops_noTJ_Ca_30min - Cyto_noTJ_noCa_0h	0.0274	0.163	FALSE	no hit
CACYBP	J9P4U8	Calcyclin binding protein OS=Canis lupus familiaris OX=9615 GN=CACYBP PE=4 SV=1	6.89	0.433	Drops_noTJ_Ca_30min - Cyto_noTJ_noCa_0h	0.0275	0.163	FALSE	no hit
DNM1L	J9NZA2	Dynamin 1 like OS=Canis lupus familiaris OX=9615 GN=DNM1L PE=3 SV=1	6.36	-0.738	Drops_noTJ_Ca_30min - Cyto_noTJ_noCa_0h	0.0275	0.163	FALSE	candidate
TPD52L2	E2RK77	TPD52 like 2 OS=Canis lupus familiaris OX=9615 GN=TPD52L2 PE=4 SV=2	6.17	0.445	Drops_noTJ_Ca_30min - Cyto_noTJ_noCa_0h	0.0275	0.163	FALSE	no hit
PGM2	E2QV12	Phosphoglucomutase 2 OS=Canis lupus familiaris OX=9615 GN=PGM2 PE=4 SV=1	6.23	-0.676	Drops_noTJ_Ca_30min - Cyto_noTJ_noCa_0h	0.0277	0.163	FALSE	candidate
CTSK	G1K2A7|Q3ZKN1	Cathepsin K OS=Canis lupus familiaris OX=9615 GN=CTSK PE=3 SV=2|Cathepsin K OS=Canis lupus familiaris OX=9615 GN=CTSK PE=2 SV=1	6.21	-0.804	Drops_noTJ_Ca_30min - Cyto_noTJ_noCa_0h	0.0277	0.163	FALSE	candidate
DDB1	E2R9E3|J9NVR7	Damage specific DNA binding protein 1 OS=Canis lupus familiaris OX=9615 GN=DDB1 PE=4 SV=1|Damage specific DNA binding protein 1 OS=Canis lupus familiaris OX=9615 GN=DDB1 PE=4 SV=1	6.08	0.464	Drops_noTJ_Ca_30min - Cyto_noTJ_noCa_0h	0.0277	0.163	FALSE	no hit
C28H10ORF88|LOC611187	F1PQ13|F1PR13	Uncharacterized protein OS=Canis lupus familiaris OX=9615 GN=C28H10orf88 PE=4 SV=2|Uncharacterized protein OS=Canis lupus familiaris OX=9615 GN=LOC611187 PE=4 SV=2	5.58	0.588	Drops_noTJ_Ca_30min - Cyto_noTJ_noCa_0h	0.0277	0.163	FALSE	candidate
IGBP1	F6UMY5	Immunoglobulin binding protein 1 OS=Canis lupus familiaris OX=9615 GN=IGBP1 PE=4 SV=1	6.16	0.46	Drops_noTJ_Ca_30min - Cyto_noTJ_noCa_0h	0.0277	0.163	FALSE	no hit
SMC4	E2RCX4	Structural maintenance of chromosomes protein OS=Canis lupus familiaris OX=9615 GN=SMC4 PE=3 SV=2	6.33	0.507	Drops_noTJ_Ca_30min - Cyto_noTJ_noCa_0h	0.028	0.164	FALSE	no hit
DNAJC5	E2RJB9	DnaJ heat shock protein family (Hsp40) member C5 OS=Canis lupus familiaris OX=9615 GN=DNAJC5 PE=4 SV=2	6.45	-0.532	Drops_noTJ_Ca_30min - Cyto_noTJ_noCa_0h	0.0281	0.164	FALSE	no hit
EXOC1	E2RK07	Exocyst complex component 1 OS=Canis lupus familiaris OX=9615 GN=EXOC1 PE=4 SV=2	6.26	-0.425	Drops_noTJ_Ca_30min - Cyto_noTJ_noCa_0h	0.0282	0.165	FALSE	no hit
CIAPIN1	E2RTJ0	Anamorsin OS=Canis lupus familiaris OX=9615 GN=CIAPIN1 PE=3 SV=2	6.23	0.603	Drops_noTJ_Ca_30min - Cyto_noTJ_noCa_0h	0.0284	0.165	FALSE	candidate
PDIA3	E2RD86	Protein disulfide-isomerase OS=Canis lupus familiaris OX=9615 GN=PDIA3 PE=3 SV=1	7.27	0.493	Drops_noTJ_Ca_30min - Cyto_noTJ_noCa_0h	0.0284	0.165	FALSE	no hit
ARF4	J9P5N6	ADP ribosylation factor 4 OS=Canis lupus familiaris OX=9615 GN=ARF4 PE=3 SV=1	5.85	-0.503	Drops_noTJ_Ca_30min - Cyto_noTJ_noCa_0h	0.0284	0.165	FALSE	no hit
DNAJC8	E2QRU0	DnaJ heat shock protein family (Hsp40) member C8 OS=Canis lupus familiaris OX=9615 GN=DNAJC8 PE=4 SV=1	6.21	0.486	Drops_noTJ_Ca_30min - Cyto_noTJ_noCa_0h	0.0285	0.165	FALSE	no hit
TM9SF4	F1PWE3	Transmembrane 9 superfamily member OS=Canis lupus familiaris OX=9615 GN=TM9SF4 PE=3 SV=2	5.78	0.623	Drops_noTJ_Ca_30min - Cyto_noTJ_noCa_0h	0.0285	0.165	FALSE	candidate
HMGB1	Q6YKA4	High mobility group protein B1 OS=Canis lupus familiaris OX=9615 GN=HMGB1 PE=2 SV=3	6.62	0.464	Drops_noTJ_Ca_30min - Cyto_noTJ_noCa_0h	0.0287	0.166	FALSE	no hit
CARMIL1	F1PUS0|F1PUS7	Capping protein regulator and myosin 1 linker 1 OS=Canis lupus familiaris OX=9615 GN=CARMIL1 PE=4 SV=2|Capping protein regulator and myosin 1 linker 1 OS=Canis lupus familiaris OX=9615 GN=CARMIL1 PE=4 SV=2	5.9	-0.479	Drops_noTJ_Ca_30min - Cyto_noTJ_noCa_0h	0.0288	0.166	FALSE	no hit
OAS2	F1PTR7	2'-5'-oligoadenylate synthetase 2 OS=Canis lupus familiaris OX=9615 GN=OAS2 PE=4 SV=2	6.57	-0.605	Drops_noTJ_Ca_30min - Cyto_noTJ_noCa_0h	0.0289	0.166	FALSE	candidate
ANXA2	Q6TEQ7	Annexin A2 OS=Canis lupus familiaris OX=9615 GN=ANXA2 PE=1 SV=1	8.3	0.599	Drops_noTJ_Ca_30min - Cyto_noTJ_noCa_0h	0.0289	0.166	FALSE	candidate
TPP2	E2R9J9|J9JHE4	Tripeptidyl peptidase 2 OS=Canis lupus familiaris OX=9615 GN=TPP2 PE=4 SV=2|Tripeptidyl peptidase 2 OS=Canis lupus familiaris OX=9615 GN=TPP2 PE=4 SV=1	6.17	0.411	Drops_noTJ_Ca_30min - Cyto_noTJ_noCa_0h	0.0292	0.167	FALSE	no hit
UBE3C	F1PB35|J9NUD3	Ubiquitin protein ligase E3C OS=Canis lupus familiaris OX=9615 GN=UBE3C PE=4 SV=2|Ubiquitin protein ligase E3C OS=Canis lupus familiaris OX=9615 GN=UBE3C PE=4 SV=1	5.58	-0.537	Drops_noTJ_Ca_30min - Cyto_noTJ_noCa_0h	0.0292	0.167	FALSE	no hit
AURKA	J9NYY2	Aurora kinase A OS=Canis lupus familiaris OX=9615 GN=AURKA PE=3 SV=1	5.5	0.736	Drops_noTJ_Ca_30min - Cyto_noTJ_noCa_0h	0.0292	0.167	FALSE	candidate
LGALS8	E2QYB5|F1Q2V5	Galectin OS=Canis lupus familiaris OX=9615 GN=LGALS8 PE=4 SV=2|Galectin OS=Canis lupus familiaris OX=9615 GN=LGALS8 PE=4 SV=2	5.46	0.52	Drops_noTJ_Ca_30min - Cyto_noTJ_noCa_0h	0.0293	0.167	FALSE	no hit
CUL1	E2R1V2	Cullin 1 OS=Canis lupus familiaris OX=9615 GN=CUL1 PE=3 SV=2	6.29	-0.562	Drops_noTJ_Ca_30min - Cyto_noTJ_noCa_0h	0.0293	0.167	FALSE	no hit
SEC24C	E2RE90|J9JHK6	SEC24 homolog C, COPII coat complex component OS=Canis lupus familiaris OX=9615 GN=SEC24C PE=4 SV=1|SEC24 homolog C, COPII coat complex component OS=Canis lupus familiaris OX=9615 GN=SEC24C PE=4 SV=1	7.02	0.582	Drops_noTJ_Ca_30min - Cyto_noTJ_noCa_0h	0.0294	0.167	FALSE	no hit
ACP1	J9NU66	Uncharacterized protein OS=Canis lupus familiaris OX=9615 GN=ACP1 PE=4 SV=1	6.37	0.739	Drops_noTJ_Ca_30min - Cyto_noTJ_noCa_0h	0.0294	0.167	FALSE	candidate
TMEM43	J9PA19	Uncharacterized protein OS=Canis lupus familiaris OX=9615 GN=TMEM43 PE=4 SV=1	6.83	0.651	Drops_noTJ_Ca_30min - Cyto_noTJ_noCa_0h	0.0295	0.167	FALSE	candidate
NDC1	E2R293|E2R294	NDC1 transmembrane nucleoporin OS=Canis lupus familiaris OX=9615 GN=NDC1 PE=4 SV=2|NDC1 transmembrane nucleoporin OS=Canis lupus familiaris OX=9615 GN=NDC1 PE=4 SV=1	5.5	0.534	Drops_noTJ_Ca_30min - Cyto_noTJ_noCa_0h	0.0298	0.168	FALSE	no hit
ABR	F6XXQ6|F6XYC2	ABR, RhoGEF and GTPase activating protein OS=Canis lupus familiaris OX=9615 GN=ABR PE=4 SV=1|ABR, RhoGEF and GTPase activating protein OS=Canis lupus familiaris OX=9615 GN=ABR PE=4 SV=1	6.35	-0.483	Drops_noTJ_Ca_30min - Cyto_noTJ_noCa_0h	0.0298	0.168	FALSE	no hit
DSC3	F1PEF0	Desmocollin 3 OS=Canis lupus familiaris OX=9615 GN=DSC3 PE=4 SV=2	5.77	0.747	Drops_noTJ_Ca_30min - Cyto_noTJ_noCa_0h	0.03	0.169	FALSE	candidate
DYNC1LI2	F1P6V8	Dynein cytoplasmic 1 light intermediate chain 2 OS=Canis lupus familiaris OX=9615 GN=DYNC1LI2 PE=4 SV=2	6.23	-0.53	Drops_noTJ_Ca_30min - Cyto_noTJ_noCa_0h	0.0303	0.17	FALSE	no hit
ARRDC1	F1Q1C9	Arrestin domain containing 1 OS=Canis lupus familiaris OX=9615 GN=ARRDC1 PE=4 SV=2	6.18	0.415	Drops_noTJ_Ca_30min - Cyto_noTJ_noCa_0h	0.0303	0.17	FALSE	no hit
FIS1	E2QTL3	Mitochondrial fission 1 protein OS=Canis lupus familiaris OX=9615 GN=FIS1 PE=3 SV=1	6.05	-0.699	Drops_noTJ_Ca_30min - Cyto_noTJ_noCa_0h	0.0304	0.17	FALSE	candidate
GSTM4	F1P6R7|F1Q3C4|J9P7D5	Uncharacterized protein OS=Canis lupus familiaris OX=9615 GN=GSTM4 PE=4 SV=2|Uncharacterized protein OS=Canis lupus familiaris OX=9615 GN=GSTM4 PE=3 SV=2|Uncharacterized protein OS=Canis lupus familiaris OX=9615 GN=GSTM4 PE=3 SV=1	5.51	0.496	Drops_noTJ_Ca_30min - Cyto_noTJ_noCa_0h	0.0306	0.171	FALSE	no hit
LOC475405	E2R869	KRR1 small subunit processome component OS=Canis lupus familiaris OX=9615 GN=LOC475405 PE=3 SV=2	5.91	-0.384	Drops_noTJ_Ca_30min - Cyto_noTJ_noCa_0h	0.0307	0.171	FALSE	no hit
PKM	F1PHR2	Pyruvate kinase OS=Canis lupus familiaris OX=9615 GN=PKM PE=3 SV=2	7.52	-0.686	Drops_noTJ_Ca_30min - Cyto_noTJ_noCa_0h	0.0308	0.172	FALSE	candidate
COPG1	E2RPG9	Coatomer subunit gamma OS=Canis lupus familiaris OX=9615 GN=COPG1 PE=3 SV=2	6.89	-0.549	Drops_noTJ_Ca_30min - Cyto_noTJ_noCa_0h	0.031	0.173	FALSE	no hit
GABPA	E2R3L5	GA binding protein transcription factor subunit alpha OS=Canis lupus familiaris OX=9615 GN=GABPA PE=3 SV=1	5.85	0.389	Drops_noTJ_Ca_30min - Cyto_noTJ_noCa_0h	0.0311	0.173	FALSE	no hit
EIF3I	F1PPR0|J9NTG9	Eukaryotic translation initiation factor 3 subunit I OS=Canis lupus familiaris OX=9615 GN=EIF3I PE=3 SV=1|Eukaryotic translation initiation factor 3 subunit I OS=Canis lupus familiaris OX=9615 GN=EIF3I PE=4 SV=1	6.87	0.568	Drops_noTJ_Ca_30min - Cyto_noTJ_noCa_0h	0.0315	0.174	FALSE	no hit
ATF6	F1PAF2	Activating transcription factor 6 OS=Canis lupus familiaris OX=9615 GN=ATF6 PE=4 SV=2	5.67	0.419	Drops_noTJ_Ca_30min - Cyto_noTJ_noCa_0h	0.0315	0.174	FALSE	no hit
GBE1	F1PX32	1,4-alpha-glucan branching enzyme 1 OS=Canis lupus familiaris OX=9615 GN=GBE1 PE=4 SV=2	5.96	0.433	Drops_noTJ_Ca_30min - Cyto_noTJ_noCa_0h	0.0316	0.174	FALSE	no hit
AIFM2	E2RQW8	Apoptosis inducing factor, mitochondria associated 2 OS=Canis lupus familiaris OX=9615 GN=AIFM2 PE=4 SV=1	5.54	-0.483	Drops_noTJ_Ca_30min - Cyto_noTJ_noCa_0h	0.0316	0.174	FALSE	no hit
DNAJC11	F1PDH1	DnaJ heat shock protein family (Hsp40) member C11 OS=Canis lupus familiaris OX=9615 GN=DNAJC11 PE=4 SV=2	5.83	0.544	Drops_noTJ_Ca_30min - Cyto_noTJ_noCa_0h	0.0316	0.174	FALSE	no hit
VPS53	E2R1D2	VPS53, GARP complex subunit OS=Canis lupus familiaris OX=9615 GN=VPS53 PE=4 SV=1	5.91	-0.568	Drops_noTJ_Ca_30min - Cyto_noTJ_noCa_0h	0.0317	0.174	FALSE	no hit
DNAJA1	E2RM09	DnaJ heat shock protein family (Hsp40) member A1 OS=Canis lupus familiaris OX=9615 GN=DNAJA1 PE=3 SV=1	6.59	0.404	Drops_noTJ_Ca_30min - Cyto_noTJ_noCa_0h	0.0318	0.174	FALSE	no hit
RIPK4	F1P9D4	Receptor interacting serine/threonine kinase 4 OS=Canis lupus familiaris OX=9615 GN=RIPK4 PE=4 SV=2	5.54	0.591	Drops_noTJ_Ca_30min - Cyto_noTJ_noCa_0h	0.0319	0.175	FALSE	candidate
FAM162A	E2QRU5	Family with sequence similarity 162 member A OS=Canis lupus familiaris OX=9615 GN=FAM162A PE=4 SV=1	6.12	0.462	Drops_noTJ_Ca_30min - Cyto_noTJ_noCa_0h	0.032	0.175	FALSE	no hit
ACTR2	E2QXY7	Actin-related protein 2 OS=Canis lupus familiaris OX=9615 GN=ACTR2 PE=3 SV=2	6.4	-0.53	Drops_noTJ_Ca_30min - Cyto_noTJ_noCa_0h	0.0321	0.175	FALSE	no hit
PSMA6	E2RMN2	Proteasome subunit alpha type OS=Canis lupus familiaris OX=9615 GN=PSMA6 PE=3 SV=1	6.64	0.488	Drops_noTJ_Ca_30min - Cyto_noTJ_noCa_0h	0.0321	0.175	FALSE	no hit
MYO1D	F1PRN2	Unconventional myosin-Id OS=Canis lupus familiaris OX=9615 GN=MYO1D PE=1 SV=2	6.97	-0.401	Drops_noTJ_Ca_30min - Cyto_noTJ_noCa_0h	0.0321	0.175	FALSE	no hit
TIA1	F1PWU8	TIA1 cytotoxic granule associated RNA binding protein OS=Canis lupus familiaris OX=9615 GN=TIA1 PE=4 SV=2	5.9	0.607	Drops_noTJ_Ca_30min - Cyto_noTJ_noCa_0h	0.0323	0.176	FALSE	candidate
FKBP4	E2QWF5	Peptidylprolyl isomerase OS=Canis lupus familiaris OX=9615 GN=FKBP4 PE=2 SV=2	6.79	0.422	Drops_noTJ_Ca_30min - Cyto_noTJ_noCa_0h	0.0327	0.177	FALSE	no hit
PCBP2	E2RCF9	Uncharacterized protein OS=Canis lupus familiaris OX=9615 GN=PCBP2 PE=4 SV=2	7.11	0.439	Drops_noTJ_Ca_30min - Cyto_noTJ_noCa_0h	0.0327	0.177	FALSE	no hit
UBE2M	E2RIU5	Ubiquitin conjugating enzyme E2 M OS=Canis lupus familiaris OX=9615 GN=UBE2M PE=3 SV=1	6.33	-0.62	Drops_noTJ_Ca_30min - Cyto_noTJ_noCa_0h	0.0328	0.177	FALSE	candidate
TBCE	F1PD30	Tubulin folding cofactor E OS=Canis lupus familiaris OX=9615 GN=TBCE PE=4 SV=2	6.2	-0.528	Drops_noTJ_Ca_30min - Cyto_noTJ_noCa_0h	0.0332	0.179	FALSE	no hit
NAV3	F1PNX9|F1PNY1	Neuron navigator 3 OS=Canis lupus familiaris OX=9615 GN=NAV3 PE=4 SV=2|Neuron navigator 3 OS=Canis lupus familiaris OX=9615 GN=NAV3 PE=4 SV=2	5.72	0.441	Drops_noTJ_Ca_30min - Cyto_noTJ_noCa_0h	0.0332	0.179	FALSE	no hit
ARL3	E2RAG8|J9NTN4	ADP ribosylation factor like GTPase 3 OS=Canis lupus familiaris OX=9615 GN=ARL3 PE=3 SV=2|ADP ribosylation factor like GTPase 3 OS=Canis lupus familiaris OX=9615 GN=ARL3 PE=3 SV=1	5.71	-0.44	Drops_noTJ_Ca_30min - Cyto_noTJ_noCa_0h	0.0334	0.18	FALSE	no hit
TECR	F1PZL2	Trans-2,3-enoyl-CoA reductase OS=Canis lupus familiaris OX=9615 GN=TECR PE=4 SV=2	6.42	0.491	Drops_noTJ_Ca_30min - Cyto_noTJ_noCa_0h	0.0335	0.18	FALSE	no hit
STIM2	F1PIQ6	Stromal interaction molecule 2 OS=Canis lupus familiaris OX=9615 GN=STIM2 PE=4 SV=2	5.91	0.393	Drops_noTJ_Ca_30min - Cyto_noTJ_noCa_0h	0.0335	0.18	FALSE	no hit
E2RRD2	E2RRD2	Uncharacterized protein OS=Canis lupus familiaris OX=9615 PE=3 SV=2	7.01	0.711	Drops_noTJ_Ca_30min - Cyto_noTJ_noCa_0h	0.0336	0.18	FALSE	candidate
BCAT2	E2RRP9	Branched-chain-amino-acid aminotransferase OS=Canis lupus familiaris OX=9615 GN=BCAT2 PE=3 SV=2	6.07	0.465	Drops_noTJ_Ca_30min - Cyto_noTJ_noCa_0h	0.0336	0.18	FALSE	no hit
DOCK6	F1PNB4|J9JHK3	Dedicator of cytokinesis 6 OS=Canis lupus familiaris OX=9615 GN=DOCK6 PE=3 SV=2|Dedicator of cytokinesis 6 OS=Canis lupus familiaris OX=9615 GN=DOCK6 PE=3 SV=1	5.71	-0.549	Drops_noTJ_Ca_30min - Cyto_noTJ_noCa_0h	0.0338	0.18	FALSE	no hit
ARL8B	E2RE13	ADP ribosylation factor like GTPase 8B OS=Canis lupus familiaris OX=9615 GN=ARL8B PE=3 SV=1	6.84	-0.456	Drops_noTJ_Ca_30min - Cyto_noTJ_noCa_0h	0.0339	0.18	FALSE	no hit
FRMD4B	F1PXZ6	FERM domain containing 4B OS=Canis lupus familiaris OX=9615 GN=FRMD4B PE=4 SV=2	6.38	0.379	Drops_noTJ_Ca_30min - Cyto_noTJ_noCa_0h	0.0339	0.18	FALSE	no hit
PRKCSH	E2RKK6	Protein kinase C substrate 80K-H OS=Canis lupus familiaris OX=9615 GN=PRKCSH PE=4 SV=2	6.1	0.557	Drops_noTJ_Ca_30min - Cyto_noTJ_noCa_0h	0.0339	0.18	FALSE	no hit
LOC475497	H9GW57|J9NTY9	Uncharacterized protein OS=Canis lupus familiaris OX=9615 GN=LOC475497 PE=3 SV=2|Uncharacterized protein OS=Canis lupus familiaris OX=9615 GN=LOC475497 PE=3 SV=1	6.56	-0.85	Drops_noTJ_Ca_30min - Cyto_noTJ_noCa_0h	0.034	0.181	FALSE	candidate
PIKFYVE	F1PXC7	Phosphoinositide kinase, FYVE-type zinc finger containing OS=Canis lupus familiaris OX=9615 GN=PIKFYVE PE=4 SV=2	5.35	0.527	Drops_noTJ_Ca_30min - Cyto_noTJ_noCa_0h	0.0342	0.181	FALSE	no hit
CORO1B	E2R7N5|F1Q473	Coronin OS=Canis lupus familiaris OX=9615 GN=CORO1B PE=3 SV=1|Coronin OS=Canis lupus familiaris OX=9615 GN=CORO1B PE=3 SV=2	6.51	-0.572	Drops_noTJ_Ca_30min - Cyto_noTJ_noCa_0h	0.0342	0.181	FALSE	no hit
PRPF6	E2RPW8	Pre-mRNA processing factor 6 OS=Canis lupus familiaris OX=9615 GN=PRPF6 PE=4 SV=2	6.37	-0.42	Drops_noTJ_Ca_30min - Cyto_noTJ_noCa_0h	0.0343	0.181	FALSE	no hit
TAP2	F1PTP4	Uncharacterized protein OS=Canis lupus familiaris OX=9615 GN=TAP2 PE=4 SV=2	5.95	-0.709	Drops_noTJ_Ca_30min - Cyto_noTJ_noCa_0h	0.0347	0.182	FALSE	candidate
SNRPD2	F1PSI7	Small nuclear ribonucleoprotein Sm D2 OS=Canis lupus familiaris OX=9615 GN=SNRPD2 PE=3 SV=2	6.61	0.566	Drops_noTJ_Ca_30min - Cyto_noTJ_noCa_0h	0.0347	0.182	FALSE	no hit
TRAFD1	E2RS24	TRAF-type zinc finger domain containing 1 OS=Canis lupus familiaris OX=9615 GN=TRAFD1 PE=4 SV=2	5.75	0.483	Drops_noTJ_Ca_30min - Cyto_noTJ_noCa_0h	0.0347	0.182	FALSE	no hit
RPN1	E2RQ08	Dolichyl-diphosphooligosaccharide--protein glycosyltransferase subunit 1 OS=Canis lupus familiaris OX=9615 GN=RPN1 PE=1 SV=1	7.04	0.494	Drops_noTJ_Ca_30min - Cyto_noTJ_noCa_0h	0.0348	0.182	FALSE	no hit
COPB1	E2R9A2	Coatomer subunit beta OS=Canis lupus familiaris OX=9615 GN=COPB1 PE=4 SV=2	6.99	-0.486	Drops_noTJ_Ca_30min - Cyto_noTJ_noCa_0h	0.0348	0.182	FALSE	no hit
PLCB3	F1PFI3|J9JHK9	Peroxiredoxin OS=Canis lupus familiaris OX=9615 GN=PLCB3 PE=3 SV=2|1-phosphatidylinositol 4,5-bisphosphate phosphodiesterase OS=Canis lupus familiaris OX=9615 GN=PLCB3 PE=4 SV=1	5.98	0.399	Drops_noTJ_Ca_30min - Cyto_noTJ_noCa_0h	0.0349	0.183	FALSE	no hit
PSMD11	E2RJ26	Proteasome 26S subunit, non-ATPase 11 OS=Canis lupus familiaris OX=9615 GN=PSMD11 PE=4 SV=2	6.61	-0.603	Drops_noTJ_Ca_30min - Cyto_noTJ_noCa_0h	0.035	0.183	FALSE	candidate
CTBP1	F1P620|J9NTH6	C-terminal binding protein 1 OS=Canis lupus familiaris OX=9615 GN=CTBP1 PE=3 SV=1|C-terminal binding protein 1 OS=Canis lupus familiaris OX=9615 GN=CTBP1 PE=3 SV=1	6.21	-0.434	Drops_noTJ_Ca_30min - Cyto_noTJ_noCa_0h	0.0356	0.185	FALSE	no hit
MICALL2	J9NZW2	MICAL like 2 OS=Canis lupus familiaris OX=9615 GN=MICALL2 PE=4 SV=1	5.5	-0.741	Drops_noTJ_Ca_30min - Cyto_noTJ_noCa_0h	0.0357	0.186	FALSE	candidate
RFC1	E2QW76	Replication factor C subunit 1 OS=Canis lupus familiaris OX=9615 GN=RFC1 PE=3 SV=2	5.43	-0.439	Drops_noTJ_Ca_30min - Cyto_noTJ_noCa_0h	0.0359	0.186	FALSE	no hit
CALCOCO2	E2RTK7|J9P4J6	Calcium binding and coiled-coil domain 2 OS=Canis lupus familiaris OX=9615 GN=CALCOCO2 PE=4 SV=2|Calcium binding and coiled-coil domain 2 OS=Canis lupus familiaris OX=9615 GN=CALCOCO2 PE=4 SV=1	6.43	0.406	Drops_noTJ_Ca_30min - Cyto_noTJ_noCa_0h	0.0359	0.186	FALSE	no hit
FAM114A2	E2RNE4	Family with sequence similarity 114 member A2 OS=Canis lupus familiaris OX=9615 GN=FAM114A2 PE=4 SV=2	6.64	-0.457	Drops_noTJ_Ca_30min - Cyto_noTJ_noCa_0h	0.0361	0.187	FALSE	no hit
UCHL5	E2QWM9	Ubiquitin carboxyl-terminal hydrolase OS=Canis lupus familiaris OX=9615 GN=UCHL5 PE=3 SV=1	6.18	-0.447	Drops_noTJ_Ca_30min - Cyto_noTJ_noCa_0h	0.0362	0.187	FALSE	no hit
HEXB	F1Q1M8	Hexosaminidase subunit beta OS=Canis lupus familiaris OX=9615 GN=HEXB PE=4 SV=2	5.87	-0.506	Drops_noTJ_Ca_30min - Cyto_noTJ_noCa_0h	0.0365	0.188	FALSE	no hit
ITGB8	F6X717	Integrin beta OS=Canis lupus familiaris OX=9615 GN=ITGB8 PE=3 SV=1	5.85	0.377	Drops_noTJ_Ca_30min - Cyto_noTJ_noCa_0h	0.0365	0.188	FALSE	no hit
CNOT3	F6XXD6	CCR4-NOT transcription complex subunit 3 OS=Canis lupus familiaris OX=9615 GN=CNOT3 PE=4 SV=1	6.3	0.394	Drops_noTJ_Ca_30min - Cyto_noTJ_noCa_0h	0.0366	0.188	FALSE	no hit
TRA2B	E2RD37	Transformer 2 beta homolog OS=Canis lupus familiaris OX=9615 GN=TRA2B PE=4 SV=2	6.04	0.476	Drops_noTJ_Ca_30min - Cyto_noTJ_noCa_0h	0.0367	0.188	FALSE	no hit
PPFIBP1	J9P2E5	PPFIA binding protein 1 OS=Canis lupus familiaris OX=9615 GN=PPFIBP1 PE=4 SV=1	6.25	-0.384	Drops_noTJ_Ca_30min - Cyto_noTJ_noCa_0h	0.0367	0.188	FALSE	no hit
AKAP12	F1PGL8	A-kinase anchoring protein 12 OS=Canis lupus familiaris OX=9615 GN=AKAP12 PE=4 SV=2	7.2	-0.598	Drops_noTJ_Ca_30min - Cyto_noTJ_noCa_0h	0.0368	0.188	FALSE	candidate
COPZ1|LOC102155463	F6Y3Y5|J9PAP6	Uncharacterized protein OS=Canis lupus familiaris OX=9615 GN=COPZ1 PE=4 SV=1|Uncharacterized protein OS=Canis lupus familiaris OX=9615 GN=LOC102155463 PE=4 SV=1	6	-0.488	Drops_noTJ_Ca_30min - Cyto_noTJ_noCa_0h	0.0369	0.189	FALSE	no hit
CTNNA1	E2R9S7	Catenin alpha 1 OS=Canis lupus familiaris OX=9615 GN=CTNNA1 PE=4 SV=1	7.03	-0.518	Drops_noTJ_Ca_30min - Cyto_noTJ_noCa_0h	0.037	0.189	FALSE	no hit
TOMM40	F1PWL7	Translocase of outer mitochondrial membrane 40 OS=Canis lupus familiaris OX=9615 GN=TOMM40 PE=4 SV=2	5.95	0.521	Drops_noTJ_Ca_30min - Cyto_noTJ_noCa_0h	0.0371	0.189	FALSE	no hit
GCKR	F1PCS9	Uncharacterized protein OS=Canis lupus familiaris OX=9615 GN=GCKR PE=4 SV=2	5.54	0.434	Drops_noTJ_Ca_30min - Cyto_noTJ_noCa_0h	0.0371	0.189	FALSE	no hit
PSME2	F1PD77	Proteasome activator subunit 2 OS=Canis lupus familiaris OX=9615 GN=PSME2 PE=4 SV=2	6.93	-0.418	Drops_noTJ_Ca_30min - Cyto_noTJ_noCa_0h	0.0374	0.19	FALSE	no hit
PDS5B	F1Q0Z0	PDS5 cohesin associated factor B OS=Canis lupus familiaris OX=9615 GN=PDS5B PE=4 SV=2	5.9	-0.482	Drops_noTJ_Ca_30min - Cyto_noTJ_noCa_0h	0.0375	0.19	FALSE	no hit
STXBP3	E2QUA6	Syntaxin binding protein 3 OS=Canis lupus familiaris OX=9615 GN=STXBP3 PE=3 SV=1	5.74	-0.392	Drops_noTJ_Ca_30min - Cyto_noTJ_noCa_0h	0.0377	0.191	FALSE	no hit
GMPS	F1P9U2|J9NTM1	Uncharacterized protein OS=Canis lupus familiaris OX=9615 GN=GMPS PE=4 SV=2|Uncharacterized protein OS=Canis lupus familiaris OX=9615 GN=GMPS PE=4 SV=1	6.33	-0.511	Drops_noTJ_Ca_30min - Cyto_noTJ_noCa_0h	0.0378	0.191	FALSE	no hit
FZD6	F1P9V1|Q8WMU5	Frizzled-6 OS=Canis lupus familiaris OX=9615 GN=FZD6 PE=3 SV=1|Frizzled-6 OS=Canis lupus familiaris OX=9615 GN=FZD6 PE=2 SV=1	5.69	0.512	Drops_noTJ_Ca_30min - Cyto_noTJ_noCa_0h	0.0378	0.191	FALSE	no hit
TOX4	F1PTV9	TOX high mobility group box family member 4 OS=Canis lupus familiaris OX=9615 GN=TOX4 PE=4 SV=2	5.84	0.428	Drops_noTJ_Ca_30min - Cyto_noTJ_noCa_0h	0.0379	0.191	FALSE	no hit
NOP2	E2RCH6	NOP2 nucleolar protein OS=Canis lupus familiaris OX=9615 GN=NOP2 PE=3 SV=2	6.42	-0.389	Drops_noTJ_Ca_30min - Cyto_noTJ_noCa_0h	0.0379	0.191	FALSE	no hit
SF3A1	E2RDL8	Splicing factor 3a subunit 1 OS=Canis lupus familiaris OX=9615 GN=SF3A1 PE=4 SV=1	6.05	0.433	Drops_noTJ_Ca_30min - Cyto_noTJ_noCa_0h	0.0382	0.191	FALSE	no hit
TBC1D2	F6Y8N2	TBC1 domain family member 2 OS=Canis lupus familiaris OX=9615 GN=TBC1D2 PE=4 SV=1	5.85	-0.429	Drops_noTJ_Ca_30min - Cyto_noTJ_noCa_0h	0.0383	0.191	FALSE	no hit
MRPL2	E2RCD7	Mitochondrial ribosomal protein L2 OS=Canis lupus familiaris OX=9615 GN=MRPL2 PE=4 SV=2	5.38	0.496	Drops_noTJ_Ca_30min - Cyto_noTJ_noCa_0h	0.0383	0.191	FALSE	no hit
RPS21	E2RCL4	40S ribosomal protein S21 OS=Canis lupus familiaris OX=9615 GN=RPS21 PE=3 SV=2	6.32	0.601	Drops_noTJ_Ca_30min - Cyto_noTJ_noCa_0h	0.0383	0.191	FALSE	candidate
MBNL1	F6UU15|F6UUJ0	Muscleblind like splicing regulator 1 OS=Canis lupus familiaris OX=9615 GN=MBNL1 PE=4 SV=1|Muscleblind like splicing regulator 1 OS=Canis lupus familiaris OX=9615 GN=MBNL1 PE=4 SV=1	6.07	0.456	Drops_noTJ_Ca_30min - Cyto_noTJ_noCa_0h	0.0383	0.191	FALSE	no hit
RBMS2	F1P990	RNA binding motif single stranded interacting protein 2 OS=Canis lupus familiaris OX=9615 GN=RBMS2 PE=4 SV=2	6.35	0.43	Drops_noTJ_Ca_30min - Cyto_noTJ_noCa_0h	0.0383	0.191	FALSE	no hit
WDR11	F1PUH1	WD repeat domain 11 OS=Canis lupus familiaris OX=9615 GN=WDR11 PE=4 SV=2	6.01	-0.442	Drops_noTJ_Ca_30min - Cyto_noTJ_noCa_0h	0.0384	0.191	FALSE	no hit
AP3S1	J9NVC8	Adaptor related protein complex 3 subunit sigma 1 OS=Canis lupus familiaris OX=9615 GN=AP3S1 PE=4 SV=1	5.73	-0.428	Drops_noTJ_Ca_30min - Cyto_noTJ_noCa_0h	0.0384	0.191	FALSE	no hit
SRP72	P33731	Signal recognition particle subunit SRP72 OS=Canis lupus familiaris OX=9615 GN=SRP72 PE=1 SV=3	6.71	-0.576	Drops_noTJ_Ca_30min - Cyto_noTJ_noCa_0h	0.0385	0.191	FALSE	no hit
SH3GLB2	E2RQH8	SH3 domain containing GRB2 like, endophilin B2 OS=Canis lupus familiaris OX=9615 GN=SH3GLB2 PE=4 SV=1	6.39	-0.432	Drops_noTJ_Ca_30min - Cyto_noTJ_noCa_0h	0.0386	0.191	FALSE	no hit
GHITM	E2QUJ8	Growth hormone inducible transmembrane protein OS=Canis lupus familiaris OX=9615 GN=GHITM PE=3 SV=1	5.74	0.509	Drops_noTJ_Ca_30min - Cyto_noTJ_noCa_0h	0.0386	0.191	FALSE	no hit
CRYL1	E2R471	Crystallin lambda 1 OS=Canis lupus familiaris OX=9615 GN=CRYL1 PE=4 SV=2	6.12	-0.38	Drops_noTJ_Ca_30min - Cyto_noTJ_noCa_0h	0.0387	0.192	FALSE	no hit
J9P7Q9	J9P7Q9	Uncharacterized protein OS=Canis lupus familiaris OX=9615 PE=4 SV=1	6.1	1.23	Drops_noTJ_Ca_30min - Cyto_noTJ_noCa_0h	0.0389	0.192	FALSE	candidate
FKBP5	E2RLB3	Peptidylprolyl isomerase OS=Canis lupus familiaris OX=9615 GN=FKBP5 PE=4 SV=1	6.28	-0.475	Drops_noTJ_Ca_30min - Cyto_noTJ_noCa_0h	0.0389	0.192	FALSE	no hit
VPS33B	E2RR76	VPS33B, late endosome and lysosome associated OS=Canis lupus familiaris OX=9615 GN=VPS33B PE=3 SV=1	5.8	-0.497	Drops_noTJ_Ca_30min - Cyto_noTJ_noCa_0h	0.039	0.192	FALSE	no hit
SF3A2	E2QXZ1|J9P6E2	Splicing factor 3a subunit 2 OS=Canis lupus familiaris OX=9615 GN=SF3A2 PE=4 SV=2|Splicing factor 3a subunit 2 OS=Canis lupus familiaris OX=9615 GN=SF3A2 PE=4 SV=1	5.76	0.604	Drops_noTJ_Ca_30min - Cyto_noTJ_noCa_0h	0.0392	0.193	FALSE	candidate
COG5	F1P834	Component of oligomeric golgi complex 5 OS=Canis lupus familiaris OX=9615 GN=COG5 PE=4 SV=2	6.28	-0.411	Drops_noTJ_Ca_30min - Cyto_noTJ_noCa_0h	0.0393	0.193	FALSE	no hit
ATP6V1B2	E2RAC6	ATPase H+ transporting V1 subunit B2 OS=Canis lupus familiaris OX=9615 GN=ATP6V1B2 PE=3 SV=2	6.27	0.36	Drops_noTJ_Ca_30min - Cyto_noTJ_noCa_0h	0.0393	0.193	FALSE	no hit
RO60	F1PUR1	Ro60, Y RNA binding protein OS=Canis lupus familiaris OX=9615 GN=RO60 PE=4 SV=2	6.23	0.451	Drops_noTJ_Ca_30min - Cyto_noTJ_noCa_0h	0.0395	0.193	FALSE	no hit
NAA30	F1PMG7	N(alpha)-acetyltransferase 30, NatC catalytic subunit OS=Canis lupus familiaris OX=9615 GN=NAA30 PE=4 SV=2	5.87	0.381	Drops_noTJ_Ca_30min - Cyto_noTJ_noCa_0h	0.0396	0.193	FALSE	no hit
GCN1	J9NXV2	GCN1, eIF2 alpha kinase activator homolog OS=Canis lupus familiaris OX=9615 GN=GCN1 PE=4 SV=1	6.63	-0.409	Drops_noTJ_Ca_30min - Cyto_noTJ_noCa_0h	0.0397	0.193	FALSE	no hit
TFG	E2REP2	TRK-fused gene OS=Canis lupus familiaris OX=9615 GN=TFG PE=4 SV=1	6.6	0.511	Drops_noTJ_Ca_30min - Cyto_noTJ_noCa_0h	0.0402	0.196	FALSE	no hit
SOWAHC	F6XRD6	Sosondowah ankyrin repeat domain family member C OS=Canis lupus familiaris OX=9615 GN=SOWAHC PE=4 SV=1	5.55	-0.403	Drops_noTJ_Ca_30min - Cyto_noTJ_noCa_0h	0.0406	0.197	FALSE	no hit
SLAIN2	F1PBW2	SLAIN motif family member 2 OS=Canis lupus familiaris OX=9615 GN=SLAIN2 PE=4 SV=2	5.69	0.43	Drops_noTJ_Ca_30min - Cyto_noTJ_noCa_0h	0.0407	0.197	FALSE	no hit
API5	E2RHB3	Apoptosis inhibitor 5 OS=Canis lupus familiaris OX=9615 GN=API5 PE=4 SV=1	6.69	-0.658	Drops_noTJ_Ca_30min - Cyto_noTJ_noCa_0h	0.0407	0.197	FALSE	candidate
IBTK	F1Q1W2	Inhibitor of Bruton tyrosine kinase OS=Canis lupus familiaris OX=9615 GN=IBTK PE=4 SV=2	6.22	0.365	Drops_noTJ_Ca_30min - Cyto_noTJ_noCa_0h	0.0407	0.197	FALSE	no hit
TBC1D4	F1PGW1|J9P2G9|J9PA28	TBC1 domain family member 4 OS=Canis lupus familiaris OX=9615 GN=TBC1D4 PE=4 SV=2|TBC1 domain family member 4 OS=Canis lupus familiaris OX=9615 GN=TBC1D4 PE=4 SV=1|TBC1 domain family member 4 OS=Canis lupus familiaris OX=9615 GN=TBC1D4 PE=4 SV=1	6.24	-0.385	Drops_noTJ_Ca_30min - Cyto_noTJ_noCa_0h	0.041	0.198	FALSE	no hit
CNN3	F1P9W2	Calponin OS=Canis lupus familiaris OX=9615 GN=CNN3 PE=3 SV=1	6.62	-0.435	Drops_noTJ_Ca_30min - Cyto_noTJ_noCa_0h	0.0411	0.198	FALSE	no hit
EMC1	F1PN78|J9P2M7	ER membrane protein complex subunit 1 OS=Canis lupus familiaris OX=9615 GN=EMC1 PE=4 SV=2|ER membrane protein complex subunit 1 OS=Canis lupus familiaris OX=9615 GN=EMC1 PE=4 SV=1	5.82	0.385	Drops_noTJ_Ca_30min - Cyto_noTJ_noCa_0h	0.0412	0.199	FALSE	no hit
ARF6	E2RHL4	ADP ribosylation factor 6 OS=Canis lupus familiaris OX=9615 GN=ARF6 PE=3 SV=1	6.68	-0.456	Drops_noTJ_Ca_30min - Cyto_noTJ_noCa_0h	0.0415	0.2	FALSE	no hit
EFNB1	E2QSB5	Ephrin B1 OS=Canis lupus familiaris OX=9615 GN=EFNB1 PE=3 SV=1	5.61	0.617	Drops_noTJ_Ca_30min - Cyto_noTJ_noCa_0h	0.0416	0.2	FALSE	candidate
B3GLCT	F1PXZ7	Beta 3-glucosyltransferase OS=Canis lupus familiaris OX=9615 GN=B3GLCT PE=4 SV=2	5.73	0.574	Drops_noTJ_Ca_30min - Cyto_noTJ_noCa_0h	0.0418	0.2	FALSE	no hit
RAB4B	P61017	Ras-related protein Rab-4B OS=Canis lupus familiaris OX=9615 GN=RAB4B PE=2 SV=1	5.78	-0.574	Drops_noTJ_Ca_30min - Cyto_noTJ_noCa_0h	0.0419	0.201	FALSE	no hit
DDX19A	E2RR50	DEAD-box helicase 19A OS=Canis lupus familiaris OX=9615 GN=DDX19A PE=4 SV=1	6.57	-0.512	Drops_noTJ_Ca_30min - Cyto_noTJ_noCa_0h	0.0421	0.202	FALSE	no hit
STARD5	F1PNQ5	StAR related lipid transfer domain containing 5 OS=Canis lupus familiaris OX=9615 GN=STARD5 PE=4 SV=2	5.66	-0.589	Drops_noTJ_Ca_30min - Cyto_noTJ_noCa_0h	0.0422	0.202	FALSE	no hit
DICER1	E2RIN4	Dicer 1, ribonuclease III OS=Canis lupus familiaris OX=9615 GN=DICER1 PE=3 SV=2	5.44	0.426	Drops_noTJ_Ca_30min - Cyto_noTJ_noCa_0h	0.0426	0.203	FALSE	no hit
HSPA2	E2QX84	Heat shock protein family A (Hsp70) member 2 OS=Canis lupus familiaris OX=9615 GN=HSPA2 PE=3 SV=1	6.11	-0.393	Drops_noTJ_Ca_30min - Cyto_noTJ_noCa_0h	0.0427	0.203	FALSE	no hit
NUP188	F1PCA6	Nucleoporin 188 OS=Canis lupus familiaris OX=9615 GN=NUP188 PE=4 SV=2	6.15	-0.356	Drops_noTJ_Ca_30min - Cyto_noTJ_noCa_0h	0.0428	0.204	FALSE	no hit
SEC63	J9P962	Translocation protein SEC63 homolog OS=Canis lupus familiaris OX=9615 GN=SEC63 PE=4 SV=1	5.5	0.624	Drops_noTJ_Ca_30min - Cyto_noTJ_noCa_0h	0.043	0.204	FALSE	no hit
SSH3	E2R1Q1	Slingshot protein phosphatase 3 OS=Canis lupus familiaris OX=9615 GN=SSH3 PE=4 SV=1	5.81	-0.452	Drops_noTJ_Ca_30min - Cyto_noTJ_noCa_0h	0.0431	0.204	FALSE	no hit
SRSF3	F2Z4N6	Serine and arginine rich splicing factor 3 OS=Canis lupus familiaris OX=9615 GN=SRSF3 PE=4 SV=1	6.57	0.39	Drops_noTJ_Ca_30min - Cyto_noTJ_noCa_0h	0.0432	0.204	FALSE	no hit
LOC483167|J9NRV0|L7N0L3	F2Z4N2|J9NRV0|L7N0L3	Histone H4 OS=Canis lupus familiaris OX=9615 GN=LOC483167 PE=3 SV=1|Histone H4 OS=Canis lupus familiaris OX=9615 PE=3 SV=1|Histone H4 OS=Canis lupus familiaris OX=9615 PE=3 SV=1	7.87	0.662	Drops_noTJ_Ca_30min - Cyto_noTJ_noCa_0h	0.0433	0.204	FALSE	no hit
GRB2	J9P9Z6	Growth factor receptor bound protein 2 OS=Canis lupus familiaris OX=9615 GN=GRB2 PE=4 SV=1	6.23	0.537	Drops_noTJ_Ca_30min - Cyto_noTJ_noCa_0h	0.0433	0.204	FALSE	no hit
DNAJC21	E2QZB7	Uncharacterized protein OS=Canis lupus familiaris OX=9615 GN=DNAJC21 PE=4 SV=1	5.61	0.412	Drops_noTJ_Ca_30min - Cyto_noTJ_noCa_0h	0.0435	0.205	FALSE	no hit
SLC38A2	F1PTG9|J9P955	Solute carrier family 38 member 2 OS=Canis lupus familiaris OX=9615 GN=SLC38A2 PE=4 SV=2|Solute carrier family 38 member 2 OS=Canis lupus familiaris OX=9615 GN=SLC38A2 PE=4 SV=1	5.85	0.495	Drops_noTJ_Ca_30min - Cyto_noTJ_noCa_0h	0.0439	0.206	FALSE	no hit
NPEPPS	F1P7M0	Aminopeptidase OS=Canis lupus familiaris OX=9615 GN=NPEPPS PE=3 SV=2	6.66	-0.407	Drops_noTJ_Ca_30min - Cyto_noTJ_noCa_0h	0.0439	0.206	FALSE	no hit
CDC27	F1Q3E7	Cell division cycle 27 OS=Canis lupus familiaris OX=9615 GN=CDC27 PE=4 SV=2	6.08	0.407	Drops_noTJ_Ca_30min - Cyto_noTJ_noCa_0h	0.0441	0.207	FALSE	no hit
WDR5	E2R4H6	WD repeat domain 5 OS=Canis lupus familiaris OX=9615 GN=WDR5 PE=4 SV=2	5.69	0.488	Drops_noTJ_Ca_30min - Cyto_noTJ_noCa_0h	0.0446	0.209	FALSE	no hit
AP1G1	E2RPG3	AP-1 complex subunit gamma OS=Canis lupus familiaris OX=9615 GN=AP1G1 PE=3 SV=2	6.85	-0.42	Drops_noTJ_Ca_30min - Cyto_noTJ_noCa_0h	0.0447	0.209	FALSE	no hit
CDK12	E2R9H9|J9P768	Cyclin dependent kinase 12 OS=Canis lupus familiaris OX=9615 GN=CDK12 PE=4 SV=1|Cyclin dependent kinase 12 OS=Canis lupus familiaris OX=9615 GN=CDK12 PE=4 SV=1	5.71	0.754	Drops_noTJ_Ca_30min - Cyto_noTJ_noCa_0h	0.0447	0.209	FALSE	no hit
ANKRD17	F6XLN1|J9NSE6	Ankyrin repeat domain 17 OS=Canis lupus familiaris OX=9615 GN=ANKRD17 PE=4 SV=1|Ankyrin repeat domain 17 OS=Canis lupus familiaris OX=9615 GN=ANKRD17 PE=4 SV=1	5.89	0.377	Drops_noTJ_Ca_30min - Cyto_noTJ_noCa_0h	0.0449	0.209	FALSE	no hit
DDX41	E2R052|J9NZF6	DEAD-box helicase 41 OS=Canis lupus familiaris OX=9615 GN=DDX41 PE=4 SV=1|DEAD-box helicase 41 OS=Canis lupus familiaris OX=9615 GN=DDX41 PE=4 SV=1	5.8	-0.407	Drops_noTJ_Ca_30min - Cyto_noTJ_noCa_0h	0.0449	0.209	FALSE	no hit
SNX4	F1PPA2	Sorting nexin 4 OS=Canis lupus familiaris OX=9615 GN=SNX4 PE=4 SV=2	6.08	-0.379	Drops_noTJ_Ca_30min - Cyto_noTJ_noCa_0h	0.0454	0.21	FALSE	no hit
J9NYB5	J9NYB5	Uncharacterized protein OS=Canis lupus familiaris OX=9615 PE=4 SV=1	6.35	0.539	Drops_noTJ_Ca_30min - Cyto_noTJ_noCa_0h	0.0454	0.21	FALSE	no hit
LOC100856782	J9NS87	T-complex protein 1 subunit eta OS=Canis lupus familiaris OX=9615 GN=LOC100856782 PE=3 SV=1	7.14	-0.633	Drops_noTJ_Ca_30min - Cyto_noTJ_noCa_0h	0.0455	0.21	FALSE	no hit
ELOC	E2R129|J9P2H3	Elongin C OS=Canis lupus familiaris OX=9615 GN=ELOC PE=3 SV=2|Elongin C OS=Canis lupus familiaris OX=9615 GN=ELOC PE=3 SV=1	5.74	0.622	Drops_noTJ_Ca_30min - Cyto_noTJ_noCa_0h	0.0455	0.21	FALSE	no hit
SRBD1	E2R0G6|J9P9N1	S1 RNA binding domain 1 OS=Canis lupus familiaris OX=9615 GN=SRBD1 PE=4 SV=2|S1 RNA binding domain 1 OS=Canis lupus familiaris OX=9615 GN=SRBD1 PE=4 SV=1	6.01	-0.365	Drops_noTJ_Ca_30min - Cyto_noTJ_noCa_0h	0.0455	0.21	FALSE	no hit
STIP1	F1P7V6	Stress induced phosphoprotein 1 OS=Canis lupus familiaris OX=9615 GN=STIP1 PE=4 SV=2	6.75	0.372	Drops_noTJ_Ca_30min - Cyto_noTJ_noCa_0h	0.0455	0.21	FALSE	no hit
NARS	E2QV97	Asparaginyl-tRNA synthetase OS=Canis lupus familiaris OX=9615 GN=NARS PE=4 SV=1	6.84	0.394	Drops_noTJ_Ca_30min - Cyto_noTJ_noCa_0h	0.0461	0.213	FALSE	no hit
SH2D3A	E2RGR2	SH2 domain containing 3A OS=Canis lupus familiaris OX=9615 GN=SH2D3A PE=4 SV=1	5.96	-0.385	Drops_noTJ_Ca_30min - Cyto_noTJ_noCa_0h	0.0463	0.213	FALSE	no hit
BTAF1	E2QWL4	B-TFIID TATA-box binding protein associated factor 1 OS=Canis lupus familiaris OX=9615 GN=BTAF1 PE=4 SV=2	5.32	-0.557	Drops_noTJ_Ca_30min - Cyto_noTJ_noCa_0h	0.0463	0.213	FALSE	no hit
A2M	F6UME0	Uncharacterized protein OS=Canis lupus familiaris OX=9615 GN=A2M PE=4 SV=1	6.57	1.06	Drops_noTJ_Ca_30min - Cyto_noTJ_noCa_0h	0.0464	0.213	FALSE	no hit
CA2	F1PDY8	Carbonic anhydrase 2 OS=Canis lupus familiaris OX=9615 GN=CA2 PE=3 SV=2	7.12	0.416	Drops_noTJ_Ca_30min - Cyto_noTJ_noCa_0h	0.0464	0.213	FALSE	no hit
LAD1	F6XZH6	Ladinin 1 OS=Canis lupus familiaris OX=9615 GN=LAD1 PE=4 SV=1	6.81	-0.417	Drops_noTJ_Ca_30min - Cyto_noTJ_noCa_0h	0.0466	0.213	FALSE	no hit
KIF15	F1PSL9	Kinesin family member 15 OS=Canis lupus familiaris OX=9615 GN=KIF15 PE=3 SV=2	5.96	0.472	Drops_noTJ_Ca_30min - Cyto_noTJ_noCa_0h	0.0466	0.213	FALSE	no hit
MAP2K2	Q1HG70	Dual specificity mitogen-activated protein kinase kinase 2 OS=Canis lupus familiaris OX=9615 GN=MAP2K2 PE=2 SV=1	5.94	-0.533	Drops_noTJ_Ca_30min - Cyto_noTJ_noCa_0h	0.0467	0.213	FALSE	no hit
GK	E2RNT9|F6UV44	Uncharacterized protein OS=Canis lupus familiaris OX=9615 GN=GK PE=3 SV=2|Uncharacterized protein OS=Canis lupus familiaris OX=9615 GN=GK PE=3 SV=1	6.48	-0.427	Drops_noTJ_Ca_30min - Cyto_noTJ_noCa_0h	0.0467	0.213	FALSE	no hit
SLC25A5	F1PRL5	Solute carrier family 25 member 5 OS=Canis lupus familiaris OX=9615 GN=SLC25A5 PE=3 SV=2	6.71	0.442	Drops_noTJ_Ca_30min - Cyto_noTJ_noCa_0h	0.0472	0.215	FALSE	no hit
IRS2	F1Q219	Insulin receptor substrate 2 OS=Canis lupus familiaris OX=9615 GN=IRS2 PE=4 SV=1	5.96	0.337	Drops_noTJ_Ca_30min - Cyto_noTJ_noCa_0h	0.0473	0.215	FALSE	no hit
CLPTM1	F1PJ80|J9NVJ3	CLPTM1, transmembrane protein OS=Canis lupus familiaris OX=9615 GN=CLPTM1 PE=4 SV=2|CLPTM1, transmembrane protein OS=Canis lupus familiaris OX=9615 GN=CLPTM1 PE=4 SV=1	5.97	0.628	Drops_noTJ_Ca_30min - Cyto_noTJ_noCa_0h	0.0474	0.215	FALSE	no hit
ZMYM5	E2QXH2	Uncharacterized protein OS=Canis lupus familiaris OX=9615 GN=ZMYM5 PE=4 SV=2	6.33	-0.386	Drops_noTJ_Ca_30min - Cyto_noTJ_noCa_0h	0.0475	0.216	FALSE	no hit
MTREX	E2RCI5	Mtr4 exosome RNA helicase OS=Canis lupus familiaris OX=9615 GN=MTREX PE=4 SV=2	6.35	-0.666	Drops_noTJ_Ca_30min - Cyto_noTJ_noCa_0h	0.0478	0.217	FALSE	no hit
EHD4	F1P719	EH domain containing 4 OS=Canis lupus familiaris OX=9615 GN=EHD4 PE=3 SV=2	6.82	-0.442	Drops_noTJ_Ca_30min - Cyto_noTJ_noCa_0h	0.048	0.217	FALSE	no hit
CALCOCO1	E2QTX0	Calcium binding and coiled-coil domain 1 OS=Canis lupus familiaris OX=9615 GN=CALCOCO1 PE=4 SV=1	5.82	0.509	Drops_noTJ_Ca_30min - Cyto_noTJ_noCa_0h	0.0481	0.217	FALSE	no hit
MDH2	F1PYG8	Malate dehydrogenase OS=Canis lupus familiaris OX=9615 GN=MDH2 PE=3 SV=1	6.9	0.472	Drops_noTJ_Ca_30min - Cyto_noTJ_noCa_0h	0.0482	0.218	FALSE	no hit
RPL10A	E2R9V0	Ribosomal protein OS=Canis lupus familiaris OX=9615 GN=RPL10A PE=3 SV=2	6.81	0.402	Drops_noTJ_Ca_30min - Cyto_noTJ_noCa_0h	0.0484	0.218	FALSE	no hit
LOC478000	E2R1R8|F1PFS9|L7N068	Uncharacterized protein OS=Canis lupus familiaris OX=9615 GN=LOC478000 PE=4 SV=2|Uncharacterized protein OS=Canis lupus familiaris OX=9615 GN=LOC478000 PE=4 SV=2|Uncharacterized protein OS=Canis lupus familiaris OX=9615 GN=LOC478000 PE=4 SV=1	6.11	-0.365	Drops_noTJ_Ca_30min - Cyto_noTJ_noCa_0h	0.0486	0.219	FALSE	no hit
DDX39B	K9J6N8|Q5WR10	Spliceosome RNA helicase DDX39B OS=Canis lupus familiaris OX=9615 GN=DDX39B PE=4 SV=1|Spliceosome RNA helicase DDX39B OS=Canis lupus familiaris OX=9615 GN=DDX39B PE=3 SV=1	5.98	-0.602	Drops_noTJ_Ca_30min - Cyto_noTJ_noCa_0h	0.0488	0.219	FALSE	no hit
YWHAG	E2QVP6|J9NRH5	Tyrosine 3-monooxygenase/tryptophan 5-monooxygenase activation protein gamma OS=Canis lupus familiaris OX=9615 GN=YWHAG PE=3 SV=1|Tyrosine 3-monooxygenase/tryptophan 5-monooxygenase activation protein gamma OS=Canis lupus familiaris OX=9615 GN=YWHAG PE=3 SV=1	6.31	0.445	Drops_noTJ_Ca_30min - Cyto_noTJ_noCa_0h	0.0491	0.22	FALSE	no hit
TOP2A	F1Q2M4|J9PAY8	DNA topoisomerase 2 OS=Canis lupus familiaris OX=9615 GN=TOP2A PE=3 SV=2|DNA topoisomerase 2 OS=Canis lupus familiaris OX=9615 GN=TOP2A PE=3 SV=1	6.1	0.685	Drops_noTJ_Ca_30min - Cyto_noTJ_noCa_0h	0.0497	0.222	FALSE	no hit
RPL4|LOC100856765	E2R546|F1PVZ2|J9JHV8|Q28346	60S ribosomal protein L4 OS=Canis lupus familiaris OX=9615 GN=RPL4 PE=4 SV=2|60S ribosomal protein L4 OS=Canis lupus familiaris OX=9615 GN=RPL4 PE=4 SV=2|Uncharacterized protein OS=Canis lupus familiaris OX=9615 GN=LOC100856765 PE=4 SV=1|60S ribosomal protein L4 OS=Canis lupus familiaris OX=9615 GN=RPL4 PE=1 SV=2	7.28	0.471	Drops_noTJ_Ca_30min - Cyto_noTJ_noCa_0h	0.0497	0.222	FALSE	no hit
GMPPA	E2R1D1	GDP-mannose pyrophosphorylase A OS=Canis lupus familiaris OX=9615 GN=GMPPA PE=4 SV=1	5.73	-0.509	Drops_noTJ_Ca_30min - Cyto_noTJ_noCa_0h	0.0499	0.222	FALSE	no hit
GIGYF2	J9P2G6|J9P4X3	GRB10 interacting GYF protein 2 OS=Canis lupus familiaris OX=9615 GN=GIGYF2 PE=4 SV=1|GRB10 interacting GYF protein 2 OS=Canis lupus familiaris OX=9615 GN=GIGYF2 PE=4 SV=1	6.09	0.365	Drops_noTJ_Ca_30min - Cyto_noTJ_noCa_0h	0.0499	0.222	FALSE	no hit
PTP4A2|PTP4A1|J9P367	E2R341|F6Y8J4|J9P367	Protein tyrosine phosphatase type IVA, member 2 OS=Canis lupus familiaris OX=9615 GN=PTP4A2 PE=4 SV=1|Uncharacterized protein OS=Canis lupus familiaris OX=9615 GN=PTP4A1 PE=4 SV=1|Uncharacterized protein OS=Canis lupus familiaris OX=9615 PE=4 SV=1	6.28	-0.621	Drops_noTJ_Ca_30min - Cyto_noTJ_noCa_0h	0.05	0.222	FALSE	no hit
SELENBP1	F1PNH6	Selenium binding protein 1 OS=Canis lupus familiaris OX=9615 GN=SELENBP1 PE=4 SV=2	6.59	-0.406	Drops_noTJ_Ca_30min - Cyto_noTJ_noCa_0h	0.05	0.222	FALSE	no hit
PPP6C	J9P6W4	Serine/threonine-protein phosphatase OS=Canis lupus familiaris OX=9615 GN=PPP6C PE=3 SV=1	6.32	0.606	Drops_noTJ_Ca_30min - Cyto_noTJ_noCa_0h	0.0501	0.222	FALSE	no hit
RAB5B	E2QW69	RAB5B, member RAS oncogene family OS=Canis lupus familiaris OX=9615 GN=RAB5B PE=4 SV=1	6.51	-0.494	Drops_noTJ_Ca_30min - Cyto_noTJ_noCa_0h	0.0502	0.223	FALSE	no hit
RAB21	F1PGI1|P55745	Ras-related protein Rab-21 OS=Canis lupus familiaris OX=9615 GN=RAB21 PE=4 SV=2|Ras-related protein Rab-21 OS=Canis lupus familiaris OX=9615 GN=RAB21 PE=3 SV=3	6.08	-0.423	Drops_noTJ_Ca_30min - Cyto_noTJ_noCa_0h	0.0503	0.223	FALSE	no hit
SCD	F1PEJ0|J9P625	Stearoyl-CoA desaturase OS=Canis lupus familiaris OX=9615 GN=SCD PE=3 SV=2|Stearoyl-CoA desaturase OS=Canis lupus familiaris OX=9615 GN=SCD PE=3 SV=1	6.62	0.491	Drops_noTJ_Ca_30min - Cyto_noTJ_noCa_0h	0.0504	0.223	FALSE	no hit
PSMC4	E2RH48	Proteasome 26S subunit, ATPase 4 OS=Canis lupus familiaris OX=9615 GN=PSMC4 PE=3 SV=1	6.71	-0.399	Drops_noTJ_Ca_30min - Cyto_noTJ_noCa_0h	0.0508	0.224	FALSE	no hit
ITPK1	J9NW00	Inositol-tetrakisphosphate 1-kinase OS=Canis lupus familiaris OX=9615 GN=ITPK1 PE=4 SV=1	6.19	-0.4	Drops_noTJ_Ca_30min - Cyto_noTJ_noCa_0h	0.0508	0.224	FALSE	no hit
RPS5	E2RIQ8	Ribosomal protein S5 OS=Canis lupus familiaris OX=9615 GN=RPS5 PE=3 SV=1	6.68	-0.424	Drops_noTJ_Ca_30min - Cyto_noTJ_noCa_0h	0.0508	0.224	FALSE	no hit
RPL23|J9P897	F2Z4P3|J9P897	60S ribosomal protein L23 OS=Canis lupus familiaris OX=9615 GN=RPL23 PE=3 SV=1|Uncharacterized protein OS=Canis lupus familiaris OX=9615 PE=3 SV=1	6.72	-0.497	Drops_noTJ_Ca_30min - Cyto_noTJ_noCa_0h	0.0509	0.224	FALSE	no hit
COPS5	E2QWE0	COP9 signalosome subunit 5 OS=Canis lupus familiaris OX=9615 GN=COPS5 PE=4 SV=1	5.85	0.465	Drops_noTJ_Ca_30min - Cyto_noTJ_noCa_0h	0.0509	0.224	FALSE	no hit
KIF14	E2R054	Kinesin family member 14 OS=Canis lupus familiaris OX=9615 GN=KIF14 PE=3 SV=1	5.92	0.523	Drops_noTJ_Ca_30min - Cyto_noTJ_noCa_0h	0.0514	0.225	FALSE	no hit
UMPS	E2RRY7	Uridine monophosphate synthetase OS=Canis lupus familiaris OX=9615 GN=UMPS PE=3 SV=1	6.85	-0.704	Drops_noTJ_Ca_30min - Cyto_noTJ_noCa_0h	0.0515	0.226	FALSE	no hit
CARD6	E2QX66|F1PIZ1	Caspase recruitment domain family member 6 OS=Canis lupus familiaris OX=9615 GN=CARD6 PE=4 SV=2|Caspase recruitment domain family member 6 OS=Canis lupus familiaris OX=9615 GN=CARD6 PE=4 SV=2	5.91	0.402	Drops_noTJ_Ca_30min - Cyto_noTJ_noCa_0h	0.0517	0.226	FALSE	no hit
MAVS	E2R3V7	Mitochondrial antiviral signaling protein OS=Canis lupus familiaris OX=9615 GN=MAVS PE=4 SV=2	6.06	-0.4	Drops_noTJ_Ca_30min - Cyto_noTJ_noCa_0h	0.0517	0.226	FALSE	no hit
SPINT1	F1PQ47	Serine peptidase inhibitor, Kunitz type 1 OS=Canis lupus familiaris OX=9615 GN=SPINT1 PE=4 SV=2	5.78	0.357	Drops_noTJ_Ca_30min - Cyto_noTJ_noCa_0h	0.0518	0.226	FALSE	no hit
THUMPD3|F6XPR6	E2R3N7|F6XPR6	Uncharacterized protein OS=Canis lupus familiaris OX=9615 GN=THUMPD3 PE=4 SV=1|Uncharacterized protein OS=Canis lupus familiaris OX=9615 PE=4 SV=1	6.32	0.423	Drops_noTJ_Ca_30min - Cyto_noTJ_noCa_0h	0.0518	0.226	FALSE	no hit
ECPAS	F1PYA6	Ecm29 proteasome adaptor and scaffold OS=Canis lupus familiaris OX=9615 GN=ECPAS PE=4 SV=2	6.01	-0.45	Drops_noTJ_Ca_30min - Cyto_noTJ_noCa_0h	0.0518	0.226	FALSE	no hit
HNRNPC	E2RLQ4	Uncharacterized protein OS=Canis lupus familiaris OX=9615 GN=HNRNPC PE=4 SV=2	6.87	0.344	Drops_noTJ_Ca_30min - Cyto_noTJ_noCa_0h	0.0521	0.226	FALSE	no hit
HSDL2	F1Q3R2	Hydroxysteroid dehydrogenase like 2 OS=Canis lupus familiaris OX=9615 GN=HSDL2 PE=4 SV=2	5.81	-0.481	Drops_noTJ_Ca_30min - Cyto_noTJ_noCa_0h	0.0523	0.227	FALSE	no hit
NDRG1	E2RMB9	N-Myc downstream regulated gene 1 OS=Canis lupus familiaris OX=9615 GN=NDRG1 PE=2 SV=1	7.04	-0.608	Drops_noTJ_Ca_30min - Cyto_noTJ_noCa_0h	0.0527	0.229	FALSE	no hit
ACSL4	F1PEH9	Acyl-CoA synthetase long chain family member 4 OS=Canis lupus familiaris OX=9615 GN=ACSL4 PE=4 SV=2	6.61	-0.356	Drops_noTJ_Ca_30min - Cyto_noTJ_noCa_0h	0.053	0.229	FALSE	no hit
RBM10	F1PDM2|J9P453	RNA binding motif protein 10 OS=Canis lupus familiaris OX=9615 GN=RBM10 PE=4 SV=2|RNA binding motif protein 10 OS=Canis lupus familiaris OX=9615 GN=RBM10 PE=4 SV=1	6.13	0.364	Drops_noTJ_Ca_30min - Cyto_noTJ_noCa_0h	0.053	0.229	FALSE	no hit
PIK3R1	F1Q2Q9	Phosphoinositide-3-kinase regulatory subunit 1 OS=Canis lupus familiaris OX=9615 GN=PIK3R1 PE=4 SV=1	5.93	0.399	Drops_noTJ_Ca_30min - Cyto_noTJ_noCa_0h	0.0531	0.229	FALSE	no hit
GDAP2	E2RCF0|J9P366	Ganglioside induced differentiation associated protein 2 OS=Canis lupus familiaris OX=9615 GN=GDAP2 PE=4 SV=1|Ganglioside induced differentiation associated protein 2 OS=Canis lupus familiaris OX=9615 GN=GDAP2 PE=4 SV=1	5.59	-0.468	Drops_noTJ_Ca_30min - Cyto_noTJ_noCa_0h	0.0532	0.229	FALSE	no hit
PPP1R9A	F1PU46	Protein phosphatase 1 regulatory subunit 9A OS=Canis lupus familiaris OX=9615 GN=PPP1R9A PE=4 SV=2	6.08	0.362	Drops_noTJ_Ca_30min - Cyto_noTJ_noCa_0h	0.0532	0.229	FALSE	no hit
VPS13C	F6V7F8	Vacuolar protein sorting 13 homolog C OS=Canis lupus familiaris OX=9615 GN=VPS13C PE=4 SV=1	6.16	-0.547	Drops_noTJ_Ca_30min - Cyto_noTJ_noCa_0h	0.0532	0.229	FALSE	no hit
CNNM4	F1PJ05	Cyclin and CBS domain divalent metal cation transport mediator 4 OS=Canis lupus familiaris OX=9615 GN=CNNM4 PE=4 SV=2	5.46	0.346	Drops_noTJ_Ca_30min - Cyto_noTJ_noCa_0h	0.0532	0.229	FALSE	no hit
PPP1R2	J9NWE6	Uncharacterized protein OS=Canis lupus familiaris OX=9615 GN=PPP1R2 PE=4 SV=1	5.88	0.737	Drops_noTJ_Ca_30min - Cyto_noTJ_noCa_0h	0.0533	0.229	FALSE	no hit
SUPT16H	E2REU7	SPT16 homolog, facilitates chromatin remodeling subunit OS=Canis lupus familiaris OX=9615 GN=SUPT16H PE=4 SV=1	6.3	-0.382	Drops_noTJ_Ca_30min - Cyto_noTJ_noCa_0h	0.0534	0.229	FALSE	no hit
PUF60	E2RA48|J9P4I7	Poly(U) binding splicing factor 60 OS=Canis lupus familiaris OX=9615 GN=PUF60 PE=4 SV=2|Poly(U) binding splicing factor 60 OS=Canis lupus familiaris OX=9615 GN=PUF60 PE=4 SV=1	6.1	-0.566	Drops_noTJ_Ca_30min - Cyto_noTJ_noCa_0h	0.0535	0.229	FALSE	no hit
CASK	E2RLG1|J9NZ27	Calcium/calmodulin dependent serine protein kinase OS=Canis lupus familiaris OX=9615 GN=CASK PE=3 SV=2|Calcium/calmodulin dependent serine protein kinase OS=Canis lupus familiaris OX=9615 GN=CASK PE=3 SV=1	6.29	0.381	Drops_noTJ_Ca_30min - Cyto_noTJ_noCa_0h	0.0535	0.229	FALSE	no hit
ZFYVE1	F6V7M1	Zinc finger FYVE-type containing 1 OS=Canis lupus familiaris OX=9615 GN=ZFYVE1 PE=4 SV=1	5.75	-0.341	Drops_noTJ_Ca_30min - Cyto_noTJ_noCa_0h	0.0535	0.229	FALSE	no hit
AP3D1	E2QXV5	Adaptor related protein complex 3 subunit delta 1 OS=Canis lupus familiaris OX=9615 GN=AP3D1 PE=4 SV=2	6.54	-0.386	Drops_noTJ_Ca_30min - Cyto_noTJ_noCa_0h	0.054	0.23	FALSE	no hit
MADD	E2QTJ4|F6V7Q9	MAP kinase activating death domain OS=Canis lupus familiaris OX=9615 GN=MADD PE=4 SV=1|MAP kinase activating death domain OS=Canis lupus familiaris OX=9615 GN=MADD PE=4 SV=1	5.71	0.354	Drops_noTJ_Ca_30min - Cyto_noTJ_noCa_0h	0.054	0.23	FALSE	no hit
SFXN1	F1PI25	Sidoreflexin OS=Canis lupus familiaris OX=9615 GN=SFXN1 PE=3 SV=2	6.03	0.475	Drops_noTJ_Ca_30min - Cyto_noTJ_noCa_0h	0.0546	0.232	FALSE	no hit
WASHC2C	E2RMY7|J9NVL6	Uncharacterized protein OS=Canis lupus familiaris OX=9615 GN=WASHC2C PE=4 SV=2|Uncharacterized protein OS=Canis lupus familiaris OX=9615 GN=WASHC2C PE=4 SV=1	5.62	0.344	Drops_noTJ_Ca_30min - Cyto_noTJ_noCa_0h	0.0547	0.232	FALSE	no hit
ERLIN1	E2RNE6	ER lipid raft associated 1 OS=Canis lupus familiaris OX=9615 GN=ERLIN1 PE=4 SV=1	6.06	0.43	Drops_noTJ_Ca_30min - Cyto_noTJ_noCa_0h	0.0548	0.232	FALSE	no hit
LOC610048	J9NS98	Uncharacterized protein OS=Canis lupus familiaris OX=9615 GN=LOC610048 PE=4 SV=1	5.79	0.337	Drops_noTJ_Ca_30min - Cyto_noTJ_noCa_0h	0.055	0.233	FALSE	no hit
EIF5A	F1Q264	Eukaryotic translation initiation factor 5A OS=Canis lupus familiaris OX=9615 GN=EIF5A PE=3 SV=2	7.38	0.48	Drops_noTJ_Ca_30min - Cyto_noTJ_noCa_0h	0.0551	0.233	FALSE	no hit
LOC100687259	J9P1N0	Uncharacterized protein OS=Canis lupus familiaris OX=9615 GN=LOC100687259 PE=3 SV=1	6.69	-0.397	Drops_noTJ_Ca_30min - Cyto_noTJ_noCa_0h	0.0552	0.233	FALSE	no hit
PPIB	F1PLV2	Peptidyl-prolyl cis-trans isomerase OS=Canis lupus familiaris OX=9615 GN=PPIB PE=3 SV=2	6.83	0.439	Drops_noTJ_Ca_30min - Cyto_noTJ_noCa_0h	0.0555	0.234	FALSE	no hit
SAP18	J9NWU0	Sin3A associated protein 18 OS=Canis lupus familiaris OX=9615 GN=SAP18 PE=4 SV=1	6.12	-0.383	Drops_noTJ_Ca_30min - Cyto_noTJ_noCa_0h	0.0558	0.235	FALSE	no hit
DYNC1H1	F1PGY9	Dynein cytoplasmic 1 heavy chain 1 OS=Canis lupus familiaris OX=9615 GN=DYNC1H1 PE=4 SV=2	6.94	-0.395	Drops_noTJ_Ca_30min - Cyto_noTJ_noCa_0h	0.0558	0.235	FALSE	no hit
DNMT1	E2RHC6	DNA (cytosine-5)-methyltransferase OS=Canis lupus familiaris OX=9615 GN=DNMT1 PE=3 SV=2	5.49	0.384	Drops_noTJ_Ca_30min - Cyto_noTJ_noCa_0h	0.0559	0.235	FALSE	no hit
ACTR10	E2RLP1	Actin related protein 10 homolog OS=Canis lupus familiaris OX=9615 GN=ACTR10 PE=3 SV=2	5.67	-0.437	Drops_noTJ_Ca_30min - Cyto_noTJ_noCa_0h	0.0561	0.235	FALSE	no hit
GCC2	F1P9F8	GRIP and coiled-coil domain containing 2 OS=Canis lupus familiaris OX=9615 GN=GCC2 PE=4 SV=2	5.92	0.395	Drops_noTJ_Ca_30min - Cyto_noTJ_noCa_0h	0.0561	0.235	FALSE	no hit
MCC	F1PZN0	MCC, WNT signaling pathway regulator OS=Canis lupus familiaris OX=9615 GN=MCC PE=4 SV=2	5.48	0.357	Drops_noTJ_Ca_30min - Cyto_noTJ_noCa_0h	0.0562	0.235	FALSE	no hit
LAMP1	F1Q260	Lysosomal associated membrane protein 1 OS=Canis lupus familiaris OX=9615 GN=LAMP1 PE=3 SV=2	6.24	-0.71	Drops_noTJ_Ca_30min - Cyto_noTJ_noCa_0h	0.0562	0.235	FALSE	no hit
CAPN1	F6UZV8	Calpain 1 OS=Canis lupus familiaris OX=9615 GN=CAPN1 PE=3 SV=1	6.76	-0.486	Drops_noTJ_Ca_30min - Cyto_noTJ_noCa_0h	0.0565	0.236	FALSE	no hit
DARS2	F1PD07	Aspartyl-tRNA synthetase 2, mitochondrial OS=Canis lupus familiaris OX=9615 GN=DARS2 PE=3 SV=2	6.35	0.409	Drops_noTJ_Ca_30min - Cyto_noTJ_noCa_0h	0.0567	0.236	FALSE	no hit
SMARCE1	E2QX86	SWI/SNF related, matrix associated, actin dependent regulator of chromatin, subfamily e, member 1 OS=Canis lupus familiaris OX=9615 GN=SMARCE1 PE=4 SV=2	5.75	0.53	Drops_noTJ_Ca_30min - Cyto_noTJ_noCa_0h	0.0567	0.236	FALSE	no hit
GOLGA3	F1Q0T0	Golgin A3 OS=Canis lupus familiaris OX=9615 GN=GOLGA3 PE=4 SV=2	6.2	0.353	Drops_noTJ_Ca_30min - Cyto_noTJ_noCa_0h	0.057	0.237	FALSE	no hit
PFKM	G1K296|P52784	ATP-dependent 6-phosphofructokinase OS=Canis lupus familiaris OX=9615 GN=PFKM PE=2 SV=1|ATP-dependent 6-phosphofructokinase, muscle type OS=Canis lupus familiaris OX=9615 GN=PFKM PE=2 SV=2	5.58	-0.634	Drops_noTJ_Ca_30min - Cyto_noTJ_noCa_0h	0.0571	0.237	FALSE	no hit
E2RM43	E2RM43	Uncharacterized protein OS=Canis lupus familiaris OX=9615 PE=4 SV=2	6.58	0.444	Drops_noTJ_Ca_30min - Cyto_noTJ_noCa_0h	0.0572	0.237	FALSE	no hit
TPI1	A0A0A0MPD0|P54714	Triosephosphate isomerase OS=Canis lupus familiaris OX=9615 GN=TPI1 PE=3 SV=1|Triosephosphate isomerase OS=Canis lupus familiaris OX=9615 GN=TPI1 PE=1 SV=3	6.84	0.452	Drops_noTJ_Ca_30min - Cyto_noTJ_noCa_0h	0.0572	0.237	FALSE	no hit
SMC3	E2R7T4	Structural maintenance of chromosomes protein OS=Canis lupus familiaris OX=9615 GN=SMC3 PE=3 SV=2	6.14	-0.42	Drops_noTJ_Ca_30min - Cyto_noTJ_noCa_0h	0.0572	0.237	FALSE	no hit
EIF4ENIF1	E2RPZ2	Eukaryotic translation initiation factor 4E nuclear import factor 1 OS=Canis lupus familiaris OX=9615 GN=EIF4ENIF1 PE=4 SV=2	5.53	0.401	Drops_noTJ_Ca_30min - Cyto_noTJ_noCa_0h	0.0573	0.237	FALSE	no hit
APEX1	J9PA46	DNA-(apurinic or apyrimidinic site) lyase OS=Canis lupus familiaris OX=9615 GN=APEX1 PE=3 SV=1	6.49	-0.551	Drops_noTJ_Ca_30min - Cyto_noTJ_noCa_0h	0.0573	0.237	FALSE	no hit
AHSA1	E2RSU7	Activator of HSP90 ATPase activity 1 OS=Canis lupus familiaris OX=9615 GN=AHSA1 PE=4 SV=1	6.43	-0.574	Drops_noTJ_Ca_30min - Cyto_noTJ_noCa_0h	0.0576	0.237	FALSE	no hit
EHD2	F1PNP7	EH domain containing 2 OS=Canis lupus familiaris OX=9615 GN=EHD2 PE=3 SV=2	5.81	-0.539	Drops_noTJ_Ca_30min - Cyto_noTJ_noCa_0h	0.0576	0.237	FALSE	no hit
UBAP2L	E2RRJ3	Ubiquitin associated protein 2 like OS=Canis lupus familiaris OX=9615 GN=UBAP2L PE=4 SV=2	6.93	0.604	Drops_noTJ_Ca_30min - Cyto_noTJ_noCa_0h	0.0578	0.238	FALSE	no hit
RANGAP1	F1PVY6|J9NZ28	Ran GTPase activating protein 1 OS=Canis lupus familiaris OX=9615 GN=RANGAP1 PE=4 SV=2|Ran GTPase activating protein 1 OS=Canis lupus familiaris OX=9615 GN=RANGAP1 PE=4 SV=1	6.31	-0.416	Drops_noTJ_Ca_30min - Cyto_noTJ_noCa_0h	0.0579	0.238	FALSE	no hit
NOLC1	E2RBD1	Nucleolar and coiled-body phosphoprotein 1 OS=Canis lupus familiaris OX=9615 GN=NOLC1 PE=4 SV=2	6.2	0.631	Drops_noTJ_Ca_30min - Cyto_noTJ_noCa_0h	0.0581	0.238	FALSE	no hit
RRAGC	E2QY04	Ras related GTP binding C OS=Canis lupus familiaris OX=9615 GN=RRAGC PE=4 SV=1	6.06	-0.38	Drops_noTJ_Ca_30min - Cyto_noTJ_noCa_0h	0.0581	0.238	FALSE	no hit
NSUN2	F1PRL0	NOP2/Sun RNA methyltransferase family member 2 OS=Canis lupus familiaris OX=9615 GN=NSUN2 PE=3 SV=2	6.36	-0.347	Drops_noTJ_Ca_30min - Cyto_noTJ_noCa_0h	0.0583	0.239	FALSE	no hit
GPRC5C	F1PLR3	G protein-coupled receptor class C group 5 member C OS=Canis lupus familiaris OX=9615 GN=GPRC5C PE=4 SV=2	5.84	0.388	Drops_noTJ_Ca_30min - Cyto_noTJ_noCa_0h	0.0585	0.239	FALSE	no hit
PTPN11	F1Q3J6	Tyrosine-protein phosphatase non-receptor type OS=Canis lupus familiaris OX=9615 GN=PTPN11 PE=3 SV=2	6.41	0.414	Drops_noTJ_Ca_30min - Cyto_noTJ_noCa_0h	0.0587	0.24	FALSE	no hit
APTX	F1PHH9|J9P6H4|P61797	Aprataxin OS=Canis lupus familiaris OX=9615 GN=APTX PE=4 SV=2|Aprataxin OS=Canis lupus familiaris OX=9615 GN=APTX PE=4 SV=1|Aprataxin OS=Canis lupus familiaris OX=9615 GN=APTX PE=2 SV=1	5.85	-0.375	Drops_noTJ_Ca_30min - Cyto_noTJ_noCa_0h	0.0588	0.24	FALSE	no hit
YAP1	J9NZR2	Yes associated protein 1 OS=Canis lupus familiaris OX=9615 GN=YAP1 PE=4 SV=1	6.15	0.483	Drops_noTJ_Ca_30min - Cyto_noTJ_noCa_0h	0.0588	0.24	FALSE	no hit
CBS	E2QXN9	Cystathionine beta-synthase OS=Canis lupus familiaris OX=9615 GN=CBS PE=3 SV=2	6.56	0.372	Drops_noTJ_Ca_30min - Cyto_noTJ_noCa_0h	0.059	0.24	FALSE	no hit
SEPTIN2	F1PEK5	Septin 2 OS=Canis lupus familiaris OX=9615 GN=SEPTIN2 PE=3 SV=2	6.36	0.331	Drops_noTJ_Ca_30min - Cyto_noTJ_noCa_0h	0.059	0.24	FALSE	no hit
HTT	F1P7Y7	Huntingtin OS=Canis lupus familiaris OX=9615 GN=HTT PE=4 SV=2	5.7	-0.336	Drops_noTJ_Ca_30min - Cyto_noTJ_noCa_0h	0.0592	0.24	FALSE	no hit
ASNA1	E2RSX0	Arsenical pump-driving ATPase OS=Canis lupus familiaris OX=9615 GN=ASNA1 PE=3 SV=2	6.11	-0.784	Drops_noTJ_Ca_30min - Cyto_noTJ_noCa_0h	0.0593	0.24	FALSE	no hit
DAO	E2QV61	D-amino acid oxidase OS=Canis lupus familiaris OX=9615 GN=DAO PE=4 SV=1	6.81	-0.368	Drops_noTJ_Ca_30min - Cyto_noTJ_noCa_0h	0.0593	0.24	FALSE	no hit
PEF1	F1Q385|J9P0W4	Penta-EF-hand domain containing 1 OS=Canis lupus familiaris OX=9615 GN=PEF1 PE=4 SV=2|Penta-EF-hand domain containing 1 OS=Canis lupus familiaris OX=9615 GN=PEF1 PE=4 SV=1	6.48	0.648	Drops_noTJ_Ca_30min - Cyto_noTJ_noCa_0h	0.0595	0.241	FALSE	no hit
MSN	E2R7F1	Moesin OS=Canis lupus familiaris OX=9615 GN=MSN PE=4 SV=2	6.73	0.52	Drops_noTJ_Ca_30min - Cyto_noTJ_noCa_0h	0.06	0.242	FALSE	no hit
GTF2H1	E2RCX0	General transcription factor IIH subunit 1 OS=Canis lupus familiaris OX=9615 GN=GTF2H1 PE=4 SV=2	5.46	-0.407	Drops_noTJ_Ca_30min - Cyto_noTJ_noCa_0h	0.06	0.242	FALSE	no hit
VPS52	Q5TJF0	Vacuolar protein sorting-associated protein 52 homolog OS=Canis lupus familiaris OX=9615 GN=VPS52 PE=3 SV=1	6.13	-0.456	Drops_noTJ_Ca_30min - Cyto_noTJ_noCa_0h	0.0601	0.242	FALSE	no hit
SNAP29	E2RBC7	Synaptosome associated protein 29 OS=Canis lupus familiaris OX=9615 GN=SNAP29 PE=4 SV=2	6.25	0.505	Drops_noTJ_Ca_30min - Cyto_noTJ_noCa_0h	0.0601	0.242	FALSE	no hit
UFL1	F1PF47	UFM1 specific ligase 1 OS=Canis lupus familiaris OX=9615 GN=UFL1 PE=4 SV=2	5.87	-0.495	Drops_noTJ_Ca_30min - Cyto_noTJ_noCa_0h	0.0605	0.243	FALSE	no hit
RNGTT	E2R9G2|J9NTU7	mRNA-capping enzyme OS=Canis lupus familiaris OX=9615 GN=RNGTT PE=3 SV=2|mRNA-capping enzyme OS=Canis lupus familiaris OX=9615 GN=RNGTT PE=3 SV=1	5.79	-0.385	Drops_noTJ_Ca_30min - Cyto_noTJ_noCa_0h	0.061	0.244	FALSE	no hit
TTC39A	F1PAL1	Uncharacterized protein OS=Canis lupus familiaris OX=9615 GN=TTC39A PE=4 SV=2	6.04	-0.515	Drops_noTJ_Ca_30min - Cyto_noTJ_noCa_0h	0.061	0.244	FALSE	no hit
TM9SF2	E2R5Z5	Transmembrane 9 superfamily member OS=Canis lupus familiaris OX=9615 GN=TM9SF2 PE=3 SV=2	6.47	0.412	Drops_noTJ_Ca_30min - Cyto_noTJ_noCa_0h	0.0611	0.245	FALSE	no hit
KPNA2	E2R6L9	Importin subunit alpha OS=Canis lupus familiaris OX=9615 GN=KPNA2 PE=3 SV=1	6.57	0.707	Drops_noTJ_Ca_30min - Cyto_noTJ_noCa_0h	0.0615	0.246	FALSE	no hit
AQR	F1PA16	RNA helicase aquarius OS=Canis lupus familiaris OX=9615 GN=AQR PE=3 SV=2	5.79	-0.365	Drops_noTJ_Ca_30min - Cyto_noTJ_noCa_0h	0.0617	0.246	FALSE	no hit
CYP20A1	F1PLQ3	Cytochrome P450 family 20 subfamily A member 1 OS=Canis lupus familiaris OX=9615 GN=CYP20A1 PE=4 SV=2	6.34	-0.409	Drops_noTJ_Ca_30min - Cyto_noTJ_noCa_0h	0.0619	0.247	FALSE	no hit
GALNT7|LOC102152620	F1PX34|F1Q3F3	Polypeptide N-acetylgalactosaminyltransferase OS=Canis lupus familiaris OX=9615 GN=GALNT7 PE=3 SV=2|Polypeptide N-acetylgalactosaminyltransferase OS=Canis lupus familiaris OX=9615 GN=LOC102152620 PE=3 SV=2	5.79	0.314	Drops_noTJ_Ca_30min - Cyto_noTJ_noCa_0h	0.0622	0.248	FALSE	no hit
RALA	J9NX28	RAS like proto-oncogene A OS=Canis lupus familiaris OX=9615 GN=RALA PE=4 SV=1	6.24	0.405	Drops_noTJ_Ca_30min - Cyto_noTJ_noCa_0h	0.0625	0.249	FALSE	no hit
GSTK1	J9NRV1	Glutathione S-transferase kappa OS=Canis lupus familiaris OX=9615 GN=GSTK1 PE=3 SV=1	5.58	-0.385	Drops_noTJ_Ca_30min - Cyto_noTJ_noCa_0h	0.0626	0.249	FALSE	no hit
THYN1	F1PBC6	Thymocyte nuclear protein 1 OS=Canis lupus familiaris OX=9615 GN=THYN1 PE=4 SV=2	5.73	-0.39	Drops_noTJ_Ca_30min - Cyto_noTJ_noCa_0h	0.0629	0.249	FALSE	no hit
TBC1D1	F1Q0K0|J9NWI4	TBC1 domain family member 1 OS=Canis lupus familiaris OX=9615 GN=TBC1D1 PE=4 SV=2|TBC1 domain family member 1 OS=Canis lupus familiaris OX=9615 GN=TBC1D1 PE=4 SV=1	5.53	-0.63	Drops_noTJ_Ca_30min - Cyto_noTJ_noCa_0h	0.0632	0.25	FALSE	no hit
ITGB3|GPIIIA	F1PPG5|O97702	Integrin beta OS=Canis lupus familiaris OX=9615 GN=ITGB3 PE=3 SV=1|Integrin beta OS=Canis lupus familiaris OX=9615 GN=GPIIIa PE=2 SV=1	6.91	0.457	Drops_noTJ_Ca_30min - Cyto_noTJ_noCa_0h	0.0635	0.25	FALSE	no hit
TNRC6B	J9JHC8	Uncharacterized protein OS=Canis lupus familiaris OX=9615 GN=TNRC6B PE=4 SV=1	6.43	0.332	Drops_noTJ_Ca_30min - Cyto_noTJ_noCa_0h	0.0635	0.25	FALSE	no hit
PRPF3	E2R4I0|J9P3I5	Pre-mRNA processing factor 3 OS=Canis lupus familiaris OX=9615 GN=PRPF3 PE=4 SV=1|Pre-mRNA processing factor 3 OS=Canis lupus familiaris OX=9615 GN=PRPF3 PE=4 SV=1	6.08	-0.324	Drops_noTJ_Ca_30min - Cyto_noTJ_noCa_0h	0.0637	0.25	FALSE	no hit
SDAD1	F6Y732	Protein SDA1 OS=Canis lupus familiaris OX=9615 GN=SDAD1 PE=3 SV=1	5.74	-0.376	Drops_noTJ_Ca_30min - Cyto_noTJ_noCa_0h	0.0637	0.25	FALSE	no hit
GMPPB	F6X690	GDP-mannose pyrophosphorylase B OS=Canis lupus familiaris OX=9615 GN=GMPPB PE=4 SV=1	5.88	0.409	Drops_noTJ_Ca_30min - Cyto_noTJ_noCa_0h	0.0637	0.25	FALSE	no hit
TSG101	E2RGP6	Tumor susceptibility 101 OS=Canis lupus familiaris OX=9615 GN=TSG101 PE=4 SV=2	6.47	0.342	Drops_noTJ_Ca_30min - Cyto_noTJ_noCa_0h	0.0637	0.25	FALSE	no hit
RFFL	E2RNX6|E2RNX9	Uncharacterized protein OS=Canis lupus familiaris OX=9615 GN=RFFL PE=4 SV=2|Uncharacterized protein OS=Canis lupus familiaris OX=9615 GN=RFFL PE=4 SV=2	5.6	0.474	Drops_noTJ_Ca_30min - Cyto_noTJ_noCa_0h	0.0637	0.25	FALSE	no hit
L1CAM	E2R2V6	L1 cell adhesion molecule OS=Canis lupus familiaris OX=9615 GN=L1CAM PE=4 SV=1	6.12	-0.48	Drops_noTJ_Ca_30min - Cyto_noTJ_noCa_0h	0.0639	0.251	FALSE	no hit
KDM4A	E2RFE0	Lysine demethylase 4A OS=Canis lupus familiaris OX=9615 GN=KDM4A PE=4 SV=1	5.54	0.405	Drops_noTJ_Ca_30min - Cyto_noTJ_noCa_0h	0.0639	0.251	FALSE	no hit
FAM207A	E2QWH0	Family with sequence similarity 207 member A OS=Canis lupus familiaris OX=9615 GN=FAM207A PE=4 SV=2	5.52	0.409	Drops_noTJ_Ca_30min - Cyto_noTJ_noCa_0h	0.0641	0.251	FALSE	no hit
ANXA3	E2R0N3	Annexin OS=Canis lupus familiaris OX=9615 GN=ANXA3 PE=3 SV=1	6.34	-0.423	Drops_noTJ_Ca_30min - Cyto_noTJ_noCa_0h	0.0641	0.251	FALSE	no hit
RAPGEF1	F1PH97|J9P726	Rap guanine nucleotide exchange factor 1 OS=Canis lupus familiaris OX=9615 GN=RAPGEF1 PE=4 SV=2|Rap guanine nucleotide exchange factor 1 OS=Canis lupus familiaris OX=9615 GN=RAPGEF1 PE=4 SV=1	5.37	0.572	Drops_noTJ_Ca_30min - Cyto_noTJ_noCa_0h	0.0645	0.252	FALSE	no hit
USP40	J9NW20	Uncharacterized protein OS=Canis lupus familiaris OX=9615 GN=USP40 PE=4 SV=1	5.72	0.467	Drops_noTJ_Ca_30min - Cyto_noTJ_noCa_0h	0.0646	0.252	FALSE	no hit
CCAR2	E2RKJ1	Cell cycle and apoptosis regulator 2 OS=Canis lupus familiaris OX=9615 GN=CCAR2 PE=4 SV=2	6.26	-0.377	Drops_noTJ_Ca_30min - Cyto_noTJ_noCa_0h	0.0647	0.252	FALSE	no hit
TMEM109	J9P616	Transmembrane protein 109 OS=Canis lupus familiaris OX=9615 GN=TMEM109 PE=4 SV=1	5.99	0.502	Drops_noTJ_Ca_30min - Cyto_noTJ_noCa_0h	0.0647	0.252	FALSE	no hit
USO1	E2R8C6	USO1 vesicle transport factor OS=Canis lupus familiaris OX=9615 GN=USO1 PE=4 SV=2	6.84	-0.484	Drops_noTJ_Ca_30min - Cyto_noTJ_noCa_0h	0.065	0.253	FALSE	no hit
MARS	F6XD28	Methionyl-tRNA synthetase OS=Canis lupus familiaris OX=9615 GN=MARS PE=3 SV=1	6.61	-0.467	Drops_noTJ_Ca_30min - Cyto_noTJ_noCa_0h	0.0657	0.255	FALSE	no hit
FKBP8	E2RNZ0|J9NV07|J9P6P2	Peptidylprolyl isomerase OS=Canis lupus familiaris OX=9615 GN=FKBP8 PE=4 SV=2|Peptidylprolyl isomerase OS=Canis lupus familiaris OX=9615 GN=FKBP8 PE=4 SV=1|Peptidylprolyl isomerase OS=Canis lupus familiaris OX=9615 GN=FKBP8 PE=4 SV=1	6.44	-0.345	Drops_noTJ_Ca_30min - Cyto_noTJ_noCa_0h	0.0659	0.255	FALSE	no hit
HNRNPLL	J9P3Y8	Heterogeneous nuclear ribonucleoprotein L like OS=Canis lupus familiaris OX=9615 GN=HNRNPLL PE=4 SV=1	6.28	-0.407	Drops_noTJ_Ca_30min - Cyto_noTJ_noCa_0h	0.0659	0.255	FALSE	no hit
SIGIRR	F1PY07	Single Ig and TIR domain containing OS=Canis lupus familiaris OX=9615 GN=SIGIRR PE=4 SV=2	5.49	-0.563	Drops_noTJ_Ca_30min - Cyto_noTJ_noCa_0h	0.066	0.255	FALSE	no hit
FXR2	E2R2H9	FMR1 autosomal homolog 2 OS=Canis lupus familiaris OX=9615 GN=FXR2 PE=4 SV=1	5.91	0.363	Drops_noTJ_Ca_30min - Cyto_noTJ_noCa_0h	0.066	0.255	FALSE	no hit
GNAS	P63091	Guanine nucleotide-binding protein G(s) subunit alpha OS=Canis lupus familiaris OX=9615 GN=GNAS PE=2 SV=1	6.48	-0.357	Drops_noTJ_Ca_30min - Cyto_noTJ_noCa_0h	0.0661	0.255	FALSE	no hit
CD2AP	F1PUU5	CD2 associated protein OS=Canis lupus familiaris OX=9615 GN=CD2AP PE=4 SV=2	6.71	0.4	Drops_noTJ_Ca_30min - Cyto_noTJ_noCa_0h	0.0661	0.255	FALSE	no hit
NAA25	E2RS42	N(alpha)-acetyltransferase 25, NatB auxiliary subunit OS=Canis lupus familiaris OX=9615 GN=NAA25 PE=4 SV=1	5.57	-0.441	Drops_noTJ_Ca_30min - Cyto_noTJ_noCa_0h	0.0665	0.255	FALSE	no hit
ITGA2	E2REA9	Integrin subunit alpha 2 OS=Canis lupus familiaris OX=9615 GN=ITGA2 PE=3 SV=2	6.29	0.341	Drops_noTJ_Ca_30min - Cyto_noTJ_noCa_0h	0.0665	0.255	FALSE	no hit
DPYD	E2RSQ9	Dihydropyrimidine dehydrogenase [NADP(+)] OS=Canis lupus familiaris OX=9615 GN=DPYD PE=3 SV=2	5.48	-0.444	Drops_noTJ_Ca_30min - Cyto_noTJ_noCa_0h	0.0665	0.255	FALSE	no hit
COPA	F1PU93	Coatomer subunit alpha OS=Canis lupus familiaris OX=9615 GN=COPA PE=4 SV=2	6.92	-0.436	Drops_noTJ_Ca_30min - Cyto_noTJ_noCa_0h	0.0666	0.255	FALSE	no hit
IMPA1	J9P7W8	Inositol-1-monophosphatase OS=Canis lupus familiaris OX=9615 GN=IMPA1 PE=3 SV=1	5.84	-0.445	Drops_noTJ_Ca_30min - Cyto_noTJ_noCa_0h	0.0666	0.255	FALSE	no hit
WDR92	F1PZ86	Uncharacterized protein OS=Canis lupus familiaris OX=9615 GN=WDR92 PE=4 SV=2	5.72	0.37	Drops_noTJ_Ca_30min - Cyto_noTJ_noCa_0h	0.0667	0.255	FALSE	no hit
UQCRC1	E2RSI5	Ubiquinol-cytochrome c reductase core protein 1 OS=Canis lupus familiaris OX=9615 GN=UQCRC1 PE=4 SV=2	6.22	0.48	Drops_noTJ_Ca_30min - Cyto_noTJ_noCa_0h	0.0668	0.255	FALSE	no hit
HMGCL	E2RFD0|J9P3K8	3-hydroxy-3-methylglutaryl-CoA lyase OS=Canis lupus familiaris OX=9615 GN=HMGCL PE=4 SV=1|3-hydroxy-3-methylglutaryl-CoA lyase OS=Canis lupus familiaris OX=9615 GN=HMGCL PE=4 SV=1	6.18	-0.369	Drops_noTJ_Ca_30min - Cyto_noTJ_noCa_0h	0.0671	0.256	FALSE	no hit
TPM1	F1P916	Tropomyosin 1 OS=Canis lupus familiaris OX=9615 GN=TPM1 PE=3 SV=2	6.23	0.319	Drops_noTJ_Ca_30min - Cyto_noTJ_noCa_0h	0.0672	0.256	FALSE	no hit
COPG2	F1PHS7	Coatomer subunit gamma OS=Canis lupus familiaris OX=9615 GN=COPG2 PE=3 SV=2	6.2	-0.466	Drops_noTJ_Ca_30min - Cyto_noTJ_noCa_0h	0.0672	0.256	FALSE	no hit
PHLDB2	E2RDB9	Pleckstrin homology like domain family B member 2 OS=Canis lupus familiaris OX=9615 GN=PHLDB2 PE=4 SV=2	6.66	-0.369	Drops_noTJ_Ca_30min - Cyto_noTJ_noCa_0h	0.0673	0.256	FALSE	no hit
ZWILCH	E2RC17	Zwilch kinetochore protein OS=Canis lupus familiaris OX=9615 GN=ZWILCH PE=4 SV=2	5.58	0.44	Drops_noTJ_Ca_30min - Cyto_noTJ_noCa_0h	0.0674	0.256	FALSE	no hit
UBXN1	E2RGS7|J9NVT9	UBX domain protein 1 OS=Canis lupus familiaris OX=9615 GN=UBXN1 PE=4 SV=1|UBX domain protein 1 OS=Canis lupus familiaris OX=9615 GN=UBXN1 PE=4 SV=1	5.62	0.509	Drops_noTJ_Ca_30min - Cyto_noTJ_noCa_0h	0.0674	0.256	FALSE	no hit
XPO4	E2QUP6|J9P881	Exportin 4 OS=Canis lupus familiaris OX=9615 GN=XPO4 PE=4 SV=2|Exportin 4 OS=Canis lupus familiaris OX=9615 GN=XPO4 PE=4 SV=1	5.65	-0.418	Drops_noTJ_Ca_30min - Cyto_noTJ_noCa_0h	0.0676	0.256	FALSE	no hit
CCDC124	E2RLW5	Uncharacterized protein OS=Canis lupus familiaris OX=9615 GN=CCDC124 PE=4 SV=1	5.95	0.456	Drops_noTJ_Ca_30min - Cyto_noTJ_noCa_0h	0.0676	0.256	FALSE	no hit
IARS	F1PLJ9	Isoleucyl-tRNA synthetase OS=Canis lupus familiaris OX=9615 GN=IARS PE=3 SV=2	6.89	-0.439	Drops_noTJ_Ca_30min - Cyto_noTJ_noCa_0h	0.0677	0.256	FALSE	no hit
PRPF31	F1PKI0	Pre-mRNA processing factor 31 OS=Canis lupus familiaris OX=9615 GN=PRPF31 PE=4 SV=2	6.08	-0.337	Drops_noTJ_Ca_30min - Cyto_noTJ_noCa_0h	0.0677	0.256	FALSE	no hit
PXN	F1PUT6	Paxillin OS=Canis lupus familiaris OX=9615 GN=PXN PE=4 SV=1	6.7	0.42	Drops_noTJ_Ca_30min - Cyto_noTJ_noCa_0h	0.0678	0.256	FALSE	no hit
FSCN1	F1PYU3	Fascin OS=Canis lupus familiaris OX=9615 GN=FSCN1 PE=3 SV=2	5.75	0.436	Drops_noTJ_Ca_30min - Cyto_noTJ_noCa_0h	0.0679	0.256	FALSE	no hit
RCL1	E2RAG1	RNA terminal phosphate cyclase like 1 OS=Canis lupus familiaris OX=9615 GN=RCL1 PE=4 SV=1	5.88	-0.524	Drops_noTJ_Ca_30min - Cyto_noTJ_noCa_0h	0.0679	0.256	FALSE	no hit
PM20D2	E2R4R8	Peptidase M20 domain-containing protein 2 OS=Canis lupus familiaris OX=9615 GN=PM20D2 PE=3 SV=2	5.56	0.353	Drops_noTJ_Ca_30min - Cyto_noTJ_noCa_0h	0.0684	0.257	FALSE	no hit
ABLIM1	F1PWQ6|J9P5B6	Actin binding LIM protein 1 OS=Canis lupus familiaris OX=9615 GN=ABLIM1 PE=4 SV=2|Actin binding LIM protein 1 OS=Canis lupus familiaris OX=9615 GN=ABLIM1 PE=4 SV=1	6.51	0.32	Drops_noTJ_Ca_30min - Cyto_noTJ_noCa_0h	0.0686	0.258	FALSE	no hit
PRMT7	F1PA95	Protein arginine N-methyltransferase OS=Canis lupus familiaris OX=9615 GN=PRMT7 PE=3 SV=2	5.79	0.324	Drops_noTJ_Ca_30min - Cyto_noTJ_noCa_0h	0.0689	0.258	FALSE	no hit
PDXDC1	F1PRF8	Uncharacterized protein OS=Canis lupus familiaris OX=9615 GN=PDXDC1 PE=4 SV=2	6.37	-0.718	Drops_noTJ_Ca_30min - Cyto_noTJ_noCa_0h	0.0696	0.26	FALSE	no hit
CTH	E2RDY8	Cystathionine gamma-lyase OS=Canis lupus familiaris OX=9615 GN=CTH PE=3 SV=1	6.14	0.37	Drops_noTJ_Ca_30min - Cyto_noTJ_noCa_0h	0.0696	0.26	FALSE	no hit
NDUFA10	E2RIG0	NADH dehydrogenase [ubiquinone] 1 alpha subcomplex subunit 10, mitochondrial OS=Canis lupus familiaris OX=9615 GN=NDUFA10 PE=3 SV=2	5.8	-0.325	Drops_noTJ_Ca_30min - Cyto_noTJ_noCa_0h	0.0697	0.26	FALSE	no hit
CASP8	Q38JA9	Caspase 8 OS=Canis lupus familiaris OX=9615 GN=CASP8 PE=2 SV=1	6.73	0.325	Drops_noTJ_Ca_30min - Cyto_noTJ_noCa_0h	0.0698	0.26	FALSE	no hit
MAPK13	E2RKA7	Mitogen-activated protein kinase OS=Canis lupus familiaris OX=9615 GN=MAPK13 PE=4 SV=2	5.39	-0.428	Drops_noTJ_Ca_30min - Cyto_noTJ_noCa_0h	0.0699	0.26	FALSE	no hit
RPS20	J9P9Z7	Uncharacterized protein OS=Canis lupus familiaris OX=9615 GN=RPS20 PE=3 SV=1	7.15	-0.403	Drops_noTJ_Ca_30min - Cyto_noTJ_noCa_0h	0.07	0.26	FALSE	no hit
CLIP1	E2QWB0|E2QWD0	CAP-Gly domain containing linker protein 1 OS=Canis lupus familiaris OX=9615 GN=CLIP1 PE=4 SV=2|CAP-Gly domain containing linker protein 1 OS=Canis lupus familiaris OX=9615 GN=CLIP1 PE=4 SV=2	6.42	0.432	Drops_noTJ_Ca_30min - Cyto_noTJ_noCa_0h	0.07	0.26	FALSE	no hit
SH3RF1	F1Q3X8	SH3 domain containing ring finger 1 OS=Canis lupus familiaris OX=9615 GN=SH3RF1 PE=4 SV=2	5.76	0.342	Drops_noTJ_Ca_30min - Cyto_noTJ_noCa_0h	0.0701	0.26	FALSE	no hit
DIS3	E2RNY6	DIS3 homolog, exosome endoribonuclease and 3'-5' exoribonuclease OS=Canis lupus familiaris OX=9615 GN=DIS3 PE=3 SV=1	6.14	-0.413	Drops_noTJ_Ca_30min - Cyto_noTJ_noCa_0h	0.0701	0.26	FALSE	no hit
FLII	F1PUU4	FLII, actin remodeling protein OS=Canis lupus familiaris OX=9615 GN=FLII PE=4 SV=2	6.55	-0.36	Drops_noTJ_Ca_30min - Cyto_noTJ_noCa_0h	0.0704	0.261	FALSE	no hit
ERGIC1	E2QTE3	Endoplasmic reticulum-golgi intermediate compartment 1 OS=Canis lupus familiaris OX=9615 GN=ERGIC1 PE=4 SV=1	6.04	0.455	Drops_noTJ_Ca_30min - Cyto_noTJ_noCa_0h	0.0704	0.261	FALSE	no hit
KHSRP	F6Y140	KH-type splicing regulatory protein OS=Canis lupus familiaris OX=9615 GN=KHSRP PE=4 SV=1	6.91	0.377	Drops_noTJ_Ca_30min - Cyto_noTJ_noCa_0h	0.0704	0.261	FALSE	no hit
VRK1	E2RCN2	VRK serine/threonine kinase 1 OS=Canis lupus familiaris OX=9615 GN=VRK1 PE=3 SV=2	5.64	-0.495	Drops_noTJ_Ca_30min - Cyto_noTJ_noCa_0h	0.0705	0.261	FALSE	no hit
GSTP1	F1Q0J0	Uncharacterized protein OS=Canis lupus familiaris OX=9615 GN=GSTP1 PE=4 SV=2	5.69	0.474	Drops_noTJ_Ca_30min - Cyto_noTJ_noCa_0h	0.0706	0.261	FALSE	no hit
FEN1	J9PB88	Flap endonuclease 1 OS=Canis lupus familiaris OX=9615 GN=FEN1 PE=3 SV=1	6.11	-0.763	Drops_noTJ_Ca_30min - Cyto_noTJ_noCa_0h	0.0707	0.261	FALSE	no hit
DNAJB1	E2R9D7	DnaJ heat shock protein family (Hsp40) member B1 OS=Canis lupus familiaris OX=9615 GN=DNAJB1 PE=4 SV=1	6.32	-0.51	Drops_noTJ_Ca_30min - Cyto_noTJ_noCa_0h	0.0711	0.261	FALSE	no hit
ENSA	E2RSU6	Endosulfine alpha OS=Canis lupus familiaris OX=9615 GN=ENSA PE=3 SV=1	6.22	0.51	Drops_noTJ_Ca_30min - Cyto_noTJ_noCa_0h	0.0711	0.261	FALSE	no hit
RALB	E2RLB2	RAS like proto-oncogene B OS=Canis lupus familiaris OX=9615 GN=RALB PE=4 SV=1	5.44	0.312	Drops_noTJ_Ca_30min - Cyto_noTJ_noCa_0h	0.0711	0.261	FALSE	no hit
MYCBP	J9P9G9	Uncharacterized protein OS=Canis lupus familiaris OX=9615 GN=MYCBP PE=4 SV=1	5.67	0.518	Drops_noTJ_Ca_30min - Cyto_noTJ_noCa_0h	0.0711	0.261	FALSE	no hit
CCT6A	E2RLL6	Chaperonin containing TCP1 subunit 6A OS=Canis lupus familiaris OX=9615 GN=CCT6A PE=3 SV=2	7.14	-0.431	Drops_noTJ_Ca_30min - Cyto_noTJ_noCa_0h	0.0711	0.261	FALSE	no hit
RRP1	J9NWY3	Ribosomal RNA processing 1 OS=Canis lupus familiaris OX=9615 GN=RRP1 PE=4 SV=1	6.26	-0.553	Drops_noTJ_Ca_30min - Cyto_noTJ_noCa_0h	0.0713	0.261	FALSE	no hit
CHMP5	E2RLV2	Uncharacterized protein OS=Canis lupus familiaris OX=9615 GN=CHMP5 PE=4 SV=1	6.13	0.434	Drops_noTJ_Ca_30min - Cyto_noTJ_noCa_0h	0.0713	0.261	FALSE	no hit
USP32	F1PDR8	Ubiquitin specific peptidase 32 OS=Canis lupus familiaris OX=9615 GN=USP32 PE=3 SV=2	5.6	0.451	Drops_noTJ_Ca_30min - Cyto_noTJ_noCa_0h	0.0715	0.261	FALSE	no hit
RPL28	E2R0A6	Ribosomal protein L28 OS=Canis lupus familiaris OX=9615 GN=RPL28 PE=4 SV=1	7.9	-0.608	Drops_noTJ_Ca_30min - Cyto_noTJ_noCa_0h	0.0716	0.261	FALSE	no hit
RPS6KB1	E2RMD8	Ribosomal protein S6 kinase OS=Canis lupus familiaris OX=9615 GN=RPS6KB1 PE=3 SV=2	5.73	-0.351	Drops_noTJ_Ca_30min - Cyto_noTJ_noCa_0h	0.0716	0.261	FALSE	no hit
NOL11	E2R2J0	Nucleolar protein 11 OS=Canis lupus familiaris OX=9615 GN=NOL11 PE=4 SV=1	6.07	-0.413	Drops_noTJ_Ca_30min - Cyto_noTJ_noCa_0h	0.0721	0.262	FALSE	no hit
COL4A2	F1Q129	Collagen type IV alpha 2 chain OS=Canis lupus familiaris OX=9615 GN=COL4A2 PE=4 SV=2	6.14	0.838	Drops_noTJ_Ca_30min - Cyto_noTJ_noCa_0h	0.0721	0.262	FALSE	no hit
MYO18A	F6Y037	Myosin XVIIIA OS=Canis lupus familiaris OX=9615 GN=MYO18A PE=3 SV=1	6.13	-0.36	Drops_noTJ_Ca_30min - Cyto_noTJ_noCa_0h	0.0722	0.262	FALSE	no hit
BMI1	E2RTM4	Uncharacterized protein OS=Canis lupus familiaris OX=9615 GN=BMI1 PE=4 SV=2	5.99	-0.375	Drops_noTJ_Ca_30min - Cyto_noTJ_noCa_0h	0.0722	0.262	FALSE	no hit
TACC2	F1PV31|J9P6D2	Transforming acidic coiled-coil containing protein 2 OS=Canis lupus familiaris OX=9615 GN=TACC2 PE=4 SV=2|Transforming acidic coiled-coil containing protein 2 OS=Canis lupus familiaris OX=9615 GN=TACC2 PE=4 SV=1	5.73	0.431	Drops_noTJ_Ca_30min - Cyto_noTJ_noCa_0h	0.0726	0.263	FALSE	no hit
HCCS	E2R7M2	Cytochrome c heme lyase OS=Canis lupus familiaris OX=9615 GN=HCCS PE=3 SV=1	6.15	0.389	Drops_noTJ_Ca_30min - Cyto_noTJ_noCa_0h	0.0732	0.264	FALSE	no hit
PHF6	E2R7S2|J9NTC9	PHD finger protein 6 OS=Canis lupus familiaris OX=9615 GN=PHF6 PE=4 SV=2|PHD finger protein 6 OS=Canis lupus familiaris OX=9615 GN=PHF6 PE=4 SV=1	5.81	-0.344	Drops_noTJ_Ca_30min - Cyto_noTJ_noCa_0h	0.0732	0.264	FALSE	no hit
RBM34	E2R3E1|J9NU83	RNA binding motif protein 34 OS=Canis lupus familiaris OX=9615 GN=RBM34 PE=4 SV=1|RNA binding motif protein 34 OS=Canis lupus familiaris OX=9615 GN=RBM34 PE=4 SV=1	5.55	-0.507	Drops_noTJ_Ca_30min - Cyto_noTJ_noCa_0h	0.0732	0.264	FALSE	no hit
PRMT1	F6XFY9	Protein arginine methyltransferase 1 OS=Canis lupus familiaris OX=9615 GN=PRMT1 PE=3 SV=1	6.87	0.353	Drops_noTJ_Ca_30min - Cyto_noTJ_noCa_0h	0.0732	0.264	FALSE	no hit
STARD7	F1PW63	StAR related lipid transfer domain containing 7 OS=Canis lupus familiaris OX=9615 GN=STARD7 PE=4 SV=2	5.56	0.346	Drops_noTJ_Ca_30min - Cyto_noTJ_noCa_0h	0.0732	0.264	FALSE	no hit
DOCK9	F1PNV3	Dedicator of cytokinesis 9 OS=Canis lupus familiaris OX=9615 GN=DOCK9 PE=3 SV=2	5.73	-0.341	Drops_noTJ_Ca_30min - Cyto_noTJ_noCa_0h	0.0735	0.264	FALSE	no hit
SAV1	E2RFL9	Salvador family WW domain containing protein 1 OS=Canis lupus familiaris OX=9615 GN=SAV1 PE=4 SV=2	5.4	0.33	Drops_noTJ_Ca_30min - Cyto_noTJ_noCa_0h	0.0735	0.264	FALSE	no hit
AKT1S1	E2R0X9	AKT1 substrate 1 OS=Canis lupus familiaris OX=9615 GN=AKT1S1 PE=4 SV=1	5.99	0.377	Drops_noTJ_Ca_30min - Cyto_noTJ_noCa_0h	0.0735	0.264	FALSE	no hit
RACGAP1	J9NSX3	Rac GTPase activating protein 1 OS=Canis lupus familiaris OX=9615 GN=RACGAP1 PE=4 SV=1	6.33	0.655	Drops_noTJ_Ca_30min - Cyto_noTJ_noCa_0h	0.0736	0.264	FALSE	no hit
RABGAP1L	F1PC02	Uncharacterized protein OS=Canis lupus familiaris OX=9615 GN=RABGAP1L PE=4 SV=2	5.63	-0.449	Drops_noTJ_Ca_30min - Cyto_noTJ_noCa_0h	0.0739	0.265	FALSE	no hit
ARMH3	E2RL28	Armadillo-like helical domain containing 3 OS=Canis lupus familiaris OX=9615 GN=ARMH3 PE=4 SV=2	5.63	-0.544	Drops_noTJ_Ca_30min - Cyto_noTJ_noCa_0h	0.074	0.265	FALSE	no hit
PVR	F1PVS7	Uncharacterized protein OS=Canis lupus familiaris OX=9615 GN=PVR PE=4 SV=2	5.86	0.372	Drops_noTJ_Ca_30min - Cyto_noTJ_noCa_0h	0.074	0.265	FALSE	no hit
FAM120A	F1PP26	Family with sequence similarity 120A OS=Canis lupus familiaris OX=9615 GN=FAM120A PE=4 SV=2	6.43	0.395	Drops_noTJ_Ca_30min - Cyto_noTJ_noCa_0h	0.0741	0.265	FALSE	no hit
DAAM1	E2R292	Dishevelled associated activator of morphogenesis 1 OS=Canis lupus familiaris OX=9615 GN=DAAM1 PE=4 SV=2	5.34	-0.511	Drops_noTJ_Ca_30min - Cyto_noTJ_noCa_0h	0.0742	0.265	FALSE	no hit
APPL1	E2R6J0	Adaptor protein, phosphotyrosine interacting with PH domain and leucine zipper 1 OS=Canis lupus familiaris OX=9615 GN=APPL1 PE=4 SV=1	6.36	-0.381	Drops_noTJ_Ca_30min - Cyto_noTJ_noCa_0h	0.0743	0.265	FALSE	no hit
PUS7	E2RAX2	Uncharacterized protein OS=Canis lupus familiaris OX=9615 GN=PUS7 PE=4 SV=2	5.52	-0.412	Drops_noTJ_Ca_30min - Cyto_noTJ_noCa_0h	0.0746	0.266	FALSE	no hit
CENPC	F1PXT0|F1PXT1	Centromere protein C OS=Canis lupus familiaris OX=9615 GN=CENPC PE=4 SV=2|Centromere protein C OS=Canis lupus familiaris OX=9615 GN=CENPC PE=4 SV=2	5.47	-0.518	Drops_noTJ_Ca_30min - Cyto_noTJ_noCa_0h	0.0746	0.266	FALSE	no hit
GNL1	E2R3G2	Uncharacterized protein OS=Canis lupus familiaris OX=9615 GN=GNL1 PE=4 SV=1	5.98	-0.373	Drops_noTJ_Ca_30min - Cyto_noTJ_noCa_0h	0.0748	0.266	FALSE	no hit
P4HA1	E2RLA2|E2RLB8	Prolyl 4-hydroxylase subunit alpha 1 OS=Canis lupus familiaris OX=9615 GN=P4HA1 PE=4 SV=2|Prolyl 4-hydroxylase subunit alpha 1 OS=Canis lupus familiaris OX=9615 GN=P4HA1 PE=4 SV=2	6.53	0.436	Drops_noTJ_Ca_30min - Cyto_noTJ_noCa_0h	0.075	0.266	FALSE	no hit
PRRC2A	E2RQE3	Proline rich coiled-coil 2A OS=Canis lupus familiaris OX=9615 GN=PRRC2A PE=4 SV=2	6.11	0.341	Drops_noTJ_Ca_30min - Cyto_noTJ_noCa_0h	0.0752	0.267	FALSE	no hit
MANBA	F1PLE9	Mannosidase beta OS=Canis lupus familiaris OX=9615 GN=MANBA PE=4 SV=2	5.75	-0.476	Drops_noTJ_Ca_30min - Cyto_noTJ_noCa_0h	0.0753	0.267	FALSE	no hit
ANKZF1	E2RH72|J9NYX5	Ankyrin repeat and zinc finger domain containing 1 OS=Canis lupus familiaris OX=9615 GN=ANKZF1 PE=4 SV=2|Ankyrin repeat and zinc finger domain containing 1 OS=Canis lupus familiaris OX=9615 GN=ANKZF1 PE=4 SV=1	5.76	0.309	Drops_noTJ_Ca_30min - Cyto_noTJ_noCa_0h	0.0755	0.267	FALSE	no hit
SMARCA5	E2QWV0	SWI/SNF related, matrix associated, actin dependent regulator of chromatin, subfamily a, member 5 OS=Canis lupus familiaris OX=9615 GN=SMARCA5 PE=4 SV=1	6.43	-0.341	Drops_noTJ_Ca_30min - Cyto_noTJ_noCa_0h	0.0756	0.267	FALSE	no hit
F1PK62	F1PK62	Peptidyl-prolyl cis-trans isomerase OS=Canis lupus familiaris OX=9615 PE=3 SV=1	6.29	0.436	Drops_noTJ_Ca_30min - Cyto_noTJ_noCa_0h	0.0758	0.268	FALSE	no hit
RPL27A|F1PWI8	E2RI34|F1PWI8|F1Q0S5	Uncharacterized protein OS=Canis lupus familiaris OX=9615 GN=RPL27A PE=3 SV=1|Uncharacterized protein OS=Canis lupus familiaris OX=9615 PE=4 SV=2|Uncharacterized protein OS=Canis lupus familiaris OX=9615 GN=RPL27A PE=3 SV=2	6.95	-0.386	Drops_noTJ_Ca_30min - Cyto_noTJ_noCa_0h	0.076	0.268	FALSE	no hit
RPL14	F1PF85	Uncharacterized protein OS=Canis lupus familiaris OX=9615 GN=RPL14 PE=4 SV=2	7.87	-0.61	Drops_noTJ_Ca_30min - Cyto_noTJ_noCa_0h	0.076	0.268	FALSE	no hit
ST13	E2RMC1	ST13, Hsp70 interacting protein OS=Canis lupus familiaris OX=9615 GN=ST13 PE=4 SV=2	6.72	0.372	Drops_noTJ_Ca_30min - Cyto_noTJ_noCa_0h	0.0761	0.268	FALSE	no hit
CKAP5	E2RSW0	Cytoskeleton associated protein 5 OS=Canis lupus familiaris OX=9615 GN=CKAP5 PE=4 SV=2	6.67	-0.435	Drops_noTJ_Ca_30min - Cyto_noTJ_noCa_0h	0.0765	0.269	FALSE	no hit
CFAP298	F6UTN0	Uncharacterized protein OS=Canis lupus familiaris OX=9615 GN=CFAP298 PE=4 SV=1	5.92	-0.305	Drops_noTJ_Ca_30min - Cyto_noTJ_noCa_0h	0.0766	0.269	FALSE	no hit
BIRC6	F1PN38	Baculoviral IAP repeat containing 6 OS=Canis lupus familiaris OX=9615 GN=BIRC6 PE=4 SV=2	5.79	0.473	Drops_noTJ_Ca_30min - Cyto_noTJ_noCa_0h	0.0767	0.269	FALSE	no hit
CDK5	E2RGN2	Cyclin dependent kinase 5 OS=Canis lupus familiaris OX=9615 GN=CDK5 PE=3 SV=2	5.85	-0.337	Drops_noTJ_Ca_30min - Cyto_noTJ_noCa_0h	0.0769	0.27	FALSE	no hit
PGAM5	E2R7R9	PGAM family member 5, mitochondrial serine/threonine protein phosphatase OS=Canis lupus familiaris OX=9615 GN=PGAM5 PE=4 SV=2	6.3	0.381	Drops_noTJ_Ca_30min - Cyto_noTJ_noCa_0h	0.0772	0.27	FALSE	no hit
FARP1	E2REU8	FERM, ARH/RhoGEF and pleckstrin domain protein 1 OS=Canis lupus familiaris OX=9615 GN=FARP1 PE=4 SV=2	5.99	-0.407	Drops_noTJ_Ca_30min - Cyto_noTJ_noCa_0h	0.0772	0.27	FALSE	no hit
RPL29	E2RHF5	Uncharacterized protein OS=Canis lupus familiaris OX=9615 GN=RPL29 PE=4 SV=2	7.42	-0.866	Drops_noTJ_Ca_30min - Cyto_noTJ_noCa_0h	0.0773	0.27	FALSE	no hit
ISOC1	E2R0P3	Isochorismatase domain containing 1 OS=Canis lupus familiaris OX=9615 GN=ISOC1 PE=4 SV=1	6.35	0.463	Drops_noTJ_Ca_30min - Cyto_noTJ_noCa_0h	0.0774	0.27	FALSE	no hit
ERLEC1	F1PXW9	Endoplasmic reticulum lectin 1 OS=Canis lupus familiaris OX=9615 GN=ERLEC1 PE=4 SV=2	5.63	0.352	Drops_noTJ_Ca_30min - Cyto_noTJ_noCa_0h	0.0774	0.27	FALSE	no hit
H2AFY	E2RCZ6|E2RCZ7	Core histone macro-H2A OS=Canis lupus familiaris OX=9615 GN=H2AFY PE=4 SV=2|Core histone macro-H2A OS=Canis lupus familiaris OX=9615 GN=H2AFY PE=4 SV=1	6.41	-0.38	Drops_noTJ_Ca_30min - Cyto_noTJ_noCa_0h	0.0775	0.27	FALSE	no hit
LARS	F1PZP6	Leucyl-tRNA synthetase OS=Canis lupus familiaris OX=9615 GN=LARS PE=3 SV=2	6.68	-0.426	Drops_noTJ_Ca_30min - Cyto_noTJ_noCa_0h	0.0779	0.27	FALSE	no hit
ATIC	F1P797	5-aminoimidazole-4-carboxamide ribonucleotide formyltransferase/IMP cyclohydrolase OS=Canis lupus familiaris OX=9615 GN=ATIC PE=3 SV=2	6.47	-0.743	Drops_noTJ_Ca_30min - Cyto_noTJ_noCa_0h	0.078	0.27	FALSE	no hit
PGRMC1	E2RJW8	Progesterone receptor membrane component 1 OS=Canis lupus familiaris OX=9615 GN=PGRMC1 PE=3 SV=1	6.35	0.398	Drops_noTJ_Ca_30min - Cyto_noTJ_noCa_0h	0.078	0.27	FALSE	no hit
SEC31A	F6UL20|J9NRG5	SEC31 homolog A, COPII coat complex component OS=Canis lupus familiaris OX=9615 GN=SEC31A PE=4 SV=1|SEC31 homolog A, COPII coat complex component OS=Canis lupus familiaris OX=9615 GN=SEC31A PE=4 SV=1	6.79	0.337	Drops_noTJ_Ca_30min - Cyto_noTJ_noCa_0h	0.078	0.27	FALSE	no hit
PPP2R1A	F1PX75	Protein phosphatase 2 scaffold subunit Aalpha OS=Canis lupus familiaris OX=9615 GN=PPP2R1A PE=4 SV=2	6.95	-0.347	Drops_noTJ_Ca_30min - Cyto_noTJ_noCa_0h	0.0782	0.27	FALSE	no hit
FBL	F1PQN3	Fibrillarin OS=Canis lupus familiaris OX=9615 GN=FBL PE=3 SV=2	6.97	-0.318	Drops_noTJ_Ca_30min - Cyto_noTJ_noCa_0h	0.0783	0.27	FALSE	no hit
EIF2B1	F1P8M6	Eukaryotic translation initiation factor 2B subunit alpha OS=Canis lupus familiaris OX=9615 GN=EIF2B1 PE=3 SV=2	5.89	-0.368	Drops_noTJ_Ca_30min - Cyto_noTJ_noCa_0h	0.0783	0.27	FALSE	no hit
ANKS1A	F1PND5	Ankyrin repeat and sterile alpha motif domain containing 1A OS=Canis lupus familiaris OX=9615 GN=ANKS1A PE=4 SV=2	5.89	0.315	Drops_noTJ_Ca_30min - Cyto_noTJ_noCa_0h	0.0783	0.27	FALSE	no hit
HMGB2	E2QY30	High mobility group box 2 OS=Canis lupus familiaris OX=9615 GN=HMGB2 PE=4 SV=1	6.09	0.488	Drops_noTJ_Ca_30min - Cyto_noTJ_noCa_0h	0.0785	0.271	FALSE	no hit
ABHD12	E2RJG6	Abhydrolase domain containing 12 OS=Canis lupus familiaris OX=9615 GN=ABHD12 PE=4 SV=1	6.23	-0.373	Drops_noTJ_Ca_30min - Cyto_noTJ_noCa_0h	0.0788	0.272	FALSE	no hit
AHCY	E2QXS7	Adenosylhomocysteinase OS=Canis lupus familiaris OX=9615 GN=AHCY PE=3 SV=2	6.41	0.567	Drops_noTJ_Ca_30min - Cyto_noTJ_noCa_0h	0.0794	0.273	FALSE	no hit
PTBP1	J9P5T5	Polypyrimidine tract binding protein 1 OS=Canis lupus familiaris OX=9615 GN=PTBP1 PE=4 SV=1	6.69	0.321	Drops_noTJ_Ca_30min - Cyto_noTJ_noCa_0h	0.0794	0.273	FALSE	no hit
PSMD1	F1PX57	26S proteasome non-ATPase regulatory subunit 1 OS=Canis lupus familiaris OX=9615 GN=PSMD1 PE=3 SV=2	6.72	-0.403	Drops_noTJ_Ca_30min - Cyto_noTJ_noCa_0h	0.0798	0.274	FALSE	no hit
DHX36	F6V8H1	DEAH-box helicase 36 OS=Canis lupus familiaris OX=9615 GN=DHX36 PE=4 SV=1	6.33	0.334	Drops_noTJ_Ca_30min - Cyto_noTJ_noCa_0h	0.08	0.274	FALSE	no hit
CCDC93	F1P7Z8	Coiled-coil domain containing 93 OS=Canis lupus familiaris OX=9615 GN=CCDC93 PE=4 SV=2	5.75	-0.433	Drops_noTJ_Ca_30min - Cyto_noTJ_noCa_0h	0.0801	0.274	FALSE	no hit
PLS3	F6V234	Plastin 3 OS=Canis lupus familiaris OX=9615 GN=PLS3 PE=4 SV=1	6.93	-0.335	Drops_noTJ_Ca_30min - Cyto_noTJ_noCa_0h	0.0801	0.274	FALSE	no hit
PPP6R3	E2R1Z7	Protein phosphatase 6 regulatory subunit 3 OS=Canis lupus familiaris OX=9615 GN=PPP6R3 PE=4 SV=1	6.18	-0.381	Drops_noTJ_Ca_30min - Cyto_noTJ_noCa_0h	0.0804	0.275	FALSE	no hit
CAPNS1	J9NT23	Calpain small subunit 1 OS=Canis lupus familiaris OX=9615 GN=CAPNS1 PE=4 SV=1	6.53	-0.5	Drops_noTJ_Ca_30min - Cyto_noTJ_noCa_0h	0.0804	0.275	FALSE	no hit
HNRNPF	E2RB90	Heterogeneous nuclear ribonucleoprotein F OS=Canis lupus familiaris OX=9615 GN=HNRNPF PE=4 SV=1	7.07	0.384	Drops_noTJ_Ca_30min - Cyto_noTJ_noCa_0h	0.0804	0.275	FALSE	no hit
PCBP1	J9P7Y9	Uncharacterized protein OS=Canis lupus familiaris OX=9615 GN=PCBP1 PE=4 SV=1	6.64	0.337	Drops_noTJ_Ca_30min - Cyto_noTJ_noCa_0h	0.0806	0.275	FALSE	no hit
RDX	E2RRC6	Radixin OS=Canis lupus familiaris OX=9615 GN=RDX PE=4 SV=2	6.49	0.424	Drops_noTJ_Ca_30min - Cyto_noTJ_noCa_0h	0.0807	0.275	FALSE	no hit
LBR	E2QV27	Lamin B receptor OS=Canis lupus familiaris OX=9615 GN=LBR PE=4 SV=1	6.46	0.394	Drops_noTJ_Ca_30min - Cyto_noTJ_noCa_0h	0.0808	0.275	FALSE	no hit
PREB	E2RBH1	Prolactin regulatory element binding OS=Canis lupus familiaris OX=9615 GN=PREB PE=4 SV=1	5.97	0.439	Drops_noTJ_Ca_30min - Cyto_noTJ_noCa_0h	0.081	0.275	FALSE	no hit
YWHAH	J9P6N4	Tyrosine 3-monooxygenase/tryptophan 5-monooxygenase activation protein eta OS=Canis lupus familiaris OX=9615 GN=YWHAH PE=3 SV=1	6.67	0.351	Drops_noTJ_Ca_30min - Cyto_noTJ_noCa_0h	0.081	0.275	FALSE	no hit
RBM47	F1Q212|Q9XSR3	RNA-binding protein 47 OS=Canis lupus familiaris OX=9615 GN=RBM47 PE=4 SV=2|RNA-binding protein 47 OS=Canis lupus familiaris OX=9615 GN=RBM47 PE=2 SV=1	6.73	0.421	Drops_noTJ_Ca_30min - Cyto_noTJ_noCa_0h	0.0813	0.275	FALSE	no hit
APOD	E2RNL8|E2RNM1	Apolipoprotein D OS=Canis lupus familiaris OX=9615 GN=APOD PE=3 SV=2|Apolipoprotein D OS=Canis lupus familiaris OX=9615 GN=APOD PE=3 SV=1	6.21	0.613	Drops_noTJ_Ca_30min - Cyto_noTJ_noCa_0h	0.0815	0.275	FALSE	no hit
VCPIP1	E2R269	Valosin containing protein interacting protein 1 OS=Canis lupus familiaris OX=9615 GN=VCPIP1 PE=4 SV=1	5.68	-0.3	Drops_noTJ_Ca_30min - Cyto_noTJ_noCa_0h	0.0815	0.275	FALSE	no hit
ZADH2	E2R136	Zinc binding alcohol dehydrogenase domain containing 2 OS=Canis lupus familiaris OX=9615 GN=ZADH2 PE=4 SV=1	5.71	-0.354	Drops_noTJ_Ca_30min - Cyto_noTJ_noCa_0h	0.0816	0.275	FALSE	no hit
BCAT1	F1PY28	Branched-chain-amino-acid aminotransferase OS=Canis lupus familiaris OX=9615 GN=BCAT1 PE=3 SV=2	6.9	0.383	Drops_noTJ_Ca_30min - Cyto_noTJ_noCa_0h	0.0816	0.275	FALSE	no hit
RBM14	E2RS43	RNA binding motif protein 14 OS=Canis lupus familiaris OX=9615 GN=RBM14 PE=4 SV=1	7.15	0.462	Drops_noTJ_Ca_30min - Cyto_noTJ_noCa_0h	0.0816	0.275	FALSE	no hit
PLIN2	E2RP20	Perilipin OS=Canis lupus familiaris OX=9615 GN=PLIN2 PE=3 SV=2	5.78	-0.315	Drops_noTJ_Ca_30min - Cyto_noTJ_noCa_0h	0.0819	0.276	FALSE	no hit
DDX23	E2RTL6	DEAD-box helicase 23 OS=Canis lupus familiaris OX=9615 GN=DDX23 PE=4 SV=1	5.92	-0.518	Drops_noTJ_Ca_30min - Cyto_noTJ_noCa_0h	0.0821	0.276	FALSE	no hit
SULT1C4	E2RAM9	Sulfotransferase OS=Canis lupus familiaris OX=9615 GN=SULT1C4 PE=3 SV=2	6.03	-0.501	Drops_noTJ_Ca_30min - Cyto_noTJ_noCa_0h	0.0821	0.276	FALSE	no hit
ADAM10	F1PGR0	ADAM metallopeptidase domain 10 OS=Canis lupus familiaris OX=9615 GN=ADAM10 PE=4 SV=2	6.04	0.504	Drops_noTJ_Ca_30min - Cyto_noTJ_noCa_0h	0.0824	0.277	FALSE	no hit
CCDC6	E2RQX1	Coiled-coil domain containing 6 OS=Canis lupus familiaris OX=9615 GN=CCDC6 PE=4 SV=2	6.35	0.36	Drops_noTJ_Ca_30min - Cyto_noTJ_noCa_0h	0.0824	0.277	FALSE	no hit
PODXL	F1PID4|J9P7C6|Q52S86	Podocalyxin OS=Canis lupus familiaris OX=9615 GN=PODXL PE=3 SV=2|Podocalyxin OS=Canis lupus familiaris OX=9615 GN=PODXL PE=3 SV=1|Podocalyxin OS=Canis lupus familiaris OX=9615 GN=PODXL PE=1 SV=1	6.87	-0.403	Drops_noTJ_Ca_30min - Cyto_noTJ_noCa_0h	0.0825	0.277	FALSE	no hit
MSH2	F1PM37	DNA mismatch repair protein OS=Canis lupus familiaris OX=9615 GN=MSH2 PE=3 SV=2	6.24	-0.39	Drops_noTJ_Ca_30min - Cyto_noTJ_noCa_0h	0.0827	0.277	FALSE	no hit
FOXRED1	E2RNI5	FAD dependent oxidoreductase domain containing 1 OS=Canis lupus familiaris OX=9615 GN=FOXRED1 PE=4 SV=2	5.66	0.442	Drops_noTJ_Ca_30min - Cyto_noTJ_noCa_0h	0.0827	0.277	FALSE	no hit
SCCPDH	F1Q2B1	Saccharopine dehydrogenase (putative) OS=Canis lupus familiaris OX=9615 GN=SCCPDH PE=4 SV=1	6.05	-0.292	Drops_noTJ_Ca_30min - Cyto_noTJ_noCa_0h	0.0828	0.277	FALSE	no hit
GOLGA4	F1PCW0	Golgin A4 OS=Canis lupus familiaris OX=9615 GN=GOLGA4 PE=4 SV=2	6.8	0.359	Drops_noTJ_Ca_30min - Cyto_noTJ_noCa_0h	0.0832	0.278	FALSE	no hit
AAAS	E2RH68	Aladin WD repeat nucleoporin OS=Canis lupus familiaris OX=9615 GN=AAAS PE=4 SV=2	5.57	0.554	Drops_noTJ_Ca_30min - Cyto_noTJ_noCa_0h	0.0832	0.278	FALSE	no hit
TOR1AIP2	J9PB64	Uncharacterized protein OS=Canis lupus familiaris OX=9615 GN=TOR1AIP2 PE=4 SV=1	6.09	-0.378	Drops_noTJ_Ca_30min - Cyto_noTJ_noCa_0h	0.0833	0.278	FALSE	no hit
PTGES3	J9NT37	Prostaglandin E synthase 3 OS=Canis lupus familiaris OX=9615 GN=PTGES3 PE=4 SV=1	6.57	0.451	Drops_noTJ_Ca_30min - Cyto_noTJ_noCa_0h	0.0835	0.278	FALSE	no hit
UBP1	E2RGD2	Upstream binding protein 1 OS=Canis lupus familiaris OX=9615 GN=UBP1 PE=4 SV=2	5.72	0.443	Drops_noTJ_Ca_30min - Cyto_noTJ_noCa_0h	0.0836	0.278	FALSE	no hit
FTSJ1	E2REZ9	Putative tRNA (cytidine(32)/guanosine(34)-2'-O)-methyltransferase OS=Canis lupus familiaris OX=9615 GN=FTSJ1 PE=3 SV=1	5.54	0.315	Drops_noTJ_Ca_30min - Cyto_noTJ_noCa_0h	0.0836	0.278	FALSE	no hit
RPS9	E2R8R8	Ribosomal protein S9 OS=Canis lupus familiaris OX=9615 GN=RPS9 PE=3 SV=1	7.49	-0.475	Drops_noTJ_Ca_30min - Cyto_noTJ_noCa_0h	0.0837	0.278	FALSE	no hit
SNX5	E2RAE6	Sorting nexin OS=Canis lupus familiaris OX=9615 GN=SNX5 PE=3 SV=1	5.97	-0.637	Drops_noTJ_Ca_30min - Cyto_noTJ_noCa_0h	0.0837	0.278	FALSE	no hit
J9NXB2	J9NXB2	Uncharacterized protein OS=Canis lupus familiaris OX=9615 PE=4 SV=1	5.33	0.347	Drops_noTJ_Ca_30min - Cyto_noTJ_noCa_0h	0.0839	0.278	FALSE	no hit
CEP170	F6X8I2	Centrosomal protein 170 OS=Canis lupus familiaris OX=9615 GN=CEP170 PE=4 SV=1	5.89	0.299	Drops_noTJ_Ca_30min - Cyto_noTJ_noCa_0h	0.0841	0.278	FALSE	no hit
RABGGTB	F1P6X0	Geranylgeranyl transferase type-2 subunit beta OS=Canis lupus familiaris OX=9615 GN=RABGGTB PE=3 SV=2	5.68	0.631	Drops_noTJ_Ca_30min - Cyto_noTJ_noCa_0h	0.0842	0.278	FALSE	no hit
PGRMC2	F1PN69	Progesterone receptor membrane component 2 OS=Canis lupus familiaris OX=9615 GN=PGRMC2 PE=3 SV=2	6.5	0.307	Drops_noTJ_Ca_30min - Cyto_noTJ_noCa_0h	0.0842	0.278	FALSE	no hit
PSMB2	E2QW34	Proteasome subunit beta OS=Canis lupus familiaris OX=9615 GN=PSMB2 PE=3 SV=1	6.09	0.414	Drops_noTJ_Ca_30min - Cyto_noTJ_noCa_0h	0.0844	0.278	FALSE	no hit
RNMT	E2R4R3	mRNA cap guanine-N7 methyltransferase OS=Canis lupus familiaris OX=9615 GN=RNMT PE=3 SV=1	6.28	-0.319	Drops_noTJ_Ca_30min - Cyto_noTJ_noCa_0h	0.0846	0.278	FALSE	no hit
SYNRG	E2RF53|E2RF58	Synergin gamma OS=Canis lupus familiaris OX=9615 GN=SYNRG PE=4 SV=2|Synergin gamma OS=Canis lupus familiaris OX=9615 GN=SYNRG PE=4 SV=2	5.86	0.311	Drops_noTJ_Ca_30min - Cyto_noTJ_noCa_0h	0.0846	0.278	FALSE	no hit
VARS2	F1PUF9|F6USV0	Valyl-tRNA synthetase 2, mitochondrial OS=Canis lupus familiaris OX=9615 GN=VARS2 PE=3 SV=2|Valyl-tRNA synthetase 2, mitochondrial OS=Canis lupus familiaris OX=9615 GN=VARS2 PE=3 SV=1	5.26	-0.511	Drops_noTJ_Ca_30min - Cyto_noTJ_noCa_0h	0.0847	0.278	FALSE	no hit
KIF5B	E2QTN0	Kinesin-like protein OS=Canis lupus familiaris OX=9615 GN=KIF5B PE=3 SV=1	6.68	-0.311	Drops_noTJ_Ca_30min - Cyto_noTJ_noCa_0h	0.0847	0.278	FALSE	no hit
CAMK2D	E2RR74|E2RR97	Calcium/calmodulin dependent protein kinase II delta OS=Canis lupus familiaris OX=9615 GN=CAMK2D PE=4 SV=2|Calcium/calmodulin dependent protein kinase II delta OS=Canis lupus familiaris OX=9615 GN=CAMK2D PE=4 SV=2	6.32	-0.311	Drops_noTJ_Ca_30min - Cyto_noTJ_noCa_0h	0.085	0.279	FALSE	no hit
PUS1	E2QW32|J9NVH5	tRNA pseudouridine synthase OS=Canis lupus familiaris OX=9615 GN=PUS1 PE=3 SV=2|tRNA pseudouridine synthase OS=Canis lupus familiaris OX=9615 GN=PUS1 PE=3 SV=1	5.9	0.801	Drops_noTJ_Ca_30min - Cyto_noTJ_noCa_0h	0.0852	0.279	FALSE	no hit
PRUNE1	E2RTD5	Prune exopolyphosphatase 1 OS=Canis lupus familiaris OX=9615 GN=PRUNE1 PE=4 SV=2	5.9	-0.306	Drops_noTJ_Ca_30min - Cyto_noTJ_noCa_0h	0.0858	0.281	FALSE	no hit
EPB41L5	F1PAI1|J9NRS0|J9NZE0|Q9MYU8	Band 4.1-like protein 5 OS=Canis lupus familiaris OX=9615 GN=EPB41L5 PE=4 SV=2|Band 4.1-like protein 5 OS=Canis lupus familiaris OX=9615 GN=EPB41L5 PE=4 SV=1|Band 4.1-like protein 5 OS=Canis lupus familiaris OX=9615 GN=EPB41L5 PE=4 SV=1|Band 4.1-like protein 5 OS=Canis lupus familiaris OX=9615 GN=EPB41L5 PE=2 SV=1	5.84	0.312	Drops_noTJ_Ca_30min - Cyto_noTJ_noCa_0h	0.0861	0.281	FALSE	no hit
RAB2A	G1K288|P61105	Ras-related protein Rab-2A OS=Canis lupus familiaris OX=9615 GN=RAB2A PE=4 SV=2|Ras-related protein Rab-2A OS=Canis lupus familiaris OX=9615 GN=RAB2A PE=1 SV=1	6.62	-0.292	Drops_noTJ_Ca_30min - Cyto_noTJ_noCa_0h	0.0861	0.281	FALSE	no hit
FNBP4	E2R4P6|J9P035	Formin binding protein 4 OS=Canis lupus familiaris OX=9615 GN=FNBP4 PE=4 SV=2|Formin binding protein 4 OS=Canis lupus familiaris OX=9615 GN=FNBP4 PE=4 SV=1	5.48	0.295	Drops_noTJ_Ca_30min - Cyto_noTJ_noCa_0h	0.0865	0.282	FALSE	no hit
LZTS2	E2RN73	Leucine zipper tumor suppressor 2 OS=Canis lupus familiaris OX=9615 GN=LZTS2 PE=4 SV=2	6.08	-0.377	Drops_noTJ_Ca_30min - Cyto_noTJ_noCa_0h	0.0865	0.282	FALSE	no hit
RPS6|J9NRJ1	E2RP05|J9NRJ1	40S ribosomal protein S6 OS=Canis lupus familiaris OX=9615 GN=RPS6 PE=3 SV=1|40S ribosomal protein S6 OS=Canis lupus familiaris OX=9615 PE=3 SV=1	6.97	-0.335	Drops_noTJ_Ca_30min - Cyto_noTJ_noCa_0h	0.0866	0.282	FALSE	no hit
RABGAP1	F1PC09	RAB GTPase activating protein 1 OS=Canis lupus familiaris OX=9615 GN=RABGAP1 PE=4 SV=2	6.28	-0.297	Drops_noTJ_Ca_30min - Cyto_noTJ_noCa_0h	0.0866	0.282	FALSE	no hit
NHSL1	J9NRL2	NHS like 1 OS=Canis lupus familiaris OX=9615 GN=NHSL1 PE=4 SV=1	6.2	0.297	Drops_noTJ_Ca_30min - Cyto_noTJ_noCa_0h	0.0868	0.282	FALSE	no hit
WDR19	F1Q2A8|J9NZ33|J9PBB7	WD repeat domain 19 OS=Canis lupus familiaris OX=9615 GN=WDR19 PE=4 SV=2|WD repeat domain 19 OS=Canis lupus familiaris OX=9615 GN=WDR19 PE=4 SV=1|WD repeat domain 19 OS=Canis lupus familiaris OX=9615 GN=WDR19 PE=4 SV=1	5.36	-0.335	Drops_noTJ_Ca_30min - Cyto_noTJ_noCa_0h	0.0868	0.282	FALSE	no hit
SVIL	J9JHR4	Supervillin OS=Canis lupus familiaris OX=9615 GN=SVIL PE=4 SV=1	6.06	-0.303	Drops_noTJ_Ca_30min - Cyto_noTJ_noCa_0h	0.0869	0.282	FALSE	no hit
AAK1	E2R3L3|J9NX04	AP2 associated kinase 1 OS=Canis lupus familiaris OX=9615 GN=AAK1 PE=4 SV=2|AP2 associated kinase 1 OS=Canis lupus familiaris OX=9615 GN=AAK1 PE=4 SV=1	5.9	0.353	Drops_noTJ_Ca_30min - Cyto_noTJ_noCa_0h	0.0869	0.282	FALSE	no hit
DIAPH1	F1PZE5	Diaphanous related formin 1 OS=Canis lupus familiaris OX=9615 GN=DIAPH1 PE=4 SV=2	6.73	-0.32	Drops_noTJ_Ca_30min - Cyto_noTJ_noCa_0h	0.0869	0.282	FALSE	no hit
NUP210	F1PSK9|J9P6V8	Nucleoporin 210 OS=Canis lupus familiaris OX=9615 GN=NUP210 PE=4 SV=1|Nucleoporin 210 OS=Canis lupus familiaris OX=9615 GN=NUP210 PE=4 SV=1	5.96	0.389	Drops_noTJ_Ca_30min - Cyto_noTJ_noCa_0h	0.0871	0.282	FALSE	no hit
RASAL2	F1PV47	RAS protein activator like 2 OS=Canis lupus familiaris OX=9615 GN=RASAL2 PE=4 SV=2	5.57	-0.294	Drops_noTJ_Ca_30min - Cyto_noTJ_noCa_0h	0.0872	0.282	FALSE	no hit
HMGCS1	E2QX73	3-hydroxy-3-methylglutaryl coenzyme A synthase OS=Canis lupus familiaris OX=9615 GN=HMGCS1 PE=3 SV=1	6.22	0.409	Drops_noTJ_Ca_30min - Cyto_noTJ_noCa_0h	0.0874	0.282	FALSE	no hit
DENR	J9NSD0	Density-regulated protein OS=Canis lupus familiaris OX=9615 GN=DENR PE=3 SV=1	6.13	0.365	Drops_noTJ_Ca_30min - Cyto_noTJ_noCa_0h	0.0875	0.282	FALSE	no hit
RASAL1	F1PST2|J9NV00	RAS protein activator like 1 OS=Canis lupus familiaris OX=9615 GN=RASAL1 PE=4 SV=2|RAS protein activator like 1 OS=Canis lupus familiaris OX=9615 GN=RASAL1 PE=4 SV=1	6.08	-0.603	Drops_noTJ_Ca_30min - Cyto_noTJ_noCa_0h	0.0876	0.282	FALSE	no hit
MRPL11	E2RBT1	Mitochondrial ribosomal protein L11 OS=Canis lupus familiaris OX=9615 GN=MRPL11 PE=3 SV=1	5.81	0.346	Drops_noTJ_Ca_30min - Cyto_noTJ_noCa_0h	0.0878	0.282	FALSE	no hit
B2M	E2RN10	Beta-2-microglobulin OS=Canis lupus familiaris OX=9615 GN=B2M PE=1 SV=2	5.85	0.529	Drops_noTJ_Ca_30min - Cyto_noTJ_noCa_0h	0.0878	0.282	FALSE	no hit
MYO6	E2QUR8	Myosin VI OS=Canis lupus familiaris OX=9615 GN=MYO6 PE=3 SV=2	6.96	-0.299	Drops_noTJ_Ca_30min - Cyto_noTJ_noCa_0h	0.0879	0.282	FALSE	no hit
NELFB	E2QX07	Negative elongation factor complex member B OS=Canis lupus familiaris OX=9615 GN=NELFB PE=4 SV=1	5.75	-0.485	Drops_noTJ_Ca_30min - Cyto_noTJ_noCa_0h	0.0879	0.282	FALSE	no hit
ADRM1	E2RDP4	Adhesion regulating molecule 1 OS=Canis lupus familiaris OX=9615 GN=ADRM1 PE=4 SV=1	6.41	-0.473	Drops_noTJ_Ca_30min - Cyto_noTJ_noCa_0h	0.088	0.282	FALSE	no hit
SRPRA	F1PLH3|J9NTJ9|J9P788|P06625	Signal recognition particle receptor subunit alpha OS=Canis lupus familiaris OX=9615 GN=SRPRA PE=4 SV=2|Signal recognition particle receptor subunit alpha OS=Canis lupus familiaris OX=9615 GN=SRPRA PE=4 SV=1|Signal recognition particle receptor subunit alpha OS=Canis lupus familiaris OX=9615 GN=SRPRA PE=4 SV=1|Signal recognition particle receptor subunit alpha OS=Canis lupus familiaris OX=9615 GN…	6.51	-0.324	Drops_noTJ_Ca_30min - Cyto_noTJ_noCa_0h	0.0884	0.283	FALSE	no hit
YTHDC2	E2QZR7	YTH domain containing 2 OS=Canis lupus familiaris OX=9615 GN=YTHDC2 PE=4 SV=2	6.09	0.288	Drops_noTJ_Ca_30min - Cyto_noTJ_noCa_0h	0.0886	0.283	FALSE	no hit
LOC476006	F1Q0I8	Uncharacterized protein OS=Canis lupus familiaris OX=9615 GN=LOC476006 PE=4 SV=2	5.94	-0.466	Drops_noTJ_Ca_30min - Cyto_noTJ_noCa_0h	0.0887	0.283	FALSE	no hit
STC1	E2RST6	Stanniocalcin 1 OS=Canis lupus familiaris OX=9615 GN=STC1 PE=4 SV=1	5.86	-0.53	Drops_noTJ_Ca_30min - Cyto_noTJ_noCa_0h	0.0887	0.283	FALSE	no hit
OSBP	F1Q4F1	Oxysterol-binding protein OS=Canis lupus familiaris OX=9615 GN=OSBP PE=3 SV=2	6.5	-0.335	Drops_noTJ_Ca_30min - Cyto_noTJ_noCa_0h	0.0888	0.284	FALSE	no hit
UFD1	F1PAI5|J9NYF2	Ubiquitin recognition factor in ER associated degradation 1 OS=Canis lupus familiaris OX=9615 GN=UFD1 PE=4 SV=2|Ubiquitin recognition factor in ER associated degradation 1 OS=Canis lupus familiaris OX=9615 GN=UFD1 PE=4 SV=1	5.97	0.524	Drops_noTJ_Ca_30min - Cyto_noTJ_noCa_0h	0.089	0.284	FALSE	no hit
GSK3B	E2R4Y4|E2RB53	Glycogen synthase kinase 3 beta OS=Canis lupus familiaris OX=9615 GN=GSK3B PE=3 SV=1|Glycogen synthase kinase 3 beta OS=Canis lupus familiaris OX=9615 GN=GSK3B PE=3 SV=1	5.61	-0.544	Drops_noTJ_Ca_30min - Cyto_noTJ_noCa_0h	0.0891	0.284	FALSE	no hit
LAS1L	F1PGR8	LAS1 like, ribosome biogenesis factor OS=Canis lupus familiaris OX=9615 GN=LAS1L PE=4 SV=2	5.99	-0.298	Drops_noTJ_Ca_30min - Cyto_noTJ_noCa_0h	0.0892	0.284	FALSE	no hit
RER1	F6XF58	Protein RER1 OS=Canis lupus familiaris OX=9615 GN=RER1 PE=3 SV=1	5.99	0.7	Drops_noTJ_Ca_30min - Cyto_noTJ_noCa_0h	0.0892	0.284	FALSE	no hit
AP2B1	E2RIV1	AP complex subunit beta OS=Canis lupus familiaris OX=9615 GN=AP2B1 PE=3 SV=2	6.31	-0.347	Drops_noTJ_Ca_30min - Cyto_noTJ_noCa_0h	0.0894	0.284	FALSE	no hit
CRTC2	E2RKI4	CREB regulated transcription coactivator 2 OS=Canis lupus familiaris OX=9615 GN=CRTC2 PE=4 SV=2	5.88	0.34	Drops_noTJ_Ca_30min - Cyto_noTJ_noCa_0h	0.0895	0.284	FALSE	no hit
LOC610164	J9P7P2	Uncharacterized protein OS=Canis lupus familiaris OX=9615 GN=LOC610164 PE=3 SV=1	6.24	0.356	Drops_noTJ_Ca_30min - Cyto_noTJ_noCa_0h	0.0903	0.286	FALSE	no hit
FXR1	E2R5Q5	FMR1 autosomal homolog 1 OS=Canis lupus familiaris OX=9615 GN=FXR1 PE=4 SV=2	6.51	0.312	Drops_noTJ_Ca_30min - Cyto_noTJ_noCa_0h	0.0903	0.286	FALSE	no hit
EIF1	J9PA62	Eukaryotic translation initiation factor 1 OS=Canis lupus familiaris OX=9615 GN=EIF1 PE=4 SV=1	5.55	0.469	Drops_noTJ_Ca_30min - Cyto_noTJ_noCa_0h	0.091	0.288	FALSE	no hit
SNRPB	E2R1C4	Small nuclear ribonucleoprotein-associated protein OS=Canis lupus familiaris OX=9615 GN=SNRPB PE=3 SV=2	6.36	0.419	Drops_noTJ_Ca_30min - Cyto_noTJ_noCa_0h	0.0911	0.288	FALSE	no hit
PPIL3|LOC102157017	J9NZK4|J9P7M4	Peptidyl-prolyl cis-trans isomerase OS=Canis lupus familiaris OX=9615 GN=PPIL3 PE=3 SV=1|Peptidyl-prolyl cis-trans isomerase OS=Canis lupus familiaris OX=9615 GN=LOC102157017 PE=3 SV=1	5.45	0.689	Drops_noTJ_Ca_30min - Cyto_noTJ_noCa_0h	0.0913	0.288	FALSE	no hit
PDLIM5	E2RBA8	PDZ and LIM domain 5 OS=Canis lupus familiaris OX=9615 GN=PDLIM5 PE=4 SV=1	6.56	0.32	Drops_noTJ_Ca_30min - Cyto_noTJ_noCa_0h	0.0913	0.288	FALSE	no hit
PAICS	F1PPT7	Uncharacterized protein OS=Canis lupus familiaris OX=9615 GN=PAICS PE=3 SV=2	6.7	-0.447	Drops_noTJ_Ca_30min - Cyto_noTJ_noCa_0h	0.0913	0.288	FALSE	no hit
CALM2|CALM1|J9NWJ7	E2R8S4|E2REK6|J9NWJ7	Uncharacterized protein OS=Canis lupus familiaris OX=9615 GN=CALM2 PE=3 SV=2|Calmodulin 1 OS=Canis lupus familiaris OX=9615 GN=CALM1 PE=3 SV=1|Uncharacterized protein OS=Canis lupus familiaris OX=9615 PE=3 SV=1	6.17	0.741	Drops_noTJ_Ca_30min - Cyto_noTJ_noCa_0h	0.0915	0.288	FALSE	no hit
METAP1	F1PSB4|J9NZR7	Methionine aminopeptidase OS=Canis lupus familiaris OX=9615 GN=METAP1 PE=3 SV=1|Methionine aminopeptidase OS=Canis lupus familiaris OX=9615 GN=METAP1 PE=3 SV=1	6.62	0.326	Drops_noTJ_Ca_30min - Cyto_noTJ_noCa_0h	0.0915	0.288	FALSE	no hit
SH3GLB1	F1PCM9	SH3 domain containing GRB2 like, endophilin B1 OS=Canis lupus familiaris OX=9615 GN=SH3GLB1 PE=4 SV=2	6.37	-0.454	Drops_noTJ_Ca_30min - Cyto_noTJ_noCa_0h	0.0916	0.288	FALSE	no hit
RELCH	E2QW79	RAB11 binding and LisH domain, coiled-coil and HEAT repeat containing OS=Canis lupus familiaris OX=9615 GN=RELCH PE=4 SV=2	5.92	-0.294	Drops_noTJ_Ca_30min - Cyto_noTJ_noCa_0h	0.0918	0.288	FALSE	no hit
PITPNA	F1Q139	Phosphatidylinositol transfer protein alpha OS=Canis lupus familiaris OX=9615 GN=PITPNA PE=4 SV=2	5.9	-0.395	Drops_noTJ_Ca_30min - Cyto_noTJ_noCa_0h	0.0919	0.288	FALSE	no hit
CTU2	F1PHC8|F1PHC9|J9NS19	Cytoplasmic tRNA 2-thiolation protein 2 OS=Canis lupus familiaris OX=9615 GN=CTU2 PE=3 SV=2|Cytoplasmic tRNA 2-thiolation protein 2 OS=Canis lupus familiaris OX=9615 GN=CTU2 PE=3 SV=2|Cytoplasmic tRNA 2-thiolation protein 2 OS=Canis lupus familiaris OX=9615 GN=CTU2 PE=3 SV=1	6.07	0.364	Drops_noTJ_Ca_30min - Cyto_noTJ_noCa_0h	0.0923	0.289	FALSE	no hit
VAMP8	E2QUL2	Vesicle associated membrane protein 8 OS=Canis lupus familiaris OX=9615 GN=VAMP8 PE=4 SV=2	6.46	0.531	Drops_noTJ_Ca_30min - Cyto_noTJ_noCa_0h	0.0923	0.289	FALSE	no hit
EIF3H	J9NTR8	Eukaryotic translation initiation factor 3 subunit H OS=Canis lupus familiaris OX=9615 GN=EIF3H PE=3 SV=1	6.48	0.394	Drops_noTJ_Ca_30min - Cyto_noTJ_noCa_0h	0.0925	0.289	FALSE	no hit
TMX1	E2RK67	Thioredoxin related transmembrane protein 1 OS=Canis lupus familiaris OX=9615 GN=TMX1 PE=4 SV=2	6.7	0.335	Drops_noTJ_Ca_30min - Cyto_noTJ_noCa_0h	0.0925	0.289	FALSE	no hit
PDPK1	F1Q2Y3	3-phosphoinositide dependent protein kinase 1 OS=Canis lupus familiaris OX=9615 GN=PDPK1 PE=4 SV=1	5.91	0.305	Drops_noTJ_Ca_30min - Cyto_noTJ_noCa_0h	0.0925	0.289	FALSE	no hit
MAP2K1	F1PJI7|J9P5W6	Mitogen-activated protein kinase kinase 1 OS=Canis lupus familiaris OX=9615 GN=MAP2K1 PE=3 SV=2|Mitogen-activated protein kinase kinase 1 OS=Canis lupus familiaris OX=9615 GN=MAP2K1 PE=3 SV=1	6.82	-0.354	Drops_noTJ_Ca_30min - Cyto_noTJ_noCa_0h	0.0925	0.289	FALSE	no hit
LOC611458	F6UMP8|J9PBN6	Uncharacterized protein OS=Canis lupus familiaris OX=9615 GN=LOC611458 PE=4 SV=1|Uncharacterized protein OS=Canis lupus familiaris OX=9615 GN=LOC611458 PE=4 SV=1	6.65	0.712	Drops_noTJ_Ca_30min - Cyto_noTJ_noCa_0h	0.0926	0.289	FALSE	no hit
TRAPPC11	F1PX21	Trafficking protein particle complex 11 OS=Canis lupus familiaris OX=9615 GN=TRAPPC11 PE=4 SV=2	5.43	0.321	Drops_noTJ_Ca_30min - Cyto_noTJ_noCa_0h	0.0928	0.289	FALSE	no hit
SCYL1	E2QUV4|J9NZ80	SCY1 like pseudokinase 1 OS=Canis lupus familiaris OX=9615 GN=SCYL1 PE=4 SV=2|SCY1 like pseudokinase 1 OS=Canis lupus familiaris OX=9615 GN=SCYL1 PE=4 SV=1	5.95	-0.473	Drops_noTJ_Ca_30min - Cyto_noTJ_noCa_0h	0.0928	0.289	FALSE	no hit
FAM3C	F1PGP3	Family with sequence similarity 3 member C OS=Canis lupus familiaris OX=9615 GN=FAM3C PE=4 SV=2	5.72	0.349	Drops_noTJ_Ca_30min - Cyto_noTJ_noCa_0h	0.093	0.289	FALSE	no hit
CYB5R3	F1PS26|J9P2E3|Q0X0E5	NADH-cytochrome b5 reductase OS=Canis lupus familiaris OX=9615 GN=CYB5R3 PE=3 SV=2|NADH-cytochrome b5 reductase OS=Canis lupus familiaris OX=9615 GN=CYB5R3 PE=3 SV=1|NADH-cytochrome b5 reductase 3 OS=Canis lupus familiaris OX=9615 GN=CYB5R3 PE=1 SV=1	6.85	-0.316	Drops_noTJ_Ca_30min - Cyto_noTJ_noCa_0h	0.0932	0.289	FALSE	no hit
PRPSAP2	E2RIW6	Phosphoribosyl pyrophosphate synthetase associated protein 2 OS=Canis lupus familiaris OX=9615 GN=PRPSAP2 PE=4 SV=2	6.44	-0.416	Drops_noTJ_Ca_30min - Cyto_noTJ_noCa_0h	0.0934	0.29	FALSE	no hit
DPYSL2	F1P9U4	Dihydropyrimidinase like 2 OS=Canis lupus familiaris OX=9615 GN=DPYSL2 PE=4 SV=2	6.97	0.342	Drops_noTJ_Ca_30min - Cyto_noTJ_noCa_0h	0.0944	0.292	FALSE	no hit
DNAJC2	E2RS54	DnaJ heat shock protein family (Hsp40) member C2 OS=Canis lupus familiaris OX=9615 GN=DNAJC2 PE=4 SV=2	6.16	0.326	Drops_noTJ_Ca_30min - Cyto_noTJ_noCa_0h	0.0945	0.292	FALSE	no hit
EIF2S2	F1PZ47	Eukaryotic translation initiation factor 2 subunit beta OS=Canis lupus familiaris OX=9615 GN=EIF2S2 PE=4 SV=2	6.55	-0.333	Drops_noTJ_Ca_30min - Cyto_noTJ_noCa_0h	0.0946	0.293	FALSE	no hit
UQCRFS1	E2R1A6	Cytochrome b-c1 complex subunit Rieske, mitochondrial OS=Canis lupus familiaris OX=9615 GN=UQCRFS1 PE=4 SV=1	5.88	0.342	Drops_noTJ_Ca_30min - Cyto_noTJ_noCa_0h	0.0949	0.293	FALSE	no hit
FBXO22	E2RAB7	F-box protein 22 OS=Canis lupus familiaris OX=9615 GN=FBXO22 PE=4 SV=2	5.63	-0.343	Drops_noTJ_Ca_30min - Cyto_noTJ_noCa_0h	0.0949	0.293	FALSE	no hit
PRCP	F1PWK3	Prolylcarboxypeptidase OS=Canis lupus familiaris OX=9615 GN=PRCP PE=4 SV=2	5.61	-0.483	Drops_noTJ_Ca_30min - Cyto_noTJ_noCa_0h	0.095	0.293	FALSE	no hit
BOLA1	J9P2J0	BolA family member 1 OS=Canis lupus familiaris OX=9615 GN=BOLA1 PE=3 SV=1	5.75	0.499	Drops_noTJ_Ca_30min - Cyto_noTJ_noCa_0h	0.0952	0.293	FALSE	no hit
AHCTF1	F1Q0P9|J9JHE2	AT-hook containing transcription factor 1 OS=Canis lupus familiaris OX=9615 GN=AHCTF1 PE=4 SV=2|AT-hook containing transcription factor 1 OS=Canis lupus familiaris OX=9615 GN=AHCTF1 PE=4 SV=1	5.71	0.327	Drops_noTJ_Ca_30min - Cyto_noTJ_noCa_0h	0.0952	0.293	FALSE	no hit
VAC14	E2RB06	Vac14, PIKFYVE complex component OS=Canis lupus familiaris OX=9615 GN=VAC14 PE=4 SV=1	6.13	-0.309	Drops_noTJ_Ca_30min - Cyto_noTJ_noCa_0h	0.0953	0.293	FALSE	no hit
PRKAG1	F1PBG0	Protein kinase AMP-activated non-catalytic subunit gamma 1 OS=Canis lupus familiaris OX=9615 GN=PRKAG1 PE=4 SV=1	6.12	-0.418	Drops_noTJ_Ca_30min - Cyto_noTJ_noCa_0h	0.0954	0.293	FALSE	no hit
ITGB4	E2RFE1	Integrin beta OS=Canis lupus familiaris OX=9615 GN=ITGB4 PE=3 SV=2	6.52	-0.284	Drops_noTJ_Ca_30min - Cyto_noTJ_noCa_0h	0.0955	0.293	FALSE	no hit
FAR1	E2R4R9	Fatty acyl-CoA reductase OS=Canis lupus familiaris OX=9615 GN=FAR1 PE=3 SV=2	5.65	0.373	Drops_noTJ_Ca_30min - Cyto_noTJ_noCa_0h	0.0957	0.293	FALSE	no hit
CASP10	E2RB07|E2RB11	Caspase 10 OS=Canis lupus familiaris OX=9615 GN=CASP10 PE=3 SV=2|Caspase 10 OS=Canis lupus familiaris OX=9615 GN=CASP10 PE=3 SV=2	5.82	-0.357	Drops_noTJ_Ca_30min - Cyto_noTJ_noCa_0h	0.096	0.294	FALSE	no hit
FBXO6	J9NXM2	F-box protein 6 OS=Canis lupus familiaris OX=9615 GN=FBXO6 PE=4 SV=1	5.92	-0.418	Drops_noTJ_Ca_30min - Cyto_noTJ_noCa_0h	0.0961	0.294	FALSE	no hit
RNPEP	E2QXP3	Arginyl aminopeptidase OS=Canis lupus familiaris OX=9615 GN=RNPEP PE=4 SV=2	6.65	-0.313	Drops_noTJ_Ca_30min - Cyto_noTJ_noCa_0h	0.0962	0.294	FALSE	no hit
ITGA9	F1PB80	Integrin subunit alpha 9 OS=Canis lupus familiaris OX=9615 GN=ITGA9 PE=4 SV=1	5.66	-0.336	Drops_noTJ_Ca_30min - Cyto_noTJ_noCa_0h	0.0963	0.294	FALSE	no hit
DLD	P49819	Dihydrolipoyl dehydrogenase, mitochondrial OS=Canis lupus familiaris OX=9615 GN=DLD PE=1 SV=1	6.6	0.4	Drops_noTJ_Ca_30min - Cyto_noTJ_noCa_0h	0.0964	0.294	FALSE	no hit
ETFA	E2RAE2	Electron transfer flavoprotein subunit alpha OS=Canis lupus familiaris OX=9615 GN=ETFA PE=4 SV=2	6.82	-0.33	Drops_noTJ_Ca_30min - Cyto_noTJ_noCa_0h	0.0966	0.294	FALSE	no hit
SIRPA	F1PK00	Uncharacterized protein OS=Canis lupus familiaris OX=9615 GN=SIRPA PE=4 SV=2	5.78	-0.353	Drops_noTJ_Ca_30min - Cyto_noTJ_noCa_0h	0.0972	0.296	FALSE	no hit
VARS	E2RTJ7	Valyl-tRNA synthetase OS=Canis lupus familiaris OX=9615 GN=VARS PE=3 SV=2	6.6	-0.289	Drops_noTJ_Ca_30min - Cyto_noTJ_noCa_0h	0.0972	0.296	FALSE	no hit
HYOU1	E2RB31	Hypoxia up-regulated 1 OS=Canis lupus familiaris OX=9615 GN=HYOU1 PE=3 SV=2	7.17	0.35	Drops_noTJ_Ca_30min - Cyto_noTJ_noCa_0h	0.0974	0.296	FALSE	no hit
P3H1	F1PS57	Prolyl 3-hydroxylase 1 OS=Canis lupus familiaris OX=9615 GN=P3H1 PE=4 SV=2	5.82	0.678	Drops_noTJ_Ca_30min - Cyto_noTJ_noCa_0h	0.0974	0.296	FALSE	no hit
PTPN2	F1PLF3|J9P0G0	Tyrosine-protein phosphatase non-receptor type OS=Canis lupus familiaris OX=9615 GN=PTPN2 PE=3 SV=2|Protein tyrosine phosphatase, non-receptor type 2 OS=Canis lupus familiaris OX=9615 GN=PTPN2 PE=4 SV=1	5.82	0.321	Drops_noTJ_Ca_30min - Cyto_noTJ_noCa_0h	0.0975	0.296	FALSE	no hit
AFTPH	F6XBB0|F6XBN9	Aftiphilin OS=Canis lupus familiaris OX=9615 GN=AFTPH PE=4 SV=1|Aftiphilin OS=Canis lupus familiaris OX=9615 GN=AFTPH PE=4 SV=1	5.43	0.381	Drops_noTJ_Ca_30min - Cyto_noTJ_noCa_0h	0.0982	0.297	FALSE	no hit
IPO4	E2RSV0	Importin 4 OS=Canis lupus familiaris OX=9615 GN=IPO4 PE=4 SV=2	6.21	-0.298	Drops_noTJ_Ca_30min - Cyto_noTJ_noCa_0h	0.0982	0.297	FALSE	no hit
MICAL3	F1Q009|F1Q0K3	Microtubule associated monooxygenase, calponin and LIM domain containing 3 OS=Canis lupus familiaris OX=9615 GN=MICAL3 PE=4 SV=2|Microtubule associated monooxygenase, calponin and LIM domain containing 3 OS=Canis lupus familiaris OX=9615 GN=MICAL3 PE=4 SV=2	5.63	-0.32	Drops_noTJ_Ca_30min - Cyto_noTJ_noCa_0h	0.0983	0.297	FALSE	no hit
PDLIM1	J9NXY7	PDZ and LIM domain 1 OS=Canis lupus familiaris OX=9615 GN=PDLIM1 PE=4 SV=1	6.88	0.357	Drops_noTJ_Ca_30min - Cyto_noTJ_noCa_0h	0.0984	0.297	FALSE	no hit
ALDH6A1	F1PBE6|J9P2I9	Aldehyde dehydrogenase 6 family member A1 OS=Canis lupus familiaris OX=9615 GN=ALDH6A1 PE=4 SV=2|Aldehyde dehydrogenase 6 family member A1 OS=Canis lupus familiaris OX=9615 GN=ALDH6A1 PE=4 SV=1	6.52	-0.418	Drops_noTJ_Ca_30min - Cyto_noTJ_noCa_0h	0.0986	0.298	FALSE	no hit
DTNB	E2RS84|J9PBA2	Uncharacterized protein OS=Canis lupus familiaris OX=9615 GN=DTNB PE=4 SV=2|Dystrobrevin OS=Canis lupus familiaris OX=9615 GN=DTNB PE=3 SV=1	5.9	-0.325	Drops_noTJ_Ca_30min - Cyto_noTJ_noCa_0h	0.0987	0.298	FALSE	no hit
AKR1B1	E2RAU6|F1PNB8	Uncharacterized protein OS=Canis lupus familiaris OX=9615 GN=AKR1B1 PE=4 SV=2|Uncharacterized protein OS=Canis lupus familiaris OX=9615 GN=AKR1B1 PE=4 SV=2	5.96	0.311	Drops_noTJ_Ca_30min - Cyto_noTJ_noCa_0h	0.0988	0.298	FALSE	no hit
FUBP3	F1PEW1	Far upstream element binding protein 3 OS=Canis lupus familiaris OX=9615 GN=FUBP3 PE=4 SV=2	6.59	0.323	Drops_noTJ_Ca_30min - Cyto_noTJ_noCa_0h	0.0988	0.298	FALSE	no hit
EIF4A3	E2RDZ4	Eukaryotic translation initiation factor 4A3 OS=Canis lupus familiaris OX=9615 GN=EIF4A3 PE=3 SV=1	6.74	-0.571	Drops_noTJ_Ca_30min - Cyto_noTJ_noCa_0h	0.0989	0.298	FALSE	no hit
F1PK93	F1PK93	Uncharacterized protein OS=Canis lupus familiaris OX=9615 PE=3 SV=2	5.84	-0.354	Drops_noTJ_Ca_30min - Cyto_noTJ_noCa_0h	0.0991	0.298	FALSE	no hit
CD302	F1PGD5	Uncharacterized protein OS=Canis lupus familiaris OX=9615 GN=CD302 PE=4 SV=2	5.87	-0.39	Drops_noTJ_Ca_30min - Cyto_noTJ_noCa_0h	0.0992	0.298	FALSE	no hit
TRIM26	F6UQQ0	Uncharacterized protein OS=Canis lupus familiaris OX=9615 GN=TRIM26 PE=4 SV=1	5.49	0.332	Drops_noTJ_Ca_30min - Cyto_noTJ_noCa_0h	0.0995	0.299	FALSE	no hit
INPP1	J9NSU1	Inositol polyphosphate-1-phosphatase OS=Canis lupus familiaris OX=9615 GN=INPP1 PE=4 SV=1	5.78	-0.7	Drops_noTJ_Ca_30min - Cyto_noTJ_noCa_0h	0.1	0.299	FALSE	no hit
TUBA4A	E2RBC3	Tubulin alpha chain OS=Canis lupus familiaris OX=9615 GN=TUBA4A PE=3 SV=1	7.34	-0.432	Drops_noTJ_Ca_30min - Cyto_noTJ_noCa_0h	0.1	0.299	FALSE	no hit
RBBP6	E2RP24|J9P0A5	RB binding protein 6, ubiquitin ligase OS=Canis lupus familiaris OX=9615 GN=RBBP6 PE=4 SV=2|RB binding protein 6, ubiquitin ligase OS=Canis lupus familiaris OX=9615 GN=RBBP6 PE=4 SV=1	5.93	0.426	Drops_noTJ_Ca_30min - Cyto_noTJ_noCa_0h	0.1	0.299	FALSE	no hit
TBC1D17	E2R1Q8|J9P0U9	TBC1 domain family member 17 OS=Canis lupus familiaris OX=9615 GN=TBC1D17 PE=4 SV=1|TBC1 domain family member 17 OS=Canis lupus familiaris OX=9615 GN=TBC1D17 PE=4 SV=1	5.94	-0.292	Drops_noTJ_Ca_30min - Cyto_noTJ_noCa_0h	0.101	0.301	FALSE	no hit
LOC488269	J9P9U7	Uncharacterized protein OS=Canis lupus familiaris OX=9615 GN=LOC488269 PE=3 SV=1	7.35	0.464	Drops_noTJ_Ca_30min - Cyto_noTJ_noCa_0h	0.101	0.302	FALSE	no hit
STK24	F1PTW4	Serine/threonine kinase 24 OS=Canis lupus familiaris OX=9615 GN=STK24 PE=4 SV=2	5.96	-0.35	Drops_noTJ_Ca_30min - Cyto_noTJ_noCa_0h	0.101	0.302	FALSE	no hit
GALK1	Q9GKK4	Galactokinase OS=Canis lupus familiaris OX=9615 GN=GALK1 PE=2 SV=1	5.52	-0.424	Drops_noTJ_Ca_30min - Cyto_noTJ_noCa_0h	0.101	0.302	FALSE	no hit
PARP12	F1P6K5	Poly(ADP-ribose) polymerase family member 12 OS=Canis lupus familiaris OX=9615 GN=PARP12 PE=4 SV=2	5.84	-0.331	Drops_noTJ_Ca_30min - Cyto_noTJ_noCa_0h	0.101	0.302	FALSE	no hit
CTBP2	F6X5G9	C-terminal binding protein 2 OS=Canis lupus familiaris OX=9615 GN=CTBP2 PE=3 SV=1	6.56	-0.299	Drops_noTJ_Ca_30min - Cyto_noTJ_noCa_0h	0.101	0.302	FALSE	no hit
SMARCC2	F1PVA9	SWI/SNF related, matrix associated, actin dependent regulator of chromatin subfamily c member 2 OS=Canis lupus familiaris OX=9615 GN=SMARCC2 PE=4 SV=2	5.66	-0.354	Drops_noTJ_Ca_30min - Cyto_noTJ_noCa_0h	0.101	0.302	FALSE	no hit
RRAS2	F1P9Z4	RAS related 2 OS=Canis lupus familiaris OX=9615 GN=RRAS2 PE=4 SV=2	6	-0.345	Drops_noTJ_Ca_30min - Cyto_noTJ_noCa_0h	0.102	0.302	FALSE	no hit
TSC22D1	F1PJA5|J9P2M0	TSC22 domain family member 1 OS=Canis lupus familiaris OX=9615 GN=TSC22D1 PE=4 SV=2|TSC22 domain family member 1 OS=Canis lupus familiaris OX=9615 GN=TSC22D1 PE=4 SV=1	6.01	0.59	Drops_noTJ_Ca_30min - Cyto_noTJ_noCa_0h	0.102	0.302	FALSE	no hit
MAGI1	F1PK57|J9NV31	Uncharacterized protein OS=Canis lupus familiaris OX=9615 GN=MAGI1 PE=1 SV=2|Uncharacterized protein OS=Canis lupus familiaris OX=9615 GN=MAGI1 PE=4 SV=1	5.79	0.326	Drops_noTJ_Ca_30min - Cyto_noTJ_noCa_0h	0.102	0.302	FALSE	no hit
PSME3	E2RPY9	Proteasome activator subunit 3 OS=Canis lupus familiaris OX=9615 GN=PSME3 PE=4 SV=2	6.74	-0.403	Drops_noTJ_Ca_30min - Cyto_noTJ_noCa_0h	0.102	0.302	FALSE	no hit
MMS19	E2RRC2	MMS19 homolog, cytosolic iron-sulfur assembly component OS=Canis lupus familiaris OX=9615 GN=MMS19 PE=4 SV=2	6.45	-0.316	Drops_noTJ_Ca_30min - Cyto_noTJ_noCa_0h	0.102	0.302	FALSE	no hit
RAB22A	F1P864	Ras-related protein Rab-22A OS=Canis lupus familiaris OX=9615 GN=RAB22A PE=4 SV=2	5.91	-0.461	Drops_noTJ_Ca_30min - Cyto_noTJ_noCa_0h	0.102	0.302	FALSE	no hit
SYAP1	E2RQL3	Synapse associated protein 1 OS=Canis lupus familiaris OX=9615 GN=SYAP1 PE=4 SV=1	6.37	-0.317	Drops_noTJ_Ca_30min - Cyto_noTJ_noCa_0h	0.102	0.302	FALSE	no hit
RPL6	F1Q424	60S ribosomal protein L6 OS=Canis lupus familiaris OX=9615 GN=RPL6 PE=3 SV=1	7.43	0.423	Drops_noTJ_Ca_30min - Cyto_noTJ_noCa_0h	0.102	0.302	FALSE	no hit
SGTA	F6XMP7	Small glutamine rich tetratricopeptide repeat containing alpha OS=Canis lupus familiaris OX=9615 GN=SGTA PE=2 SV=1	6.09	0.406	Drops_noTJ_Ca_30min - Cyto_noTJ_noCa_0h	0.103	0.302	FALSE	no hit
NR3C1	F1Q298	Glucocorticoid receptor OS=Canis lupus familiaris OX=9615 GN=NR3C1 PE=2 SV=2	5.59	-0.314	Drops_noTJ_Ca_30min - Cyto_noTJ_noCa_0h	0.103	0.303	FALSE	no hit
DHX29	E2RID8|J9P6V4	ATP-dependent RNA helicase DHX29 OS=Canis lupus familiaris OX=9615 GN=DHX29 PE=3 SV=1|ATP-dependent RNA helicase DHX29 OS=Canis lupus familiaris OX=9615 GN=DHX29 PE=3 SV=1	6.36	-0.317	Drops_noTJ_Ca_30min - Cyto_noTJ_noCa_0h	0.103	0.303	FALSE	no hit
UTP18	E2RBW9	UTP18, small subunit processome component OS=Canis lupus familiaris OX=9615 GN=UTP18 PE=4 SV=2	5.59	-0.311	Drops_noTJ_Ca_30min - Cyto_noTJ_noCa_0h	0.103	0.303	FALSE	no hit
TTF2	E2RGF7	Transcription termination factor 2 OS=Canis lupus familiaris OX=9615 GN=TTF2 PE=4 SV=2	5.98	0.324	Drops_noTJ_Ca_30min - Cyto_noTJ_noCa_0h	0.103	0.303	FALSE	no hit
CPSF7	E2R0Y4|E2RHC1	Cleavage and polyadenylation specific factor 7 OS=Canis lupus familiaris OX=9615 GN=CPSF7 PE=4 SV=2|Cleavage and polyadenylation specific factor 7 OS=Canis lupus familiaris OX=9615 GN=CPSF7 PE=4 SV=1	6.16	0.397	Drops_noTJ_Ca_30min - Cyto_noTJ_noCa_0h	0.103	0.303	FALSE	no hit
IFT140	F6X5A3	Uncharacterized protein OS=Canis lupus familiaris OX=9615 GN=IFT140 PE=4 SV=1	5.52	-0.405	Drops_noTJ_Ca_30min - Cyto_noTJ_noCa_0h	0.103	0.303	FALSE	no hit
QRICH1	E2QUD6	Glutamine rich 1 OS=Canis lupus familiaris OX=9615 GN=QRICH1 PE=4 SV=1	5.83	0.314	Drops_noTJ_Ca_30min - Cyto_noTJ_noCa_0h	0.104	0.303	FALSE	no hit
CNDP2	E2R134	Carnosine dipeptidase 2 OS=Canis lupus familiaris OX=9615 GN=CNDP2 PE=4 SV=2	6.79	-0.367	Drops_noTJ_Ca_30min - Cyto_noTJ_noCa_0h	0.104	0.304	FALSE	no hit
UBTF	E2RRM0	Uncharacterized protein OS=Canis lupus familiaris OX=9615 GN=UBTF PE=4 SV=2	5.93	-0.328	Drops_noTJ_Ca_30min - Cyto_noTJ_noCa_0h	0.104	0.304	FALSE	no hit
NCKAP1	F1PH57	NCK associated protein 1 OS=Canis lupus familiaris OX=9615 GN=NCKAP1 PE=4 SV=2	6.75	-0.311	Drops_noTJ_Ca_30min - Cyto_noTJ_noCa_0h	0.104	0.305	FALSE	no hit
YTHDF3	E2QUQ8|J9NU08|J9P135	YTH N6-methyladenosine RNA binding protein 3 OS=Canis lupus familiaris OX=9615 GN=YTHDF3 PE=4 SV=2|YTH N6-methyladenosine RNA binding protein 3 OS=Canis lupus familiaris OX=9615 GN=YTHDF3 PE=4 SV=1|YTH N6-methyladenosine RNA binding protein 3 OS=Canis lupus familiaris OX=9615 GN=YTHDF3 PE=4 SV=1	6.38	0.37	Drops_noTJ_Ca_30min - Cyto_noTJ_noCa_0h	0.104	0.305	FALSE	no hit
F1PAK4	F1PAK4	Transmembrane 9 superfamily member OS=Canis lupus familiaris OX=9615 PE=3 SV=2	5.41	0.395	Drops_noTJ_Ca_30min - Cyto_noTJ_noCa_0h	0.105	0.305	FALSE	no hit
CRYZ	E2R3I8	Uncharacterized protein OS=Canis lupus familiaris OX=9615 GN=CRYZ PE=4 SV=2	5.88	-0.456	Drops_noTJ_Ca_30min - Cyto_noTJ_noCa_0h	0.105	0.305	FALSE	no hit
APOB	F1P8Z5	Apolipoprotein B OS=Canis lupus familiaris OX=9615 GN=APOB PE=4 SV=1	6.14	0.865	Drops_noTJ_Ca_30min - Cyto_noTJ_noCa_0h	0.105	0.305	FALSE	no hit
HADHA	F1PIP0	Hydroxyacyl-CoA dehydrogenase trifunctional multienzyme complex subunit alpha OS=Canis lupus familiaris OX=9615 GN=HADHA PE=3 SV=2	7.02	-0.398	Drops_noTJ_Ca_30min - Cyto_noTJ_noCa_0h	0.105	0.305	FALSE	no hit
TTC4	F1PX72	Tetratricopeptide repeat domain 4 OS=Canis lupus familiaris OX=9615 GN=TTC4 PE=4 SV=2	5.94	0.297	Drops_noTJ_Ca_30min - Cyto_noTJ_noCa_0h	0.105	0.305	FALSE	no hit
IMMT	F6Y8P9	MICOS complex subunit MIC60 OS=Canis lupus familiaris OX=9615 GN=IMMT PE=3 SV=1	6.6	0.297	Drops_noTJ_Ca_30min - Cyto_noTJ_noCa_0h	0.105	0.305	FALSE	no hit
EIF2AK3	E2QWG6	Eukaryotic translation initiation factor 2 alpha kinase 3 OS=Canis lupus familiaris OX=9615 GN=EIF2AK3 PE=4 SV=2	6.04	0.281	Drops_noTJ_Ca_30min - Cyto_noTJ_noCa_0h	0.105	0.305	FALSE	no hit
TAOK2	J9NW12	TAO kinase 2 OS=Canis lupus familiaris OX=9615 GN=TAOK2 PE=4 SV=1	5.74	0.292	Drops_noTJ_Ca_30min - Cyto_noTJ_noCa_0h	0.105	0.306	FALSE	no hit
MRE11	E2RTK8|F1PUK4	Double-strand break repair protein OS=Canis lupus familiaris OX=9615 GN=MRE11 PE=3 SV=2|Double-strand break repair protein OS=Canis lupus familiaris OX=9615 GN=MRE11 PE=3 SV=2	5.69	-0.397	Drops_noTJ_Ca_30min - Cyto_noTJ_noCa_0h	0.105	0.306	FALSE	no hit
TBL3	F1Q065|J9PAK6	Transducin beta like 3 OS=Canis lupus familiaris OX=9615 GN=TBL3 PE=4 SV=2|Transducin beta like 3 OS=Canis lupus familiaris OX=9615 GN=TBL3 PE=4 SV=1	5.77	-0.304	Drops_noTJ_Ca_30min - Cyto_noTJ_noCa_0h	0.106	0.306	FALSE	no hit
NSDHL	F6XJP3	Uncharacterized protein OS=Canis lupus familiaris OX=9615 GN=NSDHL PE=3 SV=1	6.16	0.28	Drops_noTJ_Ca_30min - Cyto_noTJ_noCa_0h	0.107	0.309	FALSE	no hit
ILK	E2R5H4	Integrin linked kinase OS=Canis lupus familiaris OX=9615 GN=ILK PE=4 SV=1	6.31	-0.389	Drops_noTJ_Ca_30min - Cyto_noTJ_noCa_0h	0.107	0.309	FALSE	no hit
ZNF598	F1Q034	Zinc finger protein 598 OS=Canis lupus familiaris OX=9615 GN=ZNF598 PE=4 SV=2	5.78	0.316	Drops_noTJ_Ca_30min - Cyto_noTJ_noCa_0h	0.107	0.31	FALSE	no hit
CRYAB	E2RNB6	Crystallin alpha B OS=Canis lupus familiaris OX=9615 GN=CRYAB PE=3 SV=1	6.41	-0.475	Drops_noTJ_Ca_30min - Cyto_noTJ_noCa_0h	0.107	0.31	FALSE	no hit
TOM1L2	E2RE93|F1PP45	Target of myb1 like 2 membrane trafficking protein OS=Canis lupus familiaris OX=9615 GN=TOM1L2 PE=3 SV=2|Target of myb1 like 2 membrane trafficking protein OS=Canis lupus familiaris OX=9615 GN=TOM1L2 PE=3 SV=1	5.56	0.277	Drops_noTJ_Ca_30min - Cyto_noTJ_noCa_0h	0.108	0.311	FALSE	no hit
ATP6V1E1	E2R1R4	Uncharacterized protein OS=Canis lupus familiaris OX=9615 GN=ATP6V1E1 PE=3 SV=1	6.38	-0.261	Drops_noTJ_Ca_30min - Cyto_noTJ_noCa_0h	0.108	0.311	FALSE	no hit
SRSF9	E2RK20	Serine and arginine rich splicing factor 9 OS=Canis lupus familiaris OX=9615 GN=SRSF9 PE=4 SV=1	5.74	0.37	Drops_noTJ_Ca_30min - Cyto_noTJ_noCa_0h	0.109	0.313	FALSE	no hit
UTP6	E2RMS8	UTP6, small subunit processome component OS=Canis lupus familiaris OX=9615 GN=UTP6 PE=4 SV=1	5.94	-0.367	Drops_noTJ_Ca_30min - Cyto_noTJ_noCa_0h	0.109	0.313	FALSE	no hit
IL1RAP	F1PIL9|J9NU59	Interleukin 1 receptor accessory protein OS=Canis lupus familiaris OX=9615 GN=IL1RAP PE=4 SV=2|Interleukin 1 receptor accessory protein OS=Canis lupus familiaris OX=9615 GN=IL1RAP PE=4 SV=1	5.58	0.336	Drops_noTJ_Ca_30min - Cyto_noTJ_noCa_0h	0.109	0.314	FALSE	no hit
LEMD2	E2RKL5	LEM domain containing 2 OS=Canis lupus familiaris OX=9615 GN=LEMD2 PE=4 SV=2	5.71	0.306	Drops_noTJ_Ca_30min - Cyto_noTJ_noCa_0h	0.109	0.314	FALSE	no hit
RBM4|RBM4B	E2RS70|E2RSD7	Uncharacterized protein OS=Canis lupus familiaris OX=9615 GN=RBM4 PE=4 SV=1|RNA binding motif protein 4B OS=Canis lupus familiaris OX=9615 GN=RBM4B PE=4 SV=1	6.28	0.405	Drops_noTJ_Ca_30min - Cyto_noTJ_noCa_0h	0.109	0.314	FALSE	no hit
FAM118B	E2RIQ0	Family with sequence similarity 118 member B OS=Canis lupus familiaris OX=9615 GN=FAM118B PE=4 SV=2	5.53	-0.466	Drops_noTJ_Ca_30min - Cyto_noTJ_noCa_0h	0.11	0.314	FALSE	no hit
IDH1	F1PZA1	Isocitrate dehydrogenase [NADP] OS=Canis lupus familiaris OX=9615 GN=IDH1 PE=2 SV=1	6.47	-0.382	Drops_noTJ_Ca_30min - Cyto_noTJ_noCa_0h	0.11	0.314	FALSE	no hit
DDAH1	J9NSU7	Dimethylarginine dimethylaminohydrolase 1 OS=Canis lupus familiaris OX=9615 GN=DDAH1 PE=4 SV=1	5.7	0.359	Drops_noTJ_Ca_30min - Cyto_noTJ_noCa_0h	0.11	0.314	FALSE	no hit
SHROOM4	F1PX06	Shroom family member 4 OS=Canis lupus familiaris OX=9615 GN=SHROOM4 PE=4 SV=2	5.52	-0.282	Drops_noTJ_Ca_30min - Cyto_noTJ_noCa_0h	0.11	0.314	FALSE	no hit
J9NZA4	J9NZA4	Uncharacterized protein OS=Canis lupus familiaris OX=9615 PE=4 SV=1	6.72	0.372	Drops_noTJ_Ca_30min - Cyto_noTJ_noCa_0h	0.11	0.314	FALSE	no hit
BPNT1	E2R864	3'(2'), 5'-bisphosphate nucleotidase 1 OS=Canis lupus familiaris OX=9615 GN=BPNT1 PE=4 SV=1	6.31	-0.389	Drops_noTJ_Ca_30min - Cyto_noTJ_noCa_0h	0.11	0.314	FALSE	no hit
LMNB2	F1Q1E1	Lamin B2 OS=Canis lupus familiaris OX=9615 GN=LMNB2 PE=3 SV=2	5.67	0.314	Drops_noTJ_Ca_30min - Cyto_noTJ_noCa_0h	0.11	0.314	FALSE	no hit
RAD23A	F1PTL1	RAD23 homolog A, nucleotide excision repair protein OS=Canis lupus familiaris OX=9615 GN=RAD23A PE=4 SV=2	5.89	0.613	Drops_noTJ_Ca_30min - Cyto_noTJ_noCa_0h	0.11	0.314	FALSE	no hit
SLMAP	E2QUI2|E2QUK3	Sarcolemma associated protein OS=Canis lupus familiaris OX=9615 GN=SLMAP PE=4 SV=2|Sarcolemma associated protein OS=Canis lupus familiaris OX=9615 GN=SLMAP PE=4 SV=2	5.78	-0.316	Drops_noTJ_Ca_30min - Cyto_noTJ_noCa_0h	0.111	0.314	FALSE	no hit
SPR	F1PTP2	Sepiapterin reductase OS=Canis lupus familiaris OX=9615 GN=SPR PE=4 SV=2	5.93	-0.394	Drops_noTJ_Ca_30min - Cyto_noTJ_noCa_0h	0.111	0.315	FALSE	no hit
CDK6	E2RLM4	Cyclin dependent kinase 6 OS=Canis lupus familiaris OX=9615 GN=CDK6 PE=3 SV=1	6.09	0.278	Drops_noTJ_Ca_30min - Cyto_noTJ_noCa_0h	0.111	0.315	FALSE	no hit
XRCC6	E2RRK6	Ku70 OS=Canis lupus familiaris OX=9615 GN=XRCC6 PE=2 SV=1	5.87	-0.339	Drops_noTJ_Ca_30min - Cyto_noTJ_noCa_0h	0.111	0.315	FALSE	no hit
PHGDH|LOC608055	J9P120|L7N0I9	D-3-phosphoglycerate dehydrogenase OS=Canis lupus familiaris OX=9615 GN=PHGDH PE=3 SV=1|D-3-phosphoglycerate dehydrogenase OS=Canis lupus familiaris OX=9615 GN=LOC608055 PE=3 SV=1	7.56	-0.384	Drops_noTJ_Ca_30min - Cyto_noTJ_noCa_0h	0.111	0.316	FALSE	no hit
HNRNPUL2	F1P8K1|J9PAS2	Uncharacterized protein OS=Canis lupus familiaris OX=9615 GN=HNRNPUL2 PE=4 SV=2|Uncharacterized protein OS=Canis lupus familiaris OX=9615 GN=HNRNPUL2 PE=4 SV=1	6.6	0.287	Drops_noTJ_Ca_30min - Cyto_noTJ_noCa_0h	0.112	0.316	FALSE	no hit
IFI44L	E2RJW2	Interferon induced protein 44 like OS=Canis lupus familiaris OX=9615 GN=IFI44L PE=4 SV=2	6	-0.331	Drops_noTJ_Ca_30min - Cyto_noTJ_noCa_0h	0.112	0.317	FALSE	no hit
CUL4B	E2RMN1	Cullin 4B OS=Canis lupus familiaris OX=9615 GN=CUL4B PE=3 SV=2	5.76	-0.458	Drops_noTJ_Ca_30min - Cyto_noTJ_noCa_0h	0.112	0.317	FALSE	no hit
TWF2	E2RGD3	Toll-like receptor 9 OS=Canis lupus familiaris OX=9615 GN=TWF2 PE=4 SV=2	6.33	0.269	Drops_noTJ_Ca_30min - Cyto_noTJ_noCa_0h	0.112	0.317	FALSE	no hit
CSE1L	F1Q1V0	Chromosome segregation 1 like OS=Canis lupus familiaris OX=9615 GN=CSE1L PE=4 SV=2	6.37	-0.437	Drops_noTJ_Ca_30min - Cyto_noTJ_noCa_0h	0.113	0.318	FALSE	no hit
CLPB	F6XXW3	ClpB homolog, mitochondrial AAA ATPase chaperonin OS=Canis lupus familiaris OX=9615 GN=CLPB PE=4 SV=1	5.57	0.449	Drops_noTJ_Ca_30min - Cyto_noTJ_noCa_0h	0.113	0.318	FALSE	no hit
EIF4B	E2RKS4	Eukaryotic translation initiation factor 4B OS=Canis lupus familiaris OX=9615 GN=EIF4B PE=4 SV=1	6.99	0.587	Drops_noTJ_Ca_30min - Cyto_noTJ_noCa_0h	0.113	0.319	FALSE	no hit
TFAM	E2RJ35	Transcription factor A, mitochondrial OS=Canis lupus familiaris OX=9615 GN=TFAM PE=4 SV=2	5.71	0.412	Drops_noTJ_Ca_30min - Cyto_noTJ_noCa_0h	0.113	0.319	FALSE	no hit
SUN1	E2R8J5	Sad1 and UNC84 domain containing 1 OS=Canis lupus familiaris OX=9615 GN=SUN1 PE=4 SV=2	6.36	0.502	Drops_noTJ_Ca_30min - Cyto_noTJ_noCa_0h	0.114	0.319	FALSE	no hit
NCBP1	F1PUP7	Nuclear cap binding protein subunit 1 OS=Canis lupus familiaris OX=9615 GN=NCBP1 PE=4 SV=2	5.92	-0.418	Drops_noTJ_Ca_30min - Cyto_noTJ_noCa_0h	0.114	0.319	FALSE	no hit
DCP1B	E2R259	Decapping mRNA 1B OS=Canis lupus familiaris OX=9615 GN=DCP1B PE=4 SV=2	5.77	0.277	Drops_noTJ_Ca_30min - Cyto_noTJ_noCa_0h	0.114	0.319	FALSE	no hit
AARS	F1P7C2	Alanyl-tRNA synthetase OS=Canis lupus familiaris OX=9615 GN=AARS PE=3 SV=2	6.89	0.277	Drops_noTJ_Ca_30min - Cyto_noTJ_noCa_0h	0.114	0.32	FALSE	no hit
G6PD	E2R0I9	Glucose-6-phosphate 1-dehydrogenase OS=Canis lupus familiaris OX=9615 GN=G6PD PE=3 SV=2	7.12	0.307	Drops_noTJ_Ca_30min - Cyto_noTJ_noCa_0h	0.114	0.32	FALSE	no hit
PCYT1A	E2RBM2	Phosphate cytidylyltransferase 1, choline, alpha OS=Canis lupus familiaris OX=9615 GN=PCYT1A PE=4 SV=2	5.84	-0.401	Drops_noTJ_Ca_30min - Cyto_noTJ_noCa_0h	0.115	0.321	FALSE	no hit
INPP5F	F1PR32	Inositol polyphosphate-5-phosphatase F OS=Canis lupus familiaris OX=9615 GN=INPP5F PE=4 SV=1	6.17	-0.301	Drops_noTJ_Ca_30min - Cyto_noTJ_noCa_0h	0.115	0.321	FALSE	no hit
J9P9V0	J9P9V0	Uncharacterized protein OS=Canis lupus familiaris OX=9615 PE=3 SV=1	7.18	0.323	Drops_noTJ_Ca_30min - Cyto_noTJ_noCa_0h	0.115	0.321	FALSE	no hit
CPNE3	E2QZQ6|E2R0K3	Copine 3 OS=Canis lupus familiaris OX=9615 GN=CPNE3 PE=4 SV=1|Copine 3 OS=Canis lupus familiaris OX=9615 GN=CPNE3 PE=4 SV=1	6.83	0.33	Drops_noTJ_Ca_30min - Cyto_noTJ_noCa_0h	0.115	0.321	FALSE	no hit
ICAM1	F1PB95|P33729	Intercellular adhesion molecule 1 OS=Canis lupus familiaris OX=9615 GN=ICAM1 PE=4 SV=2|Intercellular adhesion molecule 1 (Fragment) OS=Canis lupus familiaris OX=9615 GN=ICAM1 PE=2 SV=2	6.02	0.334	Drops_noTJ_Ca_30min - Cyto_noTJ_noCa_0h	0.115	0.321	FALSE	no hit
PCYT2	F1PIT0	Phosphate cytidylyltransferase 2, ethanolamine OS=Canis lupus familiaris OX=9615 GN=PCYT2 PE=4 SV=2	5.81	0.369	Drops_noTJ_Ca_30min - Cyto_noTJ_noCa_0h	0.115	0.321	FALSE	no hit
RTRAF|J9P858	E2RFC7|J9P858	Uncharacterized protein OS=Canis lupus familiaris OX=9615 GN=RTRAF PE=4 SV=1|Uncharacterized protein OS=Canis lupus familiaris OX=9615 PE=4 SV=1	6.48	0.305	Drops_noTJ_Ca_30min - Cyto_noTJ_noCa_0h	0.115	0.321	FALSE	no hit
RAPH1	J9NUZ5	Uncharacterized protein OS=Canis lupus familiaris OX=9615 GN=RAPH1 PE=4 SV=1	5.99	0.279	Drops_noTJ_Ca_30min - Cyto_noTJ_noCa_0h	0.116	0.322	FALSE	no hit
RRM1	E2R8P1	Ribonucleoside-diphosphate reductase OS=Canis lupus familiaris OX=9615 GN=RRM1 PE=3 SV=1	6.8	0.626	Drops_noTJ_Ca_30min - Cyto_noTJ_noCa_0h	0.116	0.322	FALSE	no hit
SRP68	F1PI42|Q00004	Signal recognition particle subunit SRP68 OS=Canis lupus familiaris OX=9615 GN=SRP68 PE=3 SV=2|Signal recognition particle subunit SRP68 OS=Canis lupus familiaris OX=9615 GN=SRP68 PE=1 SV=1	6.54	-0.38	Drops_noTJ_Ca_30min - Cyto_noTJ_noCa_0h	0.116	0.322	FALSE	no hit
SUCO	F1P7X2	SUN domain containing ossification factor OS=Canis lupus familiaris OX=9615 GN=SUCO PE=4 SV=2	5.9	0.49	Drops_noTJ_Ca_30min - Cyto_noTJ_noCa_0h	0.116	0.322	FALSE	no hit
NCAPG	F6XD78	Non-SMC condensin I complex subunit G OS=Canis lupus familiaris OX=9615 GN=NCAPG PE=4 SV=1	5.86	0.34	Drops_noTJ_Ca_30min - Cyto_noTJ_noCa_0h	0.116	0.323	FALSE	no hit
COL1A2	F1PHY1|O46392	Collagen alpha-2(I) chain OS=Canis lupus familiaris OX=9615 GN=COL1A2 PE=4 SV=1|Collagen alpha-2(I) chain OS=Canis lupus familiaris OX=9615 GN=COL1A2 PE=2 SV=2	5.58	0.865	Drops_noTJ_Ca_30min - Cyto_noTJ_noCa_0h	0.117	0.323	FALSE	no hit
PCK2	F6V2H2	Phosphoenolpyruvate carboxykinase 2, mitochondrial OS=Canis lupus familiaris OX=9615 GN=PCK2 PE=3 SV=1	6.75	-0.423	Drops_noTJ_Ca_30min - Cyto_noTJ_noCa_0h	0.117	0.323	FALSE	no hit
RARS	E2QRR5	Arginyl-tRNA synthetase OS=Canis lupus familiaris OX=9615 GN=RARS PE=3 SV=1	7.02	-0.291	Drops_noTJ_Ca_30min - Cyto_noTJ_noCa_0h	0.117	0.324	FALSE	no hit
PAPSS1	E2QZ13	3'-phosphoadenosine 5'-phosphosulfate synthase 1 OS=Canis lupus familiaris OX=9615 GN=PAPSS1 PE=3 SV=1	6.32	-0.353	Drops_noTJ_Ca_30min - Cyto_noTJ_noCa_0h	0.118	0.326	FALSE	no hit
UBA2	E2R837	SUMO-activating enzyme subunit 2 OS=Canis lupus familiaris OX=9615 GN=UBA2 PE=3 SV=2	5.88	-0.437	Drops_noTJ_Ca_30min - Cyto_noTJ_noCa_0h	0.118	0.326	FALSE	no hit
PFAS	E2QYQ9	Phosphoribosylformylglycinamidine synthase OS=Canis lupus familiaris OX=9615 GN=PFAS PE=3 SV=1	5.8	0.41	Drops_noTJ_Ca_30min - Cyto_noTJ_noCa_0h	0.118	0.326	FALSE	no hit
PNO1	F1PZ71	Partner of NOB1 homolog OS=Canis lupus familiaris OX=9615 GN=PNO1 PE=4 SV=2	6.18	-0.31	Drops_noTJ_Ca_30min - Cyto_noTJ_noCa_0h	0.118	0.326	FALSE	no hit
PPP1R12A	E2QWJ6|J9P5T7	Protein phosphatase 1 regulatory subunit OS=Canis lupus familiaris OX=9615 GN=PPP1R12A PE=4 SV=2|Protein phosphatase 1 regulatory subunit OS=Canis lupus familiaris OX=9615 GN=PPP1R12A PE=4 SV=1	6.55	0.303	Drops_noTJ_Ca_30min - Cyto_noTJ_noCa_0h	0.119	0.327	FALSE	no hit
RHOA	F6XY66	Transforming protein RhoA OS=Canis lupus familiaris OX=9615 GN=RHOA PE=4 SV=1	7.19	-0.367	Drops_noTJ_Ca_30min - Cyto_noTJ_noCa_0h	0.119	0.328	FALSE	no hit
ATE1	J9P4X6	Arginyl-tRNA--protein transferase 1 OS=Canis lupus familiaris OX=9615 GN=ATE1 PE=3 SV=1	5.88	0.333	Drops_noTJ_Ca_30min - Cyto_noTJ_noCa_0h	0.12	0.328	FALSE	no hit
GEMIN4	F1PFG3	Gem nuclear organelle associated protein 4 OS=Canis lupus familiaris OX=9615 GN=GEMIN4 PE=4 SV=2	5.8	0.304	Drops_noTJ_Ca_30min - Cyto_noTJ_noCa_0h	0.12	0.328	FALSE	no hit
PARP1	J9NXE3	Poly [ADP-ribose] polymerase OS=Canis lupus familiaris OX=9615 GN=PARP1 PE=4 SV=1	6.53	-0.475	Drops_noTJ_Ca_30min - Cyto_noTJ_noCa_0h	0.12	0.328	FALSE	no hit
BCLAF1	F6XCS5	BCL2 associated transcription factor 1 OS=Canis lupus familiaris OX=9615 GN=BCLAF1 PE=4 SV=1	6.01	0.355	Drops_noTJ_Ca_30min - Cyto_noTJ_noCa_0h	0.12	0.328	FALSE	no hit
RRAS	E2R5G6	RAS related OS=Canis lupus familiaris OX=9615 GN=RRAS PE=4 SV=1	6.31	-0.333	Drops_noTJ_Ca_30min - Cyto_noTJ_noCa_0h	0.12	0.328	FALSE	no hit
TARS	E2RHW7	Threonyl-tRNA synthetase OS=Canis lupus familiaris OX=9615 GN=TARS PE=3 SV=1	6.41	0.304	Drops_noTJ_Ca_30min - Cyto_noTJ_noCa_0h	0.12	0.329	FALSE	no hit
QDPR	E2RLU9	Quinoid dihydropteridine reductase OS=Canis lupus familiaris OX=9615 GN=QDPR PE=4 SV=1	6.02	-0.319	Drops_noTJ_Ca_30min - Cyto_noTJ_noCa_0h	0.12	0.329	FALSE	no hit
INF2	F1PU24	Uncharacterized protein OS=Canis lupus familiaris OX=9615 GN=INF2 PE=4 SV=2	6.82	-0.353	Drops_noTJ_Ca_30min - Cyto_noTJ_noCa_0h	0.12	0.329	FALSE	no hit
PARP3	F1PED7|J9JHR3	Poly [ADP-ribose] polymerase OS=Canis lupus familiaris OX=9615 GN=PARP3 PE=4 SV=1|Poly [ADP-ribose] polymerase OS=Canis lupus familiaris OX=9615 GN=PARP3 PE=4 SV=1	5.65	0.303	Drops_noTJ_Ca_30min - Cyto_noTJ_noCa_0h	0.121	0.331	FALSE	no hit
TNKS1BP1	E2R6L1	Tankyrase 1 binding protein 1 OS=Canis lupus familiaris OX=9615 GN=TNKS1BP1 PE=4 SV=1	6.79	0.303	Drops_noTJ_Ca_30min - Cyto_noTJ_noCa_0h	0.121	0.332	FALSE	no hit
ARPC5	E2RD65	Actin-related protein 2/3 complex subunit 5 OS=Canis lupus familiaris OX=9615 GN=ARPC5 PE=3 SV=2	5.5	-0.458	Drops_noTJ_Ca_30min - Cyto_noTJ_noCa_0h	0.122	0.332	FALSE	no hit
MYO5B	F1PX71	Myosin VB OS=Canis lupus familiaris OX=9615 GN=MYO5B PE=3 SV=2	6.41	-0.344	Drops_noTJ_Ca_30min - Cyto_noTJ_noCa_0h	0.122	0.332	FALSE	no hit
ACTN1	E2QY07|E2QY08	Actinin alpha 1 OS=Canis lupus familiaris OX=9615 GN=ACTN1 PE=4 SV=1|Actinin alpha 1 OS=Canis lupus familiaris OX=9615 GN=ACTN1 PE=4 SV=2	7.57	-0.337	Drops_noTJ_Ca_30min - Cyto_noTJ_noCa_0h	0.122	0.332	FALSE	no hit
STX18	E2RGW4|J9P4H8	Syntaxin 18 OS=Canis lupus familiaris OX=9615 GN=STX18 PE=4 SV=2|Syntaxin 18 OS=Canis lupus familiaris OX=9615 GN=STX18 PE=4 SV=1	5.71	-0.29	Drops_noTJ_Ca_30min - Cyto_noTJ_noCa_0h	0.122	0.333	FALSE	no hit
ACAP2	F1PAC1|J9NV32	ArfGAP with coiled-coil, ankyrin repeat and PH domains 2 OS=Canis lupus familiaris OX=9615 GN=ACAP2 PE=4 SV=2|ArfGAP with coiled-coil, ankyrin repeat and PH domains 2 OS=Canis lupus familiaris OX=9615 GN=ACAP2 PE=4 SV=1	6.37	-0.385	Drops_noTJ_Ca_30min - Cyto_noTJ_noCa_0h	0.123	0.333	FALSE	no hit
ARID5B	A0A0A0MPC6|E2R9X2|J9NV13	AT-rich interactive domain-containing protein 5B OS=Canis lupus familiaris OX=9615 GN=ARID5B PE=4 SV=1|AT-rich interactive domain-containing protein 5B OS=Canis lupus familiaris OX=9615 GN=ARID5B PE=3 SV=1|AT-rich interactive domain-containing protein 5B OS=Canis lupus familiaris OX=9615 GN=ARID5B PE=4 SV=1	5.54	0.396	Drops_noTJ_Ca_30min - Cyto_noTJ_noCa_0h	0.123	0.334	FALSE	no hit
ADAM17	F1PFZ9	ADAM metallopeptidase domain 17 OS=Canis lupus familiaris OX=9615 GN=ADAM17 PE=4 SV=2	5.68	0.385	Drops_noTJ_Ca_30min - Cyto_noTJ_noCa_0h	0.123	0.334	FALSE	no hit
POLR1A	J9P5G4	DNA-directed RNA polymerase subunit OS=Canis lupus familiaris OX=9615 GN=POLR1A PE=3 SV=1	5.92	-0.28	Drops_noTJ_Ca_30min - Cyto_noTJ_noCa_0h	0.123	0.334	FALSE	no hit
SMAD4	F1PAY5	Mothers against decapentaplegic homolog OS=Canis lupus familiaris OX=9615 GN=SMAD4 PE=3 SV=2	6.15	0.33	Drops_noTJ_Ca_30min - Cyto_noTJ_noCa_0h	0.123	0.334	FALSE	no hit
SMN|SMN1	K9J6P1|O02771	Uncharacterized protein OS=Canis lupus familiaris OX=9615 GN=SMN PE=4 SV=1|Survival motor neuron protein OS=Canis lupus familiaris OX=9615 GN=SMN1 PE=2 SV=1	6.25	0.283	Drops_noTJ_Ca_30min - Cyto_noTJ_noCa_0h	0.123	0.334	FALSE	no hit
ACSS2	E2R0C6|J9P7N4	Acyl-CoA synthetase short chain family member 2 OS=Canis lupus familiaris OX=9615 GN=ACSS2 PE=4 SV=2|Acyl-CoA synthetase short chain family member 2 OS=Canis lupus familiaris OX=9615 GN=ACSS2 PE=4 SV=1	5.7	-0.316	Drops_noTJ_Ca_30min - Cyto_noTJ_noCa_0h	0.123	0.334	FALSE	no hit
SRSF7	J9P2I8	Serine and arginine rich splicing factor 7 OS=Canis lupus familiaris OX=9615 GN=SRSF7 PE=4 SV=1	6.14	0.347	Drops_noTJ_Ca_30min - Cyto_noTJ_noCa_0h	0.123	0.334	FALSE	no hit
NENF	F1PUL1	Neudesin neurotrophic factor OS=Canis lupus familiaris OX=9615 GN=NENF PE=3 SV=2	6.06	1.31	Drops_noTJ_Ca_30min - Cyto_noTJ_noCa_0h	0.124	0.334	FALSE	no hit
APPL2	E2RGZ8	Adaptor protein, phosphotyrosine interacting with PH domain and leucine zipper 2 OS=Canis lupus familiaris OX=9615 GN=APPL2 PE=4 SV=2	5.55	-0.305	Drops_noTJ_Ca_30min - Cyto_noTJ_noCa_0h	0.124	0.334	FALSE	no hit
RPL18	D0VWQ3	Ribosomal protein L18 OS=Canis lupus familiaris OX=9615 GN=RPL18 PE=1 SV=2	7.54	-0.421	Drops_noTJ_Ca_30min - Cyto_noTJ_noCa_0h	0.124	0.334	FALSE	no hit
LOC474938	F1PPT0|J9NRX4|J9P0V7	Uncharacterized protein OS=Canis lupus familiaris OX=9615 GN=LOC474938 PE=3 SV=2|Glutathione S-transferase OS=Canis lupus familiaris OX=9615 GN=LOC474938 PE=3 SV=1|Uncharacterized protein OS=Canis lupus familiaris OX=9615 GN=LOC474938 PE=4 SV=1	5.71	-0.355	Drops_noTJ_Ca_30min - Cyto_noTJ_noCa_0h	0.124	0.334	FALSE	no hit
RAD50	F6UTT0	RAD50 double strand break repair protein OS=Canis lupus familiaris OX=9615 GN=RAD50 PE=4 SV=1	6.09	-0.268	Drops_noTJ_Ca_30min - Cyto_noTJ_noCa_0h	0.124	0.334	FALSE	no hit
AKAP8	F1Q2P1|Q5VK71	A-kinase anchor protein 8 OS=Canis lupus familiaris OX=9615 GN=AKAP8 PE=3 SV=1|A-kinase anchor protein 8 OS=Canis lupus familiaris OX=9615 GN=AKAP8 PE=1 SV=1	5.63	0.39	Drops_noTJ_Ca_30min - Cyto_noTJ_noCa_0h	0.124	0.334	FALSE	no hit
VPS35	E2QRX1	Vacuolar protein sorting-associated protein 35 OS=Canis lupus familiaris OX=9615 GN=VPS35 PE=3 SV=1	6.61	-0.317	Drops_noTJ_Ca_30min - Cyto_noTJ_noCa_0h	0.124	0.334	FALSE	no hit
ARHGEF16	F1Q028|J9P2N2	Rho guanine nucleotide exchange factor 16 OS=Canis lupus familiaris OX=9615 GN=ARHGEF16 PE=4 SV=2|Rho guanine nucleotide exchange factor 16 OS=Canis lupus familiaris OX=9615 GN=ARHGEF16 PE=4 SV=1	5.82	-0.418	Drops_noTJ_Ca_30min - Cyto_noTJ_noCa_0h	0.125	0.335	FALSE	no hit
HTRA2	Q45FF7	Protease serine 25 OS=Canis lupus familiaris OX=9615 GN=HTRA2 PE=2 SV=1	5.7	0.397	Drops_noTJ_Ca_30min - Cyto_noTJ_noCa_0h	0.125	0.335	FALSE	no hit
UBE2L3	E2RKT9	Uncharacterized protein OS=Canis lupus familiaris OX=9615 GN=UBE2L3 PE=3 SV=1	6.65	0.352	Drops_noTJ_Ca_30min - Cyto_noTJ_noCa_0h	0.125	0.335	FALSE	no hit
PEAK1	E2QUM4|J9NWJ1|J9NYB7	Pseudopodium enriched atypical kinase 1 OS=Canis lupus familiaris OX=9615 GN=PEAK1 PE=4 SV=2|Pseudopodium enriched atypical kinase 1 OS=Canis lupus familiaris OX=9615 GN=PEAK1 PE=4 SV=1|Pseudopodium enriched atypical kinase 1 OS=Canis lupus familiaris OX=9615 GN=PEAK1 PE=4 SV=1	5.56	0.279	Drops_noTJ_Ca_30min - Cyto_noTJ_noCa_0h	0.125	0.335	FALSE	no hit
KIAA1671	E2REC9|F1PWQ4	KIAA1671 OS=Canis lupus familiaris OX=9615 GN=KIAA1671 PE=4 SV=2|KIAA1671 OS=Canis lupus familiaris OX=9615 GN=KIAA1671 PE=4 SV=2	5.75	0.389	Drops_noTJ_Ca_30min - Cyto_noTJ_noCa_0h	0.125	0.335	FALSE	no hit
ZDHHC5	E2R434|Q2THW9	Palmitoyltransferase ZDHHC5 OS=Canis lupus familiaris OX=9615 GN=ZDHHC5 PE=4 SV=2|Palmitoyltransferase ZDHHC5 OS=Canis lupus familiaris OX=9615 GN=ZDHHC5 PE=2 SV=1	7.18	0.263	Drops_noTJ_Ca_30min - Cyto_noTJ_noCa_0h	0.125	0.335	FALSE	no hit
MVP	F1P914	Major vault protein OS=Canis lupus familiaris OX=9615 GN=MVP PE=4 SV=2	6.21	-0.311	Drops_noTJ_Ca_30min - Cyto_noTJ_noCa_0h	0.126	0.335	FALSE	no hit
IMPDH1	E2RID1|J9P1L9	Inosine-5'-monophosphate dehydrogenase OS=Canis lupus familiaris OX=9615 GN=IMPDH1 PE=3 SV=2|Inosine-5'-monophosphate dehydrogenase OS=Canis lupus familiaris OX=9615 GN=IMPDH1 PE=3 SV=1	6.27	0.304	Drops_noTJ_Ca_30min - Cyto_noTJ_noCa_0h	0.126	0.336	FALSE	no hit
PKN1	F6XM14	Protein kinase N1 OS=Canis lupus familiaris OX=9615 GN=PKN1 PE=4 SV=1	5.81	-0.275	Drops_noTJ_Ca_30min - Cyto_noTJ_noCa_0h	0.126	0.336	FALSE	no hit
UBE2Q1	F1PQA9	Ubiquitin conjugating enzyme E2 Q1 OS=Canis lupus familiaris OX=9615 GN=UBE2Q1 PE=4 SV=2	6.16	0.274	Drops_noTJ_Ca_30min - Cyto_noTJ_noCa_0h	0.126	0.336	FALSE	no hit
EPHB2	F1PAF1	EPH receptor B2 OS=Canis lupus familiaris OX=9615 GN=EPHB2 PE=3 SV=2	5.56	0.377	Drops_noTJ_Ca_30min - Cyto_noTJ_noCa_0h	0.126	0.336	FALSE	no hit
RAB12	P51152	Ras-related protein Rab-12 (Fragment) OS=Canis lupus familiaris OX=9615 GN=RAB12 PE=2 SV=1	5.74	-0.347	Drops_noTJ_Ca_30min - Cyto_noTJ_noCa_0h	0.127	0.337	FALSE	no hit
EIF3G	E2RGG6	Eukaryotic translation initiation factor 3 subunit G OS=Canis lupus familiaris OX=9615 GN=EIF3G PE=3 SV=1	6.83	0.279	Drops_noTJ_Ca_30min - Cyto_noTJ_noCa_0h	0.127	0.337	FALSE	no hit
F11R	F1PP71	F11 receptor OS=Canis lupus familiaris OX=9615 GN=F11R PE=4 SV=2	6.21	0.275	Drops_noTJ_Ca_30min - Cyto_noTJ_noCa_0h	0.127	0.337	FALSE	no hit
NUP98	E2R4V6	Nucleoporin 98 OS=Canis lupus familiaris OX=9615 GN=NUP98 PE=4 SV=2	6.16	0.247	Drops_noTJ_Ca_30min - Cyto_noTJ_noCa_0h	0.127	0.337	FALSE	no hit
CPSF2	E2R496	Cleavage and polyadenylation specificity factor subunit 2 OS=Canis lupus familiaris OX=9615 GN=CPSF2 PE=3 SV=1	5.52	-0.377	Drops_noTJ_Ca_30min - Cyto_noTJ_noCa_0h	0.127	0.337	FALSE	no hit
PSMD2	E2RCP9	26S proteasome non-ATPase regulatory subunit 2 OS=Canis lupus familiaris OX=9615 GN=PSMD2 PE=3 SV=1	6.61	-0.308	Drops_noTJ_Ca_30min - Cyto_noTJ_noCa_0h	0.127	0.338	FALSE	no hit
TUBG1	E2RD85|F1PCT3|Q9GKK5	Tubulin gamma chain OS=Canis lupus familiaris OX=9615 GN=TUBG1 PE=3 SV=1|Tubulin gamma chain OS=Canis lupus familiaris OX=9615 GN=TUBG1 PE=3 SV=1|Tubulin gamma-1 chain OS=Canis lupus familiaris OX=9615 GN=TUBG1 PE=2 SV=1	5.94	-0.368	Drops_noTJ_Ca_30min - Cyto_noTJ_noCa_0h	0.128	0.338	FALSE	no hit
POLR2C	E2RQ42	RNA polymerase II subunit C OS=Canis lupus familiaris OX=9615 GN=POLR2C PE=4 SV=1	5.9	0.305	Drops_noTJ_Ca_30min - Cyto_noTJ_noCa_0h	0.128	0.338	FALSE	no hit
USP10	F1PEV7	Ubiquitin specific peptidase 10 OS=Canis lupus familiaris OX=9615 GN=USP10 PE=3 SV=1	6.74	0.336	Drops_noTJ_Ca_30min - Cyto_noTJ_noCa_0h	0.128	0.338	FALSE	no hit
KNTC1	E2R234	Kinetochore associated 1 OS=Canis lupus familiaris OX=9615 GN=KNTC1 PE=4 SV=2	6.12	0.291	Drops_noTJ_Ca_30min - Cyto_noTJ_noCa_0h	0.128	0.338	FALSE	no hit
EIF4G2	F1PAH7	Eukaryotic translation initiation factor 4 gamma 2 OS=Canis lupus familiaris OX=9615 GN=EIF4G2 PE=4 SV=2	6.78	-0.265	Drops_noTJ_Ca_30min - Cyto_noTJ_noCa_0h	0.128	0.338	FALSE	no hit
PPIF	J9P276	Peptidyl-prolyl cis-trans isomerase OS=Canis lupus familiaris OX=9615 GN=PPIF PE=3 SV=1	5.86	-0.278	Drops_noTJ_Ca_30min - Cyto_noTJ_noCa_0h	0.128	0.338	FALSE	no hit
BSDC1	E2QWR2|J9P711	BSD domain containing 1 OS=Canis lupus familiaris OX=9615 GN=BSDC1 PE=4 SV=2|BSD domain containing 1 OS=Canis lupus familiaris OX=9615 GN=BSDC1 PE=4 SV=1	5.78	0.497	Drops_noTJ_Ca_30min - Cyto_noTJ_noCa_0h	0.128	0.338	FALSE	no hit
LRRC59	F1Q3G5	Leucine rich repeat containing 59 OS=Canis lupus familiaris OX=9615 GN=LRRC59 PE=4 SV=2	7.03	-0.304	Drops_noTJ_Ca_30min - Cyto_noTJ_noCa_0h	0.129	0.339	FALSE	no hit
THBS1	F1PBI6	Thrombospondin 1 OS=Canis lupus familiaris OX=9615 GN=THBS1 PE=4 SV=2	7.18	0.335	Drops_noTJ_Ca_30min - Cyto_noTJ_noCa_0h	0.13	0.341	FALSE	no hit
MCM5	F1P8U8	DNA helicase OS=Canis lupus familiaris OX=9615 GN=MCM5 PE=3 SV=2	6.61	-0.331	Drops_noTJ_Ca_30min - Cyto_noTJ_noCa_0h	0.13	0.341	FALSE	no hit
PRKCI	F1PG28	Protein kinase C OS=Canis lupus familiaris OX=9615 GN=PRKCI PE=3 SV=2	6.57	0.298	Drops_noTJ_Ca_30min - Cyto_noTJ_noCa_0h	0.13	0.342	FALSE	no hit
RDH11	F1P957	Retinol dehydrogenase 11 OS=Canis lupus familiaris OX=9615 GN=RDH11 PE=3 SV=2	6.45	-0.249	Drops_noTJ_Ca_30min - Cyto_noTJ_noCa_0h	0.13	0.342	FALSE	no hit
ITGAV	F1P8Q0	Integrin subunit alpha V OS=Canis lupus familiaris OX=9615 GN=ITGAV PE=3 SV=2	5.62	-0.47	Drops_noTJ_Ca_30min - Cyto_noTJ_noCa_0h	0.13	0.342	FALSE	no hit
MAPK1IP1L	E2RGC6	Mitogen-activated protein kinase 1 interacting protein 1 like OS=Canis lupus familiaris OX=9615 GN=MAPK1IP1L PE=4 SV=1	6.73	0.432	Drops_noTJ_Ca_30min - Cyto_noTJ_noCa_0h	0.131	0.342	FALSE	no hit
SMG8	E2RJD0	Uncharacterized protein OS=Canis lupus familiaris OX=9615 GN=SMG8 PE=4 SV=1	5.84	0.264	Drops_noTJ_Ca_30min - Cyto_noTJ_noCa_0h	0.131	0.342	FALSE	no hit
CGNL1	E2QV06	Cingulin like 1 OS=Canis lupus familiaris OX=9615 GN=CGNL1 PE=4 SV=2	6.56	0.334	Drops_noTJ_Ca_30min - Cyto_noTJ_noCa_0h	0.131	0.342	FALSE	no hit
WASF2	E2RR96	WAS protein family member 2 OS=Canis lupus familiaris OX=9615 GN=WASF2 PE=4 SV=1	6.65	0.313	Drops_noTJ_Ca_30min - Cyto_noTJ_noCa_0h	0.131	0.342	FALSE	no hit
SETDB1	E2QW40|J9NWE7|J9P7P5	Histone-lysine N-methyltransferase OS=Canis lupus familiaris OX=9615 GN=SETDB1 PE=3 SV=2|Histone-lysine N-methyltransferase OS=Canis lupus familiaris OX=9615 GN=SETDB1 PE=3 SV=1|Histone-lysine N-methyltransferase OS=Canis lupus familiaris OX=9615 GN=SETDB1 PE=3 SV=1	5.73	0.337	Drops_noTJ_Ca_30min - Cyto_noTJ_noCa_0h	0.132	0.344	FALSE	no hit
MRPS9	E2RKY3	Mitochondrial ribosomal protein S9 OS=Canis lupus familiaris OX=9615 GN=MRPS9 PE=3 SV=2	5.83	0.287	Drops_noTJ_Ca_30min - Cyto_noTJ_noCa_0h	0.132	0.345	FALSE	no hit
ATAD3A	E2QZ61	Uncharacterized protein OS=Canis lupus familiaris OX=9615 GN=ATAD3A PE=4 SV=1	6.15	0.392	Drops_noTJ_Ca_30min - Cyto_noTJ_noCa_0h	0.132	0.345	FALSE	no hit
DDX46	F1PK90	DEAD-box helicase 46 OS=Canis lupus familiaris OX=9615 GN=DDX46 PE=4 SV=2	6.44	-0.434	Drops_noTJ_Ca_30min - Cyto_noTJ_noCa_0h	0.132	0.345	FALSE	no hit
NCK1	E2RHV6	Cytoplasmic protein OS=Canis lupus familiaris OX=9615 GN=NCK1 PE=4 SV=1	6.24	0.244	Drops_noTJ_Ca_30min - Cyto_noTJ_noCa_0h	0.133	0.345	FALSE	no hit
U2SURP	E2R1V3	U2 snRNP associated SURP domain containing OS=Canis lupus familiaris OX=9615 GN=U2SURP PE=4 SV=2	5.88	-0.285	Drops_noTJ_Ca_30min - Cyto_noTJ_noCa_0h	0.134	0.347	FALSE	no hit
HNRNPDL	E2QRT0	Heterogeneous nuclear ribonucleoprotein D like OS=Canis lupus familiaris OX=9615 GN=HNRNPDL PE=4 SV=1	6.92	0.372	Drops_noTJ_Ca_30min - Cyto_noTJ_noCa_0h	0.134	0.347	FALSE	no hit
DHRS13	F1PPL5	Dehydrogenase/reductase 13 OS=Canis lupus familiaris OX=9615 GN=DHRS13 PE=4 SV=1	5.73	-0.296	Drops_noTJ_Ca_30min - Cyto_noTJ_noCa_0h	0.134	0.348	FALSE	no hit
UQCR10	E2RTH5	Ubiquinol-cytochrome c reductase, complex III subunit X OS=Canis lupus familiaris OX=9615 GN=UQCR10 PE=4 SV=2	6.33	0.502	Drops_noTJ_Ca_30min - Cyto_noTJ_noCa_0h	0.134	0.348	FALSE	no hit
EEF1A1|J9P9I7	F2Z4P4|J9P9I7	Elongation factor 1-alpha OS=Canis lupus familiaris OX=9615 GN=EEF1A1 PE=3 SV=1|Elongation factor 1-alpha OS=Canis lupus familiaris OX=9615 PE=3 SV=1	6.18	-0.441	Drops_noTJ_Ca_30min - Cyto_noTJ_noCa_0h	0.134	0.348	FALSE	no hit
XPC	E2RCR3	XPC complex subunit, DNA damage recognition and repair factor OS=Canis lupus familiaris OX=9615 GN=XPC PE=4 SV=2	5.67	-0.442	Drops_noTJ_Ca_30min - Cyto_noTJ_noCa_0h	0.135	0.348	FALSE	no hit
UBE2R2	J9P7F2	Ubiquitin conjugating enzyme E2 R2 OS=Canis lupus familiaris OX=9615 GN=UBE2R2 PE=3 SV=1	6.04	0.31	Drops_noTJ_Ca_30min - Cyto_noTJ_noCa_0h	0.135	0.349	FALSE	no hit
ATL3	F1PU09	Atlastin GTPase 3 OS=Canis lupus familiaris OX=9615 GN=ATL3 PE=4 SV=2	6.76	-0.552	Drops_noTJ_Ca_30min - Cyto_noTJ_noCa_0h	0.136	0.351	FALSE	no hit
CALU	E2RN38	Calumenin OS=Canis lupus familiaris OX=9615 GN=CALU PE=4 SV=1	7.22	0.534	Drops_noTJ_Ca_30min - Cyto_noTJ_noCa_0h	0.136	0.351	FALSE	no hit
NFIC	F1PZI5|F1PZI6	Nuclear factor 1 OS=Canis lupus familiaris OX=9615 GN=NFIC PE=3 SV=2|Nuclear factor 1 OS=Canis lupus familiaris OX=9615 GN=NFIC PE=3 SV=2	6	-0.299	Drops_noTJ_Ca_30min - Cyto_noTJ_noCa_0h	0.136	0.351	FALSE	no hit
POC5	E2QX62|E2REQ5	POC5 centriolar protein OS=Canis lupus familiaris OX=9615 GN=POC5 PE=4 SV=2|POC5 centriolar protein OS=Canis lupus familiaris OX=9615 GN=POC5 PE=4 SV=2	5.65	0.366	Drops_noTJ_Ca_30min - Cyto_noTJ_noCa_0h	0.136	0.351	FALSE	no hit
ANKFY1	F1PN76	Ankyrin repeat and FYVE domain containing 1 OS=Canis lupus familiaris OX=9615 GN=ANKFY1 PE=4 SV=2	6.25	-0.285	Drops_noTJ_Ca_30min - Cyto_noTJ_noCa_0h	0.136	0.351	FALSE	no hit
UTP14A	E2R635	Uncharacterized protein OS=Canis lupus familiaris OX=9615 GN=UTP14A PE=4 SV=1	5.5	0.288	Drops_noTJ_Ca_30min - Cyto_noTJ_noCa_0h	0.136	0.351	FALSE	no hit
AHNAK	J9P969	AHNAK nucleoprotein OS=Canis lupus familiaris OX=9615 GN=AHNAK PE=4 SV=1	7.68	0.258	Drops_noTJ_Ca_30min - Cyto_noTJ_noCa_0h	0.136	0.351	FALSE	no hit
LOC489812	F1PDJ2	Uncharacterized protein OS=Canis lupus familiaris OX=9615 GN=LOC489812 PE=4 SV=2	5.71	0.462	Drops_noTJ_Ca_30min - Cyto_noTJ_noCa_0h	0.137	0.351	FALSE	no hit
GNA11	P52206	Guanine nucleotide-binding protein subunit alpha-11 (Fragment) OS=Canis lupus familiaris OX=9615 GN=GNA11 PE=2 SV=1	6.2	0.3	Drops_noTJ_Ca_30min - Cyto_noTJ_noCa_0h	0.137	0.351	FALSE	no hit
RNF214	E2RFA1	Ring finger protein 214 OS=Canis lupus familiaris OX=9615 GN=RNF214 PE=4 SV=2	5.85	0.306	Drops_noTJ_Ca_30min - Cyto_noTJ_noCa_0h	0.137	0.351	FALSE	no hit
RIPOR1	E2RJR1|J9NZ58	RHO family interacting cell polarization regulator 1 OS=Canis lupus familiaris OX=9615 GN=RIPOR1 PE=4 SV=2|RHO family interacting cell polarization regulator 1 OS=Canis lupus familiaris OX=9615 GN=RIPOR1 PE=4 SV=1	5.9	0.447	Drops_noTJ_Ca_30min - Cyto_noTJ_noCa_0h	0.137	0.351	FALSE	no hit
ZFR	F6XZ19|J9NWA2	Zinc finger RNA binding protein OS=Canis lupus familiaris OX=9615 GN=ZFR PE=4 SV=1|Zinc finger RNA binding protein OS=Canis lupus familiaris OX=9615 GN=ZFR PE=4 SV=1	6.03	0.288	Drops_noTJ_Ca_30min - Cyto_noTJ_noCa_0h	0.137	0.351	FALSE	no hit
MIA3	F1PZC1|F1PZC3	MIA SH3 domain ER export factor 3 OS=Canis lupus familiaris OX=9615 GN=MIA3 PE=4 SV=2|MIA SH3 domain ER export factor 3 OS=Canis lupus familiaris OX=9615 GN=MIA3 PE=4 SV=2	6.39	0.413	Drops_noTJ_Ca_30min - Cyto_noTJ_noCa_0h	0.137	0.351	FALSE	no hit
MYD88	F1P7V2	MYD88, innate immune signal transduction adaptor OS=Canis lupus familiaris OX=9615 GN=MYD88 PE=4 SV=2	5.85	0.277	Drops_noTJ_Ca_30min - Cyto_noTJ_noCa_0h	0.138	0.353	FALSE	no hit
LAP3	E2RLY5	Leucine aminopeptidase 3 OS=Canis lupus familiaris OX=9615 GN=LAP3 PE=3 SV=2	6.49	-0.393	Drops_noTJ_Ca_30min - Cyto_noTJ_noCa_0h	0.138	0.353	FALSE	no hit
CYP1B1	E2R329	Cytochrome P450 family 1 subfamily B member 1 OS=Canis lupus familiaris OX=9615 GN=CYP1B1 PE=3 SV=2	6.78	0.327	Drops_noTJ_Ca_30min - Cyto_noTJ_noCa_0h	0.138	0.353	FALSE	no hit
SLC9A3R1	E2RGF3	Na(+)/H(+) exchange regulatory cofactor NHE-RF OS=Canis lupus familiaris OX=9615 GN=SLC9A3R1 PE=4 SV=2	6.81	0.283	Drops_noTJ_Ca_30min - Cyto_noTJ_noCa_0h	0.138	0.353	FALSE	no hit
MVB12A	E2RJN6	Multivesicular body subunit 12A OS=Canis lupus familiaris OX=9615 GN=MVB12A PE=4 SV=2	6.02	-0.286	Drops_noTJ_Ca_30min - Cyto_noTJ_noCa_0h	0.138	0.353	FALSE	no hit
MYO9A	E2RNI0|J9P187	Myosin IXA OS=Canis lupus familiaris OX=9615 GN=MYO9A PE=3 SV=2|Myosin IXA OS=Canis lupus familiaris OX=9615 GN=MYO9A PE=3 SV=1	5.47	-0.314	Drops_noTJ_Ca_30min - Cyto_noTJ_noCa_0h	0.138	0.353	FALSE	no hit
YWHAZ	F1PBL1	Uncharacterized protein OS=Canis lupus familiaris OX=9615 GN=YWHAZ PE=3 SV=2	6.81	0.273	Drops_noTJ_Ca_30min - Cyto_noTJ_noCa_0h	0.139	0.353	FALSE	no hit
ZC3H15	F1PEL5	Zinc finger CCCH-type containing 15 OS=Canis lupus familiaris OX=9615 GN=ZC3H15 PE=4 SV=2	6.31	0.242	Drops_noTJ_Ca_30min - Cyto_noTJ_noCa_0h	0.139	0.353	FALSE	no hit
PDCD6	F1Q1H3	Programmed cell death 6 OS=Canis lupus familiaris OX=9615 GN=PDCD6 PE=4 SV=2	5.87	0.498	Drops_noTJ_Ca_30min - Cyto_noTJ_noCa_0h	0.139	0.353	FALSE	no hit
ERN1	F1P7G9|J9JHD8	Endoplasmic reticulum to nucleus signaling 1 OS=Canis lupus familiaris OX=9615 GN=ERN1 PE=4 SV=2|Endoplasmic reticulum to nucleus signaling 1 OS=Canis lupus familiaris OX=9615 GN=ERN1 PE=4 SV=1	5.92	0.312	Drops_noTJ_Ca_30min - Cyto_noTJ_noCa_0h	0.139	0.354	FALSE	no hit
NSA2|J9NXI1	E2R4T2|J9NXI1	Uncharacterized protein OS=Canis lupus familiaris OX=9615 GN=NSA2 PE=4 SV=2|Uncharacterized protein OS=Canis lupus familiaris OX=9615 PE=4 SV=1	5.58	-0.298	Drops_noTJ_Ca_30min - Cyto_noTJ_noCa_0h	0.139	0.354	FALSE	no hit
CRIPT	E2QUH9	CXXC repeat containing interactor of PDZ3 domain OS=Canis lupus familiaris OX=9615 GN=CRIPT PE=4 SV=1	5.55	0.389	Drops_noTJ_Ca_30min - Cyto_noTJ_noCa_0h	0.14	0.355	FALSE	no hit
HARS	E2QZ69	Histidyl-tRNA synthetase OS=Canis lupus familiaris OX=9615 GN=HARS PE=3 SV=1	6.45	0.263	Drops_noTJ_Ca_30min - Cyto_noTJ_noCa_0h	0.14	0.355	FALSE	no hit
ACAD11	E2R0X5	Acyl-CoA dehydrogenase family member 11 OS=Canis lupus familiaris OX=9615 GN=ACAD11 PE=4 SV=2	5.69	-0.4	Drops_noTJ_Ca_30min - Cyto_noTJ_noCa_0h	0.14	0.355	FALSE	no hit
NDUFA2	E2R503	NADH dehydrogenase [ubiquinone] 1 alpha subcomplex subunit 2 OS=Canis lupus familiaris OX=9615 GN=NDUFA2 PE=4 SV=1	5.96	0.333	Drops_noTJ_Ca_30min - Cyto_noTJ_noCa_0h	0.14	0.355	FALSE	no hit
SBDS	E2R2W6	SBDS, ribosome maturation factor OS=Canis lupus familiaris OX=9615 GN=SBDS PE=4 SV=1	6.29	-0.311	Drops_noTJ_Ca_30min - Cyto_noTJ_noCa_0h	0.14	0.355	FALSE	no hit
VAMP7	E2R5S5	Vesicle associated membrane protein 7 OS=Canis lupus familiaris OX=9615 GN=VAMP7 PE=3 SV=1	5.7	-0.374	Drops_noTJ_Ca_30min - Cyto_noTJ_noCa_0h	0.141	0.355	FALSE	no hit
PUM2	E2RT57	Pumilio RNA binding family member 2 OS=Canis lupus familiaris OX=9615 GN=PUM2 PE=4 SV=2	6.08	0.239	Drops_noTJ_Ca_30min - Cyto_noTJ_noCa_0h	0.141	0.355	FALSE	no hit
ARPC2	F1PAG6	Arp2/3 complex 34 kDa subunit OS=Canis lupus familiaris OX=9615 GN=ARPC2 PE=3 SV=2	6.52	-0.298	Drops_noTJ_Ca_30min - Cyto_noTJ_noCa_0h	0.141	0.355	FALSE	no hit
COG2	F1P8W5	Uncharacterized protein OS=Canis lupus familiaris OX=9615 GN=COG2 PE=4 SV=2	5.99	-0.314	Drops_noTJ_Ca_30min - Cyto_noTJ_noCa_0h	0.141	0.355	FALSE	no hit
MAP2K4	F1PBB6	Mitogen-activated protein kinase kinase 4 OS=Canis lupus familiaris OX=9615 GN=MAP2K4 PE=3 SV=2	6.17	-0.269	Drops_noTJ_Ca_30min - Cyto_noTJ_noCa_0h	0.141	0.355	FALSE	no hit
SRSF6	F1PTE0	Serine and arginine rich splicing factor 6 OS=Canis lupus familiaris OX=9615 GN=SRSF6 PE=4 SV=2	6.32	0.317	Drops_noTJ_Ca_30min - Cyto_noTJ_noCa_0h	0.141	0.355	FALSE	no hit
LSR	F1PKT2	Lipolysis stimulated lipoprotein receptor OS=Canis lupus familiaris OX=9615 GN=LSR PE=4 SV=2	6.31	0.275	Drops_noTJ_Ca_30min - Cyto_noTJ_noCa_0h	0.141	0.355	FALSE	no hit
ANKRD44	F1PKJ1|J9NSR3	Ankyrin repeat domain 44 OS=Canis lupus familiaris OX=9615 GN=ANKRD44 PE=4 SV=2|Ankyrin repeat domain 44 OS=Canis lupus familiaris OX=9615 GN=ANKRD44 PE=4 SV=1	5.49	-0.35	Drops_noTJ_Ca_30min - Cyto_noTJ_noCa_0h	0.141	0.355	FALSE	no hit
AGO2	F1PQZ7	Protein argonaute-2 OS=Canis lupus familiaris OX=9615 GN=AGO2 PE=3 SV=2	6.3	0.258	Drops_noTJ_Ca_30min - Cyto_noTJ_noCa_0h	0.141	0.355	FALSE	no hit
NECTIN2	F1PWL4	Nectin cell adhesion molecule 2 OS=Canis lupus familiaris OX=9615 GN=NECTIN2 PE=4 SV=2	5.74	0.29	Drops_noTJ_Ca_30min - Cyto_noTJ_noCa_0h	0.142	0.357	FALSE	no hit
ALDOC	F1PL63|F1PS82	Fructose-bisphosphate aldolase OS=Canis lupus familiaris OX=9615 GN=ALDOC PE=3 SV=1|Fructose-bisphosphate aldolase OS=Canis lupus familiaris OX=9615 GN=ALDOC PE=3 SV=2	6.06	-0.38	Drops_noTJ_Ca_30min - Cyto_noTJ_noCa_0h	0.143	0.358	FALSE	no hit
TARDBP	E2QS43	TAR DNA binding protein OS=Canis lupus familiaris OX=9615 GN=TARDBP PE=4 SV=1	5.93	0.257	Drops_noTJ_Ca_30min - Cyto_noTJ_noCa_0h	0.143	0.358	FALSE	no hit
IPO8	E2R703	Importin 8 OS=Canis lupus familiaris OX=9615 GN=IPO8 PE=4 SV=1	5.65	0.27	Drops_noTJ_Ca_30min - Cyto_noTJ_noCa_0h	0.143	0.358	FALSE	no hit
ZCCHC17	F6XYB1	Uncharacterized protein OS=Canis lupus familiaris OX=9615 GN=ZCCHC17 PE=4 SV=1	5.58	-0.29	Drops_noTJ_Ca_30min - Cyto_noTJ_noCa_0h	0.143	0.358	FALSE	no hit
DCAF13	F1P9T8	DDB1 and CUL4 associated factor 13 OS=Canis lupus familiaris OX=9615 GN=DCAF13 PE=4 SV=2	6.04	-0.268	Drops_noTJ_Ca_30min - Cyto_noTJ_noCa_0h	0.143	0.358	FALSE	no hit
ACLY	F1Q3V2	ATP-citrate synthase OS=Canis lupus familiaris OX=9615 GN=ACLY PE=3 SV=2	7.41	0.242	Drops_noTJ_Ca_30min - Cyto_noTJ_noCa_0h	0.144	0.358	FALSE	no hit
GPD2	E2RAZ8	Glycerol-3-phosphate dehydrogenase OS=Canis lupus familiaris OX=9615 GN=GPD2 PE=3 SV=2	7	-0.404	Drops_noTJ_Ca_30min - Cyto_noTJ_noCa_0h	0.144	0.358	FALSE	no hit
HDHD5	F1Q482	Haloacid dehalogenase like hydrolase domain containing 5 OS=Canis lupus familiaris OX=9615 GN=HDHD5 PE=4 SV=1	5.7	-0.721	Drops_noTJ_Ca_30min - Cyto_noTJ_noCa_0h	0.144	0.359	FALSE	no hit
ATP5PO|ATP5O	E2RPE8|J9P621	Uncharacterized protein OS=Canis lupus familiaris OX=9615 GN=ATP5PO PE=3 SV=2|Mitochondrial ATP synthase subunit OSCP subunit OS=Canis lupus familiaris OX=9615 GN=ATP5O PE=2 SV=1	6.43	0.262	Drops_noTJ_Ca_30min - Cyto_noTJ_noCa_0h	0.144	0.36	FALSE	no hit
GDI2	F1P8L7	Rab GDP dissociation inhibitor OS=Canis lupus familiaris OX=9615 GN=GDI2 PE=3 SV=1	6.7	0.314	Drops_noTJ_Ca_30min - Cyto_noTJ_noCa_0h	0.145	0.36	FALSE	no hit
SH3KBP1	F1P9Q2	SH3 domain containing kinase binding protein 1 OS=Canis lupus familiaris OX=9615 GN=SH3KBP1 PE=4 SV=2	6.02	0.342	Drops_noTJ_Ca_30min - Cyto_noTJ_noCa_0h	0.145	0.36	FALSE	no hit
WDR77	F6UVH0	Uncharacterized protein OS=Canis lupus familiaris OX=9615 GN=WDR77 PE=4 SV=1	5.93	0.435	Drops_noTJ_Ca_30min - Cyto_noTJ_noCa_0h	0.145	0.361	FALSE	no hit
CHMP2A	E2RIU2	Charged multivesicular body protein 2A OS=Canis lupus familiaris OX=9615 GN=CHMP2A PE=4 SV=1	5.96	0.236	Drops_noTJ_Ca_30min - Cyto_noTJ_noCa_0h	0.145	0.361	FALSE	no hit
PELP1	E2QUH1	Proline, glutamate and leucine rich protein 1 OS=Canis lupus familiaris OX=9615 GN=PELP1 PE=4 SV=2	5.7	-0.326	Drops_noTJ_Ca_30min - Cyto_noTJ_noCa_0h	0.146	0.361	FALSE	no hit
ABI1	E2RMI1|E2RMI3	Abl interactor 1 OS=Canis lupus familiaris OX=9615 GN=ABI1 PE=4 SV=2|Abl interactor 1 OS=Canis lupus familiaris OX=9615 GN=ABI1 PE=4 SV=2	6.81	0.268	Drops_noTJ_Ca_30min - Cyto_noTJ_noCa_0h	0.146	0.361	FALSE	no hit
CSK	E2RFF7	Tyrosine-protein kinase OS=Canis lupus familiaris OX=9615 GN=CSK PE=3 SV=2	6.38	0.247	Drops_noTJ_Ca_30min - Cyto_noTJ_noCa_0h	0.146	0.361	FALSE	no hit
PTPN6	E2RFR8	Tyrosine-protein phosphatase non-receptor type OS=Canis lupus familiaris OX=9615 GN=PTPN6 PE=3 SV=2	5.93	-0.31	Drops_noTJ_Ca_30min - Cyto_noTJ_noCa_0h	0.146	0.361	FALSE	no hit
MICALL1	F1PHR9	MICAL like 1 OS=Canis lupus familiaris OX=9615 GN=MICALL1 PE=4 SV=2	5.65	0.448	Drops_noTJ_Ca_30min - Cyto_noTJ_noCa_0h	0.146	0.362	FALSE	no hit
PHYHIPL	E2RS47	Phytanoyl-CoA 2-hydroxylase interacting protein like OS=Canis lupus familiaris OX=9615 GN=PHYHIPL PE=4 SV=1	6.24	0.267	Drops_noTJ_Ca_30min - Cyto_noTJ_noCa_0h	0.147	0.362	FALSE	no hit
EHD1	F1PSK6	EH domain containing 1 OS=Canis lupus familiaris OX=9615 GN=EHD1 PE=3 SV=2	6.32	-0.41	Drops_noTJ_Ca_30min - Cyto_noTJ_noCa_0h	0.147	0.362	FALSE	no hit
PATJ	E2QYC9|J9JHV1	PATJ, crumbs cell polarity complex component OS=Canis lupus familiaris OX=9615 GN=PATJ PE=4 SV=2|PATJ, crumbs cell polarity complex component OS=Canis lupus familiaris OX=9615 GN=PATJ PE=4 SV=1	6.69	0.282	Drops_noTJ_Ca_30min - Cyto_noTJ_noCa_0h	0.147	0.362	FALSE	no hit
PSAT1	E2RDN1	Phosphoserine aminotransferase OS=Canis lupus familiaris OX=9615 GN=PSAT1 PE=3 SV=2	6.7	0.263	Drops_noTJ_Ca_30min - Cyto_noTJ_noCa_0h	0.147	0.363	FALSE	no hit
EIF2B4	E2R8W5|F1PAD0	Eukaryotic translation initiation factor 2B subunit delta OS=Canis lupus familiaris OX=9615 GN=EIF2B4 PE=3 SV=2|Eukaryotic translation initiation factor 2B subunit delta OS=Canis lupus familiaris OX=9615 GN=EIF2B4 PE=3 SV=2	6.11	-0.349	Drops_noTJ_Ca_30min - Cyto_noTJ_noCa_0h	0.148	0.364	FALSE	no hit
GAK	F1PGG9	Cyclin G associated kinase OS=Canis lupus familiaris OX=9615 GN=GAK PE=4 SV=2	6.54	-0.265	Drops_noTJ_Ca_30min - Cyto_noTJ_noCa_0h	0.148	0.364	FALSE	no hit
SLC5A6	E2R9T1	Solute carrier family 5 member 6 OS=Canis lupus familiaris OX=9615 GN=SLC5A6 PE=3 SV=2	5.71	0.412	Drops_noTJ_Ca_30min - Cyto_noTJ_noCa_0h	0.148	0.364	FALSE	no hit
ITGB1	E2RT60	Integrin beta OS=Canis lupus familiaris OX=9615 GN=ITGB1 PE=3 SV=2	6.29	0.308	Drops_noTJ_Ca_30min - Cyto_noTJ_noCa_0h	0.148	0.365	FALSE	no hit
IGF2BP3	J9P8W9	Insulin like growth factor 2 mRNA binding protein 3 OS=Canis lupus familiaris OX=9615 GN=IGF2BP3 PE=4 SV=1	6.39	0.243	Drops_noTJ_Ca_30min - Cyto_noTJ_noCa_0h	0.148	0.365	FALSE	no hit
RBPMS	E2R5F7	RNA binding protein, mRNA processing factor OS=Canis lupus familiaris OX=9615 GN=RBPMS PE=4 SV=1	5.86	0.312	Drops_noTJ_Ca_30min - Cyto_noTJ_noCa_0h	0.148	0.365	FALSE	no hit
SEC24A	E2RRN0|J9P4C3	SEC24 homolog A, COPII coat complex component OS=Canis lupus familiaris OX=9615 GN=SEC24A PE=4 SV=2|SEC24 homolog A, COPII coat complex component OS=Canis lupus familiaris OX=9615 GN=SEC24A PE=4 SV=1	6.26	0.343	Drops_noTJ_Ca_30min - Cyto_noTJ_noCa_0h	0.149	0.365	FALSE	no hit
THOP1	E2R2V4	Thimet oligopeptidase 1 OS=Canis lupus familiaris OX=9615 GN=THOP1 PE=3 SV=1	6.42	0.311	Drops_noTJ_Ca_30min - Cyto_noTJ_noCa_0h	0.149	0.365	FALSE	no hit
RAB18	J9NRZ2	RAB18, member RAS oncogene family OS=Canis lupus familiaris OX=9615 GN=RAB18 PE=4 SV=1	5.98	-0.37	Drops_noTJ_Ca_30min - Cyto_noTJ_noCa_0h	0.149	0.365	FALSE	no hit
RPLP0	F1PUX4	60S acidic ribosomal protein P0 OS=Canis lupus familiaris OX=9615 GN=RPLP0 PE=3 SV=1	7.38	-0.428	Drops_noTJ_Ca_30min - Cyto_noTJ_noCa_0h	0.149	0.365	FALSE	no hit
BAG1	F1PGZ0	BCL2 associated athanogene 1 OS=Canis lupus familiaris OX=9615 GN=BAG1 PE=4 SV=2	5.62	-0.247	Drops_noTJ_Ca_30min - Cyto_noTJ_noCa_0h	0.149	0.365	FALSE	no hit
GPD1L	F1PQR9|J9NS24	Glycerol-3-phosphate dehydrogenase [NAD(+)] OS=Canis lupus familiaris OX=9615 GN=GPD1L PE=3 SV=2|Glycerol-3-phosphate dehydrogenase [NAD(+)] OS=Canis lupus familiaris OX=9615 GN=GPD1L PE=3 SV=1	5.79	-0.288	Drops_noTJ_Ca_30min - Cyto_noTJ_noCa_0h	0.15	0.366	FALSE	no hit
BAZ1A	E2RE69|J9P748	Bromodomain adjacent to zinc finger domain 1A OS=Canis lupus familiaris OX=9615 GN=BAZ1A PE=4 SV=2|Bromodomain adjacent to zinc finger domain 1A OS=Canis lupus familiaris OX=9615 GN=BAZ1A PE=4 SV=1	5.62	-0.277	Drops_noTJ_Ca_30min - Cyto_noTJ_noCa_0h	0.15	0.367	FALSE	no hit
PRKAA1	F1PIY1	Non-specific serine/threonine protein kinase OS=Canis lupus familiaris OX=9615 GN=PRKAA1 PE=4 SV=2	6.17	-0.304	Drops_noTJ_Ca_30min - Cyto_noTJ_noCa_0h	0.15	0.367	FALSE	no hit
KLC4	E2RCD4	Kinesin light chain 4 OS=Canis lupus familiaris OX=9615 GN=KLC4 PE=4 SV=2	5.81	-0.307	Drops_noTJ_Ca_30min - Cyto_noTJ_noCa_0h	0.151	0.368	FALSE	no hit
RNASEL	A5H028	Ribonuclease L OS=Canis lupus familiaris OX=9615 GN=RNASEL PE=2 SV=1	5.74	-0.331	Drops_noTJ_Ca_30min - Cyto_noTJ_noCa_0h	0.151	0.368	FALSE	no hit
THOC1	E2RNV0	THO complex 1 OS=Canis lupus familiaris OX=9615 GN=THOC1 PE=4 SV=2	6.07	-0.313	Drops_noTJ_Ca_30min - Cyto_noTJ_noCa_0h	0.151	0.368	FALSE	no hit
HMGN1	E2RG21	High mobility group nucleosome binding domain 1 OS=Canis lupus familiaris OX=9615 GN=HMGN1 PE=4 SV=2	5.8	0.827	Drops_noTJ_Ca_30min - Cyto_noTJ_noCa_0h	0.151	0.368	FALSE	no hit
VASP	F1PRR4	Vasodilator-stimulated phosphoprotein OS=Canis lupus familiaris OX=9615 GN=VASP PE=3 SV=1	6.39	0.272	Drops_noTJ_Ca_30min - Cyto_noTJ_noCa_0h	0.151	0.368	FALSE	no hit
PLEKHA1	E2RMH1	Pleckstrin homology domain containing A1 OS=Canis lupus familiaris OX=9615 GN=PLEKHA1 PE=4 SV=2	6.02	-0.24	Drops_noTJ_Ca_30min - Cyto_noTJ_noCa_0h	0.152	0.369	FALSE	no hit
LOC491239	H9GWI8	Uncharacterized protein OS=Canis lupus familiaris OX=9615 GN=LOC491239 PE=4 SV=2	5.7	-0.303	Drops_noTJ_Ca_30min - Cyto_noTJ_noCa_0h	0.152	0.369	FALSE	no hit
RUVBL1	E2RQC9	RuvB-like helicase OS=Canis lupus familiaris OX=9615 GN=RUVBL1 PE=3 SV=2	6.55	0.296	Drops_noTJ_Ca_30min - Cyto_noTJ_noCa_0h	0.152	0.369	FALSE	no hit
EFHD2	F1PIV8	EF-hand domain family member D2 OS=Canis lupus familiaris OX=9615 GN=EFHD2 PE=4 SV=2	5.93	-0.32	Drops_noTJ_Ca_30min - Cyto_noTJ_noCa_0h	0.152	0.369	FALSE	no hit
ILVBL	F1Q255	IlvB acetolactate synthase like OS=Canis lupus familiaris OX=9615 GN=ILVBL PE=3 SV=2	5.97	-0.237	Drops_noTJ_Ca_30min - Cyto_noTJ_noCa_0h	0.152	0.369	FALSE	no hit
BCL10	E2RA73	BCL10, immune signaling adaptor OS=Canis lupus familiaris OX=9615 GN=BCL10 PE=4 SV=1	5.84	0.268	Drops_noTJ_Ca_30min - Cyto_noTJ_noCa_0h	0.152	0.369	FALSE	no hit
LIMA1	E2QW54	LIM domain and actin binding 1 OS=Canis lupus familiaris OX=9615 GN=LIMA1 PE=4 SV=2	7.44	-0.244	Drops_noTJ_Ca_30min - Cyto_noTJ_noCa_0h	0.153	0.369	FALSE	no hit
P3H2	F1PJH5	Prolyl 3-hydroxylase 2 OS=Canis lupus familiaris OX=9615 GN=P3H2 PE=4 SV=2	5.51	0.452	Drops_noTJ_Ca_30min - Cyto_noTJ_noCa_0h	0.153	0.369	FALSE	no hit
PNPO	E2QTE2	Pyridoxamine 5'-phosphate oxidase OS=Canis lupus familiaris OX=9615 GN=PNPO PE=3 SV=1	5.75	0.27	Drops_noTJ_Ca_30min - Cyto_noTJ_noCa_0h	0.153	0.369	FALSE	no hit
PRPS2	E2R0X3	Phosphoribosyl pyrophosphate synthetase 2 OS=Canis lupus familiaris OX=9615 GN=PRPS2 PE=3 SV=1	6.27	-0.516	Drops_noTJ_Ca_30min - Cyto_noTJ_noCa_0h	0.153	0.369	FALSE	no hit
TSR3	F1PWP9	Probable ribosome biogenesis protein C16orf42 homolog OS=Canis lupus familiaris OX=9615 GN=TSR3 PE=3 SV=2	5.67	0.342	Drops_noTJ_Ca_30min - Cyto_noTJ_noCa_0h	0.154	0.371	FALSE	no hit
CCDC80	E2RGR7	Coiled-coil domain containing 80 OS=Canis lupus familiaris OX=9615 GN=CCDC80 PE=4 SV=2	5.83	0.465	Drops_noTJ_Ca_30min - Cyto_noTJ_noCa_0h	0.154	0.371	FALSE	no hit
CUL3	F1PU58	Cullin 3 OS=Canis lupus familiaris OX=9615 GN=CUL3 PE=3 SV=1	6.33	-0.367	Drops_noTJ_Ca_30min - Cyto_noTJ_noCa_0h	0.154	0.371	FALSE	no hit
AMOTL2	E2RJ63|E2RQJ7	Angiomotin like 2 OS=Canis lupus familiaris OX=9615 GN=AMOTL2 PE=4 SV=2|Angiomotin like 2 OS=Canis lupus familiaris OX=9615 GN=AMOTL2 PE=4 SV=2	5.24	0.303	Drops_noTJ_Ca_30min - Cyto_noTJ_noCa_0h	0.154	0.371	FALSE	no hit
HSP90AB1	E2RLS3	Uncharacterized protein OS=Canis lupus familiaris OX=9615 GN=HSP90AB1 PE=3 SV=2	7.8	-0.43	Drops_noTJ_Ca_30min - Cyto_noTJ_noCa_0h	0.154	0.371	FALSE	no hit
CDH6	E2R0Z0	Cadherin 6 OS=Canis lupus familiaris OX=9615 GN=CDH6 PE=4 SV=2	6.08	0.441	Drops_noTJ_Ca_30min - Cyto_noTJ_noCa_0h	0.154	0.371	FALSE	no hit
SPTLC1	J9NW75	Serine palmitoyltransferase long chain base subunit 1 OS=Canis lupus familiaris OX=9615 GN=SPTLC1 PE=4 SV=1	5.78	0.276	Drops_noTJ_Ca_30min - Cyto_noTJ_noCa_0h	0.155	0.371	FALSE	no hit
TBC1D5	F1PLA4|J9P1H0	TBC1 domain family member 5 OS=Canis lupus familiaris OX=9615 GN=TBC1D5 PE=4 SV=2|TBC1 domain family member 5 OS=Canis lupus familiaris OX=9615 GN=TBC1D5 PE=4 SV=1	6.49	-0.242	Drops_noTJ_Ca_30min - Cyto_noTJ_noCa_0h	0.155	0.372	FALSE	no hit
ISG15	E2R7R1	ISG15 ubiquitin-like modifier OS=Canis lupus familiaris OX=9615 GN=ISG15 PE=4 SV=2	6.77	-0.424	Drops_noTJ_Ca_30min - Cyto_noTJ_noCa_0h	0.156	0.373	FALSE	no hit
COG1	F1PMH7	Component of oligomeric golgi complex 1 OS=Canis lupus familiaris OX=9615 GN=COG1 PE=4 SV=2	5.83	-0.244	Drops_noTJ_Ca_30min - Cyto_noTJ_noCa_0h	0.156	0.373	FALSE	no hit
XPO7	E2RH14	Exportin 7 OS=Canis lupus familiaris OX=9615 GN=XPO7 PE=4 SV=2	6.36	-0.252	Drops_noTJ_Ca_30min - Cyto_noTJ_noCa_0h	0.156	0.373	FALSE	no hit
MRPL43	E2RN98	Mitochondrial ribosomal protein L43 OS=Canis lupus familiaris OX=9615 GN=MRPL43 PE=4 SV=1	5.84	0.305	Drops_noTJ_Ca_30min - Cyto_noTJ_noCa_0h	0.156	0.373	FALSE	no hit
PLOD2	F1PZL5	Procollagen-lysine,2-oxoglutarate 5-dioxygenase 2 OS=Canis lupus familiaris OX=9615 GN=PLOD2 PE=4 SV=2	6.3	-0.58	Drops_noTJ_Ca_30min - Cyto_noTJ_noCa_0h	0.156	0.373	FALSE	no hit
SRGAP2	F1PUX3	Uncharacterized protein OS=Canis lupus familiaris OX=9615 GN=SRGAP2 PE=4 SV=2	6.01	-0.247	Drops_noTJ_Ca_30min - Cyto_noTJ_noCa_0h	0.156	0.373	FALSE	no hit
RCN2	F1PEG9	Reticulocalbin 2 OS=Canis lupus familiaris OX=9615 GN=RCN2 PE=4 SV=2	5.62	0.621	Drops_noTJ_Ca_30min - Cyto_noTJ_noCa_0h	0.156	0.374	FALSE	no hit
OGT	E2QSQ5	Uncharacterized protein OS=Canis lupus familiaris OX=9615 GN=OGT PE=4 SV=1	6.01	-0.24	Drops_noTJ_Ca_30min - Cyto_noTJ_noCa_0h	0.157	0.374	FALSE	no hit
STK3	F6URD2	Serine/threonine kinase 3 OS=Canis lupus familiaris OX=9615 GN=STK3 PE=4 SV=1	5.85	-0.381	Drops_noTJ_Ca_30min - Cyto_noTJ_noCa_0h	0.157	0.375	FALSE	no hit
RAB27A	Q1HE58	Ras-related protein Rab-27A OS=Canis lupus familiaris OX=9615 GN=RAB27A PE=2 SV=1	5.68	-0.31	Drops_noTJ_Ca_30min - Cyto_noTJ_noCa_0h	0.158	0.376	FALSE	no hit
SLC25A24	F1PEX8	Solute carrier family 25 member 24 OS=Canis lupus familiaris OX=9615 GN=SLC25A24 PE=3 SV=2	6.6	-0.282	Drops_noTJ_Ca_30min - Cyto_noTJ_noCa_0h	0.158	0.376	FALSE	no hit
GOT2	A0A0B4J194	Aspartate aminotransferase OS=Canis lupus familiaris OX=9615 GN=GOT2 PE=4 SV=1	6.8	0.307	Drops_noTJ_Ca_30min - Cyto_noTJ_noCa_0h	0.158	0.376	FALSE	no hit
CAPZB	F1PQS3	F-actin-capping protein subunit beta OS=Canis lupus familiaris OX=9615 GN=CAPZB PE=3 SV=2	7.08	-0.295	Drops_noTJ_Ca_30min - Cyto_noTJ_noCa_0h	0.158	0.376	FALSE	no hit
GNA13	F1PZW8	G protein subunit alpha 13 OS=Canis lupus familiaris OX=9615 GN=GNA13 PE=4 SV=2	6.19	-0.234	Drops_noTJ_Ca_30min - Cyto_noTJ_noCa_0h	0.158	0.376	FALSE	no hit
NMT1	E2RPZ9	Glycylpeptide N-tetradecanoyltransferase OS=Canis lupus familiaris OX=9615 GN=NMT1 PE=3 SV=1	6.43	0.233	Drops_noTJ_Ca_30min - Cyto_noTJ_noCa_0h	0.159	0.377	FALSE	no hit
UBA7	E2QYA0|J9NXM5	Ubiquitin like modifier activating enzyme 7 OS=Canis lupus familiaris OX=9615 GN=UBA7 PE=3 SV=1|Ubiquitin like modifier activating enzyme 7 OS=Canis lupus familiaris OX=9615 GN=UBA7 PE=3 SV=1	5.67	-0.237	Drops_noTJ_Ca_30min - Cyto_noTJ_noCa_0h	0.159	0.377	FALSE	no hit
TBC1D10A	F1PV12	TBC1 domain family member 10A OS=Canis lupus familiaris OX=9615 GN=TBC1D10A PE=4 SV=2	5.64	-0.398	Drops_noTJ_Ca_30min - Cyto_noTJ_noCa_0h	0.159	0.377	FALSE	no hit
HOOK2	E2RT13|E2RT26	Hook microtubule tethering protein 2 OS=Canis lupus familiaris OX=9615 GN=HOOK2 PE=4 SV=2|Hook microtubule tethering protein 2 OS=Canis lupus familiaris OX=9615 GN=HOOK2 PE=4 SV=2	5.96	0.34	Drops_noTJ_Ca_30min - Cyto_noTJ_noCa_0h	0.159	0.377	FALSE	no hit
PPFIA1	F1PUM4|J9NTF0	PTPRF interacting protein alpha 1 OS=Canis lupus familiaris OX=9615 GN=PPFIA1 PE=4 SV=2|PTPRF interacting protein alpha 1 OS=Canis lupus familiaris OX=9615 GN=PPFIA1 PE=4 SV=1	6.1	-0.231	Drops_noTJ_Ca_30min - Cyto_noTJ_noCa_0h	0.159	0.377	FALSE	no hit
RFC2	F6ULR2	Replication factor C subunit 2 OS=Canis lupus familiaris OX=9615 GN=RFC2 PE=4 SV=1	5.76	-0.301	Drops_noTJ_Ca_30min - Cyto_noTJ_noCa_0h	0.16	0.378	FALSE	no hit
SQSTM1	F1P6L5	Sequestosome 1 OS=Canis lupus familiaris OX=9615 GN=SQSTM1 PE=4 SV=2	6.06	0.443	Drops_noTJ_Ca_30min - Cyto_noTJ_noCa_0h	0.16	0.378	FALSE	no hit
VPS37C	F1PIT2	VPS37C, ESCRT-I subunit OS=Canis lupus familiaris OX=9615 GN=VPS37C PE=4 SV=2	5.91	0.423	Drops_noTJ_Ca_30min - Cyto_noTJ_noCa_0h	0.161	0.38	FALSE	no hit
VIM	F1PLS4	Vimentin OS=Canis lupus familiaris OX=9615 GN=VIM PE=3 SV=1	8.16	0.337	Drops_noTJ_Ca_30min - Cyto_noTJ_noCa_0h	0.161	0.38	FALSE	no hit
PCOLCE2	E2R7L9|J9P1U0|J9P7J2	Procollagen C-endopeptidase enhancer 2 OS=Canis lupus familiaris OX=9615 GN=PCOLCE2 PE=4 SV=1|Procollagen C-endopeptidase enhancer 2 OS=Canis lupus familiaris OX=9615 GN=PCOLCE2 PE=4 SV=1|Procollagen C-endopeptidase enhancer 2 OS=Canis lupus familiaris OX=9615 GN=PCOLCE2 PE=4 SV=1	5.68	-0.356	Drops_noTJ_Ca_30min - Cyto_noTJ_noCa_0h	0.161	0.381	FALSE	no hit
MAPK1	E2R2N2	Mitogen-activated protein kinase OS=Canis lupus familiaris OX=9615 GN=MAPK1 PE=3 SV=1	7.01	-0.258	Drops_noTJ_Ca_30min - Cyto_noTJ_noCa_0h	0.162	0.381	FALSE	no hit
LTA4H	F6Y290	Leukotriene A(4) hydrolase OS=Canis lupus familiaris OX=9615 GN=LTA4H PE=3 SV=1	6.57	0.542	Drops_noTJ_Ca_30min - Cyto_noTJ_noCa_0h	0.162	0.381	FALSE	no hit
PIGO	E2RKS8	Uncharacterized protein OS=Canis lupus familiaris OX=9615 GN=PIGO PE=4 SV=1	5.68	0.252	Drops_noTJ_Ca_30min - Cyto_noTJ_noCa_0h	0.162	0.381	FALSE	no hit
EIF3M	E2QWG8	Eukaryotic translation initiation factor 3 subunit M OS=Canis lupus familiaris OX=9615 GN=EIF3M PE=3 SV=1	5.7	-0.503	Drops_noTJ_Ca_30min - Cyto_noTJ_noCa_0h	0.162	0.382	FALSE	no hit
TMBIM1	F1P9Q3	Transmembrane BAX inhibitor motif containing 1 OS=Canis lupus familiaris OX=9615 GN=TMBIM1 PE=3 SV=2	6.52	0.265	Drops_noTJ_Ca_30min - Cyto_noTJ_noCa_0h	0.162	0.382	FALSE	no hit
TIMM50	E2RC78|E2RFI6	Mitochondrial import inner membrane translocase subunit TIM50 OS=Canis lupus familiaris OX=9615 GN=TIMM50 PE=3 SV=1|Mitochondrial import inner membrane translocase subunit TIM50 OS=Canis lupus familiaris OX=9615 GN=TIMM50 PE=3 SV=2	5.88	0.274	Drops_noTJ_Ca_30min - Cyto_noTJ_noCa_0h	0.163	0.382	FALSE	no hit
ALYREF	F1PL92	Aly/REF export factor OS=Canis lupus familiaris OX=9615 GN=ALYREF PE=4 SV=2	6.32	0.272	Drops_noTJ_Ca_30min - Cyto_noTJ_noCa_0h	0.163	0.382	FALSE	no hit
STAMBP	J9P8N1	STAM binding protein OS=Canis lupus familiaris OX=9615 GN=STAMBP PE=4 SV=1	5.88	0.277	Drops_noTJ_Ca_30min - Cyto_noTJ_noCa_0h	0.163	0.382	FALSE	no hit
GRB7	E2QZ71	Growth factor receptor bound protein 7 OS=Canis lupus familiaris OX=9615 GN=GRB7 PE=4 SV=1	5.67	-0.282	Drops_noTJ_Ca_30min - Cyto_noTJ_noCa_0h	0.163	0.383	FALSE	no hit
SPART	E2R242	Spartin OS=Canis lupus familiaris OX=9615 GN=SPART PE=4 SV=1	6	0.233	Drops_noTJ_Ca_30min - Cyto_noTJ_noCa_0h	0.163	0.383	FALSE	no hit
CPT1A	F1PM56	Carnitine palmitoyltransferase 1A OS=Canis lupus familiaris OX=9615 GN=CPT1A PE=3 SV=1	6.16	0.253	Drops_noTJ_Ca_30min - Cyto_noTJ_noCa_0h	0.164	0.384	FALSE	no hit
ACO1	E2RMX9|J9P5F3	Aconitase 1 OS=Canis lupus familiaris OX=9615 GN=ACO1 PE=3 SV=2|Aconitase 1 OS=Canis lupus familiaris OX=9615 GN=ACO1 PE=3 SV=1	6.37	-0.253	Drops_noTJ_Ca_30min - Cyto_noTJ_noCa_0h	0.164	0.384	FALSE	no hit
BCAR1	F1P9X8	BCAR1, Cas family scaffold protein OS=Canis lupus familiaris OX=9615 GN=BCAR1 PE=4 SV=2	6.46	0.276	Drops_noTJ_Ca_30min - Cyto_noTJ_noCa_0h	0.164	0.384	FALSE	no hit
DDX1	F6V659	DEAD-box helicase 1 OS=Canis lupus familiaris OX=9615 GN=DDX1 PE=4 SV=1	6.93	-0.259	Drops_noTJ_Ca_30min - Cyto_noTJ_noCa_0h	0.165	0.384	FALSE	no hit
ARHGAP5	E2RED4	Rho GTPase activating protein 5 OS=Canis lupus familiaris OX=9615 GN=ARHGAP5 PE=4 SV=2	6.02	0.238	Drops_noTJ_Ca_30min - Cyto_noTJ_noCa_0h	0.165	0.385	FALSE	no hit
PTER	E2RH81	Phosphotriesterase related OS=Canis lupus familiaris OX=9615 GN=PTER PE=3 SV=1	5.76	-0.25	Drops_noTJ_Ca_30min - Cyto_noTJ_noCa_0h	0.165	0.385	FALSE	no hit
NIF3L1	E2RQI7	NGG1 interacting factor 3 like 1 OS=Canis lupus familiaris OX=9615 GN=NIF3L1 PE=4 SV=2	5.48	0.426	Drops_noTJ_Ca_30min - Cyto_noTJ_noCa_0h	0.165	0.385	FALSE	no hit
TWF1	J9NRP8	Twinfilin actin binding protein 1 OS=Canis lupus familiaris OX=9615 GN=TWF1 PE=4 SV=1	6.7	-0.227	Drops_noTJ_Ca_30min - Cyto_noTJ_noCa_0h	0.165	0.385	FALSE	no hit
TRIP13	E2R222	Pachytene checkpoint protein 2 homolog OS=Canis lupus familiaris OX=9615 GN=TRIP13 PE=3 SV=1	6.75	0.278	Drops_noTJ_Ca_30min - Cyto_noTJ_noCa_0h	0.165	0.385	FALSE	no hit
NOL10	E2R1X1	Nucleolar protein 10 OS=Canis lupus familiaris OX=9615 GN=NOL10 PE=4 SV=1	5.88	-0.28	Drops_noTJ_Ca_30min - Cyto_noTJ_noCa_0h	0.166	0.387	FALSE	no hit
DNAJA2	E2R7F3|J9NYF6	Uncharacterized protein OS=Canis lupus familiaris OX=9615 GN=DNAJA2 PE=3 SV=2|Uncharacterized protein OS=Canis lupus familiaris OX=9615 GN=DNAJA2 PE=4 SV=1	6.52	0.28	Drops_noTJ_Ca_30min - Cyto_noTJ_noCa_0h	0.167	0.387	FALSE	no hit
CEP97	E2RJH7	Centrosomal protein 97 OS=Canis lupus familiaris OX=9615 GN=CEP97 PE=4 SV=1	5.78	0.263	Drops_noTJ_Ca_30min - Cyto_noTJ_noCa_0h	0.167	0.387	FALSE	no hit
CAT	O97492	Catalase OS=Canis lupus familiaris OX=9615 GN=CAT PE=1 SV=3	6.58	-0.314	Drops_noTJ_Ca_30min - Cyto_noTJ_noCa_0h	0.167	0.387	FALSE	no hit
PPP3CC	F1PNC1	Serine/threonine-protein phosphatase OS=Canis lupus familiaris OX=9615 GN=PPP3CC PE=3 SV=2	5.91	0.258	Drops_noTJ_Ca_30min - Cyto_noTJ_noCa_0h	0.167	0.387	FALSE	no hit
YWHAB	F1PKW7	Tyrosine 3-monooxygenase/tryptophan 5-monooxygenase activation protein beta OS=Canis lupus familiaris OX=9615 GN=YWHAB PE=3 SV=2	6.2	0.282	Drops_noTJ_Ca_30min - Cyto_noTJ_noCa_0h	0.167	0.387	FALSE	no hit
MAGED2	E2R3U9	MAGE family member D2 OS=Canis lupus familiaris OX=9615 GN=MAGED2 PE=4 SV=1	6.51	0.268	Drops_noTJ_Ca_30min - Cyto_noTJ_noCa_0h	0.167	0.387	FALSE	no hit
HEBP1	E2RNV4	Heme binding protein 1 OS=Canis lupus familiaris OX=9615 GN=HEBP1 PE=4 SV=1	5.83	-0.275	Drops_noTJ_Ca_30min - Cyto_noTJ_noCa_0h	0.168	0.387	FALSE	no hit
PCNP	E2RNA3|E2RNA6	PEST proteolytic signal containing nuclear protein OS=Canis lupus familiaris OX=9615 GN=PCNP PE=4 SV=2|PEST proteolytic signal containing nuclear protein OS=Canis lupus familiaris OX=9615 GN=PCNP PE=4 SV=2	5.58	0.536	Drops_noTJ_Ca_30min - Cyto_noTJ_noCa_0h	0.168	0.387	FALSE	no hit
MAP4	F1PCZ5	Microtubule-associated protein OS=Canis lupus familiaris OX=9615 GN=MAP4 PE=4 SV=2	7.36	0.311	Drops_noTJ_Ca_30min - Cyto_noTJ_noCa_0h	0.168	0.387	FALSE	no hit
STRN4	F1PPD2	Striatin 4 OS=Canis lupus familiaris OX=9615 GN=STRN4 PE=4 SV=2	5.81	0.261	Drops_noTJ_Ca_30min - Cyto_noTJ_noCa_0h	0.168	0.387	FALSE	no hit
BLVRA	F1PCM1	Biliverdin reductase A OS=Canis lupus familiaris OX=9615 GN=BLVRA PE=3 SV=2	6.43	-0.284	Drops_noTJ_Ca_30min - Cyto_noTJ_noCa_0h	0.168	0.388	FALSE	no hit
ASNS	E2RF46	Asparagine synthetase (glutamine-hydrolyzing) OS=Canis lupus familiaris OX=9615 GN=ASNS PE=4 SV=2	7.45	-0.296	Drops_noTJ_Ca_30min - Cyto_noTJ_noCa_0h	0.169	0.389	FALSE	no hit
ATP5PB	E2QW06	Uncharacterized protein OS=Canis lupus familiaris OX=9615 GN=ATP5PB PE=4 SV=1	6.76	0.251	Drops_noTJ_Ca_30min - Cyto_noTJ_noCa_0h	0.169	0.389	FALSE	no hit
TGFBI	F1PW10|J9P2W2	Transforming growth factor beta induced OS=Canis lupus familiaris OX=9615 GN=TGFBI PE=4 SV=2|Transforming growth factor beta induced OS=Canis lupus familiaris OX=9615 GN=TGFBI PE=4 SV=1	5.95	0.575	Drops_noTJ_Ca_30min - Cyto_noTJ_noCa_0h	0.169	0.389	FALSE	no hit
TXLNG	E2RHJ6	Taxilin gamma OS=Canis lupus familiaris OX=9615 GN=TXLNG PE=4 SV=2	5.72	0.25	Drops_noTJ_Ca_30min - Cyto_noTJ_noCa_0h	0.17	0.391	FALSE	no hit
NMNAT1	J9P111	Nicotinamide-nucleotide adenylyltransferase OS=Canis lupus familiaris OX=9615 GN=NMNAT1 PE=3 SV=1	5.74	-0.248	Drops_noTJ_Ca_30min - Cyto_noTJ_noCa_0h	0.17	0.391	FALSE	no hit
MRPS23	E2RKE5	Mitochondrial ribosomal protein S23 OS=Canis lupus familiaris OX=9615 GN=MRPS23 PE=4 SV=2	5.75	0.259	Drops_noTJ_Ca_30min - Cyto_noTJ_noCa_0h	0.17	0.391	FALSE	no hit
SERPINB8	F1PIV3	Serpin family B member 8 OS=Canis lupus familiaris OX=9615 GN=SERPINB8 PE=3 SV=2	6.17	0.295	Drops_noTJ_Ca_30min - Cyto_noTJ_noCa_0h	0.17	0.391	FALSE	no hit
EDF1	E2R2F2	Endothelial differentiation related factor 1 OS=Canis lupus familiaris OX=9615 GN=EDF1 PE=4 SV=1	6.02	0.427	Drops_noTJ_Ca_30min - Cyto_noTJ_noCa_0h	0.171	0.392	FALSE	no hit
OTUB1	F1PIA2	Ubiquitin thioesterase OS=Canis lupus familiaris OX=9615 GN=OTUB1 PE=3 SV=2	6.59	-0.279	Drops_noTJ_Ca_30min - Cyto_noTJ_noCa_0h	0.171	0.393	FALSE	no hit
J9NXT7|J9P4T5	J9NXT7|J9P4T5	Uncharacterized protein OS=Canis lupus familiaris OX=9615 PE=4 SV=1|Uncharacterized protein OS=Canis lupus familiaris OX=9615 PE=4 SV=1	6.92	-0.272	Drops_noTJ_Ca_30min - Cyto_noTJ_noCa_0h	0.172	0.393	FALSE	no hit
ELOA	F1PHL5	Elongin A OS=Canis lupus familiaris OX=9615 GN=ELOA PE=4 SV=1	6.26	-0.31	Drops_noTJ_Ca_30min - Cyto_noTJ_noCa_0h	0.172	0.393	FALSE	no hit
SHROOM3	F1PE29	Shroom family member 3 OS=Canis lupus familiaris OX=9615 GN=SHROOM3 PE=4 SV=2	5.96	0.216	Drops_noTJ_Ca_30min - Cyto_noTJ_noCa_0h	0.172	0.393	FALSE	no hit
ARHGAP29	E2RRA9	Rho GTPase activating protein 29 OS=Canis lupus familiaris OX=9615 GN=ARHGAP29 PE=4 SV=2	6.15	-0.256	Drops_noTJ_Ca_30min - Cyto_noTJ_noCa_0h	0.172	0.394	FALSE	no hit
ATG7	F1PI66	Autophagy related 7 OS=Canis lupus familiaris OX=9615 GN=ATG7 PE=4 SV=2	5.84	-0.287	Drops_noTJ_Ca_30min - Cyto_noTJ_noCa_0h	0.173	0.395	FALSE	no hit
DDX58	E2RMV6	DExD/H-box helicase 58 OS=Canis lupus familiaris OX=9615 GN=DDX58 PE=4 SV=2	6.31	-0.31	Drops_noTJ_Ca_30min - Cyto_noTJ_noCa_0h	0.173	0.395	FALSE	no hit
AP1B1	E2RRJ6	AP complex subunit beta OS=Canis lupus familiaris OX=9615 GN=AP1B1 PE=3 SV=2	6.18	-0.326	Drops_noTJ_Ca_30min - Cyto_noTJ_noCa_0h	0.173	0.395	FALSE	no hit
CHMP7	E2RBX9	Charged multivesicular body protein 7 OS=Canis lupus familiaris OX=9615 GN=CHMP7 PE=4 SV=2	6.01	-0.304	Drops_noTJ_Ca_30min - Cyto_noTJ_noCa_0h	0.173	0.395	FALSE	no hit
ARMC8	E2QXM6	Armadillo repeat containing 8 OS=Canis lupus familiaris OX=9615 GN=ARMC8 PE=4 SV=1	5.77	-0.23	Drops_noTJ_Ca_30min - Cyto_noTJ_noCa_0h	0.174	0.396	FALSE	no hit
THOC3	E2RC43	THO complex 3 OS=Canis lupus familiaris OX=9615 GN=THOC3 PE=4 SV=1	5.74	0.334	Drops_noTJ_Ca_30min - Cyto_noTJ_noCa_0h	0.174	0.396	FALSE	no hit
PTGIS	F1PZ83	Prostaglandin I2 synthase OS=Canis lupus familiaris OX=9615 GN=PTGIS PE=3 SV=2	6.67	0.839	Drops_noTJ_Ca_30min - Cyto_noTJ_noCa_0h	0.174	0.396	FALSE	no hit
QKI	F1PLY2|F1PX61|J9NVZ6|Q9GMY1	Protein quaking OS=Canis lupus familiaris OX=9615 GN=QKI PE=4 SV=2|Protein quaking OS=Canis lupus familiaris OX=9615 GN=QKI PE=4 SV=2|Protein quaking OS=Canis lupus familiaris OX=9615 GN=QKI PE=4 SV=1|Protein quaking OS=Canis lupus familiaris OX=9615 GN=QKI PE=2 SV=1	5.85	0.243	Drops_noTJ_Ca_30min - Cyto_noTJ_noCa_0h	0.174	0.396	FALSE	no hit
EGLN1	F1P7J7|F1PJD8	Egl-9 family hypoxia inducible factor 1 OS=Canis lupus familiaris OX=9615 GN=EGLN1 PE=4 SV=2|Egl-9 family hypoxia inducible factor 1 OS=Canis lupus familiaris OX=9615 GN=EGLN1 PE=4 SV=2	5.87	0.301	Drops_noTJ_Ca_30min - Cyto_noTJ_noCa_0h	0.174	0.396	FALSE	no hit
ELMOD2	J9P4T8	ELMO domain containing 2 OS=Canis lupus familiaris OX=9615 GN=ELMOD2 PE=4 SV=1	5.81	-0.229	Drops_noTJ_Ca_30min - Cyto_noTJ_noCa_0h	0.175	0.396	FALSE	no hit
SQLE	E2RHB9	Squalene epoxidase OS=Canis lupus familiaris OX=9615 GN=SQLE PE=4 SV=1	5.41	0.282	Drops_noTJ_Ca_30min - Cyto_noTJ_noCa_0h	0.175	0.396	FALSE	no hit
RSF1	F1P8R2	Remodeling and spacing factor 1 OS=Canis lupus familiaris OX=9615 GN=RSF1 PE=4 SV=2	5.53	0.231	Drops_noTJ_Ca_30min - Cyto_noTJ_noCa_0h	0.176	0.398	FALSE	no hit
NEK7	E2R2U0	NIMA related kinase 7 OS=Canis lupus familiaris OX=9615 GN=NEK7 PE=3 SV=1	5.91	-0.236	Drops_noTJ_Ca_30min - Cyto_noTJ_noCa_0h	0.176	0.398	FALSE	no hit
FYCO1	E2RQ44|J9NRS6	FYVE and coiled-coil domain containing 1 OS=Canis lupus familiaris OX=9615 GN=FYCO1 PE=4 SV=2|FYVE and coiled-coil domain containing 1 OS=Canis lupus familiaris OX=9615 GN=FYCO1 PE=4 SV=1	5.9	-0.311	Drops_noTJ_Ca_30min - Cyto_noTJ_noCa_0h	0.176	0.398	FALSE	no hit
BZW2	F1PUT4	Basic leucine zipper and W2 domains 2 OS=Canis lupus familiaris OX=9615 GN=BZW2 PE=4 SV=2	6.63	-0.484	Drops_noTJ_Ca_30min - Cyto_noTJ_noCa_0h	0.176	0.398	FALSE	no hit
MAST4	F1Q4I0	Microtubule associated serine/threonine kinase family member 4 OS=Canis lupus familiaris OX=9615 GN=MAST4 PE=4 SV=2	6.33	0.243	Drops_noTJ_Ca_30min - Cyto_noTJ_noCa_0h	0.176	0.398	FALSE	no hit
MAPK14	O02812	Mitogen-activated protein kinase 14 OS=Canis lupus familiaris OX=9615 GN=MAPK14 PE=2 SV=3	5.75	-0.249	Drops_noTJ_Ca_30min - Cyto_noTJ_noCa_0h	0.176	0.398	FALSE	no hit
SUCLA2	F1PPC7	Succinate--CoA ligase [ADP-forming] subunit beta, mitochondrial OS=Canis lupus familiaris OX=9615 GN=SUCLA2 PE=3 SV=2	6.63	-0.338	Drops_noTJ_Ca_30min - Cyto_noTJ_noCa_0h	0.176	0.398	FALSE	no hit
COL17A1	F6XBP8|Q9N281	Collagen alpha-1(XVII) chain OS=Canis lupus familiaris OX=9615 GN=COL17A1 PE=4 SV=1|Collagen alpha-1(XVII) chain OS=Canis lupus familiaris OX=9615 GN=COL17A1 PE=2 SV=2	6.61	0.26	Drops_noTJ_Ca_30min - Cyto_noTJ_noCa_0h	0.176	0.398	FALSE	no hit
ATP5F1A	E2RNG2	ATP synthase subunit alpha OS=Canis lupus familiaris OX=9615 GN=ATP5F1A PE=3 SV=1	7.28	0.302	Drops_noTJ_Ca_30min - Cyto_noTJ_noCa_0h	0.176	0.398	FALSE	no hit
NPLOC4	F1PNX1	NPL4 homolog, ubiquitin recognition factor OS=Canis lupus familiaris OX=9615 GN=NPLOC4 PE=4 SV=2	6.19	0.221	Drops_noTJ_Ca_30min - Cyto_noTJ_noCa_0h	0.177	0.398	FALSE	no hit
TTC7A	F1PM89	Tetratricopeptide repeat domain 7A OS=Canis lupus familiaris OX=9615 GN=TTC7A PE=4 SV=2	5.56	-0.256	Drops_noTJ_Ca_30min - Cyto_noTJ_noCa_0h	0.177	0.398	FALSE	no hit
IPO7	F6X4J2	Importin 7 OS=Canis lupus familiaris OX=9615 GN=IPO7 PE=4 SV=1	7.04	0.283	Drops_noTJ_Ca_30min - Cyto_noTJ_noCa_0h	0.177	0.398	FALSE	no hit
DARS	E2RNQ8	Aspartyl-tRNA synthetase OS=Canis lupus familiaris OX=9615 GN=DARS PE=3 SV=1	6.81	-0.307	Drops_noTJ_Ca_30min - Cyto_noTJ_noCa_0h	0.177	0.399	FALSE	no hit
PRKAR2A	E2RRD1	Protein kinase cAMP-dependent type II regulatory subunit alpha OS=Canis lupus familiaris OX=9615 GN=PRKAR2A PE=4 SV=2	6.63	-0.242	Drops_noTJ_Ca_30min - Cyto_noTJ_noCa_0h	0.178	0.399	FALSE	no hit
COX4I1	E2QUA8	Cytochrome c oxidase subunit 4I1 OS=Canis lupus familiaris OX=9615 GN=COX4I1 PE=4 SV=1	6.09	0.313	Drops_noTJ_Ca_30min - Cyto_noTJ_noCa_0h	0.178	0.399	FALSE	no hit
CYP4A11|CYP4A39	E2RSK0|Q2VHZ7	Uncharacterized protein OS=Canis lupus familiaris OX=9615 GN=CYP4A11 PE=3 SV=2|Cytochrome P450 4A39 OS=Canis lupus familiaris OX=9615 GN=CYP4A39 PE=2 SV=1	6.11	-0.358	Drops_noTJ_Ca_30min - Cyto_noTJ_noCa_0h	0.178	0.399	FALSE	no hit
RHOG	E2R020	Ras homolog family member G OS=Canis lupus familiaris OX=9615 GN=RHOG PE=4 SV=2	6.4	-0.253	Drops_noTJ_Ca_30min - Cyto_noTJ_noCa_0h	0.178	0.399	FALSE	no hit
SNAP23	E2R516	Synaptosomal-associated protein OS=Canis lupus familiaris OX=9615 GN=SNAP23 PE=3 SV=1	5.76	0.23	Drops_noTJ_Ca_30min - Cyto_noTJ_noCa_0h	0.179	0.402	FALSE	no hit
PDLIM2	F1PQW6	PDZ and LIM domain 2 OS=Canis lupus familiaris OX=9615 GN=PDLIM2 PE=4 SV=1	5.7	0.29	Drops_noTJ_Ca_30min - Cyto_noTJ_noCa_0h	0.179	0.402	FALSE	no hit
TP53BP2	F1P985	Tumor protein p53 binding protein 2 OS=Canis lupus familiaris OX=9615 GN=TP53BP2 PE=4 SV=2	6.05	0.225	Drops_noTJ_Ca_30min - Cyto_noTJ_noCa_0h	0.18	0.402	FALSE	no hit
RANBP2	F1PA81	Uncharacterized protein OS=Canis lupus familiaris OX=9615 GN=RANBP2 PE=4 SV=2	6.57	0.257	Drops_noTJ_Ca_30min - Cyto_noTJ_noCa_0h	0.18	0.402	FALSE	no hit
VPS4A	E2RA71	Uncharacterized protein OS=Canis lupus familiaris OX=9615 GN=VPS4A PE=3 SV=2	5.9	-0.283	Drops_noTJ_Ca_30min - Cyto_noTJ_noCa_0h	0.18	0.402	FALSE	no hit
RPS27|LOC102157175	E2RLE2|J9NTI9	40S ribosomal protein S27 OS=Canis lupus familiaris OX=9615 GN=RPS27 PE=3 SV=1|40S ribosomal protein S27 OS=Canis lupus familiaris OX=9615 GN=LOC102157175 PE=3 SV=1	6.5	0.387	Drops_noTJ_Ca_30min - Cyto_noTJ_noCa_0h	0.18	0.402	FALSE	no hit
PSMD6	E2RN00	Proteasome 26S subunit, non-ATPase 6 OS=Canis lupus familiaris OX=9615 GN=PSMD6 PE=4 SV=2	6.49	-0.288	Drops_noTJ_Ca_30min - Cyto_noTJ_noCa_0h	0.18	0.402	FALSE	no hit
RPS26	J9P4R8	40S ribosomal protein S26 OS=Canis lupus familiaris OX=9615 GN=RPS26 PE=3 SV=1	6.22	0.296	Drops_noTJ_Ca_30min - Cyto_noTJ_noCa_0h	0.18	0.402	FALSE	no hit
PTCD3	F1Q4I1	Pentatricopeptide repeat domain 3 OS=Canis lupus familiaris OX=9615 GN=PTCD3 PE=4 SV=2	5.62	0.447	Drops_noTJ_Ca_30min - Cyto_noTJ_noCa_0h	0.181	0.402	FALSE	no hit
AHNAK2	J9NZV9	Uncharacterized protein OS=Canis lupus familiaris OX=9615 GN=AHNAK2 PE=4 SV=1	7.51	0.259	Drops_noTJ_Ca_30min - Cyto_noTJ_noCa_0h	0.181	0.402	FALSE	no hit
SDHA	F1Q1X9	Succinate dehydrogenase [ubiquinone] flavoprotein subunit, mitochondrial OS=Canis lupus familiaris OX=9615 GN=SDHA PE=3 SV=2	6.62	0.289	Drops_noTJ_Ca_30min - Cyto_noTJ_noCa_0h	0.181	0.403	FALSE	no hit
PPP1R13L	E2RDK5	Protein phosphatase 1 regulatory subunit 13 like OS=Canis lupus familiaris OX=9615 GN=PPP1R13L PE=4 SV=2	6.28	0.232	Drops_noTJ_Ca_30min - Cyto_noTJ_noCa_0h	0.181	0.403	FALSE	no hit
RELA	F1PCU1	RELA proto-oncogene, NF-kB subunit OS=Canis lupus familiaris OX=9615 GN=RELA PE=4 SV=2	6.36	0.22	Drops_noTJ_Ca_30min - Cyto_noTJ_noCa_0h	0.181	0.403	FALSE	no hit
POGLUT2	E2R8L5|E2RL13	KDEL motif containing 1 OS=Canis lupus familiaris OX=9615 GN=POGLUT2 PE=4 SV=2|KDEL motif containing 1 OS=Canis lupus familiaris OX=9615 GN=POGLUT2 PE=4 SV=2	5.57	0.307	Drops_noTJ_Ca_30min - Cyto_noTJ_noCa_0h	0.182	0.404	FALSE	no hit
AP3B1	F1PVY2|Q7YRF1	AP-3 complex subunit beta OS=Canis lupus familiaris OX=9615 GN=AP3B1 PE=3 SV=2|AP-3 complex subunit beta-1 OS=Canis lupus familiaris OX=9615 GN=AP3B1 PE=2 SV=1	6.85	-0.435	Drops_noTJ_Ca_30min - Cyto_noTJ_noCa_0h	0.182	0.404	FALSE	no hit
NDUFS4	J9PB72	NADH:ubiquinone oxidoreductase subunit S4 OS=Canis lupus familiaris OX=9615 GN=NDUFS4 PE=4 SV=1	5.65	0.305	Drops_noTJ_Ca_30min - Cyto_noTJ_noCa_0h	0.183	0.405	FALSE	no hit
WNT10B|ARL17A	E2RSF6|J9NWP6	Uncharacterized protein OS=Canis lupus familiaris OX=9615 GN=WNT10B PE=3 SV=1|Uncharacterized protein OS=Canis lupus familiaris OX=9615 GN=ARL17A PE=3 SV=1	6.9	-0.601	Drops_noTJ_Ca_30min - Cyto_noTJ_noCa_0h	0.183	0.405	FALSE	no hit
HPRT1	F1PLF4|J9NVT2|Q6WIT9	Hypoxanthine phosphoribosyltransferase OS=Canis lupus familiaris OX=9615 GN=HPRT1 PE=3 SV=2|Hypoxanthine phosphoribosyltransferase OS=Canis lupus familiaris OX=9615 GN=HPRT1 PE=3 SV=1|Hypoxanthine-guanine phosphoribosyltransferase OS=Canis lupus familiaris OX=9615 GN=HPRT1 PE=2 SV=3	6.03	0.318	Drops_noTJ_Ca_30min - Cyto_noTJ_noCa_0h	0.183	0.406	FALSE	no hit
USP43	E2RFR2|J9NYC4	Ubiquitin specific peptidase 43 OS=Canis lupus familiaris OX=9615 GN=USP43 PE=3 SV=2|Ubiquitin specific peptidase 43 OS=Canis lupus familiaris OX=9615 GN=USP43 PE=3 SV=1	6.1	-0.243	Drops_noTJ_Ca_30min - Cyto_noTJ_noCa_0h	0.183	0.406	FALSE	no hit
PTPN9	F1PGY8	Protein tyrosine phosphatase, non-receptor type 9 OS=Canis lupus familiaris OX=9615 GN=PTPN9 PE=4 SV=2	5.88	-0.229	Drops_noTJ_Ca_30min - Cyto_noTJ_noCa_0h	0.184	0.407	FALSE	no hit
ARHGAP17	E2REM4	Rho GTPase activating protein 17 OS=Canis lupus familiaris OX=9615 GN=ARHGAP17 PE=4 SV=2	5.97	-0.261	Drops_noTJ_Ca_30min - Cyto_noTJ_noCa_0h	0.184	0.407	FALSE	no hit
SH3BP2	E2RJ40	SH3 domain binding protein 2 OS=Canis lupus familiaris OX=9615 GN=SH3BP2 PE=4 SV=2	5.83	0.238	Drops_noTJ_Ca_30min - Cyto_noTJ_noCa_0h	0.184	0.407	FALSE	no hit
NUB1	E2RKB0|J9NW43	Negative regulator of ubiquitin like proteins 1 OS=Canis lupus familiaris OX=9615 GN=NUB1 PE=4 SV=2|Negative regulator of ubiquitin like proteins 1 OS=Canis lupus familiaris OX=9615 GN=NUB1 PE=4 SV=1	6.64	0.249	Drops_noTJ_Ca_30min - Cyto_noTJ_noCa_0h	0.185	0.408	FALSE	no hit
PARP9	F1PEX4	Poly(ADP-ribose) polymerase family member 9 OS=Canis lupus familiaris OX=9615 GN=PARP9 PE=4 SV=2	5.85	-0.269	Drops_noTJ_Ca_30min - Cyto_noTJ_noCa_0h	0.185	0.409	FALSE	no hit
EPHB4	F1PRQ8	EPH receptor B4 OS=Canis lupus familiaris OX=9615 GN=EPHB4 PE=3 SV=2	5.68	0.244	Drops_noTJ_Ca_30min - Cyto_noTJ_noCa_0h	0.185	0.409	FALSE	no hit
AGTRAP	F1PGR1	Angiotensin II receptor associated protein OS=Canis lupus familiaris OX=9615 GN=AGTRAP PE=4 SV=1	6.1	-0.638	Drops_noTJ_Ca_30min - Cyto_noTJ_noCa_0h	0.186	0.41	FALSE	no hit
UBE2L6	E2RAL7	Ubiquitin conjugating enzyme E2 L6 OS=Canis lupus familiaris OX=9615 GN=UBE2L6 PE=3 SV=1	5.67	-0.449	Drops_noTJ_Ca_30min - Cyto_noTJ_noCa_0h	0.186	0.41	FALSE	no hit
TUBGCP3	E2R3X7	Gamma-tubulin complex component OS=Canis lupus familiaris OX=9615 GN=TUBGCP3 PE=3 SV=1	5.85	-0.224	Drops_noTJ_Ca_30min - Cyto_noTJ_noCa_0h	0.186	0.41	FALSE	no hit
LRRC47	F1PYM5	Leucine rich repeat containing 47 OS=Canis lupus familiaris OX=9615 GN=LRRC47 PE=4 SV=2	6.39	-0.234	Drops_noTJ_Ca_30min - Cyto_noTJ_noCa_0h	0.187	0.41	FALSE	no hit
RBBP4	E2QXR8	RB binding protein 4, chromatin remodeling factor OS=Canis lupus familiaris OX=9615 GN=RBBP4 PE=4 SV=1	5.65	0.301	Drops_noTJ_Ca_30min - Cyto_noTJ_noCa_0h	0.187	0.41	FALSE	no hit
ANP32E	F6X8N0	Acidic nuclear phosphoprotein 32 family member E OS=Canis lupus familiaris OX=9615 GN=ANP32E PE=4 SV=1	5.74	-0.5	Drops_noTJ_Ca_30min - Cyto_noTJ_noCa_0h	0.187	0.41	FALSE	no hit
GMFB	J9NV86	Glia maturation factor OS=Canis lupus familiaris OX=9615 GN=GMFB PE=3 SV=1	6.08	0.278	Drops_noTJ_Ca_30min - Cyto_noTJ_noCa_0h	0.188	0.41	FALSE	no hit
SMC1A	E2QV07	Structural maintenance of chromosomes protein OS=Canis lupus familiaris OX=9615 GN=SMC1A PE=3 SV=2	6.12	-0.294	Drops_noTJ_Ca_30min - Cyto_noTJ_noCa_0h	0.188	0.41	FALSE	no hit
UBR1	F6X9P0|J9P162	Ubiquitin protein ligase E3 component n-recognin 1 OS=Canis lupus familiaris OX=9615 GN=UBR1 PE=4 SV=1|Ubiquitin protein ligase E3 component n-recognin 1 OS=Canis lupus familiaris OX=9615 GN=UBR1 PE=4 SV=1	5.53	0.262	Drops_noTJ_Ca_30min - Cyto_noTJ_noCa_0h	0.188	0.41	FALSE	no hit
SEC13	F1PDM3	SEC13 homolog, nuclear pore and COPII coat complex component OS=Canis lupus familiaris OX=9615 GN=SEC13 PE=3 SV=2	6.13	0.214	Drops_noTJ_Ca_30min - Cyto_noTJ_noCa_0h	0.188	0.41	FALSE	no hit
J9NWJ5	J9NWJ5	Thioredoxin OS=Canis lupus familiaris OX=9615 PE=3 SV=1	6.31	0.434	Drops_noTJ_Ca_30min - Cyto_noTJ_noCa_0h	0.188	0.41	FALSE	no hit
DMXL1	E2R4S4	Dmx like 1 OS=Canis lupus familiaris OX=9615 GN=DMXL1 PE=4 SV=1	5.56	0.209	Drops_noTJ_Ca_30min - Cyto_noTJ_noCa_0h	0.188	0.41	FALSE	no hit
FNDC3B	E2REV4	Fibronectin type III domain containing 3B OS=Canis lupus familiaris OX=9615 GN=FNDC3B PE=4 SV=2	5.82	0.442	Drops_noTJ_Ca_30min - Cyto_noTJ_noCa_0h	0.188	0.41	FALSE	no hit
SLC35A1	Q8WMR9	CMP-sialic acid transporter OS=Canis lupus familiaris OX=9615 GN=SLC35A1 PE=2 SV=1	6.3	0.292	Drops_noTJ_Ca_30min - Cyto_noTJ_noCa_0h	0.188	0.41	FALSE	no hit
PES1	E2RGA2|J9P0G2	Pescadillo homolog OS=Canis lupus familiaris OX=9615 GN=PES1 PE=3 SV=2|Pescadillo homolog OS=Canis lupus familiaris OX=9615 GN=PES1 PE=3 SV=1	5.8	-0.284	Drops_noTJ_Ca_30min - Cyto_noTJ_noCa_0h	0.188	0.41	FALSE	no hit
PSMA5	E2R4H4	Proteasome endopeptidase complex OS=Canis lupus familiaris OX=9615 GN=PSMA5 PE=3 SV=2	5.84	0.362	Drops_noTJ_Ca_30min - Cyto_noTJ_noCa_0h	0.188	0.41	FALSE	no hit
PRPF4	F1PZB0	Pre-mRNA processing factor 4 OS=Canis lupus familiaris OX=9615 GN=PRPF4 PE=4 SV=2	5.75	-0.237	Drops_noTJ_Ca_30min - Cyto_noTJ_noCa_0h	0.189	0.41	FALSE	no hit
CAMSAP2	F1Q076|J9P685	Calmodulin regulated spectrin associated protein family member 2 OS=Canis lupus familiaris OX=9615 GN=CAMSAP2 PE=3 SV=1|Calmodulin regulated spectrin associated protein family member 2 OS=Canis lupus familiaris OX=9615 GN=CAMSAP2 PE=3 SV=1	5.39	0.266	Drops_noTJ_Ca_30min - Cyto_noTJ_noCa_0h	0.189	0.41	FALSE	no hit
WIPF2	F1Q272|J9NZ97	WAS/WASL interacting protein family member 2 OS=Canis lupus familiaris OX=9615 GN=WIPF2 PE=4 SV=2|WAS/WASL interacting protein family member 2 OS=Canis lupus familiaris OX=9615 GN=WIPF2 PE=4 SV=1	6.24	0.399	Drops_noTJ_Ca_30min - Cyto_noTJ_noCa_0h	0.189	0.41	FALSE	no hit
LYPLAL1	E2R256	Lysophospholipase like 1 OS=Canis lupus familiaris OX=9615 GN=LYPLAL1 PE=4 SV=2	5.85	-0.376	Drops_noTJ_Ca_30min - Cyto_noTJ_noCa_0h	0.189	0.411	FALSE	no hit
GNAQ	F1PDS3|F1PXM5|Q28294	Guanine nucleotide-binding protein G(q) subunit alpha OS=Canis lupus familiaris OX=9615 GN=GNAQ PE=4 SV=2|Guanine nucleotide-binding protein G(q) subunit alpha OS=Canis lupus familiaris OX=9615 GN=GNAQ PE=4 SV=2|Guanine nucleotide-binding protein G(q) subunit alpha OS=Canis lupus familiaris OX=9615 GN=GNAQ PE=2 SV=2	5.9	0.266	Drops_noTJ_Ca_30min - Cyto_noTJ_noCa_0h	0.189	0.411	FALSE	no hit
PLA2G4A	F6UQ33	Phospholipase A2 OS=Canis lupus familiaris OX=9615 GN=PLA2G4A PE=4 SV=1	6.54	-0.317	Drops_noTJ_Ca_30min - Cyto_noTJ_noCa_0h	0.189	0.411	FALSE	no hit
TUT7	J9P044	Terminal uridylyl transferase 7 OS=Canis lupus familiaris OX=9615 GN=TUT7 PE=4 SV=1	5.74	0.238	Drops_noTJ_Ca_30min - Cyto_noTJ_noCa_0h	0.189	0.411	FALSE	no hit
EIF3D	E2REK3	Eukaryotic translation initiation factor 3 subunit D OS=Canis lupus familiaris OX=9615 GN=EIF3D PE=3 SV=2	6.66	0.233	Drops_noTJ_Ca_30min - Cyto_noTJ_noCa_0h	0.19	0.411	FALSE	no hit
MAP1LC3A|MAP1LC3B	F1Q4J5|F6V0P6	Microtubule associated protein 1 light chain 3 alpha OS=Canis lupus familiaris OX=9615 GN=MAP1LC3A PE=3 SV=2|Uncharacterized protein OS=Canis lupus familiaris OX=9615 GN=MAP1LC3B PE=3 SV=1	5.91	0.219	Drops_noTJ_Ca_30min - Cyto_noTJ_noCa_0h	0.19	0.411	FALSE	no hit
SDE2	E2R5S4	SDE2 telomere maintenance homolog OS=Canis lupus familiaris OX=9615 GN=SDE2 PE=4 SV=1	5.64	0.362	Drops_noTJ_Ca_30min - Cyto_noTJ_noCa_0h	0.19	0.412	FALSE	no hit
MRPS17	E2RAD3	Uncharacterized protein OS=Canis lupus familiaris OX=9615 GN=MRPS17 PE=4 SV=2	6.28	0.287	Drops_noTJ_Ca_30min - Cyto_noTJ_noCa_0h	0.19	0.412	FALSE	no hit
TBC1D12	E2QW43	TBC1 domain family member 12 OS=Canis lupus familiaris OX=9615 GN=TBC1D12 PE=4 SV=2	5.51	-0.258	Drops_noTJ_Ca_30min - Cyto_noTJ_noCa_0h	0.191	0.412	FALSE	no hit
RECQL	F1PNP1	ATP-dependent DNA helicase OS=Canis lupus familiaris OX=9615 GN=RECQL PE=3 SV=2	5.78	-0.266	Drops_noTJ_Ca_30min - Cyto_noTJ_noCa_0h	0.191	0.413	FALSE	no hit
PPP4C	E2QU52	Serine/threonine-protein phosphatase OS=Canis lupus familiaris OX=9615 GN=PPP4C PE=3 SV=1	5.85	0.287	Drops_noTJ_Ca_30min - Cyto_noTJ_noCa_0h	0.191	0.413	FALSE	no hit
JPT2	F6XGA3	Jupiter microtubule associated homolog 2 OS=Canis lupus familiaris OX=9615 GN=JPT2 PE=4 SV=1	6.26	0.336	Drops_noTJ_Ca_30min - Cyto_noTJ_noCa_0h	0.191	0.413	FALSE	no hit
LMCD1	F1PWF5	LIM and cysteine rich domains 1 OS=Canis lupus familiaris OX=9615 GN=LMCD1 PE=4 SV=2	5.74	0.256	Drops_noTJ_Ca_30min - Cyto_noTJ_noCa_0h	0.191	0.413	FALSE	no hit
UBA6	E2R529	Ubiquitin like modifier activating enzyme 6 OS=Canis lupus familiaris OX=9615 GN=UBA6 PE=4 SV=2	6.37	-0.22	Drops_noTJ_Ca_30min - Cyto_noTJ_noCa_0h	0.191	0.413	FALSE	no hit
MRI1	E2R7C2|J9P6Q4	Methylthioribose-1-phosphate isomerase OS=Canis lupus familiaris OX=9615 GN=MRI1 PE=3 SV=1|Methylthioribose-1-phosphate isomerase OS=Canis lupus familiaris OX=9615 GN=MRI1 PE=3 SV=1	5.61	-0.261	Drops_noTJ_Ca_30min - Cyto_noTJ_noCa_0h	0.192	0.413	FALSE	no hit
LOC100855871	A0A0B4J1A2	Uncharacterized protein OS=Canis lupus familiaris OX=9615 GN=LOC100855871 PE=4 SV=1	6.03	-0.417	Drops_noTJ_Ca_30min - Cyto_noTJ_noCa_0h	0.192	0.414	FALSE	no hit
UBXN6	F6Y591	UBX domain protein 6 OS=Canis lupus familiaris OX=9615 GN=UBXN6 PE=4 SV=1	5.86	-0.38	Drops_noTJ_Ca_30min - Cyto_noTJ_noCa_0h	0.193	0.416	FALSE	no hit
ATG2B	F1PFK1	Autophagy related 2B OS=Canis lupus familiaris OX=9615 GN=ATG2B PE=4 SV=2	5.42	0.271	Drops_noTJ_Ca_30min - Cyto_noTJ_noCa_0h	0.194	0.416	FALSE	no hit
PLAA	J9P1A8	Phospholipase A2 activating protein OS=Canis lupus familiaris OX=9615 GN=PLAA PE=4 SV=1	6.39	0.268	Drops_noTJ_Ca_30min - Cyto_noTJ_noCa_0h	0.194	0.416	FALSE	no hit
KIF2C	F1PD03	Kinesin-like protein OS=Canis lupus familiaris OX=9615 GN=KIF2C PE=3 SV=1	6.21	0.239	Drops_noTJ_Ca_30min - Cyto_noTJ_noCa_0h	0.194	0.417	FALSE	no hit
LRCH3	F1PLT1	Leucine rich repeats and calponin homology domain containing 3 OS=Canis lupus familiaris OX=9615 GN=LRCH3 PE=4 SV=2	5.57	-0.232	Drops_noTJ_Ca_30min - Cyto_noTJ_noCa_0h	0.194	0.417	FALSE	no hit
PABPN1	E2R6I0	Poly(A) binding protein nuclear 1 OS=Canis lupus familiaris OX=9615 GN=PABPN1 PE=4 SV=1	6.44	0.423	Drops_noTJ_Ca_30min - Cyto_noTJ_noCa_0h	0.195	0.418	FALSE	no hit
SARS	E2R4D5	Seryl-tRNA synthetase OS=Canis lupus familiaris OX=9615 GN=SARS PE=4 SV=1	6.64	-0.3	Drops_noTJ_Ca_30min - Cyto_noTJ_noCa_0h	0.195	0.418	FALSE	no hit
SDC1	E2RT70	Syndecan OS=Canis lupus familiaris OX=9615 GN=SDC1 PE=3 SV=1	5.82	-0.375	Drops_noTJ_Ca_30min - Cyto_noTJ_noCa_0h	0.195	0.418	FALSE	no hit
RAB5C	P51147	Ras-related protein Rab-5C OS=Canis lupus familiaris OX=9615 GN=RAB5C PE=2 SV=1	6.8	-0.26	Drops_noTJ_Ca_30min - Cyto_noTJ_noCa_0h	0.195	0.418	FALSE	no hit
ZC2HC1A	F1PAT9	Zinc finger C2HC-type containing 1A OS=Canis lupus familiaris OX=9615 GN=ZC2HC1A PE=4 SV=2	6.18	0.269	Drops_noTJ_Ca_30min - Cyto_noTJ_noCa_0h	0.195	0.418	FALSE	no hit
PYCR1	F6XKI0	Pyrroline-5-carboxylate reductase OS=Canis lupus familiaris OX=9615 GN=PYCR1 PE=3 SV=1	6.21	-0.311	Drops_noTJ_Ca_30min - Cyto_noTJ_noCa_0h	0.196	0.418	FALSE	no hit
RGL3	E2RKG9	Ral guanine nucleotide dissociation stimulator like 3 OS=Canis lupus familiaris OX=9615 GN=RGL3 PE=4 SV=1	5.72	-0.217	Drops_noTJ_Ca_30min - Cyto_noTJ_noCa_0h	0.196	0.418	FALSE	no hit
NBN	F1PST4|J9NSC8	Nibrin OS=Canis lupus familiaris OX=9615 GN=NBN PE=4 SV=2|Nibrin OS=Canis lupus familiaris OX=9615 GN=NBN PE=4 SV=1	5.63	-0.221	Drops_noTJ_Ca_30min - Cyto_noTJ_noCa_0h	0.196	0.418	FALSE	no hit
COL4A1	F1Q133	Collagen type IV alpha 1 chain OS=Canis lupus familiaris OX=9615 GN=COL4A1 PE=4 SV=2	5.96	0.877	Drops_noTJ_Ca_30min - Cyto_noTJ_noCa_0h	0.196	0.418	FALSE	no hit
CTTNBP2NL	E2R4C9	CTTNBP2 N-terminal like OS=Canis lupus familiaris OX=9615 GN=CTTNBP2NL PE=4 SV=1	6.1	0.212	Drops_noTJ_Ca_30min - Cyto_noTJ_noCa_0h	0.196	0.418	FALSE	no hit
ABCB1	Q4PLA8	ATP binding cassette subfamily B member 1 OS=Canis lupus familiaris OX=9615 GN=ABCB1 PE=2 SV=1	5.86	-0.227	Drops_noTJ_Ca_30min - Cyto_noTJ_noCa_0h	0.196	0.418	FALSE	no hit
ARHGAP27	F1PM00	Uncharacterized protein OS=Canis lupus familiaris OX=9615 GN=ARHGAP27 PE=4 SV=2	6.13	-0.237	Drops_noTJ_Ca_30min - Cyto_noTJ_noCa_0h	0.197	0.418	FALSE	no hit
GGA1	F1PGD2	Golgi associated, gamma adaptin ear containing, ARF binding protein 1 OS=Canis lupus familiaris OX=9615 GN=GGA1 PE=4 SV=2	5.36	0.239	Drops_noTJ_Ca_30min - Cyto_noTJ_noCa_0h	0.197	0.418	FALSE	no hit
NUP153	E2RLN2	Nucleoporin 153 OS=Canis lupus familiaris OX=9615 GN=NUP153 PE=4 SV=2	6.13	0.238	Drops_noTJ_Ca_30min - Cyto_noTJ_noCa_0h	0.197	0.418	FALSE	no hit
RUFY1	J9NZ03	RUN and FYVE domain containing 1 OS=Canis lupus familiaris OX=9615 GN=RUFY1 PE=4 SV=1	5.92	-0.241	Drops_noTJ_Ca_30min - Cyto_noTJ_noCa_0h	0.197	0.418	FALSE	no hit
UBE2J1	E2R4Q6|J9P963	Ubiquitin conjugating enzyme E2 J1 OS=Canis lupus familiaris OX=9615 GN=UBE2J1 PE=4 SV=2|Ubiquitin conjugating enzyme E2 J1 OS=Canis lupus familiaris OX=9615 GN=UBE2J1 PE=4 SV=1	5.6	0.372	Drops_noTJ_Ca_30min - Cyto_noTJ_noCa_0h	0.197	0.419	FALSE	no hit
KIF13B	F1PIS5	Kinesin family member 13B OS=Canis lupus familiaris OX=9615 GN=KIF13B PE=3 SV=2	6.42	-0.219	Drops_noTJ_Ca_30min - Cyto_noTJ_noCa_0h	0.197	0.419	FALSE	no hit
PTRH2	E2RND8	Peptidyl-tRNA hydrolase 2 OS=Canis lupus familiaris OX=9615 GN=PTRH2 PE=4 SV=1	6.45	-0.391	Drops_noTJ_Ca_30min - Cyto_noTJ_noCa_0h	0.198	0.419	FALSE	no hit
PSMD3	E2QUY7	Proteasome 26S subunit, non-ATPase 3 OS=Canis lupus familiaris OX=9615 GN=PSMD3 PE=4 SV=2	6.76	-0.347	Drops_noTJ_Ca_30min - Cyto_noTJ_noCa_0h	0.199	0.422	FALSE	no hit
ECE1	F1PK66	Endothelin converting enzyme 1 OS=Canis lupus familiaris OX=9615 GN=ECE1 PE=4 SV=2	5.73	-0.21	Drops_noTJ_Ca_30min - Cyto_noTJ_noCa_0h	0.199	0.422	FALSE	no hit
DDI2	E2QUJ5	DNA damage inducible 1 homolog 2 OS=Canis lupus familiaris OX=9615 GN=DDI2 PE=4 SV=1	5.75	0.22	Drops_noTJ_Ca_30min - Cyto_noTJ_noCa_0h	0.2	0.423	FALSE	no hit
ALDH1A1	E2RMX7|J9NS92	Aldehyde dehydrogenase 1 family member A1 OS=Canis lupus familiaris OX=9615 GN=ALDH1A1 PE=3 SV=2|Aldehyde dehydrogenase 1 family member A1 OS=Canis lupus familiaris OX=9615 GN=ALDH1A1 PE=3 SV=1	7.24	-0.305	Drops_noTJ_Ca_30min - Cyto_noTJ_noCa_0h	0.2	0.423	FALSE	no hit
GOLM1	E2RLA5	Golgi membrane protein 1 OS=Canis lupus familiaris OX=9615 GN=GOLM1 PE=4 SV=2	6.11	0.346	Drops_noTJ_Ca_30min - Cyto_noTJ_noCa_0h	0.2	0.424	FALSE	no hit
WARS	E2RGG9	Tryptophanyl-tRNA synthetase OS=Canis lupus familiaris OX=9615 GN=WARS PE=3 SV=1	6.61	-0.237	Drops_noTJ_Ca_30min - Cyto_noTJ_noCa_0h	0.201	0.424	FALSE	no hit
PBRM1	E2RRL7|E2RRR3	Polybromo 1 OS=Canis lupus familiaris OX=9615 GN=PBRM1 PE=4 SV=2|Polybromo 1 OS=Canis lupus familiaris OX=9615 GN=PBRM1 PE=4 SV=2	5.43	0.222	Drops_noTJ_Ca_30min - Cyto_noTJ_noCa_0h	0.202	0.425	FALSE	no hit
POLA1	F6Y1C9	DNA polymerase OS=Canis lupus familiaris OX=9615 GN=POLA1 PE=3 SV=1	5.86	0.344	Drops_noTJ_Ca_30min - Cyto_noTJ_noCa_0h	0.202	0.426	FALSE	no hit
IFIT5	F1PWG0	Uncharacterized protein OS=Canis lupus familiaris OX=9615 GN=IFIT5 PE=4 SV=2	6.16	-0.304	Drops_noTJ_Ca_30min - Cyto_noTJ_noCa_0h	0.202	0.426	FALSE	no hit
KIF1C	F6XRW3	Kinesin family member 1C OS=Canis lupus familiaris OX=9615 GN=KIF1C PE=3 SV=1	5.65	-0.219	Drops_noTJ_Ca_30min - Cyto_noTJ_noCa_0h	0.202	0.426	FALSE	no hit
USP4	E2R6J5	Ubiquitin specific peptidase 4 OS=Canis lupus familiaris OX=9615 GN=USP4 PE=3 SV=1	6.62	0.24	Drops_noTJ_Ca_30min - Cyto_noTJ_noCa_0h	0.203	0.427	FALSE	no hit
DPP3	F1PP87|J9P4M5	Dipeptidyl peptidase 3 OS=Canis lupus familiaris OX=9615 GN=DPP3 PE=3 SV=1|Dipeptidyl peptidase 3 OS=Canis lupus familiaris OX=9615 GN=DPP3 PE=3 SV=1	6.06	-0.209	Drops_noTJ_Ca_30min - Cyto_noTJ_noCa_0h	0.203	0.428	FALSE	no hit
TEX264	E2RAC8	Testis expressed 264 OS=Canis lupus familiaris OX=9615 GN=TEX264 PE=4 SV=2	6.13	-0.284	Drops_noTJ_Ca_30min - Cyto_noTJ_noCa_0h	0.203	0.428	FALSE	no hit
VDAC3	E2RLQ2|J9NSF3|J9PAN9	Voltage dependent anion channel 3 OS=Canis lupus familiaris OX=9615 GN=VDAC3 PE=4 SV=2|Voltage dependent anion channel 3 OS=Canis lupus familiaris OX=9615 GN=VDAC3 PE=4 SV=1|Voltage dependent anion channel 3 OS=Canis lupus familiaris OX=9615 GN=VDAC3 PE=4 SV=1	6.48	-0.288	Drops_noTJ_Ca_30min - Cyto_noTJ_noCa_0h	0.204	0.429	FALSE	no hit
ZMAT2	E2QZ35	Zinc finger matrin-type 2 OS=Canis lupus familiaris OX=9615 GN=ZMAT2 PE=4 SV=1	6.31	0.346	Drops_noTJ_Ca_30min - Cyto_noTJ_noCa_0h	0.204	0.429	FALSE	no hit
ARPC1B	E2RMT4	Actin-related protein 2/3 complex subunit OS=Canis lupus familiaris OX=9615 GN=ARPC1B PE=3 SV=1	6.57	-0.352	Drops_noTJ_Ca_30min - Cyto_noTJ_noCa_0h	0.205	0.43	FALSE	no hit
ARFGAP3	E2RT72|E2RT80	ADP ribosylation factor GTPase activating protein 3 OS=Canis lupus familiaris OX=9615 GN=ARFGAP3 PE=4 SV=2|ADP ribosylation factor GTPase activating protein 3 OS=Canis lupus familiaris OX=9615 GN=ARFGAP3 PE=4 SV=2	6.49	0.225	Drops_noTJ_Ca_30min - Cyto_noTJ_noCa_0h	0.205	0.43	FALSE	no hit
PDE12	E2R412	Phosphodiesterase 12 OS=Canis lupus familiaris OX=9615 GN=PDE12 PE=4 SV=2	6.28	0.227	Drops_noTJ_Ca_30min - Cyto_noTJ_noCa_0h	0.205	0.43	FALSE	no hit
TBRG4	H9GW76	Transforming growth factor beta regulator 4 OS=Canis lupus familiaris OX=9615 GN=TBRG4 PE=4 SV=2	5.56	-0.329	Drops_noTJ_Ca_30min - Cyto_noTJ_noCa_0h	0.205	0.43	FALSE	no hit
LRRFIP1	F1PMS0	Uncharacterized protein OS=Canis lupus familiaris OX=9615 GN=LRRFIP1 PE=4 SV=2	6.3	-0.389	Drops_noTJ_Ca_30min - Cyto_noTJ_noCa_0h	0.206	0.431	FALSE	no hit
UTRN	J9P0A9|J9P1H1	Utrophin OS=Canis lupus familiaris OX=9615 GN=UTRN PE=4 SV=1|Utrophin OS=Canis lupus familiaris OX=9615 GN=UTRN PE=4 SV=1	6.8	0.228	Drops_noTJ_Ca_30min - Cyto_noTJ_noCa_0h	0.206	0.431	FALSE	no hit
TOR1AIP1	J9P4M1	Uncharacterized protein OS=Canis lupus familiaris OX=9615 GN=TOR1AIP1 PE=4 SV=1	6.62	0.272	Drops_noTJ_Ca_30min - Cyto_noTJ_noCa_0h	0.206	0.431	FALSE	no hit
RFC4	E2R2M6	Replication factor C subunit 4 OS=Canis lupus familiaris OX=9615 GN=RFC4 PE=4 SV=1	5.72	-0.371	Drops_noTJ_Ca_30min - Cyto_noTJ_noCa_0h	0.206	0.431	FALSE	no hit
NT5C2	E2RF16	5'-nucleotidase, cytosolic II OS=Canis lupus familiaris OX=9615 GN=NT5C2 PE=4 SV=2	6.05	0.23	Drops_noTJ_Ca_30min - Cyto_noTJ_noCa_0h	0.206	0.431	FALSE	no hit
CPSF6	F1PGL4|J9NRP4|J9P3M5	Cleavage and polyadenylation specific factor 6 OS=Canis lupus familiaris OX=9615 GN=CPSF6 PE=4 SV=1|Cleavage and polyadenylation specific factor 6 OS=Canis lupus familiaris OX=9615 GN=CPSF6 PE=4 SV=1|Cleavage and polyadenylation specific factor 6 OS=Canis lupus familiaris OX=9615 GN=CPSF6 PE=4 SV=1	6.3	0.235	Drops_noTJ_Ca_30min - Cyto_noTJ_noCa_0h	0.207	0.431	FALSE	no hit
SYNE2	F1Q3V9	Spectrin repeat containing nuclear envelope protein 2 OS=Canis lupus familiaris OX=9615 GN=SYNE2 PE=4 SV=2	6.31	-0.261	Drops_noTJ_Ca_30min - Cyto_noTJ_noCa_0h	0.207	0.431	FALSE	no hit
FNTA	E2RHY8	Farnesyltransferase, CAAX box, alpha OS=Canis lupus familiaris OX=9615 GN=FNTA PE=4 SV=1	5.91	0.236	Drops_noTJ_Ca_30min - Cyto_noTJ_noCa_0h	0.207	0.431	FALSE	no hit
ITGA3	F1Q439	Integrin subunit alpha 3 OS=Canis lupus familiaris OX=9615 GN=ITGA3 PE=3 SV=2	6.72	-0.287	Drops_noTJ_Ca_30min - Cyto_noTJ_noCa_0h	0.207	0.431	FALSE	no hit
GLS	E2RJ93	Glutaminase OS=Canis lupus familiaris OX=9615 GN=GLS PE=3 SV=2	6.6	-0.339	Drops_noTJ_Ca_30min - Cyto_noTJ_noCa_0h	0.207	0.431	FALSE	no hit
MAT2A	E2R431	S-adenosylmethionine synthase OS=Canis lupus familiaris OX=9615 GN=MAT2A PE=3 SV=1	6.52	0.219	Drops_noTJ_Ca_30min - Cyto_noTJ_noCa_0h	0.208	0.432	FALSE	no hit
CARS	F1PU34	Cysteinyl-tRNA synthetase OS=Canis lupus familiaris OX=9615 GN=CARS PE=3 SV=2	6.51	0.243	Drops_noTJ_Ca_30min - Cyto_noTJ_noCa_0h	0.208	0.432	FALSE	no hit
TRIM33	F1PLN6	Tripartite motif containing 33 OS=Canis lupus familiaris OX=9615 GN=TRIM33 PE=4 SV=2	5.63	-0.266	Drops_noTJ_Ca_30min - Cyto_noTJ_noCa_0h	0.208	0.433	FALSE	no hit
RPL12	A0A0A0MPE0|E2RR58	60S ribosomal protein L12 OS=Canis lupus familiaris OX=9615 GN=RPL12 PE=3 SV=1|60S ribosomal protein L12 OS=Canis lupus familiaris OX=9615 GN=RPL12 PE=1 SV=1	6.95	-0.309	Drops_noTJ_Ca_30min - Cyto_noTJ_noCa_0h	0.209	0.434	FALSE	no hit
CLINT1	F1PVV5	Clathrin interactor 1 OS=Canis lupus familiaris OX=9615 GN=CLINT1 PE=4 SV=2	6.88	0.266	Drops_noTJ_Ca_30min - Cyto_noTJ_noCa_0h	0.209	0.434	FALSE	no hit
COA7	J9P8K4	Cytochrome c oxidase assembly factor 7 (putative) OS=Canis lupus familiaris OX=9615 GN=COA7 PE=4 SV=1	5.95	0.369	Drops_noTJ_Ca_30min - Cyto_noTJ_noCa_0h	0.209	0.434	FALSE	no hit
LARP7	E2QW27	La ribonucleoprotein domain family member 7 OS=Canis lupus familiaris OX=9615 GN=LARP7 PE=4 SV=1	6.16	-0.312	Drops_noTJ_Ca_30min - Cyto_noTJ_noCa_0h	0.209	0.434	FALSE	no hit
REL	F1PYB5	REL proto-oncogene, NF-kB subunit OS=Canis lupus familiaris OX=9615 GN=REL PE=4 SV=2	5.82	0.245	Drops_noTJ_Ca_30min - Cyto_noTJ_noCa_0h	0.209	0.434	FALSE	no hit
STAM2	F1PNS4	Signal transducing adaptor molecule 2 OS=Canis lupus familiaris OX=9615 GN=STAM2 PE=4 SV=2	5.89	0.25	Drops_noTJ_Ca_30min - Cyto_noTJ_noCa_0h	0.21	0.434	FALSE	no hit
EFTUD2	F1PUB9	Elongation factor Tu GTP binding domain containing 2 OS=Canis lupus familiaris OX=9615 GN=EFTUD2 PE=4 SV=2	6.5	-0.261	Drops_noTJ_Ca_30min - Cyto_noTJ_noCa_0h	0.211	0.436	FALSE	no hit
SF3B2	E2RL65	Splicing factor 3b subunit 2 OS=Canis lupus familiaris OX=9615 GN=SF3B2 PE=4 SV=2	6.37	0.269	Drops_noTJ_Ca_30min - Cyto_noTJ_noCa_0h	0.211	0.437	FALSE	no hit
FKBP3	E2RQS7	Peptidylprolyl isomerase OS=Canis lupus familiaris OX=9615 GN=FKBP3 PE=4 SV=1	6.47	0.235	Drops_noTJ_Ca_30min - Cyto_noTJ_noCa_0h	0.211	0.437	FALSE	no hit
SWAP70	F1P9B2	Switching B cell complex subunit SWAP70 OS=Canis lupus familiaris OX=9615 GN=SWAP70 PE=4 SV=2	6.22	-0.264	Drops_noTJ_Ca_30min - Cyto_noTJ_noCa_0h	0.212	0.437	FALSE	no hit
GTPBP2	E2RC60	GTP binding protein 2 OS=Canis lupus familiaris OX=9615 GN=GTPBP2 PE=4 SV=1	5.69	0.31	Drops_noTJ_Ca_30min - Cyto_noTJ_noCa_0h	0.212	0.437	FALSE	no hit
POLDIP2	E2QVV7	DNA polymerase delta interacting protein 2 OS=Canis lupus familiaris OX=9615 GN=POLDIP2 PE=4 SV=1	5.67	-0.249	Drops_noTJ_Ca_30min - Cyto_noTJ_noCa_0h	0.212	0.437	FALSE	no hit
ATP11A	F1PX25	Phospholipid-transporting ATPase OS=Canis lupus familiaris OX=9615 GN=ATP11A PE=3 SV=2	5.64	0.212	Drops_noTJ_Ca_30min - Cyto_noTJ_noCa_0h	0.212	0.437	FALSE	no hit
RPL18A|J9NVM6	E2RL34|J9NVM6	60S ribosomal protein L18a OS=Canis lupus familiaris OX=9615 GN=RPL18A PE=3 SV=1|60S ribosomal protein L18a OS=Canis lupus familiaris OX=9615 PE=3 SV=1	6.87	-0.551	Drops_noTJ_Ca_30min - Cyto_noTJ_noCa_0h	0.214	0.44	FALSE	no hit
VAPB	E2RRB7	VAMP associated protein B and C OS=Canis lupus familiaris OX=9615 GN=VAPB PE=4 SV=1	6.65	-0.24	Drops_noTJ_Ca_30min - Cyto_noTJ_noCa_0h	0.215	0.442	FALSE	no hit
PYGB	F1PSM2	Alpha-1,4 glucan phosphorylase OS=Canis lupus familiaris OX=9615 GN=PYGB PE=3 SV=2	6.45	-0.228	Drops_noTJ_Ca_30min - Cyto_noTJ_noCa_0h	0.215	0.442	FALSE	no hit
EBNA1BP2	E2QVV3	EBNA1 binding protein 2 OS=Canis lupus familiaris OX=9615 GN=EBNA1BP2 PE=4 SV=1	6.19	-0.224	Drops_noTJ_Ca_30min - Cyto_noTJ_noCa_0h	0.215	0.442	FALSE	no hit
ALDH3A2	E2RPP8	Aldehyde dehydrogenase 3 family member A2 OS=Canis lupus familiaris OX=9615 GN=ALDH3A2 PE=3 SV=2	6.09	0.224	Drops_noTJ_Ca_30min - Cyto_noTJ_noCa_0h	0.215	0.442	FALSE	no hit
SUPV3L1	F1PNI9	Suv3 like RNA helicase OS=Canis lupus familiaris OX=9615 GN=SUPV3L1 PE=4 SV=2	6.02	-0.258	Drops_noTJ_Ca_30min - Cyto_noTJ_noCa_0h	0.216	0.442	FALSE	no hit
PPIL1	E2RPE2	Peptidyl-prolyl cis-trans isomerase OS=Canis lupus familiaris OX=9615 GN=PPIL1 PE=3 SV=1	5.86	0.32	Drops_noTJ_Ca_30min - Cyto_noTJ_noCa_0h	0.216	0.442	FALSE	no hit
COL18A1	F6Y3U7	Collagen type XVIII alpha 1 chain OS=Canis lupus familiaris OX=9615 GN=COL18A1 PE=4 SV=1	6.06	-0.249	Drops_noTJ_Ca_30min - Cyto_noTJ_noCa_0h	0.216	0.443	FALSE	no hit
MAGI3	J9P535	Membrane associated guanylate kinase, WW and PDZ domain containing 3 OS=Canis lupus familiaris OX=9615 GN=MAGI3 PE=4 SV=1	6.3	0.215	Drops_noTJ_Ca_30min - Cyto_noTJ_noCa_0h	0.217	0.444	FALSE	no hit
UBA3	E2R4G8|F6Y460	Ubiquitin like modifier activating enzyme 3 OS=Canis lupus familiaris OX=9615 GN=UBA3 PE=4 SV=1|Ubiquitin like modifier activating enzyme 3 OS=Canis lupus familiaris OX=9615 GN=UBA3 PE=4 SV=1	5.99	-0.205	Drops_noTJ_Ca_30min - Cyto_noTJ_noCa_0h	0.217	0.444	FALSE	no hit
E2QWA0|WTAP	E2QWA0|E2RS71|J9JHQ9|J9P4N1	Uncharacterized protein OS=Canis lupus familiaris OX=9615 PE=4 SV=2|WT1 associated protein OS=Canis lupus familiaris OX=9615 GN=WTAP PE=4 SV=2|WT1 associated protein OS=Canis lupus familiaris OX=9615 GN=WTAP PE=4 SV=1|WT1 associated protein OS=Canis lupus familiaris OX=9615 GN=WTAP PE=4 SV=1	5.8	0.208	Drops_noTJ_Ca_30min - Cyto_noTJ_noCa_0h	0.217	0.444	FALSE	no hit
DPH2	E2RL71	2-(3-amino-3-carboxypropyl)histidine synthase subunit 2 OS=Canis lupus familiaris OX=9615 GN=DPH2 PE=3 SV=1	5.49	0.401	Drops_noTJ_Ca_30min - Cyto_noTJ_noCa_0h	0.217	0.444	FALSE	no hit
MCM7	E2RNU4	DNA replication licensing factor MCM7 OS=Canis lupus familiaris OX=9615 GN=MCM7 PE=3 SV=1	6.37	-0.3	Drops_noTJ_Ca_30min - Cyto_noTJ_noCa_0h	0.218	0.445	FALSE	no hit
AHCYL1	E2REN0|F1P7I1	Adenosylhomocysteinase OS=Canis lupus familiaris OX=9615 GN=AHCYL1 PE=3 SV=2|Adenosylhomocysteinase OS=Canis lupus familiaris OX=9615 GN=AHCYL1 PE=3 SV=1	6.31	-0.299	Drops_noTJ_Ca_30min - Cyto_noTJ_noCa_0h	0.218	0.445	FALSE	no hit
TPM3	E2RB38|E2RBW4	Tropomyosin 3 OS=Canis lupus familiaris OX=9615 GN=TPM3 PE=3 SV=2|Tropomyosin 3 OS=Canis lupus familiaris OX=9615 GN=TPM3 PE=3 SV=2	6.96	0.225	Drops_noTJ_Ca_30min - Cyto_noTJ_noCa_0h	0.218	0.445	FALSE	no hit
ATP5F1B	F1PDB4|P99504	ATP synthase subunit beta OS=Canis lupus familiaris OX=9615 GN=ATP5F1B PE=2 SV=1|ATP synthase subunit beta, mitochondrial (Fragment) OS=Canis lupus familiaris OX=9615 GN=ATP5F1B PE=1 SV=1	6.87	0.289	Drops_noTJ_Ca_30min - Cyto_noTJ_noCa_0h	0.218	0.445	FALSE	no hit
PEX14	F1PGF0|J9NV40	Uncharacterized protein OS=Canis lupus familiaris OX=9615 GN=PEX14 PE=4 SV=2|Uncharacterized protein OS=Canis lupus familiaris OX=9615 GN=PEX14 PE=4 SV=1	5.73	-0.489	Drops_noTJ_Ca_30min - Cyto_noTJ_noCa_0h	0.219	0.447	FALSE	no hit
SNF8	E2RTF6	Vacuolar-sorting protein SNF8 OS=Canis lupus familiaris OX=9615 GN=SNF8 PE=3 SV=1	5.56	-0.254	Drops_noTJ_Ca_30min - Cyto_noTJ_noCa_0h	0.22	0.448	FALSE	no hit
RAB5A	P18066	Ras-related protein Rab-5A OS=Canis lupus familiaris OX=9615 GN=RAB5A PE=1 SV=1	6.32	-0.293	Drops_noTJ_Ca_30min - Cyto_noTJ_noCa_0h	0.22	0.448	FALSE	no hit
SCEL	J9NSL9	Sciellin OS=Canis lupus familiaris OX=9615 GN=SCEL PE=4 SV=1	6.84	0.229	Drops_noTJ_Ca_30min - Cyto_noTJ_noCa_0h	0.22	0.448	FALSE	no hit
MPP1	F1PFU5	Membrane palmitoylated protein 1 OS=Canis lupus familiaris OX=9615 GN=MPP1 PE=3 SV=2	5.56	0.235	Drops_noTJ_Ca_30min - Cyto_noTJ_noCa_0h	0.22	0.448	FALSE	no hit
ARHGDIA	F1PL93	Rho GDP dissociation inhibitor alpha OS=Canis lupus familiaris OX=9615 GN=ARHGDIA PE=4 SV=2	7.05	0.239	Drops_noTJ_Ca_30min - Cyto_noTJ_noCa_0h	0.22	0.448	FALSE	no hit
CAB39	E2R8W7	Calcium binding protein 39 OS=Canis lupus familiaris OX=9615 GN=CAB39 PE=4 SV=1	6.15	0.225	Drops_noTJ_Ca_30min - Cyto_noTJ_noCa_0h	0.221	0.448	FALSE	no hit
GPI	E2R2C3	Glucose-6-phosphate isomerase OS=Canis lupus familiaris OX=9615 GN=GPI PE=3 SV=1	6.3	0.243	Drops_noTJ_Ca_30min - Cyto_noTJ_noCa_0h	0.221	0.448	FALSE	no hit
ACOT9	E2RMR8|J9P4C1	Acyl-CoA thioesterase 9 OS=Canis lupus familiaris OX=9615 GN=ACOT9 PE=4 SV=2|Acyl-CoA thioesterase 9 OS=Canis lupus familiaris OX=9615 GN=ACOT9 PE=4 SV=1	6.35	-0.271	Drops_noTJ_Ca_30min - Cyto_noTJ_noCa_0h	0.221	0.448	FALSE	no hit
MYL3|MYL1	E2R8F7|E2RQ24|F1PV96	Myosin light chain 3 OS=Canis lupus familiaris OX=9615 GN=MYL3 PE=4 SV=2|Myosin light chain 1 OS=Canis lupus familiaris OX=9615 GN=MYL1 PE=4 SV=2|Myosin light chain 1 OS=Canis lupus familiaris OX=9615 GN=MYL1 PE=4 SV=2	6.43	-0.42	Drops_noTJ_Ca_30min - Cyto_noTJ_noCa_0h	0.221	0.448	FALSE	no hit
ADK	F1PJV5	Adenosine kinase OS=Canis lupus familiaris OX=9615 GN=ADK PE=4 SV=2	6.47	-0.372	Drops_noTJ_Ca_30min - Cyto_noTJ_noCa_0h	0.221	0.448	FALSE	no hit
P2RY11	E2RGE3	Uncharacterized protein OS=Canis lupus familiaris OX=9615 GN=P2RY11 PE=3 SV=2	5.75	-0.3	Drops_noTJ_Ca_30min - Cyto_noTJ_noCa_0h	0.222	0.449	FALSE	no hit
PRC1	F1P6J7	Protein regulator of cytokinesis 1 OS=Canis lupus familiaris OX=9615 GN=PRC1 PE=4 SV=1	5.67	0.33	Drops_noTJ_Ca_30min - Cyto_noTJ_noCa_0h	0.223	0.45	FALSE	no hit
SHC1	F1PQC4	SHC adaptor protein 1 OS=Canis lupus familiaris OX=9615 GN=SHC1 PE=4 SV=2	6	0.215	Drops_noTJ_Ca_30min - Cyto_noTJ_noCa_0h	0.223	0.452	FALSE	no hit
PTGFRN	F1PR26	Prostaglandin F2 receptor inhibitor OS=Canis lupus familiaris OX=9615 GN=PTGFRN PE=4 SV=2	6.2	-0.235	Drops_noTJ_Ca_30min - Cyto_noTJ_noCa_0h	0.224	0.452	FALSE	no hit
PIP5K1A	E2RMD9	Uncharacterized protein OS=Canis lupus familiaris OX=9615 GN=PIP5K1A PE=4 SV=1	6.24	0.272	Drops_noTJ_Ca_30min - Cyto_noTJ_noCa_0h	0.224	0.452	FALSE	no hit
ARHGEF40	F1PME6	Rho guanine nucleotide exchange factor 40 OS=Canis lupus familiaris OX=9615 GN=ARHGEF40 PE=4 SV=2	5.5	-0.328	Drops_noTJ_Ca_30min - Cyto_noTJ_noCa_0h	0.224	0.452	FALSE	no hit
PLS1	E2QWB2	Plastin 1 OS=Canis lupus familiaris OX=9615 GN=PLS1 PE=4 SV=2	5.78	-0.35	Drops_noTJ_Ca_30min - Cyto_noTJ_noCa_0h	0.225	0.452	FALSE	no hit
HPF1	E2QZE9	Histone PARylation factor 1 OS=Canis lupus familiaris OX=9615 GN=HPF1 PE=4 SV=1	5.74	0.231	Drops_noTJ_Ca_30min - Cyto_noTJ_noCa_0h	0.225	0.452	FALSE	no hit
INPP5K	F1Q143	Inositol polyphosphate-5-phosphatase K OS=Canis lupus familiaris OX=9615 GN=INPP5K PE=4 SV=2	5.44	-0.571	Drops_noTJ_Ca_30min - Cyto_noTJ_noCa_0h	0.225	0.452	FALSE	no hit
SCPEP1	F1PSP6|J9NRZ7	Carboxypeptidase OS=Canis lupus familiaris OX=9615 GN=SCPEP1 PE=3 SV=2|Carboxypeptidase OS=Canis lupus familiaris OX=9615 GN=SCPEP1 PE=3 SV=1	6.29	-0.52	Drops_noTJ_Ca_30min - Cyto_noTJ_noCa_0h	0.225	0.452	FALSE	no hit
LOC477944	F1PLP2	Cytochrome b-c1 complex subunit 7 OS=Canis lupus familiaris OX=9615 GN=LOC477944 PE=3 SV=2	5.87	0.376	Drops_noTJ_Ca_30min - Cyto_noTJ_noCa_0h	0.225	0.452	FALSE	no hit
AJUBA	E2R8L1	Uncharacterized protein OS=Canis lupus familiaris OX=9615 GN=AJUBA PE=4 SV=2	6.18	0.217	Drops_noTJ_Ca_30min - Cyto_noTJ_noCa_0h	0.225	0.452	FALSE	no hit
SHROOM2	J9NXX4	Shroom family member 2 OS=Canis lupus familiaris OX=9615 GN=SHROOM2 PE=4 SV=1	6.5	0.202	Drops_noTJ_Ca_30min - Cyto_noTJ_noCa_0h	0.225	0.452	FALSE	no hit
EDC4	E2RKN5	Enhancer of mRNA decapping 4 OS=Canis lupus familiaris OX=9615 GN=EDC4 PE=4 SV=2	6.44	0.192	Drops_noTJ_Ca_30min - Cyto_noTJ_noCa_0h	0.225	0.452	FALSE	no hit
AP3M1	E2RJN1	Adaptor related protein complex 3 subunit mu 1 OS=Canis lupus familiaris OX=9615 GN=AP3M1 PE=3 SV=1	6	-0.383	Drops_noTJ_Ca_30min - Cyto_noTJ_noCa_0h	0.226	0.453	FALSE	no hit
SEC61A1	F1PNM2|J9NXA9|P38377	Protein transport protein Sec61 subunit alpha isoform 1 OS=Canis lupus familiaris OX=9615 GN=SEC61A1 PE=3 SV=2|Protein transport protein Sec61 subunit alpha isoform 1 OS=Canis lupus familiaris OX=9615 GN=SEC61A1 PE=3 SV=1|Protein transport protein Sec61 subunit alpha isoform 1 OS=Canis lupus familiaris OX=9615 GN=SEC61A1 PE=1 SV=3	6.48	0.257	Drops_noTJ_Ca_30min - Cyto_noTJ_noCa_0h	0.226	0.453	FALSE	no hit
VPS11	E2RSE8	Vacuolar protein sorting-associated protein 11 homolog OS=Canis lupus familiaris OX=9615 GN=VPS11 PE=3 SV=1	6.17	-0.208	Drops_noTJ_Ca_30min - Cyto_noTJ_noCa_0h	0.226	0.453	FALSE	no hit
GADD45GIP1	E2QUD5	GADD45G interacting protein 1 OS=Canis lupus familiaris OX=9615 GN=GADD45GIP1 PE=4 SV=1	5.67	0.322	Drops_noTJ_Ca_30min - Cyto_noTJ_noCa_0h	0.228	0.456	FALSE	no hit
FNTB	F1Q0W7	Protein farnesyltransferase subunit beta OS=Canis lupus familiaris OX=9615 GN=FNTB PE=3 SV=2	5.94	0.313	Drops_noTJ_Ca_30min - Cyto_noTJ_noCa_0h	0.228	0.456	FALSE	no hit
SRRM2	F1Q2Z4	Serine/arginine repetitive matrix 2 OS=Canis lupus familiaris OX=9615 GN=SRRM2 PE=4 SV=2	6.03	0.434	Drops_noTJ_Ca_30min - Cyto_noTJ_noCa_0h	0.228	0.456	FALSE	no hit
CAPN5	F1PB20	Calpain 5 OS=Canis lupus familiaris OX=9615 GN=CAPN5 PE=3 SV=2	5.89	-0.2	Drops_noTJ_Ca_30min - Cyto_noTJ_noCa_0h	0.228	0.456	FALSE	no hit
TNPO3	E2REK5	Transportin 3 OS=Canis lupus familiaris OX=9615 GN=TNPO3 PE=4 SV=2	6.51	0.205	Drops_noTJ_Ca_30min - Cyto_noTJ_noCa_0h	0.229	0.457	FALSE	no hit
HIST1H1C	F1PX67	Uncharacterized protein OS=Canis lupus familiaris OX=9615 GN=HIST1H1C PE=3 SV=2	6.67	0.512	Drops_noTJ_Ca_30min - Cyto_noTJ_noCa_0h	0.229	0.458	FALSE	no hit
GRHPR	F1PJS0	Glyoxylate and hydroxypyruvate reductase OS=Canis lupus familiaris OX=9615 GN=GRHPR PE=3 SV=1	5.77	-0.257	Drops_noTJ_Ca_30min - Cyto_noTJ_noCa_0h	0.229	0.458	FALSE	no hit
RBMS1	E2RM13|E2RMT9	RNA binding motif single stranded interacting protein 1 OS=Canis lupus familiaris OX=9615 GN=RBMS1 PE=4 SV=2|RNA binding motif single stranded interacting protein 1 OS=Canis lupus familiaris OX=9615 GN=RBMS1 PE=4 SV=2	6.64	0.273	Drops_noTJ_Ca_30min - Cyto_noTJ_noCa_0h	0.23	0.458	FALSE	no hit
FNDC3A	F1PSI4|J9P391	Fibronectin type III domain containing 3A OS=Canis lupus familiaris OX=9615 GN=FNDC3A PE=4 SV=2|Fibronectin type III domain containing 3A OS=Canis lupus familiaris OX=9615 GN=FNDC3A PE=4 SV=1	5.89	0.252	Drops_noTJ_Ca_30min - Cyto_noTJ_noCa_0h	0.23	0.458	FALSE	no hit
PKN2	F1PHU4	Protein kinase N2 OS=Canis lupus familiaris OX=9615 GN=PKN2 PE=4 SV=2	6.22	-0.194	Drops_noTJ_Ca_30min - Cyto_noTJ_noCa_0h	0.23	0.458	FALSE	no hit
PDIA4	E2R7L1	Protein disulfide-isomerase A4 OS=Canis lupus familiaris OX=9615 GN=PDIA4 PE=3 SV=2	7.15	0.251	Drops_noTJ_Ca_30min - Cyto_noTJ_noCa_0h	0.23	0.458	FALSE	no hit
RAB1B	F1PVP9	RAB1B, member RAS oncogene family OS=Canis lupus familiaris OX=9615 GN=RAB1B PE=4 SV=2	6.75	-0.228	Drops_noTJ_Ca_30min - Cyto_noTJ_noCa_0h	0.23	0.458	FALSE	no hit
RPAP1	F1PHP2	RNA polymerase II associated protein 1 OS=Canis lupus familiaris OX=9615 GN=RPAP1 PE=4 SV=2	5.59	0.272	Drops_noTJ_Ca_30min - Cyto_noTJ_noCa_0h	0.23	0.458	FALSE	no hit
ELP3	F1PAW4	Elongator complex protein 3 OS=Canis lupus familiaris OX=9615 GN=ELP3 PE=3 SV=2	5.56	0.303	Drops_noTJ_Ca_30min - Cyto_noTJ_noCa_0h	0.231	0.458	FALSE	no hit
ADAR	F1PQB2	Adenosine deaminase, RNA specific OS=Canis lupus familiaris OX=9615 GN=ADAR PE=4 SV=2	6.76	-0.196	Drops_noTJ_Ca_30min - Cyto_noTJ_noCa_0h	0.231	0.459	FALSE	no hit
RIOK3	E2RPJ3	Serine/threonine-protein kinase RIO3 OS=Canis lupus familiaris OX=9615 GN=RIOK3 PE=3 SV=2	5.98	0.246	Drops_noTJ_Ca_30min - Cyto_noTJ_noCa_0h	0.231	0.459	FALSE	no hit
ABRAXAS2	E2RM59	Abraxas 2, BRISC complex subunit OS=Canis lupus familiaris OX=9615 GN=ABRAXAS2 PE=4 SV=2	6.1	0.229	Drops_noTJ_Ca_30min - Cyto_noTJ_noCa_0h	0.232	0.459	FALSE	no hit
GCLM	F1P7D3	Glutamate-cysteine ligase modifier subunit OS=Canis lupus familiaris OX=9615 GN=GCLM PE=4 SV=1	6.39	0.282	Drops_noTJ_Ca_30min - Cyto_noTJ_noCa_0h	0.232	0.46	FALSE	no hit
NUP62	E2R2P0	Nucleoporin 62 OS=Canis lupus familiaris OX=9615 GN=NUP62 PE=4 SV=1	6.21	0.32	Drops_noTJ_Ca_30min - Cyto_noTJ_noCa_0h	0.232	0.46	FALSE	no hit
EHBP1	F1Q1V9|F1Q1W0	EH domain binding protein 1 OS=Canis lupus familiaris OX=9615 GN=EHBP1 PE=4 SV=2|EH domain binding protein 1 OS=Canis lupus familiaris OX=9615 GN=EHBP1 PE=4 SV=2	5.72	0.273	Drops_noTJ_Ca_30min - Cyto_noTJ_noCa_0h	0.233	0.461	FALSE	no hit
PNPLA8	F6Y4R5	Patatin like phospholipase domain containing 8 OS=Canis lupus familiaris OX=9615 GN=PNPLA8 PE=4 SV=1	5.9	0.203	Drops_noTJ_Ca_30min - Cyto_noTJ_noCa_0h	0.233	0.461	FALSE	no hit
PATL1	F1Q4H9	PAT1 homolog 1, processing body mRNA decay factor OS=Canis lupus familiaris OX=9615 GN=PATL1 PE=4 SV=2	6.14	-0.203	Drops_noTJ_Ca_30min - Cyto_noTJ_noCa_0h	0.233	0.461	FALSE	no hit
LOC477441	J9P540	Glyceraldehyde-3-phosphate dehydrogenase OS=Canis lupus familiaris OX=9615 GN=LOC477441 PE=3 SV=1	6.01	-0.248	Drops_noTJ_Ca_30min - Cyto_noTJ_noCa_0h	0.233	0.461	FALSE	no hit
AP2M1	F1PQ79	Adaptor related protein complex 2 subunit mu 1 OS=Canis lupus familiaris OX=9615 GN=AP2M1 PE=3 SV=1	6.35	-0.336	Drops_noTJ_Ca_30min - Cyto_noTJ_noCa_0h	0.235	0.464	FALSE	no hit
COPS2	E2REA8	COP9 signalosome subunit 2 OS=Canis lupus familiaris OX=9615 GN=COPS2 PE=4 SV=2	6.56	-0.197	Drops_noTJ_Ca_30min - Cyto_noTJ_noCa_0h	0.235	0.464	FALSE	no hit
CRK	E2QWD3	CRK proto-oncogene, adaptor protein OS=Canis lupus familiaris OX=9615 GN=CRK PE=4 SV=2	6.09	0.314	Drops_noTJ_Ca_30min - Cyto_noTJ_noCa_0h	0.235	0.464	FALSE	no hit
CDC73	A2SXS7	Cell division cycle 73 OS=Canis lupus familiaris OX=9615 GN=CDC73 PE=2 SV=1	5.99	0.197	Drops_noTJ_Ca_30min - Cyto_noTJ_noCa_0h	0.236	0.464	FALSE	no hit
COASY	E2QU79|E2RIA4	Coenzyme A synthase OS=Canis lupus familiaris OX=9615 GN=COASY PE=3 SV=2|Coenzyme A synthase OS=Canis lupus familiaris OX=9615 GN=COASY PE=3 SV=2	6.01	-0.293	Drops_noTJ_Ca_30min - Cyto_noTJ_noCa_0h	0.236	0.464	FALSE	no hit
DST	J9P0W8	Dystonin OS=Canis lupus familiaris OX=9615 GN=DST PE=4 SV=1	6.39	-0.187	Drops_noTJ_Ca_30min - Cyto_noTJ_noCa_0h	0.236	0.464	FALSE	no hit
THADA	A8C750	Thyroid adenoma-associated protein homolog OS=Canis lupus familiaris OX=9615 GN=THADA PE=2 SV=1	5.78	0.231	Drops_noTJ_Ca_30min - Cyto_noTJ_noCa_0h	0.236	0.464	FALSE	no hit
GFPT1	F1PY49	Glutamine--fructose-6-phosphate transaminase 1 OS=Canis lupus familiaris OX=9615 GN=GFPT1 PE=4 SV=2	6.35	-0.257	Drops_noTJ_Ca_30min - Cyto_noTJ_noCa_0h	0.236	0.464	FALSE	no hit
INTS8	E2RAP9	Integrator complex subunit 8 OS=Canis lupus familiaris OX=9615 GN=INTS8 PE=4 SV=2	5.6	-0.234	Drops_noTJ_Ca_30min - Cyto_noTJ_noCa_0h	0.236	0.464	FALSE	no hit
OGFR	J9P1Q6	Uncharacterized protein OS=Canis lupus familiaris OX=9615 GN=OGFR PE=4 SV=1	5.66	-0.236	Drops_noTJ_Ca_30min - Cyto_noTJ_noCa_0h	0.236	0.464	FALSE	no hit
DNM2	E2RNC3	Dynamin 2 OS=Canis lupus familiaris OX=9615 GN=DNM2 PE=3 SV=2	6.48	-0.25	Drops_noTJ_Ca_30min - Cyto_noTJ_noCa_0h	0.237	0.465	FALSE	no hit
HNRNPR	E2RE36	Heterogeneous nuclear ribonucleoprotein R OS=Canis lupus familiaris OX=9615 GN=HNRNPR PE=4 SV=2	7.2	0.267	Drops_noTJ_Ca_30min - Cyto_noTJ_noCa_0h	0.237	0.465	FALSE	no hit
DDX21	F6V8G4	DExD-box helicase 21 OS=Canis lupus familiaris OX=9615 GN=DDX21 PE=4 SV=1	6.53	-0.258	Drops_noTJ_Ca_30min - Cyto_noTJ_noCa_0h	0.237	0.465	FALSE	no hit
ISCU	E2R2U4	Iron-sulfur cluster assembly enzyme OS=Canis lupus familiaris OX=9615 GN=ISCU PE=3 SV=1	6.01	0.24	Drops_noTJ_Ca_30min - Cyto_noTJ_noCa_0h	0.238	0.465	FALSE	no hit
TCEA1	E2QVN6	Transcription elongation factor A1 OS=Canis lupus familiaris OX=9615 GN=TCEA1 PE=4 SV=1	5.83	0.259	Drops_noTJ_Ca_30min - Cyto_noTJ_noCa_0h	0.238	0.465	FALSE	no hit
RAB11FIP5	F1PTR8|J9NZ05	RAB11 family interacting protein 5 OS=Canis lupus familiaris OX=9615 GN=RAB11FIP5 PE=4 SV=2|RAB11 family interacting protein 5 OS=Canis lupus familiaris OX=9615 GN=RAB11FIP5 PE=4 SV=1	5.87	-0.237	Drops_noTJ_Ca_30min - Cyto_noTJ_noCa_0h	0.238	0.465	FALSE	no hit
FARSB	F6XQ20	Uncharacterized protein OS=Canis lupus familiaris OX=9615 GN=FARSB PE=4 SV=1	6.66	-0.312	Drops_noTJ_Ca_30min - Cyto_noTJ_noCa_0h	0.238	0.465	FALSE	no hit
E2RLB4	E2RLB4	Uncharacterized protein OS=Canis lupus familiaris OX=9615 PE=4 SV=2	6.37	0.272	Drops_noTJ_Ca_30min - Cyto_noTJ_noCa_0h	0.238	0.466	FALSE	no hit
PTPN1	F1Q1Z8	Tyrosine-protein phosphatase non-receptor type OS=Canis lupus familiaris OX=9615 GN=PTPN1 PE=3 SV=2	6.06	0.261	Drops_noTJ_Ca_30min - Cyto_noTJ_noCa_0h	0.238	0.466	FALSE	no hit
SERPINB6	E2RGP2	Uncharacterized protein OS=Canis lupus familiaris OX=9615 GN=SERPINB6 PE=3 SV=2	6.02	0.19	Drops_noTJ_Ca_30min - Cyto_noTJ_noCa_0h	0.238	0.466	FALSE	no hit
VDAC1	F1PRZ1	Voltage dependent anion channel 1 OS=Canis lupus familiaris OX=9615 GN=VDAC1 PE=4 SV=2	6.96	0.212	Drops_noTJ_Ca_30min - Cyto_noTJ_noCa_0h	0.239	0.466	FALSE	no hit
CDH3	F1PAA3	Cadherin 3 OS=Canis lupus familiaris OX=9615 GN=CDH3 PE=4 SV=2	5.86	0.247	Drops_noTJ_Ca_30min - Cyto_noTJ_noCa_0h	0.239	0.466	FALSE	no hit
NR2F6	E2R3D0	Nuclear receptor subfamily 2 group F member 6 OS=Canis lupus familiaris OX=9615 GN=NR2F6 PE=3 SV=1	5.59	0.27	Drops_noTJ_Ca_30min - Cyto_noTJ_noCa_0h	0.24	0.467	FALSE	no hit
UBE3A	F1PBV3	Ubiquitin protein ligase E3A OS=Canis lupus familiaris OX=9615 GN=UBE3A PE=4 SV=2	6.23	0.208	Drops_noTJ_Ca_30min - Cyto_noTJ_noCa_0h	0.24	0.467	FALSE	no hit
DCXR	E2QY46|J9P4U9	Dicarbonyl and L-xylulose reductase OS=Canis lupus familiaris OX=9615 GN=DCXR PE=4 SV=1|Dicarbonyl and L-xylulose reductase OS=Canis lupus familiaris OX=9615 GN=DCXR PE=3 SV=1	5.64	-0.301	Drops_noTJ_Ca_30min - Cyto_noTJ_noCa_0h	0.24	0.467	FALSE	no hit
ITGB6	E2RBL9	Integrin beta OS=Canis lupus familiaris OX=9615 GN=ITGB6 PE=3 SV=2	6.33	0.279	Drops_noTJ_Ca_30min - Cyto_noTJ_noCa_0h	0.24	0.468	FALSE	no hit
TCAF2	F1PEB3	Uncharacterized protein OS=Canis lupus familiaris OX=9615 GN=TCAF2 PE=4 SV=2	5.67	-0.224	Drops_noTJ_Ca_30min - Cyto_noTJ_noCa_0h	0.241	0.468	FALSE	no hit
CD81	F1PB66	Tetraspanin OS=Canis lupus familiaris OX=9615 GN=CD81 PE=3 SV=2	5.81	-0.41	Drops_noTJ_Ca_30min - Cyto_noTJ_noCa_0h	0.241	0.469	FALSE	no hit
ZC3HAV1	F6V7E9|J9P1L5	Zinc finger CCCH-type containing, antiviral 1 OS=Canis lupus familiaris OX=9615 GN=ZC3HAV1 PE=4 SV=1|Zinc finger CCCH-type containing, antiviral 1 OS=Canis lupus familiaris OX=9615 GN=ZC3HAV1 PE=4 SV=1	6.58	0.188	Drops_noTJ_Ca_30min - Cyto_noTJ_noCa_0h	0.242	0.469	FALSE	no hit
ATP1A1	F1PBA1|J9NZA9	Sodium/potassium-transporting ATPase subunit alpha OS=Canis lupus familiaris OX=9615 GN=ATP1A1 PE=3 SV=2|Sodium/potassium-transporting ATPase subunit alpha OS=Canis lupus familiaris OX=9615 GN=ATP1A1 PE=3 SV=1	6.84	0.196	Drops_noTJ_Ca_30min - Cyto_noTJ_noCa_0h	0.242	0.47	FALSE	no hit
SNRPA1	E2QWU2	Small nuclear ribonucleoprotein polypeptide A' OS=Canis lupus familiaris OX=9615 GN=SNRPA1 PE=4 SV=1	6.36	-0.255	Drops_noTJ_Ca_30min - Cyto_noTJ_noCa_0h	0.242	0.47	FALSE	no hit
ANAPC7	E2R9A5	Anaphase promoting complex subunit 7 OS=Canis lupus familiaris OX=9615 GN=ANAPC7 PE=4 SV=2	5.48	0.341	Drops_noTJ_Ca_30min - Cyto_noTJ_noCa_0h	0.242	0.47	FALSE	no hit
COG4	E2RR36	Component of oligomeric golgi complex 4 OS=Canis lupus familiaris OX=9615 GN=COG4 PE=4 SV=2	6.14	-0.187	Drops_noTJ_Ca_30min - Cyto_noTJ_noCa_0h	0.243	0.47	FALSE	no hit
MDN1	E2R4N3|J9NZY7	Midasin OS=Canis lupus familiaris OX=9615 GN=MDN1 PE=3 SV=2|Midasin OS=Canis lupus familiaris OX=9615 GN=MDN1 PE=3 SV=1	5.64	0.262	Drops_noTJ_Ca_30min - Cyto_noTJ_noCa_0h	0.244	0.472	FALSE	no hit
BRAT1	E2QY78	Uncharacterized protein OS=Canis lupus familiaris OX=9615 GN=BRAT1 PE=4 SV=1	5.51	-0.219	Drops_noTJ_Ca_30min - Cyto_noTJ_noCa_0h	0.244	0.473	FALSE	no hit
ERC1	F6XUT8	ELKS/RAB6-interacting/CAST family member 1 OS=Canis lupus familiaris OX=9615 GN=ERC1 PE=4 SV=1	6.31	0.25	Drops_noTJ_Ca_30min - Cyto_noTJ_noCa_0h	0.246	0.475	FALSE	no hit
CUL2	E2QRU7	Cullin 2 OS=Canis lupus familiaris OX=9615 GN=CUL2 PE=3 SV=1	6.16	-0.264	Drops_noTJ_Ca_30min - Cyto_noTJ_noCa_0h	0.246	0.476	FALSE	no hit
FBXO3	E2RF04	F-box protein 3 OS=Canis lupus familiaris OX=9615 GN=FBXO3 PE=4 SV=2	5.8	0.244	Drops_noTJ_Ca_30min - Cyto_noTJ_noCa_0h	0.246	0.476	FALSE	no hit
BUB3	F1PNG1	BUB3, mitotic checkpoint protein OS=Canis lupus familiaris OX=9615 GN=BUB3 PE=4 SV=2	6.66	0.188	Drops_noTJ_Ca_30min - Cyto_noTJ_noCa_0h	0.247	0.476	FALSE	no hit
TRIP10	F1PIY9	Thyroid hormone receptor interactor 10 OS=Canis lupus familiaris OX=9615 GN=TRIP10 PE=4 SV=2	6.35	-0.219	Drops_noTJ_Ca_30min - Cyto_noTJ_noCa_0h	0.247	0.476	FALSE	no hit
KIF2A	F1PVL6|J9P9X3	Kinesin-like protein OS=Canis lupus familiaris OX=9615 GN=KIF2A PE=3 SV=2|Kinesin-like protein OS=Canis lupus familiaris OX=9615 GN=KIF2A PE=3 SV=1	6.15	-0.194	Drops_noTJ_Ca_30min - Cyto_noTJ_noCa_0h	0.247	0.476	FALSE	no hit
LOC100856005|ARHGEF1	H9GW85|J9NVV4|J9P6T7|J9P8E3	Uncharacterized protein OS=Canis lupus familiaris OX=9615 GN=LOC100856005 PE=4 SV=2|Uncharacterized protein OS=Canis lupus familiaris OX=9615 GN=LOC100856005 PE=4 SV=1|Uncharacterized protein OS=Canis lupus familiaris OX=9615 GN=ARHGEF1 PE=4 SV=1|Uncharacterized protein OS=Canis lupus familiaris OX=9615 GN=ARHGEF1 PE=4 SV=1	6.06	-0.183	Drops_noTJ_Ca_30min - Cyto_noTJ_noCa_0h	0.247	0.476	FALSE	no hit
DKC1	F6XRK3	Uncharacterized protein OS=Canis lupus familiaris OX=9615 GN=DKC1 PE=4 SV=1	6.12	-0.236	Drops_noTJ_Ca_30min - Cyto_noTJ_noCa_0h	0.248	0.477	FALSE	no hit
NEMF	E2RCM8	Nuclear export mediator factor OS=Canis lupus familiaris OX=9615 GN=NEMF PE=4 SV=2	5.86	-0.387	Drops_noTJ_Ca_30min - Cyto_noTJ_noCa_0h	0.248	0.478	FALSE	no hit
PPP6R1	F1PPP3|J9NTY0	Protein phosphatase 6 regulatory subunit 1 OS=Canis lupus familiaris OX=9615 GN=PPP6R1 PE=4 SV=2|Protein phosphatase 6 regulatory subunit 1 OS=Canis lupus familiaris OX=9615 GN=PPP6R1 PE=4 SV=1	5.94	0.208	Drops_noTJ_Ca_30min - Cyto_noTJ_noCa_0h	0.249	0.478	FALSE	no hit
ACACA	E2RL01	Acetyl-CoA carboxylase alpha OS=Canis lupus familiaris OX=9615 GN=ACACA PE=4 SV=2	7.9	0.808	Drops_noTJ_Ca_30min - Cyto_noTJ_noCa_0h	0.249	0.478	FALSE	no hit
NAE1	E2RE24	NEDD8-activating enzyme E1 regulatory subunit OS=Canis lupus familiaris OX=9615 GN=NAE1 PE=3 SV=2	6.09	-0.27	Drops_noTJ_Ca_30min - Cyto_noTJ_noCa_0h	0.249	0.478	FALSE	no hit
NOC4L	F1Q279	Nucleolar complex associated 4 homolog OS=Canis lupus familiaris OX=9615 GN=NOC4L PE=4 SV=2	5.81	-0.365	Drops_noTJ_Ca_30min - Cyto_noTJ_noCa_0h	0.249	0.478	FALSE	no hit
AIFM1	E2R541	Apoptosis inducing factor mitochondria associated 1 OS=Canis lupus familiaris OX=9615 GN=AIFM1 PE=4 SV=1	5.91	0.262	Drops_noTJ_Ca_30min - Cyto_noTJ_noCa_0h	0.249	0.479	FALSE	no hit
PDF	J9NUA4	Peptide deformylase OS=Canis lupus familiaris OX=9615 GN=PDF PE=3 SV=1	5.82	-0.217	Drops_noTJ_Ca_30min - Cyto_noTJ_noCa_0h	0.25	0.479	FALSE	no hit
OAS1	F1PLW6	2'-5'-oligoadenylate synthetase 1 OS=Canis lupus familiaris OX=9615 GN=OAS1 PE=4 SV=2	6.11	0.342	Drops_noTJ_Ca_30min - Cyto_noTJ_noCa_0h	0.25	0.479	FALSE	no hit
MAP2K3	F1PXD3|F1PXD8	Mitogen-activated protein kinase kinase 3 OS=Canis lupus familiaris OX=9615 GN=MAP2K3 PE=3 SV=2|Mitogen-activated protein kinase kinase 3 OS=Canis lupus familiaris OX=9615 GN=MAP2K3 PE=3 SV=1	6.37	-0.208	Drops_noTJ_Ca_30min - Cyto_noTJ_noCa_0h	0.25	0.479	FALSE	no hit
CAST	E2QXA6|F1PX12	Calpastatin OS=Canis lupus familiaris OX=9615 GN=CAST PE=4 SV=2|Calpastatin OS=Canis lupus familiaris OX=9615 GN=CAST PE=4 SV=2	6.95	0.19	Drops_noTJ_Ca_30min - Cyto_noTJ_noCa_0h	0.25	0.479	FALSE	no hit
EEF2	F6XRY2	Eukaryotic translation elongation factor 2 OS=Canis lupus familiaris OX=9615 GN=EEF2 PE=4 SV=1	7.74	-0.24	Drops_noTJ_Ca_30min - Cyto_noTJ_noCa_0h	0.25	0.479	FALSE	no hit
FBXL8	E2REY2	Uncharacterized protein OS=Canis lupus familiaris OX=9615 GN=FBXL8 PE=4 SV=2	5.48	-0.265	Drops_noTJ_Ca_30min - Cyto_noTJ_noCa_0h	0.251	0.48	FALSE	no hit
RPL8	E2RIA8	Ribosomal protein L8 OS=Canis lupus familiaris OX=9615 GN=RPL8 PE=3 SV=1	7.17	-0.231	Drops_noTJ_Ca_30min - Cyto_noTJ_noCa_0h	0.251	0.48	FALSE	no hit
CRNKL1	F1PYE9|J9P5Z1	Crooked neck pre-mRNA splicing factor 1 OS=Canis lupus familiaris OX=9615 GN=CRNKL1 PE=4 SV=2|Crooked neck pre-mRNA splicing factor 1 OS=Canis lupus familiaris OX=9615 GN=CRNKL1 PE=4 SV=1	5.5	-0.218	Drops_noTJ_Ca_30min - Cyto_noTJ_noCa_0h	0.251	0.48	FALSE	no hit
SEMA3C	E2R0R3	Semaphorin 3C OS=Canis lupus familiaris OX=9615 GN=SEMA3C PE=3 SV=2	5.87	0.305	Drops_noTJ_Ca_30min - Cyto_noTJ_noCa_0h	0.252	0.481	FALSE	no hit
MRPL3	E2R429	Mitochondrial ribosomal protein L3 OS=Canis lupus familiaris OX=9615 GN=MRPL3 PE=3 SV=1	5.74	0.218	Drops_noTJ_Ca_30min - Cyto_noTJ_noCa_0h	0.252	0.481	FALSE	no hit
RPL30	J9NU88	Uncharacterized protein OS=Canis lupus familiaris OX=9615 GN=RPL30 PE=4 SV=1	6.27	0.222	Drops_noTJ_Ca_30min - Cyto_noTJ_noCa_0h	0.253	0.483	FALSE	no hit
PPM1A	E2QWG3|E2R158	Protein phosphatase, Mg2+/Mn2+ dependent 1A OS=Canis lupus familiaris OX=9615 GN=PPM1A PE=3 SV=2|Protein phosphatase, Mg2+/Mn2+ dependent 1A OS=Canis lupus familiaris OX=9615 GN=PPM1A PE=3 SV=2	5.77	-0.226	Drops_noTJ_Ca_30min - Cyto_noTJ_noCa_0h	0.253	0.483	FALSE	no hit
RPL24	F1PGD7	Ribosomal protein L24 OS=Canis lupus familiaris OX=9615 GN=RPL24 PE=4 SV=2	6.56	-0.252	Drops_noTJ_Ca_30min - Cyto_noTJ_noCa_0h	0.254	0.483	FALSE	no hit
AK4	E2RFY9	Adenylate kinase 4, mitochondrial OS=Canis lupus familiaris OX=9615 GN=AK4 PE=3 SV=2	5.57	-0.22	Drops_noTJ_Ca_30min - Cyto_noTJ_noCa_0h	0.254	0.483	FALSE	no hit
EPS8L1	E2QUI7	EPS8 like 1 OS=Canis lupus familiaris OX=9615 GN=EPS8L1 PE=4 SV=2	6.13	-0.238	Drops_noTJ_Ca_30min - Cyto_noTJ_noCa_0h	0.255	0.483	FALSE	no hit
SERPINE1	F1PUI4	Serpin family E member 1 OS=Canis lupus familiaris OX=9615 GN=SERPINE1 PE=3 SV=2	5.93	-0.345	Drops_noTJ_Ca_30min - Cyto_noTJ_noCa_0h	0.255	0.483	FALSE	no hit
E2RSH3	E2RSH3	Uncharacterized protein OS=Canis lupus familiaris OX=9615 PE=4 SV=2	5.8	0.282	Drops_noTJ_Ca_30min - Cyto_noTJ_noCa_0h	0.255	0.483	FALSE	no hit
GLOD4	E2QXD6	Glyoxalase domain containing 4 OS=Canis lupus familiaris OX=9615 GN=GLOD4 PE=4 SV=2	6.4	0.249	Drops_noTJ_Ca_30min - Cyto_noTJ_noCa_0h	0.255	0.483	FALSE	no hit
ENAH	F1Q0U7|J9JHG4	ENAH, actin regulator OS=Canis lupus familiaris OX=9615 GN=ENAH PE=4 SV=2|ENAH, actin regulator OS=Canis lupus familiaris OX=9615 GN=ENAH PE=4 SV=1	5.94	0.242	Drops_noTJ_Ca_30min - Cyto_noTJ_noCa_0h	0.255	0.483	FALSE	no hit
MTCL1	F6XTS6	Microtubule crosslinking factor 1 OS=Canis lupus familiaris OX=9615 GN=MTCL1 PE=4 SV=1	6.46	0.197	Drops_noTJ_Ca_30min - Cyto_noTJ_noCa_0h	0.255	0.483	FALSE	no hit
FDFT1	E2R6N6	Farnesyl-diphosphate farnesyltransferase 1 OS=Canis lupus familiaris OX=9615 GN=FDFT1 PE=4 SV=1	5.99	0.432	Drops_noTJ_Ca_30min - Cyto_noTJ_noCa_0h	0.255	0.483	FALSE	no hit
PPP2R5A	F1PMS2	Serine/threonine-protein phosphatase 2A 56 kDa regulatory subunit OS=Canis lupus familiaris OX=9615 GN=PPP2R5A PE=3 SV=2	5.73	-0.211	Drops_noTJ_Ca_30min - Cyto_noTJ_noCa_0h	0.255	0.483	FALSE	no hit
CCDC58	J9P6J9	Coiled-coil domain containing 58 OS=Canis lupus familiaris OX=9615 GN=CCDC58 PE=4 SV=1	5.69	-0.328	Drops_noTJ_Ca_30min - Cyto_noTJ_noCa_0h	0.256	0.484	FALSE	no hit
APOOL	F1PTF7	MICOS complex subunit OS=Canis lupus familiaris OX=9615 GN=APOOL PE=4 SV=2	5.52	-0.224	Drops_noTJ_Ca_30min - Cyto_noTJ_noCa_0h	0.256	0.484	FALSE	no hit
RHEB	E2RFF0	Ras homolog, mTORC1 binding OS=Canis lupus familiaris OX=9615 GN=RHEB PE=4 SV=1	6.61	0.273	Drops_noTJ_Ca_30min - Cyto_noTJ_noCa_0h	0.256	0.484	FALSE	no hit
NRDC	E2RT71|J9P4J0	Nardilysin convertase OS=Canis lupus familiaris OX=9615 GN=NRDC PE=4 SV=2|Nardilysin convertase OS=Canis lupus familiaris OX=9615 GN=NRDC PE=3 SV=1	5.68	0.345	Drops_noTJ_Ca_30min - Cyto_noTJ_noCa_0h	0.256	0.485	FALSE	no hit
TDRKH	F1PJ57	Tudor and KH domain containing OS=Canis lupus familiaris OX=9615 GN=TDRKH PE=4 SV=2	5.91	0.242	Drops_noTJ_Ca_30min - Cyto_noTJ_noCa_0h	0.257	0.485	FALSE	no hit
REXO2	E2QWT2	RNA exonuclease 2 OS=Canis lupus familiaris OX=9615 GN=REXO2 PE=3 SV=2	5.89	0.265	Drops_noTJ_Ca_30min - Cyto_noTJ_noCa_0h	0.257	0.485	FALSE	no hit
ARCN1	F1PRT4	Coatomer subunit delta OS=Canis lupus familiaris OX=9615 GN=ARCN1 PE=3 SV=2	6.51	-0.248	Drops_noTJ_Ca_30min - Cyto_noTJ_noCa_0h	0.257	0.485	FALSE	no hit
CBX3|F1P6N7	E2QXC6|F1P6N7	Uncharacterized protein OS=Canis lupus familiaris OX=9615 GN=CBX3 PE=4 SV=2|Uncharacterized protein OS=Canis lupus familiaris OX=9615 PE=4 SV=2	5.75	-0.193	Drops_noTJ_Ca_30min - Cyto_noTJ_noCa_0h	0.258	0.485	FALSE	no hit
TNFAIP3	E2QYU8	TNF alpha induced protein 3 OS=Canis lupus familiaris OX=9615 GN=TNFAIP3 PE=4 SV=1	5.83	0.235	Drops_noTJ_Ca_30min - Cyto_noTJ_noCa_0h	0.258	0.485	FALSE	no hit
NMRAL1	E2R512	Uncharacterized protein OS=Canis lupus familiaris OX=9615 GN=NMRAL1 PE=4 SV=2	6.26	-0.243	Drops_noTJ_Ca_30min - Cyto_noTJ_noCa_0h	0.258	0.485	FALSE	no hit
ECH1	E2R921	Enoyl-CoA hydratase 1 OS=Canis lupus familiaris OX=9615 GN=ECH1 PE=3 SV=2	5.72	0.303	Drops_noTJ_Ca_30min - Cyto_noTJ_noCa_0h	0.259	0.485	FALSE	no hit
CSTF2	E2RP40|J9NX69	Cleavage stimulation factor subunit 2 OS=Canis lupus familiaris OX=9615 GN=CSTF2 PE=4 SV=2|Cleavage stimulation factor subunit 2 OS=Canis lupus familiaris OX=9615 GN=CSTF2 PE=4 SV=1	5.87	0.18	Drops_noTJ_Ca_30min - Cyto_noTJ_noCa_0h	0.259	0.485	FALSE	no hit
PARK7	E2QS13	Parkinsonism associated deglycase OS=Canis lupus familiaris OX=9615 GN=PARK7 PE=4 SV=1	6.13	0.254	Drops_noTJ_Ca_30min - Cyto_noTJ_noCa_0h	0.259	0.485	FALSE	no hit
VPS51	F1PLV1	VPS51, GARP complex subunit OS=Canis lupus familiaris OX=9615 GN=VPS51 PE=4 SV=2	6.01	-0.191	Drops_noTJ_Ca_30min - Cyto_noTJ_noCa_0h	0.259	0.485	FALSE	no hit
SHMT1	E2RIV3	Serine hydroxymethyltransferase OS=Canis lupus familiaris OX=9615 GN=SHMT1 PE=3 SV=2	6.62	-0.306	Drops_noTJ_Ca_30min - Cyto_noTJ_noCa_0h	0.259	0.485	FALSE	no hit
DNMBP	E2RP94	Dynamin-binding protein OS=Canis lupus familiaris OX=9615 GN=DNMBP PE=3 SV=2	5.88	0.189	Drops_noTJ_Ca_30min - Cyto_noTJ_noCa_0h	0.259	0.485	FALSE	no hit
QSOX2	F1PCH0	Sulfhydryl oxidase OS=Canis lupus familiaris OX=9615 GN=QSOX2 PE=4 SV=2	5.72	-0.427	Drops_noTJ_Ca_30min - Cyto_noTJ_noCa_0h	0.259	0.485	FALSE	no hit
MCM3	E2RF73	DNA helicase OS=Canis lupus familiaris OX=9615 GN=MCM3 PE=3 SV=2	6.41	-0.32	Drops_noTJ_Ca_30min - Cyto_noTJ_noCa_0h	0.259	0.486	FALSE	no hit
RPL7A	F2Z4P2	Ribosomal protein L7a OS=Canis lupus familiaris OX=9615 GN=RPL7A PE=4 SV=2	7.19	0.291	Drops_noTJ_Ca_30min - Cyto_noTJ_noCa_0h	0.259	0.486	FALSE	no hit
MINDY1	F1PUK8|J9P121	MINDY lysine 48 deubiquitinase 1 OS=Canis lupus familiaris OX=9615 GN=MINDY1 PE=4 SV=2|MINDY lysine 48 deubiquitinase 1 OS=Canis lupus familiaris OX=9615 GN=MINDY1 PE=4 SV=1	5.65	-0.238	Drops_noTJ_Ca_30min - Cyto_noTJ_noCa_0h	0.26	0.486	FALSE	no hit
ARHGAP42	F1P6K3	Rho GTPase activating protein 42 OS=Canis lupus familiaris OX=9615 GN=ARHGAP42 PE=4 SV=2	5.42	-0.492	Drops_noTJ_Ca_30min - Cyto_noTJ_noCa_0h	0.26	0.486	FALSE	no hit
FUS	F1PBJ4	FUS RNA binding protein OS=Canis lupus familiaris OX=9615 GN=FUS PE=4 SV=2	6.96	0.324	Drops_noTJ_Ca_30min - Cyto_noTJ_noCa_0h	0.26	0.486	FALSE	no hit
RPF2	E2RRK1	Ribosome production factor 2 homolog OS=Canis lupus familiaris OX=9615 GN=RPF2 PE=4 SV=1	6.29	-0.27	Drops_noTJ_Ca_30min - Cyto_noTJ_noCa_0h	0.26	0.486	FALSE	no hit
TACC1	E2R4V5	Transforming acidic coiled-coil containing protein 1 OS=Canis lupus familiaris OX=9615 GN=TACC1 PE=4 SV=2	5.99	0.226	Drops_noTJ_Ca_30min - Cyto_noTJ_noCa_0h	0.26	0.486	FALSE	no hit
YTHDC1	E2R3C8	YTH domain containing 1 OS=Canis lupus familiaris OX=9615 GN=YTHDC1 PE=4 SV=1	6	-0.188	Drops_noTJ_Ca_30min - Cyto_noTJ_noCa_0h	0.261	0.487	FALSE	no hit
J9NZ41	J9NZ41	Uncharacterized protein OS=Canis lupus familiaris OX=9615 PE=3 SV=1	5.93	-0.225	Drops_noTJ_Ca_30min - Cyto_noTJ_noCa_0h	0.261	0.487	FALSE	no hit
BZW1	F6V4W0	Basic leucine zipper and W2 domains 1 OS=Canis lupus familiaris OX=9615 GN=BZW1 PE=4 SV=1	6.73	-0.408	Drops_noTJ_Ca_30min - Cyto_noTJ_noCa_0h	0.263	0.49	FALSE	no hit
HIP1R	F1PZG3	Huntingtin interacting protein 1 related OS=Canis lupus familiaris OX=9615 GN=HIP1R PE=4 SV=1	6.59	-0.189	Drops_noTJ_Ca_30min - Cyto_noTJ_noCa_0h	0.263	0.491	FALSE	no hit
LOC100683871|J9NUR6|J9NYI7|J9NZF8	E2RHH8|J9NUR6|J9NYI7|J9NZF8	ATP synthase subunit d, mitochondrial OS=Canis lupus familiaris OX=9615 GN=LOC100683871 PE=3 SV=1|ATP synthase subunit d, mitochondrial OS=Canis lupus familiaris OX=9615 PE=3 SV=1|ATP synthase subunit d, mitochondrial OS=Canis lupus familiaris OX=9615 PE=3 SV=1|ATP synthase subunit d, mitochondrial OS=Canis lupus familiaris OX=9615 PE=3 SV=1	6.27	0.336	Drops_noTJ_Ca_30min - Cyto_noTJ_noCa_0h	0.264	0.491	FALSE	no hit
ASCC3	F6Y2F0	Activating signal cointegrator 1 complex subunit 3 OS=Canis lupus familiaris OX=9615 GN=ASCC3 PE=4 SV=1	5.99	0.18	Drops_noTJ_Ca_30min - Cyto_noTJ_noCa_0h	0.264	0.491	FALSE	no hit
ZFYVE16	E2RRY0	Zinc finger FYVE domain-containing protein OS=Canis lupus familiaris OX=9615 GN=ZFYVE16 PE=4 SV=2	6.06	0.18	Drops_noTJ_Ca_30min - Cyto_noTJ_noCa_0h	0.264	0.491	FALSE	no hit
IPO5	E2RF06	Importin 5 OS=Canis lupus familiaris OX=9615 GN=IPO5 PE=4 SV=2	7.05	-0.239	Drops_noTJ_Ca_30min - Cyto_noTJ_noCa_0h	0.264	0.491	FALSE	no hit
INTS2	F1PG74|J9NRQ7|J9P183	Integrator complex subunit 2 OS=Canis lupus familiaris OX=9615 GN=INTS2 PE=4 SV=2|Integrator complex subunit 2 OS=Canis lupus familiaris OX=9615 GN=INTS2 PE=4 SV=1|Integrator complex subunit 2 OS=Canis lupus familiaris OX=9615 GN=INTS2 PE=4 SV=1	5.72	-0.379	Drops_noTJ_Ca_30min - Cyto_noTJ_noCa_0h	0.264	0.491	FALSE	no hit
CTPS1	E2QUQ3	CTP synthase OS=Canis lupus familiaris OX=9615 GN=CTPS1 PE=3 SV=1	6.36	0.21	Drops_noTJ_Ca_30min - Cyto_noTJ_noCa_0h	0.264	0.491	FALSE	no hit
UQCRC2	E2RHL0	Ubiquinol-cytochrome c reductase core protein 2 OS=Canis lupus familiaris OX=9615 GN=UQCRC2 PE=3 SV=2	6.43	0.249	Drops_noTJ_Ca_30min - Cyto_noTJ_noCa_0h	0.265	0.492	FALSE	no hit
PKP4	F1PQ49|J9NU50	Plakophilin 4 OS=Canis lupus familiaris OX=9615 GN=PKP4 PE=4 SV=2|Plakophilin 4 OS=Canis lupus familiaris OX=9615 GN=PKP4 PE=4 SV=1	6.33	0.215	Drops_noTJ_Ca_30min - Cyto_noTJ_noCa_0h	0.265	0.492	FALSE	no hit
SESN2	F6Y353|J9P8Y7	Sestrin 2 OS=Canis lupus familiaris OX=9615 GN=SESN2 PE=4 SV=1|Sestrin 2 OS=Canis lupus familiaris OX=9615 GN=SESN2 PE=4 SV=1	5.84	0.254	Drops_noTJ_Ca_30min - Cyto_noTJ_noCa_0h	0.265	0.492	FALSE	no hit
SMG9	E2RGN4	SMG9, nonsense mediated mRNA decay factor OS=Canis lupus familiaris OX=9615 GN=SMG9 PE=4 SV=1	5.67	0.298	Drops_noTJ_Ca_30min - Cyto_noTJ_noCa_0h	0.266	0.493	FALSE	no hit
CCDC25|LOC100856040|J9P1P6	F1PA04|F1Q4K6|J9P1P6	Uncharacterized protein OS=Canis lupus familiaris OX=9615 GN=CCDC25 PE=4 SV=2|Uncharacterized protein OS=Canis lupus familiaris OX=9615 GN=LOC100856040 PE=4 SV=2|Uncharacterized protein OS=Canis lupus familiaris OX=9615 PE=4 SV=1	6.25	0.206	Drops_noTJ_Ca_30min - Cyto_noTJ_noCa_0h	0.266	0.493	FALSE	no hit
ALG5	E2R422|J9P6U5	ALG5, dolichyl-phosphate beta-glucosyltransferase OS=Canis lupus familiaris OX=9615 GN=ALG5 PE=4 SV=2|ALG5, dolichyl-phosphate beta-glucosyltransferase OS=Canis lupus familiaris OX=9615 GN=ALG5 PE=4 SV=1	5.74	-0.206	Drops_noTJ_Ca_30min - Cyto_noTJ_noCa_0h	0.266	0.493	FALSE	no hit
PPAT	E2RF42	Amidophosphoribosyltransferase OS=Canis lupus familiaris OX=9615 GN=PPAT PE=3 SV=1	6.59	0.243	Drops_noTJ_Ca_30min - Cyto_noTJ_noCa_0h	0.266	0.493	FALSE	no hit
SAMD9L	J9PAU4	Sterile alpha motif domain containing 9 like OS=Canis lupus familiaris OX=9615 GN=SAMD9L PE=4 SV=1	6.65	-0.283	Drops_noTJ_Ca_30min - Cyto_noTJ_noCa_0h	0.267	0.494	FALSE	no hit
MCM4	F6V1U9	DNA helicase OS=Canis lupus familiaris OX=9615 GN=MCM4 PE=3 SV=1	6.54	-0.369	Drops_noTJ_Ca_30min - Cyto_noTJ_noCa_0h	0.267	0.494	FALSE	no hit
RPS8	E2RFR0	40S ribosomal protein S8 OS=Canis lupus familiaris OX=9615 GN=RPS8 PE=3 SV=1	7.2	-0.244	Drops_noTJ_Ca_30min - Cyto_noTJ_noCa_0h	0.268	0.494	FALSE	no hit
CLDN1	J9P0K9	Claudin OS=Canis lupus familiaris OX=9615 GN=CLDN1 PE=3 SV=1	6.37	0.337	Drops_noTJ_Ca_30min - Cyto_noTJ_noCa_0h	0.268	0.495	FALSE	no hit
LOC609048	J9P092	Uncharacterized protein OS=Canis lupus familiaris OX=9615 GN=LOC609048 PE=3 SV=1	6.14	0.223	Drops_noTJ_Ca_30min - Cyto_noTJ_noCa_0h	0.268	0.495	FALSE	no hit
COPE	E2RAT6	Coatomer subunit epsilon OS=Canis lupus familiaris OX=9615 GN=COPE PE=3 SV=1	6.49	0.218	Drops_noTJ_Ca_30min - Cyto_noTJ_noCa_0h	0.269	0.496	FALSE	no hit
ITIH2	F1PG39	Inter-alpha-trypsin inhibitor heavy chain 2 OS=Canis lupus familiaris OX=9615 GN=ITIH2 PE=4 SV=2	6.44	-0.525	Drops_noTJ_Ca_30min - Cyto_noTJ_noCa_0h	0.27	0.497	FALSE	no hit
UBR4	E2RF02	Ubiquitin protein ligase E3 component n-recognin 4 OS=Canis lupus familiaris OX=9615 GN=UBR4 PE=4 SV=1	6.51	-0.199	Drops_noTJ_Ca_30min - Cyto_noTJ_noCa_0h	0.27	0.498	FALSE	no hit
SECISBP2L	F1PG45|J9PAZ8	SECIS binding protein 2 like OS=Canis lupus familiaris OX=9615 GN=SECISBP2L PE=4 SV=2|SECIS binding protein 2 like OS=Canis lupus familiaris OX=9615 GN=SECISBP2L PE=4 SV=1	5.64	0.187	Drops_noTJ_Ca_30min - Cyto_noTJ_noCa_0h	0.271	0.499	FALSE	no hit
RMDN3	F1PSP9	Regulator of microtubule dynamics 3 OS=Canis lupus familiaris OX=9615 GN=RMDN3 PE=4 SV=2	5.59	-0.207	Drops_noTJ_Ca_30min - Cyto_noTJ_noCa_0h	0.271	0.499	FALSE	no hit
GRPEL1	E2RAZ6	GrpE protein homolog OS=Canis lupus familiaris OX=9615 GN=GRPEL1 PE=3 SV=2	6.21	0.299	Drops_noTJ_Ca_30min - Cyto_noTJ_noCa_0h	0.271	0.499	FALSE	no hit
PSMD8	E2QY43	Proteasome 26S subunit, non-ATPase 8 OS=Canis lupus familiaris OX=9615 GN=PSMD8 PE=4 SV=2	6.67	-0.239	Drops_noTJ_Ca_30min - Cyto_noTJ_noCa_0h	0.271	0.499	FALSE	no hit
UQCRQ	E2RTB5	Ubiquinol-cytochrome c reductase complex III subunit VII OS=Canis lupus familiaris OX=9615 GN=UQCRQ PE=4 SV=1	6.41	0.318	Drops_noTJ_Ca_30min - Cyto_noTJ_noCa_0h	0.272	0.499	FALSE	no hit
EIF3A	E2RSR5	Eukaryotic translation initiation factor 3 subunit A OS=Canis lupus familiaris OX=9615 GN=EIF3A PE=3 SV=2	6.83	-0.3	Drops_noTJ_Ca_30min - Cyto_noTJ_noCa_0h	0.272	0.499	FALSE	no hit
DENND4C	F6X7W6	DENN domain containing 4C OS=Canis lupus familiaris OX=9615 GN=DENND4C PE=4 SV=1	6.09	0.19	Drops_noTJ_Ca_30min - Cyto_noTJ_noCa_0h	0.272	0.499	FALSE	no hit
PEX1	E2RCK9|E2RLT2	Peroxisomal biogenesis factor 1 OS=Canis lupus familiaris OX=9615 GN=PEX1 PE=4 SV=2|Peroxisomal biogenesis factor 1 OS=Canis lupus familiaris OX=9615 GN=PEX1 PE=4 SV=1	5.75	0.195	Drops_noTJ_Ca_30min - Cyto_noTJ_noCa_0h	0.272	0.499	FALSE	no hit
DNAAF5	E2R9K0	Dynein axonemal assembly factor 5 OS=Canis lupus familiaris OX=9615 GN=DNAAF5 PE=4 SV=2	5.62	-0.216	Drops_noTJ_Ca_30min - Cyto_noTJ_noCa_0h	0.273	0.499	FALSE	no hit
MALT1	F1PVB7	MALT1 paracaspase OS=Canis lupus familiaris OX=9615 GN=MALT1 PE=4 SV=2	5.52	0.194	Drops_noTJ_Ca_30min - Cyto_noTJ_noCa_0h	0.273	0.499	FALSE	no hit
PARD3	F1PFK4	Par-3 family cell polarity regulator OS=Canis lupus familiaris OX=9615 GN=PARD3 PE=1 SV=2	6.37	0.206	Drops_noTJ_Ca_30min - Cyto_noTJ_noCa_0h	0.273	0.499	FALSE	no hit
PEPD	F1PNS6	Peptidase D OS=Canis lupus familiaris OX=9615 GN=PEPD PE=3 SV=2	6.37	-0.372	Drops_noTJ_Ca_30min - Cyto_noTJ_noCa_0h	0.273	0.499	FALSE	no hit
EMC2|LOC481017	E2R0P8|E2RL06	Uncharacterized protein OS=Canis lupus familiaris OX=9615 GN=EMC2 PE=4 SV=1|Uncharacterized protein OS=Canis lupus familiaris OX=9615 GN=LOC481017 PE=4 SV=1	5.59	0.268	Drops_noTJ_Ca_30min - Cyto_noTJ_noCa_0h	0.273	0.499	FALSE	no hit
SRSF1	E2RJL3	Serine and arginine rich splicing factor 1 OS=Canis lupus familiaris OX=9615 GN=SRSF1 PE=4 SV=2	6.42	0.295	Drops_noTJ_Ca_30min - Cyto_noTJ_noCa_0h	0.273	0.499	FALSE	no hit
BAG6	F1PBK9|J9NYU4	BCL2 associated athanogene 6 OS=Canis lupus familiaris OX=9615 GN=BAG6 PE=4 SV=2|BCL2 associated athanogene 6 OS=Canis lupus familiaris OX=9615 GN=BAG6 PE=4 SV=1	6.2	-0.24	Drops_noTJ_Ca_30min - Cyto_noTJ_noCa_0h	0.274	0.499	FALSE	no hit
XPO1	E2R9K4	Exportin 1 OS=Canis lupus familiaris OX=9615 GN=XPO1 PE=4 SV=2	6.83	-0.21	Drops_noTJ_Ca_30min - Cyto_noTJ_noCa_0h	0.274	0.499	FALSE	no hit
FGD6	F1Q280|J9NYT0	FYVE, RhoGEF and PH domain containing 6 OS=Canis lupus familiaris OX=9615 GN=FGD6 PE=4 SV=1|FYVE, RhoGEF and PH domain containing 6 OS=Canis lupus familiaris OX=9615 GN=FGD6 PE=4 SV=1	5.47	-0.225	Drops_noTJ_Ca_30min - Cyto_noTJ_noCa_0h	0.274	0.499	FALSE	no hit
LEMD3	F1PZA4|J9NVV1	LEM domain containing 3 OS=Canis lupus familiaris OX=9615 GN=LEMD3 PE=4 SV=2|LEM domain containing 3 OS=Canis lupus familiaris OX=9615 GN=LEMD3 PE=4 SV=1	5.86	0.21	Drops_noTJ_Ca_30min - Cyto_noTJ_noCa_0h	0.274	0.499	FALSE	no hit
MRPL37	E2R775	Mitochondrial ribosomal protein L37 OS=Canis lupus familiaris OX=9615 GN=MRPL37 PE=4 SV=1	5.52	0.211	Drops_noTJ_Ca_30min - Cyto_noTJ_noCa_0h	0.277	0.504	FALSE	no hit
ACTL6A	F1Q0F8|J9PAV6	Actin like 6A OS=Canis lupus familiaris OX=9615 GN=ACTL6A PE=3 SV=1|Actin like 6A OS=Canis lupus familiaris OX=9615 GN=ACTL6A PE=3 SV=1	5.97	0.202	Drops_noTJ_Ca_30min - Cyto_noTJ_noCa_0h	0.277	0.505	FALSE	no hit
PDHA1	E2RL90	Pyruvate dehydrogenase E1 component subunit alpha OS=Canis lupus familiaris OX=9615 GN=PDHA1 PE=4 SV=1	6.39	0.192	Drops_noTJ_Ca_30min - Cyto_noTJ_noCa_0h	0.277	0.505	FALSE	no hit
DEK	F1P9G4	DEK proto-oncogene OS=Canis lupus familiaris OX=9615 GN=DEK PE=4 SV=2	5.84	-0.235	Drops_noTJ_Ca_30min - Cyto_noTJ_noCa_0h	0.277	0.505	FALSE	no hit
CAVIN2	J9NW35	Caveolae associated protein 2 OS=Canis lupus familiaris OX=9615 GN=CAVIN2 PE=4 SV=1	6.03	-0.674	Drops_noTJ_Ca_30min - Cyto_noTJ_noCa_0h	0.278	0.505	FALSE	no hit
PIR	F6UKT8	Pirin OS=Canis lupus familiaris OX=9615 GN=PIR PE=3 SV=1	5.58	0.336	Drops_noTJ_Ca_30min - Cyto_noTJ_noCa_0h	0.278	0.506	FALSE	no hit
MCAT	F1PUF5	Malonyl-CoA-acyl carrier protein transacylase OS=Canis lupus familiaris OX=9615 GN=MCAT PE=4 SV=2	5.67	-0.321	Drops_noTJ_Ca_30min - Cyto_noTJ_noCa_0h	0.278	0.506	FALSE	no hit
DHX37	E2RHZ3	DEAH-box helicase 37 OS=Canis lupus familiaris OX=9615 GN=DHX37 PE=4 SV=1	5.72	-0.429	Drops_noTJ_Ca_30min - Cyto_noTJ_noCa_0h	0.279	0.506	FALSE	no hit
ACTC1	F2Z4N7	Actin, alpha, cardiac muscle 1 OS=Canis lupus familiaris OX=9615 GN=ACTC1 PE=3 SV=1	6.75	-0.214	Drops_noTJ_Ca_30min - Cyto_noTJ_noCa_0h	0.28	0.508	FALSE	no hit
GRK2	E2R5J6	G protein-coupled receptor kinase OS=Canis lupus familiaris OX=9615 GN=GRK2 PE=3 SV=2	5.42	0.183	Drops_noTJ_Ca_30min - Cyto_noTJ_noCa_0h	0.28	0.508	FALSE	no hit
MAP3K20	E2REE9|J9P605	Mitogen-activated protein kinase kinase kinase 20 OS=Canis lupus familiaris OX=9615 GN=MAP3K20 PE=4 SV=2|Mitogen-activated protein kinase kinase kinase 20 OS=Canis lupus familiaris OX=9615 GN=MAP3K20 PE=4 SV=1	5.6	0.318	Drops_noTJ_Ca_30min - Cyto_noTJ_noCa_0h	0.281	0.508	FALSE	no hit
PLOD3	E2RTL4	Procollagen-lysine,2-oxoglutarate 5-dioxygenase 3 OS=Canis lupus familiaris OX=9615 GN=PLOD3 PE=4 SV=2	6.2	-0.304	Drops_noTJ_Ca_30min - Cyto_noTJ_noCa_0h	0.281	0.509	FALSE	no hit
E2R4V7|NPM1	E2R4V7|E2RTB1	Uncharacterized protein OS=Canis lupus familiaris OX=9615 PE=4 SV=2|Uncharacterized protein OS=Canis lupus familiaris OX=9615 GN=NPM1 PE=4 SV=2	7.5	-0.21	Drops_noTJ_Ca_30min - Cyto_noTJ_noCa_0h	0.281	0.509	FALSE	no hit
WEE1	E2RIU0	WEE1 G2 checkpoint kinase OS=Canis lupus familiaris OX=9615 GN=WEE1 PE=4 SV=2	5.96	-0.193	Drops_noTJ_Ca_30min - Cyto_noTJ_noCa_0h	0.281	0.509	FALSE	no hit
SEC11A	P67811	Signal peptidase complex catalytic subunit SEC11A OS=Canis lupus familiaris OX=9615 GN=SEC11A PE=1 SV=1	5.99	0.319	Drops_noTJ_Ca_30min - Cyto_noTJ_noCa_0h	0.282	0.509	FALSE	no hit
SKIV2L	E2RSD6	Ski2 like RNA helicase OS=Canis lupus familiaris OX=9615 GN=SKIV2L PE=4 SV=1	6.28	-0.187	Drops_noTJ_Ca_30min - Cyto_noTJ_noCa_0h	0.282	0.509	FALSE	no hit
AGFG1	E2RNK5|E2RNM4|F1PLH5	ArfGAP with FG repeats 1 OS=Canis lupus familiaris OX=9615 GN=AGFG1 PE=4 SV=1|ArfGAP with FG repeats 1 OS=Canis lupus familiaris OX=9615 GN=AGFG1 PE=4 SV=2|ArfGAP with FG repeats 1 OS=Canis lupus familiaris OX=9615 GN=AGFG1 PE=4 SV=2	6	0.195	Drops_noTJ_Ca_30min - Cyto_noTJ_noCa_0h	0.283	0.511	FALSE	no hit
SAFB	E2QYH6	Scaffold attachment factor B OS=Canis lupus familiaris OX=9615 GN=SAFB PE=4 SV=2	6.35	0.189	Drops_noTJ_Ca_30min - Cyto_noTJ_noCa_0h	0.283	0.511	FALSE	no hit
TFE3|MITF	F6Y0V4|J9NT96|Q864F3	Transcription factor binding to IGHM enhancer 3 OS=Canis lupus familiaris OX=9615 GN=TFE3 PE=4 SV=1|Melanocyte inducing transcription factor OS=Canis lupus familiaris OX=9615 GN=MITF PE=4 SV=1|Melanocyte inducing transcription factor OS=Canis lupus familiaris OX=9615 GN=MITF PE=2 SV=1	5.7	0.203	Drops_noTJ_Ca_30min - Cyto_noTJ_noCa_0h	0.283	0.511	FALSE	no hit
NDUFA9	E2RJR2	NADH:ubiquinone oxidoreductase subunit A9 OS=Canis lupus familiaris OX=9615 GN=NDUFA9 PE=4 SV=2	5.67	-0.236	Drops_noTJ_Ca_30min - Cyto_noTJ_noCa_0h	0.284	0.511	FALSE	no hit
SLC2A1	F1PWN2	Solute carrier family 2 member 1 OS=Canis lupus familiaris OX=9615 GN=SLC2A1 PE=3 SV=2	6.18	0.238	Drops_noTJ_Ca_30min - Cyto_noTJ_noCa_0h	0.284	0.511	FALSE	no hit
PSMD14	F1PGY4|J9NRI0	Proteasome 26S subunit, non-ATPase 14 OS=Canis lupus familiaris OX=9615 GN=PSMD14 PE=4 SV=2|Proteasome 26S subunit, non-ATPase 14 OS=Canis lupus familiaris OX=9615 GN=PSMD14 PE=4 SV=1	6.23	-0.269	Drops_noTJ_Ca_30min - Cyto_noTJ_noCa_0h	0.284	0.511	FALSE	no hit
TRIM21	E2R173	Tripartite motif containing 21 OS=Canis lupus familiaris OX=9615 GN=TRIM21 PE=4 SV=2	5.67	-0.217	Drops_noTJ_Ca_30min - Cyto_noTJ_noCa_0h	0.284	0.511	FALSE	no hit
PHB2	E2RGN6	Prohibitin 2 OS=Canis lupus familiaris OX=9615 GN=PHB2 PE=4 SV=2	6.6	0.176	Drops_noTJ_Ca_30min - Cyto_noTJ_noCa_0h	0.284	0.511	FALSE	no hit
MAP3K7	E2R3R6|E2R3R9	Mitogen-activated protein kinase kinase kinase 7 OS=Canis lupus familiaris OX=9615 GN=MAP3K7 PE=3 SV=2|Mitogen-activated protein kinase kinase kinase 7 OS=Canis lupus familiaris OX=9615 GN=MAP3K7 PE=3 SV=1	5.75	0.192	Drops_noTJ_Ca_30min - Cyto_noTJ_noCa_0h	0.285	0.511	FALSE	no hit
RPS12	E2R4N7	40S ribosomal protein S12 OS=Canis lupus familiaris OX=9615 GN=RPS12 PE=3 SV=1	6.28	0.205	Drops_noTJ_Ca_30min - Cyto_noTJ_noCa_0h	0.285	0.511	FALSE	no hit
ZNF207	E2RI65|F1PRK3	Uncharacterized protein OS=Canis lupus familiaris OX=9615 GN=ZNF207 PE=4 SV=2|Uncharacterized protein OS=Canis lupus familiaris OX=9615 GN=ZNF207 PE=4 SV=2	6.27	0.358	Drops_noTJ_Ca_30min - Cyto_noTJ_noCa_0h	0.285	0.511	FALSE	no hit
ACAD9	F1PV09	Acyl-CoA dehydrogenase family member 9 OS=Canis lupus familiaris OX=9615 GN=ACAD9 PE=3 SV=2	6.54	-0.221	Drops_noTJ_Ca_30min - Cyto_noTJ_noCa_0h	0.285	0.511	FALSE	no hit
TOM1	F1P732	Target of myb1 membrane trafficking protein OS=Canis lupus familiaris OX=9615 GN=TOM1 PE=3 SV=2	5.9	-0.213	Drops_noTJ_Ca_30min - Cyto_noTJ_noCa_0h	0.286	0.513	FALSE	no hit
ZFYVE19	E2RES8	Zinc finger FYVE-type containing 19 OS=Canis lupus familiaris OX=9615 GN=ZFYVE19 PE=4 SV=1	5.76	0.227	Drops_noTJ_Ca_30min - Cyto_noTJ_noCa_0h	0.287	0.515	FALSE	no hit
WDR13	F6Y689	WD repeat domain 13 OS=Canis lupus familiaris OX=9615 GN=WDR13 PE=4 SV=1	5.34	0.227	Drops_noTJ_Ca_30min - Cyto_noTJ_noCa_0h	0.287	0.515	FALSE	no hit
DHRS7	E2QWK3	Dehydrogenase/reductase 7 OS=Canis lupus familiaris OX=9615 GN=DHRS7 PE=3 SV=1	6.12	-0.294	Drops_noTJ_Ca_30min - Cyto_noTJ_noCa_0h	0.288	0.515	FALSE	no hit
SAE1	E2RSL5	SUMO1 activating enzyme subunit 1 OS=Canis lupus familiaris OX=9615 GN=SAE1 PE=4 SV=2	5.9	-0.238	Drops_noTJ_Ca_30min - Cyto_noTJ_noCa_0h	0.288	0.516	FALSE	no hit
SRRT	E2RQV6	Serrate, RNA effector molecule OS=Canis lupus familiaris OX=9615 GN=SRRT PE=4 SV=1	6.38	-0.179	Drops_noTJ_Ca_30min - Cyto_noTJ_noCa_0h	0.289	0.517	FALSE	no hit
CHD1L	F1Q2U2	Chromodomain helicase DNA binding protein 1 like OS=Canis lupus familiaris OX=9615 GN=CHD1L PE=4 SV=2	6.14	-0.237	Drops_noTJ_Ca_30min - Cyto_noTJ_noCa_0h	0.289	0.517	FALSE	no hit
XRN1	J9PAD8	5'-3' exoribonuclease 1 OS=Canis lupus familiaris OX=9615 GN=XRN1 PE=4 SV=1	6.09	0.166	Drops_noTJ_Ca_30min - Cyto_noTJ_noCa_0h	0.29	0.518	FALSE	no hit
FBLN1	F1PLV6	Fibulin-1 OS=Canis lupus familiaris OX=9615 GN=FBLN1 PE=3 SV=2	6.7	0.431	Drops_noTJ_Ca_30min - Cyto_noTJ_noCa_0h	0.29	0.518	FALSE	no hit
CAMK2G	E2RG56|E2RG57	Calcium/calmodulin dependent protein kinase II gamma OS=Canis lupus familiaris OX=9615 GN=CAMK2G PE=4 SV=2|Calcium/calmodulin dependent protein kinase II gamma OS=Canis lupus familiaris OX=9615 GN=CAMK2G PE=4 SV=2	6.03	0.18	Drops_noTJ_Ca_30min - Cyto_noTJ_noCa_0h	0.29	0.518	FALSE	no hit
ABCC4	F1PNA2	ATP binding cassette subfamily C member 4 OS=Canis lupus familiaris OX=9615 GN=ABCC4 PE=4 SV=2	5.77	0.209	Drops_noTJ_Ca_30min - Cyto_noTJ_noCa_0h	0.29	0.518	FALSE	no hit
SORBS3	F1PND0	Sorbin and SH3 domain containing 3 OS=Canis lupus familiaris OX=9615 GN=SORBS3 PE=4 SV=2	5.64	0.203	Drops_noTJ_Ca_30min - Cyto_noTJ_noCa_0h	0.291	0.518	FALSE	no hit
SMYD5	E2QRW4	SMYD family member 5 OS=Canis lupus familiaris OX=9615 GN=SMYD5 PE=4 SV=1	6.35	0.246	Drops_noTJ_Ca_30min - Cyto_noTJ_noCa_0h	0.291	0.519	FALSE	no hit
TES	A0M8U6|E2RDJ9|F1PFX9	Testin OS=Canis lupus familiaris OX=9615 GN=TES PE=3 SV=1|Testin OS=Canis lupus familiaris OX=9615 GN=TES PE=4 SV=1|Testin OS=Canis lupus familiaris OX=9615 GN=TES PE=4 SV=1	6.98	0.179	Drops_noTJ_Ca_30min - Cyto_noTJ_noCa_0h	0.292	0.52	FALSE	no hit
CTSZ	F1PIF2	Cathepsin Z OS=Canis lupus familiaris OX=9615 GN=CTSZ PE=3 SV=2	6.31	-0.167	Drops_noTJ_Ca_30min - Cyto_noTJ_noCa_0h	0.292	0.52	FALSE	no hit
SOS1	F1Q118	SOS Ras/Rac guanine nucleotide exchange factor 1 OS=Canis lupus familiaris OX=9615 GN=SOS1 PE=4 SV=2	5.89	-0.214	Drops_noTJ_Ca_30min - Cyto_noTJ_noCa_0h	0.293	0.522	FALSE	no hit
TGOLN2	E2RL53|J9NYN4	Uncharacterized protein OS=Canis lupus familiaris OX=9615 GN=TGOLN2 PE=4 SV=2|Uncharacterized protein OS=Canis lupus familiaris OX=9615 GN=TGOLN2 PE=4 SV=1	5.77	0.242	Drops_noTJ_Ca_30min - Cyto_noTJ_noCa_0h	0.294	0.523	FALSE	no hit
ZZEF1	F1PN79	Zinc finger ZZ-type and EF-hand domain containing 1 OS=Canis lupus familiaris OX=9615 GN=ZZEF1 PE=4 SV=2	5.62	-0.211	Drops_noTJ_Ca_30min - Cyto_noTJ_noCa_0h	0.294	0.523	FALSE	no hit
PDK3	E2RFY4	Pyruvate dehydrogenase kinase 3 OS=Canis lupus familiaris OX=9615 GN=PDK3 PE=4 SV=1	5.79	-0.234	Drops_noTJ_Ca_30min - Cyto_noTJ_noCa_0h	0.295	0.523	FALSE	no hit
ARPC5L	J9NTI3	Actin-related protein 2/3 complex subunit 5 OS=Canis lupus familiaris OX=9615 GN=ARPC5L PE=3 SV=1	5.66	0.419	Drops_noTJ_Ca_30min - Cyto_noTJ_noCa_0h	0.295	0.523	FALSE	no hit
PPL	J9NU37	Periplakin OS=Canis lupus familiaris OX=9615 GN=PPL PE=4 SV=1	6.56	-0.221	Drops_noTJ_Ca_30min - Cyto_noTJ_noCa_0h	0.295	0.524	FALSE	no hit
SDHB	F1Q3W8	Succinate dehydrogenase [ubiquinone] iron-sulfur subunit, mitochondrial OS=Canis lupus familiaris OX=9615 GN=SDHB PE=3 SV=2	6.61	0.186	Drops_noTJ_Ca_30min - Cyto_noTJ_noCa_0h	0.296	0.525	FALSE	no hit
ATG3	F1PJ26	Autophagy-related protein 3 OS=Canis lupus familiaris OX=9615 GN=ATG3 PE=3 SV=2	6.57	0.268	Drops_noTJ_Ca_30min - Cyto_noTJ_noCa_0h	0.296	0.525	FALSE	no hit
FNBP1	F1PER9	Formin binding protein 1 OS=Canis lupus familiaris OX=9615 GN=FNBP1 PE=4 SV=2	5.71	-0.17	Drops_noTJ_Ca_30min - Cyto_noTJ_noCa_0h	0.297	0.526	FALSE	no hit
SP100	F1PPP4	Uncharacterized protein OS=Canis lupus familiaris OX=9615 GN=SP100 PE=4 SV=2	5.58	-0.266	Drops_noTJ_Ca_30min - Cyto_noTJ_noCa_0h	0.298	0.527	FALSE	no hit
PARVA	E2QWB3|J9NV14|J9P4S6	Parvin alpha OS=Canis lupus familiaris OX=9615 GN=PARVA PE=4 SV=2|Parvin alpha OS=Canis lupus familiaris OX=9615 GN=PARVA PE=4 SV=1|Parvin alpha OS=Canis lupus familiaris OX=9615 GN=PARVA PE=4 SV=1	5.72	-0.417	Drops_noTJ_Ca_30min - Cyto_noTJ_noCa_0h	0.298	0.527	FALSE	no hit
DNAJC3	F1PME4	Uncharacterized protein OS=Canis lupus familiaris OX=9615 GN=DNAJC3 PE=4 SV=2	6.04	-0.213	Drops_noTJ_Ca_30min - Cyto_noTJ_noCa_0h	0.298	0.527	FALSE	no hit
EPS8	F1PLS1|J9P1R0	Epidermal growth factor receptor pathway substrate 8 OS=Canis lupus familiaris OX=9615 GN=EPS8 PE=4 SV=2|Epidermal growth factor receptor pathway substrate 8 OS=Canis lupus familiaris OX=9615 GN=EPS8 PE=4 SV=1	6.77	0.177	Drops_noTJ_Ca_30min - Cyto_noTJ_noCa_0h	0.298	0.527	FALSE	no hit
PMM2	E2R832	Phosphomannomutase OS=Canis lupus familiaris OX=9615 GN=PMM2 PE=3 SV=2	6.38	0.228	Drops_noTJ_Ca_30min - Cyto_noTJ_noCa_0h	0.298	0.527	FALSE	no hit
HSPH1	F1Q3Z6	Uncharacterized protein OS=Canis lupus familiaris OX=9615 GN=HSPH1 PE=3 SV=2	7.04	0.21	Drops_noTJ_Ca_30min - Cyto_noTJ_noCa_0h	0.299	0.527	FALSE	no hit
AFDN	F1PSU6|J9NWX6	Afadin, adherens junction formation factor OS=Canis lupus familiaris OX=9615 GN=AFDN PE=4 SV=2|Afadin, adherens junction formation factor OS=Canis lupus familiaris OX=9615 GN=AFDN PE=4 SV=1	6.74	0.212	Drops_noTJ_Ca_30min - Cyto_noTJ_noCa_0h	0.299	0.527	FALSE	no hit
PHKB	F1PUX2|F1PX65	Phosphorylase b kinase regulatory subunit OS=Canis lupus familiaris OX=9615 GN=PHKB PE=3 SV=2|Phosphorylase b kinase regulatory subunit OS=Canis lupus familiaris OX=9615 GN=PHKB PE=3 SV=2	5.4	-0.242	Drops_noTJ_Ca_30min - Cyto_noTJ_noCa_0h	0.299	0.527	FALSE	no hit
HSPG2	J9NRJ0|J9NSQ6	Heparan sulfate proteoglycan 2 OS=Canis lupus familiaris OX=9615 GN=HSPG2 PE=4 SV=1|Heparan sulfate proteoglycan 2 OS=Canis lupus familiaris OX=9615 GN=HSPG2 PE=4 SV=1	7.07	0.344	Drops_noTJ_Ca_30min - Cyto_noTJ_noCa_0h	0.299	0.527	FALSE	no hit
UAP1	F1P7W7	UDP-N-acetylglucosamine pyrophosphorylase 1 OS=Canis lupus familiaris OX=9615 GN=UAP1 PE=4 SV=2	5.67	-0.197	Drops_noTJ_Ca_30min - Cyto_noTJ_noCa_0h	0.299	0.527	FALSE	no hit
ATP6V1B1	E2R1W5	ATPase H+ transporting V1 subunit B1 OS=Canis lupus familiaris OX=9615 GN=ATP6V1B1 PE=3 SV=2	5.78	-0.264	Drops_noTJ_Ca_30min - Cyto_noTJ_noCa_0h	0.3	0.527	FALSE	no hit
CASKIN2	E2RAV0	CASK interacting protein 2 OS=Canis lupus familiaris OX=9615 GN=CASKIN2 PE=4 SV=1	5.49	0.202	Drops_noTJ_Ca_30min - Cyto_noTJ_noCa_0h	0.3	0.527	FALSE	no hit
PPP1R37	E2RI72	Protein phosphatase 1 regulatory subunit 37 OS=Canis lupus familiaris OX=9615 GN=PPP1R37 PE=4 SV=1	5.48	0.182	Drops_noTJ_Ca_30min - Cyto_noTJ_noCa_0h	0.3	0.527	FALSE	no hit
SEC16A	E2R5K7|J9P7N1	Protein transport protein sec16 OS=Canis lupus familiaris OX=9615 GN=SEC16A PE=3 SV=2|Protein transport protein sec16 OS=Canis lupus familiaris OX=9615 GN=SEC16A PE=3 SV=1	6.51	0.19	Drops_noTJ_Ca_30min - Cyto_noTJ_noCa_0h	0.3	0.528	FALSE	no hit
PML	F1PBA8	Uncharacterized protein OS=Canis lupus familiaris OX=9615 GN=PML PE=4 SV=2	6.47	-0.196	Drops_noTJ_Ca_30min - Cyto_noTJ_noCa_0h	0.3	0.528	FALSE	no hit
MICU1	E2REQ6|J9NZF2	Mitochondrial calcium uptake 1 OS=Canis lupus familiaris OX=9615 GN=MICU1 PE=4 SV=2|Mitochondrial calcium uptake 1 OS=Canis lupus familiaris OX=9615 GN=MICU1 PE=4 SV=1	6.19	-0.226	Drops_noTJ_Ca_30min - Cyto_noTJ_noCa_0h	0.301	0.528	FALSE	no hit
PPCS	E2R0G8	Phosphopantothenoylcysteine synthetase OS=Canis lupus familiaris OX=9615 GN=PPCS PE=4 SV=1	6.1	-0.253	Drops_noTJ_Ca_30min - Cyto_noTJ_noCa_0h	0.301	0.528	FALSE	no hit
FH	E2RGR9	Fumarate hydratase OS=Canis lupus familiaris OX=9615 GN=FH PE=3 SV=1	6.32	0.24	Drops_noTJ_Ca_30min - Cyto_noTJ_noCa_0h	0.302	0.529	FALSE	no hit
AUP1	F6XB90	AUP1, lipid droplet regulating VLDL assembly factor OS=Canis lupus familiaris OX=9615 GN=AUP1 PE=4 SV=1	6.28	0.253	Drops_noTJ_Ca_30min - Cyto_noTJ_noCa_0h	0.302	0.529	FALSE	no hit
ARFGAP1	E2RHR0	ADP ribosylation factor GTPase activating protein 1 OS=Canis lupus familiaris OX=9615 GN=ARFGAP1 PE=4 SV=2	6.22	-0.172	Drops_noTJ_Ca_30min - Cyto_noTJ_noCa_0h	0.302	0.529	FALSE	no hit
TRMT1	E2QUE2|J9P9R4	tRNA methyltransferase 1 OS=Canis lupus familiaris OX=9615 GN=TRMT1 PE=3 SV=2|tRNA (guanine(26)-N(2))-dimethyltransferase OS=Canis lupus familiaris OX=9615 GN=TRMT1 PE=3 SV=1	5.9	-0.182	Drops_noTJ_Ca_30min - Cyto_noTJ_noCa_0h	0.303	0.531	FALSE	no hit
C12H6ORF132	J9PBJ6	Chromosome 12 C6orf132 homolog OS=Canis lupus familiaris OX=9615 GN=C12H6orf132 PE=4 SV=1	6.15	0.224	Drops_noTJ_Ca_30min - Cyto_noTJ_noCa_0h	0.303	0.531	FALSE	no hit
NDUFB10	E2QWY5	NADH:ubiquinone oxidoreductase subunit B10 OS=Canis lupus familiaris OX=9615 GN=NDUFB10 PE=4 SV=1	5.91	0.274	Drops_noTJ_Ca_30min - Cyto_noTJ_noCa_0h	0.303	0.531	FALSE	no hit
RCC1	E2R5J1|F6XFN1|J9NTA0	Regulator of chromosome condensation 1 OS=Canis lupus familiaris OX=9615 GN=RCC1 PE=4 SV=2|Regulator of chromosome condensation 1 OS=Canis lupus familiaris OX=9615 GN=RCC1 PE=4 SV=1|Regulator of chromosome condensation 1 OS=Canis lupus familiaris OX=9615 GN=RCC1 PE=4 SV=1	6.23	-0.22	Drops_noTJ_Ca_30min - Cyto_noTJ_noCa_0h	0.304	0.531	FALSE	no hit
CYP4A37	F1PMZ0	Uncharacterized protein OS=Canis lupus familiaris OX=9615 GN=CYP4A37 PE=3 SV=1	5.92	-0.391	Drops_noTJ_Ca_30min - Cyto_noTJ_noCa_0h	0.304	0.531	FALSE	no hit
VPS35L	F1PGW5	VPS35 endosomal protein sorting factor like OS=Canis lupus familiaris OX=9615 GN=VPS35L PE=4 SV=2	5.62	-0.174	Drops_noTJ_Ca_30min - Cyto_noTJ_noCa_0h	0.304	0.531	FALSE	no hit
USP27X	F1PHD5	Ubiquitinyl hydrolase 1 OS=Canis lupus familiaris OX=9615 GN=USP27X PE=3 SV=2	5.56	0.184	Drops_noTJ_Ca_30min - Cyto_noTJ_noCa_0h	0.305	0.531	FALSE	no hit
G3BP1	E2RN45	G3BP stress granule assembly factor 1 OS=Canis lupus familiaris OX=9615 GN=G3BP1 PE=4 SV=2	6.71	0.173	Drops_noTJ_Ca_30min - Cyto_noTJ_noCa_0h	0.305	0.531	FALSE	no hit
CRIP2	F1PP40	Cysteine rich protein 2 OS=Canis lupus familiaris OX=9615 GN=CRIP2 PE=4 SV=2	6.92	0.242	Drops_noTJ_Ca_30min - Cyto_noTJ_noCa_0h	0.305	0.531	FALSE	no hit
HNRNPUL1	E2RNY1|J9JHA9	Heterogeneous nuclear ribonucleoprotein U like 1 OS=Canis lupus familiaris OX=9615 GN=HNRNPUL1 PE=4 SV=1|Heterogeneous nuclear ribonucleoprotein U like 1 OS=Canis lupus familiaris OX=9615 GN=HNRNPUL1 PE=4 SV=1	6.51	0.207	Drops_noTJ_Ca_30min - Cyto_noTJ_noCa_0h	0.305	0.531	FALSE	no hit
CAB39L	E2RIH2	Calcium binding protein 39 like OS=Canis lupus familiaris OX=9615 GN=CAB39L PE=4 SV=2	6.04	0.25	Drops_noTJ_Ca_30min - Cyto_noTJ_noCa_0h	0.305	0.531	FALSE	no hit
DNAJC7	E2QWR5	DnaJ heat shock protein family (Hsp40) member C7 OS=Canis lupus familiaris OX=9615 GN=DNAJC7 PE=4 SV=1	6.32	0.176	Drops_noTJ_Ca_30min - Cyto_noTJ_noCa_0h	0.305	0.531	FALSE	no hit
C4H1ORF198	F6UPD5	Chromosome 4 C1orf198 homolog OS=Canis lupus familiaris OX=9615 GN=C4H1orf198 PE=4 SV=1	5.89	0.175	Drops_noTJ_Ca_30min - Cyto_noTJ_noCa_0h	0.305	0.531	FALSE	no hit
MRPS31	E2R9J7|F6XJI8|J9P5D6	Mitochondrial ribosomal protein S31 OS=Canis lupus familiaris OX=9615 GN=MRPS31 PE=4 SV=2|Mitochondrial ribosomal protein S31 OS=Canis lupus familiaris OX=9615 GN=MRPS31 PE=4 SV=1|Mitochondrial ribosomal protein S31 OS=Canis lupus familiaris OX=9615 GN=MRPS31 PE=4 SV=1	5.6	-0.346	Drops_noTJ_Ca_30min - Cyto_noTJ_noCa_0h	0.306	0.532	FALSE	no hit
RETSAT	E2R325	Retinol saturase OS=Canis lupus familiaris OX=9615 GN=RETSAT PE=4 SV=1	6.11	-0.181	Drops_noTJ_Ca_30min - Cyto_noTJ_noCa_0h	0.306	0.532	FALSE	no hit
NEK1	E2R0E9|J9P7E2	NIMA related kinase 1 OS=Canis lupus familiaris OX=9615 GN=NEK1 PE=4 SV=2|NIMA related kinase 1 OS=Canis lupus familiaris OX=9615 GN=NEK1 PE=4 SV=1	5.6	0.191	Drops_noTJ_Ca_30min - Cyto_noTJ_noCa_0h	0.308	0.535	FALSE	no hit
AGK	E2RRR1	Acylglycerol kinase OS=Canis lupus familiaris OX=9615 GN=AGK PE=4 SV=2	5.99	0.185	Drops_noTJ_Ca_30min - Cyto_noTJ_noCa_0h	0.308	0.536	FALSE	no hit
ATP6V0A1	F1PVS8|F1PVU4	V-type proton ATPase subunit a OS=Canis lupus familiaris OX=9615 GN=ATP6V0A1 PE=3 SV=2|V-type proton ATPase subunit a OS=Canis lupus familiaris OX=9615 GN=ATP6V0A1 PE=3 SV=2	5.45	0.211	Drops_noTJ_Ca_30min - Cyto_noTJ_noCa_0h	0.309	0.536	FALSE	no hit
SAFB2	F1PPN1|J9JHN8	Scaffold attachment factor B2 OS=Canis lupus familiaris OX=9615 GN=SAFB2 PE=4 SV=2|Scaffold attachment factor B2 OS=Canis lupus familiaris OX=9615 GN=SAFB2 PE=4 SV=1	5.65	0.187	Drops_noTJ_Ca_30min - Cyto_noTJ_noCa_0h	0.309	0.537	FALSE	no hit
NUP85	F1PFE9|J9P8V1	Nuclear pore complex protein Nup85 OS=Canis lupus familiaris OX=9615 GN=NUP85 PE=3 SV=2|Nuclear pore complex protein Nup85 OS=Canis lupus familiaris OX=9615 GN=NUP85 PE=3 SV=1	6.04	0.182	Drops_noTJ_Ca_30min - Cyto_noTJ_noCa_0h	0.31	0.538	FALSE	no hit
40100	F1PB08	Uncharacterized protein OS=Canis lupus familiaris OX=9615 GN=SEPT9 PE=3 SV=2	6.54	0.174	Drops_noTJ_Ca_30min - Cyto_noTJ_noCa_0h	0.31	0.538	FALSE	no hit
PIK3C3	E2RIF9	Phosphatidylinositol 3-kinase catalytic subunit type 3 OS=Canis lupus familiaris OX=9615 GN=PIK3C3 PE=3 SV=2	5.94	-0.312	Drops_noTJ_Ca_30min - Cyto_noTJ_noCa_0h	0.311	0.538	FALSE	no hit
PSMD10	E2RA22	Proteasome 26S subunit, non-ATPase 10 OS=Canis lupus familiaris OX=9615 GN=PSMD10 PE=4 SV=1	5.61	-0.17	Drops_noTJ_Ca_30min - Cyto_noTJ_noCa_0h	0.311	0.538	FALSE	no hit
NUDT21	E2QUJ4	Uncharacterized protein OS=Canis lupus familiaris OX=9615 GN=NUDT21 PE=4 SV=1	5.94	-0.223	Drops_noTJ_Ca_30min - Cyto_noTJ_noCa_0h	0.311	0.538	FALSE	no hit
SLC25A6	F1Q1J6	Solute carrier family 25 member 6 OS=Canis lupus familiaris OX=9615 GN=SLC25A6 PE=3 SV=2	6.58	0.2	Drops_noTJ_Ca_30min - Cyto_noTJ_noCa_0h	0.312	0.539	FALSE	no hit
RAN	P62825	GTP-binding nuclear protein Ran OS=Canis lupus familiaris OX=9615 GN=RAN PE=1 SV=3	7.37	-0.217	Drops_noTJ_Ca_30min - Cyto_noTJ_noCa_0h	0.312	0.539	FALSE	no hit
QARS	E2QRQ8	Glutaminyl-tRNA synthetase OS=Canis lupus familiaris OX=9615 GN=QARS PE=3 SV=1	6.41	-0.198	Drops_noTJ_Ca_30min - Cyto_noTJ_noCa_0h	0.312	0.539	FALSE	no hit
ZW10	F6UZG3	Zw10 kinetochore protein OS=Canis lupus familiaris OX=9615 GN=ZW10 PE=4 SV=1	6.23	0.157	Drops_noTJ_Ca_30min - Cyto_noTJ_noCa_0h	0.312	0.539	FALSE	no hit
WASHC5	F1PW21	WASH complex subunit 5 OS=Canis lupus familiaris OX=9615 GN=WASHC5 PE=4 SV=2	5.51	-0.279	Drops_noTJ_Ca_30min - Cyto_noTJ_noCa_0h	0.312	0.539	FALSE	no hit
NAPA	E2RQE7	NSF attachment protein alpha OS=Canis lupus familiaris OX=9615 GN=NAPA PE=4 SV=1	5.74	-0.234	Drops_noTJ_Ca_30min - Cyto_noTJ_noCa_0h	0.313	0.54	FALSE	no hit
SPP1	E2R161|E2R1Y6	Secreted phosphoprotein 1 OS=Canis lupus familiaris OX=9615 GN=SPP1 PE=4 SV=1|Secreted phosphoprotein 1 OS=Canis lupus familiaris OX=9615 GN=SPP1 PE=4 SV=2	6.22	-0.387	Drops_noTJ_Ca_30min - Cyto_noTJ_noCa_0h	0.313	0.54	FALSE	no hit
GOPC	E2RT94	Golgi associated PDZ and coiled-coil motif containing OS=Canis lupus familiaris OX=9615 GN=GOPC PE=4 SV=1	6.16	0.166	Drops_noTJ_Ca_30min - Cyto_noTJ_noCa_0h	0.314	0.54	FALSE	no hit
LAMC2	F1PG66	Laminin subunit gamma 2 OS=Canis lupus familiaris OX=9615 GN=LAMC2 PE=4 SV=2	6.59	-0.215	Drops_noTJ_Ca_30min - Cyto_noTJ_noCa_0h	0.314	0.54	FALSE	no hit
MPST	E2RJF7	Sulfurtransferase OS=Canis lupus familiaris OX=9615 GN=MPST PE=4 SV=1	6.17	-0.226	Drops_noTJ_Ca_30min - Cyto_noTJ_noCa_0h	0.314	0.54	FALSE	no hit
FERMT2	F1PFB4	Fermitin family member 2 OS=Canis lupus familiaris OX=9615 GN=FERMT2 PE=4 SV=2	6.69	-0.168	Drops_noTJ_Ca_30min - Cyto_noTJ_noCa_0h	0.314	0.54	FALSE	no hit
MON2	F1P8E2|J9NYR8	MON2 homolog, regulator of endosome-to-Golgi trafficking OS=Canis lupus familiaris OX=9615 GN=MON2 PE=4 SV=2|MON2 homolog, regulator of endosome-to-Golgi trafficking OS=Canis lupus familiaris OX=9615 GN=MON2 PE=4 SV=1	5.72	0.165	Drops_noTJ_Ca_30min - Cyto_noTJ_noCa_0h	0.314	0.54	FALSE	no hit
CBL	F1P861	Cbl proto-oncogene OS=Canis lupus familiaris OX=9615 GN=CBL PE=4 SV=2	5.48	0.394	Drops_noTJ_Ca_30min - Cyto_noTJ_noCa_0h	0.314	0.54	FALSE	no hit
HOOK1	F6Y057	Hook microtubule tethering protein 1 OS=Canis lupus familiaris OX=9615 GN=HOOK1 PE=4 SV=1	5.66	0.233	Drops_noTJ_Ca_30min - Cyto_noTJ_noCa_0h	0.315	0.541	FALSE	no hit
NUDT3	E2RHG5	Nudix hydrolase 3 OS=Canis lupus familiaris OX=9615 GN=NUDT3 PE=4 SV=1	6.08	0.197	Drops_noTJ_Ca_30min - Cyto_noTJ_noCa_0h	0.315	0.541	FALSE	no hit
DNPEP	F1PVI2	Aspartyl aminopeptidase OS=Canis lupus familiaris OX=9615 GN=DNPEP PE=3 SV=2	6.34	0.261	Drops_noTJ_Ca_30min - Cyto_noTJ_noCa_0h	0.315	0.541	FALSE	no hit
CNOT9	E2RJY4|J9NRU2	CCR4-NOT transcription complex subunit 9 OS=Canis lupus familiaris OX=9615 GN=CNOT9 PE=4 SV=2|CCR4-NOT transcription complex subunit 9 OS=Canis lupus familiaris OX=9615 GN=CNOT9 PE=4 SV=1	5.63	-0.179	Drops_noTJ_Ca_30min - Cyto_noTJ_noCa_0h	0.316	0.542	FALSE	no hit
MCU	E2RAW0|F1PD15|J9P8J2	Mitochondrial calcium uniporter OS=Canis lupus familiaris OX=9615 GN=MCU PE=4 SV=2|Mitochondrial calcium uniporter OS=Canis lupus familiaris OX=9615 GN=MCU PE=4 SV=1|Mitochondrial calcium uniporter OS=Canis lupus familiaris OX=9615 GN=MCU PE=4 SV=1	6.27	0.203	Drops_noTJ_Ca_30min - Cyto_noTJ_noCa_0h	0.316	0.542	FALSE	no hit
ASAP2	F1P945|F1P946	ArfGAP with SH3 domain, ankyrin repeat and PH domain 2 OS=Canis lupus familiaris OX=9615 GN=ASAP2 PE=4 SV=2|ArfGAP with SH3 domain, ankyrin repeat and PH domain 2 OS=Canis lupus familiaris OX=9615 GN=ASAP2 PE=4 SV=2	5.44	-0.43	Drops_noTJ_Ca_30min - Cyto_noTJ_noCa_0h	0.317	0.542	FALSE	no hit
BOP1	F1PDV9	Ribosome biogenesis protein BOP1 OS=Canis lupus familiaris OX=9615 GN=BOP1 PE=3 SV=2	5.94	-0.175	Drops_noTJ_Ca_30min - Cyto_noTJ_noCa_0h	0.317	0.542	FALSE	no hit
NNT	F1PLG2	Nicotinamide nucleotide transhydrogenase OS=Canis lupus familiaris OX=9615 GN=NNT PE=4 SV=2	5.95	-0.264	Drops_noTJ_Ca_30min - Cyto_noTJ_noCa_0h	0.317	0.542	FALSE	no hit
NECAP2	E2QYH0|E2QYI2	NECAP endocytosis associated 2 OS=Canis lupus familiaris OX=9615 GN=NECAP2 PE=4 SV=1|NECAP endocytosis associated 2 OS=Canis lupus familiaris OX=9615 GN=NECAP2 PE=4 SV=2	5.54	-0.211	Drops_noTJ_Ca_30min - Cyto_noTJ_noCa_0h	0.317	0.543	FALSE	no hit
RPS2	E2QWY6	Uncharacterized protein OS=Canis lupus familiaris OX=9615 GN=RPS2 PE=3 SV=2	6.87	0.213	Drops_noTJ_Ca_30min - Cyto_noTJ_noCa_0h	0.318	0.543	FALSE	no hit
RBM15	E2R9C6|J9PBG8	RNA binding motif protein 15 OS=Canis lupus familiaris OX=9615 GN=RBM15 PE=4 SV=1|RNA binding motif protein 15 OS=Canis lupus familiaris OX=9615 GN=RBM15 PE=4 SV=1	5.61	-0.173	Drops_noTJ_Ca_30min - Cyto_noTJ_noCa_0h	0.318	0.543	FALSE	no hit
ERLIN2	E2QY23	ER lipid raft associated 2 OS=Canis lupus familiaris OX=9615 GN=ERLIN2 PE=4 SV=1	6.03	0.215	Drops_noTJ_Ca_30min - Cyto_noTJ_noCa_0h	0.319	0.546	FALSE	no hit
PREP	F1PHW5|F1PHX2	Prolyl endopeptidase OS=Canis lupus familiaris OX=9615 GN=PREP PE=4 SV=2|Prolyl endopeptidase OS=Canis lupus familiaris OX=9615 GN=PREP PE=4 SV=2	6.32	0.173	Drops_noTJ_Ca_30min - Cyto_noTJ_noCa_0h	0.32	0.546	FALSE	no hit
FRMD8	E2R8F5	FERM domain containing 8 OS=Canis lupus familiaris OX=9615 GN=FRMD8 PE=4 SV=2	5.45	0.179	Drops_noTJ_Ca_30min - Cyto_noTJ_noCa_0h	0.32	0.546	FALSE	no hit
STX16	E2RR62|E2RR72|J9P6Z4	Uncharacterized protein OS=Canis lupus familiaris OX=9615 GN=STX16 PE=3 SV=2|Uncharacterized protein OS=Canis lupus familiaris OX=9615 GN=STX16 PE=3 SV=2|Uncharacterized protein OS=Canis lupus familiaris OX=9615 GN=STX16 PE=3 SV=1	5.9	-0.165	Drops_noTJ_Ca_30min - Cyto_noTJ_noCa_0h	0.32	0.546	FALSE	no hit
USP15	E2R988|J9PBI4	Ubiquitin specific peptidase 15 OS=Canis lupus familiaris OX=9615 GN=USP15 PE=3 SV=2|Ubiquitin specific peptidase 15 OS=Canis lupus familiaris OX=9615 GN=USP15 PE=3 SV=1	6.11	0.17	Drops_noTJ_Ca_30min - Cyto_noTJ_noCa_0h	0.321	0.546	FALSE	no hit
ATG13	E2RCX2|F1P6L1	Autophagy-related protein 13 OS=Canis lupus familiaris OX=9615 GN=ATG13 PE=3 SV=1|Autophagy-related protein 13 OS=Canis lupus familiaris OX=9615 GN=ATG13 PE=3 SV=1	5.81	0.225	Drops_noTJ_Ca_30min - Cyto_noTJ_noCa_0h	0.321	0.546	FALSE	no hit
LSM12	E2RLJ3	LSM12 homolog OS=Canis lupus familiaris OX=9615 GN=LSM12 PE=4 SV=2	5.92	0.238	Drops_noTJ_Ca_30min - Cyto_noTJ_noCa_0h	0.321	0.546	FALSE	no hit
UVRAG	F1PYG4	UV radiation resistance associated OS=Canis lupus familiaris OX=9615 GN=UVRAG PE=4 SV=2	6	-0.176	Drops_noTJ_Ca_30min - Cyto_noTJ_noCa_0h	0.321	0.547	FALSE	no hit
ATL2	E2RMV0	Atlastin GTPase 2 OS=Canis lupus familiaris OX=9615 GN=ATL2 PE=4 SV=1	6.28	-0.185	Drops_noTJ_Ca_30min - Cyto_noTJ_noCa_0h	0.322	0.547	FALSE	no hit
RPL37|L7N0A1	E2RR77|L7N0A1	Ribosomal protein L37 OS=Canis lupus familiaris OX=9615 GN=RPL37 PE=3 SV=1|Ribosomal protein L37 OS=Canis lupus familiaris OX=9615 PE=3 SV=1	7.23	0.288	Drops_noTJ_Ca_30min - Cyto_noTJ_noCa_0h	0.322	0.547	FALSE	no hit
AP1S1	E2RLN5|E2RTH1	AP complex subunit sigma OS=Canis lupus familiaris OX=9615 GN=AP1S1 PE=3 SV=2|AP complex subunit sigma OS=Canis lupus familiaris OX=9615 GN=AP1S1 PE=3 SV=2	5.95	-0.257	Drops_noTJ_Ca_30min - Cyto_noTJ_noCa_0h	0.323	0.548	FALSE	no hit
COG8	E2RA98	Conserved oligomeric Golgi complex subunit 8 OS=Canis lupus familiaris OX=9615 GN=COG8 PE=3 SV=1	6.12	-0.197	Drops_noTJ_Ca_30min - Cyto_noTJ_noCa_0h	0.323	0.548	FALSE	no hit
MIA2	E2RSJ4	Uncharacterized protein OS=Canis lupus familiaris OX=9615 GN=MIA2 PE=4 SV=1	5.66	0.162	Drops_noTJ_Ca_30min - Cyto_noTJ_noCa_0h	0.323	0.548	FALSE	no hit
PC	F1P6G9	Pyruvate carboxylase OS=Canis lupus familiaris OX=9615 GN=PC PE=4 SV=2	7.37	0.661	Drops_noTJ_Ca_30min - Cyto_noTJ_noCa_0h	0.323	0.548	FALSE	no hit
MRPS15	J9NTS2	Mitochondrial ribosomal protein S15 OS=Canis lupus familiaris OX=9615 GN=MRPS15 PE=3 SV=1	5.56	0.186	Drops_noTJ_Ca_30min - Cyto_noTJ_noCa_0h	0.323	0.548	FALSE	no hit
TRAPPC9	E2RLE0	Trafficking protein particle complex 9 OS=Canis lupus familiaris OX=9615 GN=TRAPPC9 PE=4 SV=2	5.98	0.177	Drops_noTJ_Ca_30min - Cyto_noTJ_noCa_0h	0.324	0.548	FALSE	no hit
HERC4	E2RFV1|E2RFW5	HECT and RLD domain containing E3 ubiquitin protein ligase 4 OS=Canis lupus familiaris OX=9615 GN=HERC4 PE=4 SV=2|HECT and RLD domain containing E3 ubiquitin protein ligase 4 OS=Canis lupus familiaris OX=9615 GN=HERC4 PE=4 SV=2	5.84	-0.181	Drops_noTJ_Ca_30min - Cyto_noTJ_noCa_0h	0.324	0.548	FALSE	no hit
OSBPL9	E2RT18	Oxysterol-binding protein OS=Canis lupus familiaris OX=9615 GN=OSBPL9 PE=3 SV=1	6.21	-0.201	Drops_noTJ_Ca_30min - Cyto_noTJ_noCa_0h	0.324	0.549	FALSE	no hit
ARHGEF12	F1PET2	Rho guanine nucleotide exchange factor 12 OS=Canis lupus familiaris OX=9615 GN=ARHGEF12 PE=4 SV=2	5.89	-0.262	Drops_noTJ_Ca_30min - Cyto_noTJ_noCa_0h	0.325	0.55	FALSE	no hit
HADH	F6XHT8	Hydroxyacyl-CoA dehydrogenase OS=Canis lupus familiaris OX=9615 GN=HADH PE=4 SV=1	6.56	-0.221	Drops_noTJ_Ca_30min - Cyto_noTJ_noCa_0h	0.325	0.55	FALSE	no hit
ICA1	E2RE87	Islet cell autoantigen 1 OS=Canis lupus familiaris OX=9615 GN=ICA1 PE=4 SV=2	5.83	0.189	Drops_noTJ_Ca_30min - Cyto_noTJ_noCa_0h	0.326	0.55	FALSE	no hit
RPS4X	F2Z4Q1	40S ribosomal protein S4 OS=Canis lupus familiaris OX=9615 GN=RPS4X PE=3 SV=1	7.42	-0.233	Drops_noTJ_Ca_30min - Cyto_noTJ_noCa_0h	0.326	0.551	FALSE	no hit
HDGF	F1PGI9|J9NSE8	Heparin binding growth factor OS=Canis lupus familiaris OX=9615 GN=HDGF PE=4 SV=2|Heparin binding growth factor OS=Canis lupus familiaris OX=9615 GN=HDGF PE=4 SV=1	6.08	0.229	Drops_noTJ_Ca_30min - Cyto_noTJ_noCa_0h	0.326	0.551	FALSE	no hit
LUZP1	E2RDB1	Leucine zipper protein 1 OS=Canis lupus familiaris OX=9615 GN=LUZP1 PE=4 SV=1	6.66	-0.17	Drops_noTJ_Ca_30min - Cyto_noTJ_noCa_0h	0.327	0.552	FALSE	no hit
ZSWIM8	E2RDH4	Zinc finger SWIM-type containing 8 OS=Canis lupus familiaris OX=9615 GN=ZSWIM8 PE=4 SV=2	5.88	0.204	Drops_noTJ_Ca_30min - Cyto_noTJ_noCa_0h	0.328	0.552	FALSE	no hit
DCLK1	F1PWY9	Doublecortin like kinase 1 OS=Canis lupus familiaris OX=9615 GN=DCLK1 PE=4 SV=2	6.63	-0.229	Drops_noTJ_Ca_30min - Cyto_noTJ_noCa_0h	0.328	0.552	FALSE	no hit
HSPA8|LOC607182	E2R0T6|H9GW49	Uncharacterized protein OS=Canis lupus familiaris OX=9615 GN=HSPA8 PE=3 SV=1|Uncharacterized protein OS=Canis lupus familiaris OX=9615 GN=LOC607182 PE=3 SV=1	7.4	0.159	Drops_noTJ_Ca_30min - Cyto_noTJ_noCa_0h	0.328	0.552	FALSE	no hit
CAV1	P33724	Caveolin-1 OS=Canis lupus familiaris OX=9615 GN=CAV1 PE=1 SV=1	7.79	-0.25	Drops_noTJ_Ca_30min - Cyto_noTJ_noCa_0h	0.328	0.552	FALSE	no hit
CEP57	F1PNM4	Centrosomal protein 57 OS=Canis lupus familiaris OX=9615 GN=CEP57 PE=4 SV=2	5.48	0.226	Drops_noTJ_Ca_30min - Cyto_noTJ_noCa_0h	0.328	0.552	FALSE	no hit
TXNDC9	F1PMA2|J9P444	Thioredoxin domain containing 9 OS=Canis lupus familiaris OX=9615 GN=TXNDC9 PE=4 SV=2|Thioredoxin domain containing 9 OS=Canis lupus familiaris OX=9615 GN=TXNDC9 PE=4 SV=1	5.67	-0.246	Drops_noTJ_Ca_30min - Cyto_noTJ_noCa_0h	0.328	0.552	FALSE	no hit
UTP4	E2RPQ7	Uncharacterized protein OS=Canis lupus familiaris OX=9615 GN=UTP4 PE=4 SV=2	5.7	0.203	Drops_noTJ_Ca_30min - Cyto_noTJ_noCa_0h	0.328	0.552	FALSE	no hit
GCLC	E2RPJ4	Glutamate-cysteine ligase catalytic subunit OS=Canis lupus familiaris OX=9615 GN=GCLC PE=4 SV=2	6.28	0.247	Drops_noTJ_Ca_30min - Cyto_noTJ_noCa_0h	0.329	0.552	FALSE	no hit
SETD3	A0A0A0MPD6|E2RBS6	Actin-histidine N-methyltransferase OS=Canis lupus familiaris OX=9615 GN=SETD3 PE=4 SV=1|Actin-histidine N-methyltransferase OS=Canis lupus familiaris OX=9615 GN=SETD3 PE=3 SV=1	5.97	-0.236	Drops_noTJ_Ca_30min - Cyto_noTJ_noCa_0h	0.329	0.553	FALSE	no hit
EPN2	F1P9H0	Epsin 2 OS=Canis lupus familiaris OX=9615 GN=EPN2 PE=4 SV=2	5.66	-0.223	Drops_noTJ_Ca_30min - Cyto_noTJ_noCa_0h	0.329	0.553	FALSE	no hit
IDH3G	E2QY55|E2R5X2	Isocitrate dehydrogenase [NAD] subunit, mitochondrial OS=Canis lupus familiaris OX=9615 GN=IDH3G PE=3 SV=2|Isocitrate dehydrogenase [NAD] subunit, mitochondrial OS=Canis lupus familiaris OX=9615 GN=IDH3G PE=3 SV=1	5.79	-0.242	Drops_noTJ_Ca_30min - Cyto_noTJ_noCa_0h	0.33	0.553	FALSE	no hit
EIF3K	E2R4Y6	Eukaryotic translation initiation factor 3 subunit K OS=Canis lupus familiaris OX=9615 GN=EIF3K PE=3 SV=1	6.28	-0.235	Drops_noTJ_Ca_30min - Cyto_noTJ_noCa_0h	0.33	0.553	FALSE	no hit
ZC3H7A	E2R6X1	Zinc finger CCCH-type containing 7A OS=Canis lupus familiaris OX=9615 GN=ZC3H7A PE=4 SV=1	6.24	0.157	Drops_noTJ_Ca_30min - Cyto_noTJ_noCa_0h	0.33	0.553	FALSE	no hit
UBFD1	F1PHN9	Ubiquitin family domain containing 1 OS=Canis lupus familiaris OX=9615 GN=UBFD1 PE=4 SV=2	6	0.23	Drops_noTJ_Ca_30min - Cyto_noTJ_noCa_0h	0.33	0.553	FALSE	no hit
AKR7L	F1PPZ7	Uncharacterized protein OS=Canis lupus familiaris OX=9615 GN=AKR7L PE=4 SV=2	6.34	-0.192	Drops_noTJ_Ca_30min - Cyto_noTJ_noCa_0h	0.331	0.553	FALSE	no hit
C1H9ORF64	E2RA30	Queuosine salvage protein OS=Canis lupus familiaris OX=9615 GN=C1H9orf64 PE=3 SV=1	6	-0.195	Drops_noTJ_Ca_30min - Cyto_noTJ_noCa_0h	0.331	0.553	FALSE	no hit
ESYT1	F1PVB6|J9NRF6	Extended synaptotagmin 1 OS=Canis lupus familiaris OX=9615 GN=ESYT1 PE=4 SV=2|Extended synaptotagmin 1 OS=Canis lupus familiaris OX=9615 GN=ESYT1 PE=4 SV=1	6.47	-0.157	Drops_noTJ_Ca_30min - Cyto_noTJ_noCa_0h	0.331	0.553	FALSE	no hit
HADHB	J9NZC6	Uncharacterized protein OS=Canis lupus familiaris OX=9615 GN=HADHB PE=3 SV=1	6.61	-0.205	Drops_noTJ_Ca_30min - Cyto_noTJ_noCa_0h	0.331	0.553	FALSE	no hit
TLN1	F1PSC2	Talin 1 OS=Canis lupus familiaris OX=9615 GN=TLN1 PE=4 SV=2	6.99	-0.292	Drops_noTJ_Ca_30min - Cyto_noTJ_noCa_0h	0.331	0.553	FALSE	no hit
PIK3C2A	J9NRL9|J9P2C8	Phosphatidylinositol-4-phosphate 3-kinase catalytic subunit type 2 alpha OS=Canis lupus familiaris OX=9615 GN=PIK3C2A PE=3 SV=1|Phosphatidylinositol-4-phosphate 3-kinase catalytic subunit type 2 alpha OS=Canis lupus familiaris OX=9615 GN=PIK3C2A PE=3 SV=1	5.92	0.176	Drops_noTJ_Ca_30min - Cyto_noTJ_noCa_0h	0.331	0.553	FALSE	no hit
HIST1H1A	E2RR73	Uncharacterized protein OS=Canis lupus familiaris OX=9615 GN=HIST1H1A PE=3 SV=1	6.56	0.484	Drops_noTJ_Ca_30min - Cyto_noTJ_noCa_0h	0.333	0.556	FALSE	no hit
APEH	E2R7E8	Acylaminoacyl-peptide hydrolase OS=Canis lupus familiaris OX=9615 GN=APEH PE=4 SV=1	5.56	0.216	Drops_noTJ_Ca_30min - Cyto_noTJ_noCa_0h	0.333	0.556	FALSE	no hit
TAGLN2	F1P6P2	Transgelin OS=Canis lupus familiaris OX=9615 GN=TAGLN2 PE=3 SV=2	7.52	-0.306	Drops_noTJ_Ca_30min - Cyto_noTJ_noCa_0h	0.333	0.556	FALSE	no hit
CPOX	F1PW12	Coproporphyrinogen oxidase OS=Canis lupus familiaris OX=9615 GN=CPOX PE=4 SV=2	5.89	0.319	Drops_noTJ_Ca_30min - Cyto_noTJ_noCa_0h	0.334	0.557	FALSE	no hit
ATP6V1H	E2RHZ8	V-type proton ATPase subunit H OS=Canis lupus familiaris OX=9615 GN=ATP6V1H PE=3 SV=1	6.37	0.195	Drops_noTJ_Ca_30min - Cyto_noTJ_noCa_0h	0.335	0.558	FALSE	no hit
TIGAR	J9NU72	TP53 induced glycolysis regulatory phosphatase OS=Canis lupus familiaris OX=9615 GN=TIGAR PE=4 SV=1	6.19	0.24	Drops_noTJ_Ca_30min - Cyto_noTJ_noCa_0h	0.335	0.558	FALSE	no hit
NUP214	F1PFL8	Nucleoporin 214 OS=Canis lupus familiaris OX=9615 GN=NUP214 PE=4 SV=2	6.25	0.161	Drops_noTJ_Ca_30min - Cyto_noTJ_noCa_0h	0.335	0.558	FALSE	no hit
S100A6	E2R5P5	Protein S100 OS=Canis lupus familiaris OX=9615 GN=S100A6 PE=3 SV=1	7.43	-0.428	Drops_noTJ_Ca_30min - Cyto_noTJ_noCa_0h	0.336	0.558	FALSE	no hit
VCL	J9P4F3	Vinculin OS=Canis lupus familiaris OX=9615 GN=VCL PE=4 SV=1	7.15	-0.173	Drops_noTJ_Ca_30min - Cyto_noTJ_noCa_0h	0.337	0.56	FALSE	no hit
ACAA1	E2REH5	Acetyl-CoA acyltransferase 1 OS=Canis lupus familiaris OX=9615 GN=ACAA1 PE=3 SV=1	5.85	-0.248	Drops_noTJ_Ca_30min - Cyto_noTJ_noCa_0h	0.338	0.562	FALSE	no hit
C1QBP	F1PR95	Complement C1q binding protein OS=Canis lupus familiaris OX=9615 GN=C1QBP PE=4 SV=2	5.62	-0.371	Drops_noTJ_Ca_30min - Cyto_noTJ_noCa_0h	0.339	0.562	FALSE	no hit
EPHA1	E2R6A6	EPH receptor A1 OS=Canis lupus familiaris OX=9615 GN=EPHA1 PE=3 SV=1	5.6	0.185	Drops_noTJ_Ca_30min - Cyto_noTJ_noCa_0h	0.339	0.563	FALSE	no hit
PSMC2	F1PPH7	Proteasome 26S subunit, ATPase 2 OS=Canis lupus familiaris OX=9615 GN=PSMC2 PE=3 SV=2	6.83	-0.174	Drops_noTJ_Ca_30min - Cyto_noTJ_noCa_0h	0.339	0.563	FALSE	no hit
EPM2AIP1	E2QUW7	EPM2A interacting protein 1 OS=Canis lupus familiaris OX=9615 GN=EPM2AIP1 PE=4 SV=2	5.59	-0.193	Drops_noTJ_Ca_30min - Cyto_noTJ_noCa_0h	0.339	0.563	FALSE	no hit
MOGS	E2R8C9	Mannosyl-oligosaccharide glucosidase OS=Canis lupus familiaris OX=9615 GN=MOGS PE=4 SV=1	6.06	0.154	Drops_noTJ_Ca_30min - Cyto_noTJ_noCa_0h	0.339	0.563	FALSE	no hit
IRF2BPL	F1PQC1	Interferon regulatory factor 2 binding protein like OS=Canis lupus familiaris OX=9615 GN=IRF2BPL PE=4 SV=1	5.83	0.212	Drops_noTJ_Ca_30min - Cyto_noTJ_noCa_0h	0.34	0.564	FALSE	no hit
HIBADH	F1PYB6	3-hydroxyisobutyrate dehydrogenase OS=Canis lupus familiaris OX=9615 GN=HIBADH PE=3 SV=2	5.95	-0.174	Drops_noTJ_Ca_30min - Cyto_noTJ_noCa_0h	0.34	0.564	FALSE	no hit
ANKRD28	E2QY80|J9NS42	Ankyrin repeat domain 28 OS=Canis lupus familiaris OX=9615 GN=ANKRD28 PE=4 SV=2|Ankyrin repeat domain 28 OS=Canis lupus familiaris OX=9615 GN=ANKRD28 PE=4 SV=1	5.88	-0.2	Drops_noTJ_Ca_30min - Cyto_noTJ_noCa_0h	0.341	0.564	FALSE	no hit
PRDX6	F1PC59	Peroxiredoxin 6 OS=Canis lupus familiaris OX=9615 GN=PRDX6 PE=4 SV=1	6.59	0.238	Drops_noTJ_Ca_30min - Cyto_noTJ_noCa_0h	0.341	0.564	FALSE	no hit
RAC1	P62999	Ras-related C3 botulinum toxin substrate 1 OS=Canis lupus familiaris OX=9615 GN=RAC1 PE=2 SV=1	6.92	-0.186	Drops_noTJ_Ca_30min - Cyto_noTJ_noCa_0h	0.342	0.565	FALSE	no hit
CHD4	E2RHA0|J9NW81	Chromodomain helicase DNA binding protein 4 OS=Canis lupus familiaris OX=9615 GN=CHD4 PE=4 SV=2|Chromodomain helicase DNA binding protein 4 OS=Canis lupus familiaris OX=9615 GN=CHD4 PE=4 SV=1	6.34	-0.182	Drops_noTJ_Ca_30min - Cyto_noTJ_noCa_0h	0.342	0.565	FALSE	no hit
IK	F1PL89	IK cytokine OS=Canis lupus familiaris OX=9615 GN=IK PE=4 SV=2	6.26	0.206	Drops_noTJ_Ca_30min - Cyto_noTJ_noCa_0h	0.342	0.565	FALSE	no hit
BST2	J9NVI2	Bone marrow stromal cell antigen 2 OS=Canis lupus familiaris OX=9615 GN=BST2 PE=4 SV=1	6.23	0.199	Drops_noTJ_Ca_30min - Cyto_noTJ_noCa_0h	0.343	0.566	FALSE	no hit
MET	J9P743|Q75ZY9|Z4YHE9	Hepatocyte growth factor receptor OS=Canis lupus familiaris OX=9615 GN=MET PE=3 SV=1|Hepatocyte growth factor receptor OS=Canis lupus familiaris OX=9615 GN=MET PE=1 SV=1|Hepatocyte growth factor receptor OS=Canis lupus familiaris OX=9615 GN=MET PE=3 SV=1	6.47	0.169	Drops_noTJ_Ca_30min - Cyto_noTJ_noCa_0h	0.343	0.566	FALSE	no hit
FABP3	E2R507	Fatty acid binding protein 3 OS=Canis lupus familiaris OX=9615 GN=FABP3 PE=3 SV=1	6.73	-0.266	Drops_noTJ_Ca_30min - Cyto_noTJ_noCa_0h	0.343	0.566	FALSE	no hit
GET4	F1Q1P7	Golgi to ER traffic protein 4 OS=Canis lupus familiaris OX=9615 GN=GET4 PE=4 SV=2	5.78	-0.308	Drops_noTJ_Ca_30min - Cyto_noTJ_noCa_0h	0.344	0.566	FALSE	no hit
NFKB2	E2RLL2|J9PAR7	Nuclear factor kappa B subunit 2 OS=Canis lupus familiaris OX=9615 GN=NFKB2 PE=4 SV=2|Nuclear factor kappa B subunit 2 OS=Canis lupus familiaris OX=9615 GN=NFKB2 PE=4 SV=1	6.33	-0.172	Drops_noTJ_Ca_30min - Cyto_noTJ_noCa_0h	0.344	0.566	FALSE	no hit
CAPN7	E2R0F7	Calpain 7 OS=Canis lupus familiaris OX=9615 GN=CAPN7 PE=3 SV=2	5.76	0.197	Drops_noTJ_Ca_30min - Cyto_noTJ_noCa_0h	0.345	0.567	FALSE	no hit
ASRGL1	F1Q2D6	Asparaginase like 1 OS=Canis lupus familiaris OX=9615 GN=ASRGL1 PE=4 SV=2	5.94	-0.231	Drops_noTJ_Ca_30min - Cyto_noTJ_noCa_0h	0.345	0.567	FALSE	no hit
ROCK2	F1PE53	Rho associated coiled-coil containing protein kinase 2 OS=Canis lupus familiaris OX=9615 GN=ROCK2 PE=3 SV=2	6.43	-0.151	Drops_noTJ_Ca_30min - Cyto_noTJ_noCa_0h	0.345	0.568	FALSE	no hit
TAPBP	Q5TJE4	Tapasin OS=Canis lupus familiaris OX=9615 GN=TAPBP PE=3 SV=1	6.05	-0.184	Drops_noTJ_Ca_30min - Cyto_noTJ_noCa_0h	0.345	0.568	FALSE	no hit
ALOX12B	E2RS35	Arachidonate 12-lipoxygenase, 12R type OS=Canis lupus familiaris OX=9615 GN=ALOX12B PE=3 SV=1	5.89	0.205	Drops_noTJ_Ca_30min - Cyto_noTJ_noCa_0h	0.345	0.568	FALSE	no hit
C2CD5	E2R4I2	C2 calcium dependent domain containing 5 OS=Canis lupus familiaris OX=9615 GN=C2CD5 PE=4 SV=2	5.51	0.2	Drops_noTJ_Ca_30min - Cyto_noTJ_noCa_0h	0.346	0.568	FALSE	no hit
F1PKU9	F1PKU9	Uncharacterized protein OS=Canis lupus familiaris OX=9615 PE=4 SV=2	6.14	0.384	Drops_noTJ_Ca_30min - Cyto_noTJ_noCa_0h	0.346	0.568	FALSE	no hit
PHB	F1PAR8	Prohibitin OS=Canis lupus familiaris OX=9615 GN=PHB PE=4 SV=1	6.63	0.154	Drops_noTJ_Ca_30min - Cyto_noTJ_noCa_0h	0.346	0.568	FALSE	no hit
WDR44	E2RPX4	WD repeat domain 44 OS=Canis lupus familiaris OX=9615 GN=WDR44 PE=4 SV=2	5.93	0.166	Drops_noTJ_Ca_30min - Cyto_noTJ_noCa_0h	0.346	0.568	FALSE	no hit
PICALM	J9NZJ6	Phosphatidylinositol binding clathrin assembly protein OS=Canis lupus familiaris OX=9615 GN=PICALM PE=4 SV=1	6.27	-0.174	Drops_noTJ_Ca_30min - Cyto_noTJ_noCa_0h	0.346	0.568	FALSE	no hit
AKR1A1	F1PK43	Aldo-keto reductase family 1 member A1 OS=Canis lupus familiaris OX=9615 GN=AKR1A1 PE=4 SV=2	6.49	0.175	Drops_noTJ_Ca_30min - Cyto_noTJ_noCa_0h	0.346	0.568	FALSE	no hit
SMC2	E2R7R8	Structural maintenance of chromosomes protein OS=Canis lupus familiaris OX=9615 GN=SMC2 PE=3 SV=1	6	0.188	Drops_noTJ_Ca_30min - Cyto_noTJ_noCa_0h	0.347	0.568	FALSE	no hit
RAPGEF2	F1PBJ0	Rap guanine nucleotide exchange factor 2 OS=Canis lupus familiaris OX=9615 GN=RAPGEF2 PE=1 SV=2	5.53	-0.443	Drops_noTJ_Ca_30min - Cyto_noTJ_noCa_0h	0.347	0.568	FALSE	no hit
WDR37	F1PKP5	WD repeat domain 37 OS=Canis lupus familiaris OX=9615 GN=WDR37 PE=4 SV=2	5.82	-0.329	Drops_noTJ_Ca_30min - Cyto_noTJ_noCa_0h	0.347	0.568	FALSE	no hit
CPT2	F1Q154	Carnitine palmitoyltransferase 2 OS=Canis lupus familiaris OX=9615 GN=CPT2 PE=3 SV=2	6.28	-0.187	Drops_noTJ_Ca_30min - Cyto_noTJ_noCa_0h	0.348	0.568	FALSE	no hit
TAS1R2	J9P0M6|J9P2L3	Taste receptor type 1 member 2 OS=Canis lupus familiaris OX=9615 GN=TAS1R2 PE=3 SV=1|Taste receptor type 1 member 2 OS=Canis lupus familiaris OX=9615 GN=TAS1R2 PE=3 SV=1	6.39	-0.213	Drops_noTJ_Ca_30min - Cyto_noTJ_noCa_0h	0.348	0.568	FALSE	no hit
GRIPAP1	E2QWT9	GRIP1 associated protein 1 OS=Canis lupus familiaris OX=9615 GN=GRIPAP1 PE=4 SV=2	5.88	0.177	Drops_noTJ_Ca_30min - Cyto_noTJ_noCa_0h	0.348	0.568	FALSE	no hit
RALY	E2R552	RALY heterogeneous nuclear ribonucleoprotein OS=Canis lupus familiaris OX=9615 GN=RALY PE=4 SV=1	6.3	-0.172	Drops_noTJ_Ca_30min - Cyto_noTJ_noCa_0h	0.351	0.572	FALSE	no hit
CC2D1A	E2QX33	Coiled-coil and C2 domain containing 1A OS=Canis lupus familiaris OX=9615 GN=CC2D1A PE=4 SV=1	6.02	-0.146	Drops_noTJ_Ca_30min - Cyto_noTJ_noCa_0h	0.351	0.572	FALSE	no hit
ARL1	E2RG67	ADP ribosylation factor like GTPase 1 OS=Canis lupus familiaris OX=9615 GN=ARL1 PE=3 SV=2	5.93	-0.189	Drops_noTJ_Ca_30min - Cyto_noTJ_noCa_0h	0.351	0.573	FALSE	no hit
CLTA	E2RPI8	Clathrin light chain OS=Canis lupus familiaris OX=9615 GN=CLTA PE=3 SV=2	7.17	-0.256	Drops_noTJ_Ca_30min - Cyto_noTJ_noCa_0h	0.351	0.573	FALSE	no hit
ACOT7	F1PWR0|J9NU71	Acyl-CoA thioesterase 7 OS=Canis lupus familiaris OX=9615 GN=ACOT7 PE=4 SV=2|Acyl-CoA thioesterase 7 OS=Canis lupus familiaris OX=9615 GN=ACOT7 PE=4 SV=1	6.03	-0.239	Drops_noTJ_Ca_30min - Cyto_noTJ_noCa_0h	0.352	0.573	FALSE	no hit
SIPA1L3	E2R8P3|J9P197	Signal induced proliferation associated 1 like 3 OS=Canis lupus familiaris OX=9615 GN=SIPA1L3 PE=4 SV=2|Signal induced proliferation associated 1 like 3 OS=Canis lupus familiaris OX=9615 GN=SIPA1L3 PE=4 SV=1	5.71	0.152	Drops_noTJ_Ca_30min - Cyto_noTJ_noCa_0h	0.352	0.573	FALSE	no hit
[truncated: 1,255 more rows]

## Sheet: 1h
gene_name	protein_id	description	average.top3	logFC	comparison	pvalue	fdr	hit	hit_annotation
[truncated: 3,242 more rows]

[truncated: 4 more sheets: 3h, 18h, FP-noH2O2 , FP]
