# Supplementary material for: Membrane prewetting by condensates promotes tight-junction belt formation
Source: Nature. 2024 Aug 7;632(8025):647–55. doi: 10.1038/s41586-024-07726-0 (PMC11324514; doi:10.1038/s41586-024-07726-0)
Supplement: Supplementary file 7 — Reagents used in this study. Each tab contains plasmids for mammalian expression, gRNA for CRISPR–Cas-9 knock-in and knockout and primers used for qPCR. [file 41586_2024_7726_MOESM7_ESM.xlsx]

## Sheet: Plasmids 
Plasmid list used for this study		Source
	vector
1	pOCC264_Neo_Dendra2-ZO1-APEX2	This study
2	pOCC261_Neo_mCh-PATJ	This study
3	pOCC261_Neo_mCh-L27-PDZ1	This study
4	pOCC261_Neo_mCh-L27-PDZ1-PDZ6	This study
5	pOCC261_Neo_mCh-L27-PDZ1-ZO1-FL	This study
6	pOCC261_Neo_ mCh-ΔPDZ6	This study
7	pOCC261_Neo_ mCh-L27	This study
8	pTT6-mCherry	MPI-CBG facility
		This study

## Sheet: gRNA
CRISPR reagents used in this study
gRNA	gRNA sequence
dogTjp1 KI_N-term_cr2	ACACACAGTGACGCTTCACA
dogTjp2 KI_N-term_cr1	GTACACTGTGACCCTACAAA
dog Patj KI_N-term_cr13	ATATCTAGTGTACCTGGAGC
dog MagI KI-3_C-term_cr2	CGAAGGTCATAGCCGTTTCT
dogPATJ_cr29_L27KO	GGGCAAGTAAGTTACTCATC
dogPATJ_cr28_L27KO	CTATGACCTCTAGGTAGCAT
	Primer sequences for screening cell lines with genomic PCR
Genomic PCR primer
dogTjp1 KI_N-term-1	AACTGAAACTAAGTGGAGCAG
dogTjp1 KI_N-term-2	GCATAGGGTTAGATCACTTGC
dogTjp2 KI_N-term-1	AAAAATGCCAACTCTTTTGG
dogTjp2 KI_N-term-2	AGCTCAAGCACTCCAAGACC
dogTjp2 KI_N-term-3	AACTCATGTGTCGCTGGGAG
dogTjp2 KI_N-term-4	TGTAGCAAGGATGAACTGCA
dogPatj KI_N-term-1	GACATCCTGTCCCCTCAGT
dogPatj KI_N-term-2	ACCTGCCCAGGTAAACTAATCT
dogPatj KI_N-term-3	AAGTCGGCCAGGTATCTGC
dogPatj KI_N-term-4	AAGTCGGCCAGGTATCTGC
gRNA	gRNA sequence
dogPATJ_cr29_L27KO	GGGCAAGTAAGTTACTCATC
dogPATJ_cr28_L27KO	CTATGACCTCTAGGTAGCAT
Genomic PCR primer	Primer sequences for deletion spanning PCR
dogPATJ_L27KO	AAATGCCTGAAAATCCTGCTCC	forward 5'-
	TGGGAAGTCTGAAAGCACCT	reverse 5'-
	Primer sequences for Wild-type flanking PCR
	AAATGCCTGAAAATCCTGCTCC	forward 5'-
	TGAAGAGAGGGCTCTGTAGTGT	reverse 5'-

## Sheet: qPCR
qPCR primers for L27-PATJ mRNA levels
Primer pair 7	GGTTAGCAGATCGGGATGGAAG	Forward
	ACTTGCTCGCTGGTCATTCC	Reverse
	Sequence (5'->3')	Template strand	Length	Start	Stop	Tm	GC%	Self complementarity	Self 3' complementarity
Forward primer	GGTTAGCAGATCGGGATGGAAG	Plus	22	1005	1026	60.55	54.55	4	0
Reverse primer	ACTTGCTCGCTGGTCATTCC	Minus	20	1095	1076	60.67	55	2	0
Product length	91
Exon junction	1018/1019 (forward primer) on template XM_038666038.1
Products on intended targets
>XM_038666038.1 PREDICTED: Canis lupus familiaris PATJ crumbs cell polarity complex component (PATJ), transcript variant X6, mRNA
product length = 91
Forward primer 1 GGTTAGCAGATCGGGATGGAAG 22
Template 1005 ...................... 1026
Reverse primer 1 ACTTGCTCGCTGGTCATTCC 20
Template 1095 .................... 1076
>XM_038666037.1 PREDICTED: Canis lupus familiaris PATJ crumbs cell polarity complex component (PATJ), transcript variant X5, mRNA
product length = 91
Forward primer 1 GGTTAGCAGATCGGGATGGAAG 22
Template 1005 ...................... 1026
Reverse primer 1 ACTTGCTCGCTGGTCATTCC 20
Template 1095 .................... 1076
>XM_038666036.1 PREDICTED: Canis lupus familiaris PATJ crumbs cell polarity complex component (PATJ), transcript variant X4, mRNA
product length = 91
Forward primer 1 GGTTAGCAGATCGGGATGGAAG 22
Template 1005 ...................... 1026
Reverse primer 1 ACTTGCTCGCTGGTCATTCC 20
Template 1095 .................... 1076
>XM_038666035.1 PREDICTED: Canis lupus familiaris PATJ crumbs cell polarity complex component (PATJ), transcript variant X3, mRNA
product length = 91
Forward primer 1 GGTTAGCAGATCGGGATGGAAG 22
Template 1005 ...................... 1026
Reverse primer 1 ACTTGCTCGCTGGTCATTCC 20
Template 1095 .................... 1076
>XM_038666034.1 PREDICTED: Canis lupus familiaris PATJ crumbs cell polarity complex component (PATJ), transcript variant X2, mRNA
product length = 91
Forward primer 1 GGTTAGCAGATCGGGATGGAAG 22
Template 995 ...................... 1016
Reverse primer 1 ACTTGCTCGCTGGTCATTCC 20
Template 1085 .................... 1066
>XM_038666033.1 PREDICTED: Canis lupus familiaris PATJ crumbs cell polarity complex component (PATJ), transcript variant X1, mRNA
product length = 91
Forward primer 1 GGTTAGCAGATCGGGATGGAAG 22
Template 1005 ...................... 1026
Reverse primer 1 ACTTGCTCGCTGGTCATTCC 20
Template 1095 .................... 1076
>XM_038519911.1 PREDICTED: Canis lupus familiaris PATJ crumbs cell polarity complex component (PATJ), transcript variant X6, mRNA
product length = 91
Forward primer 1 GGTTAGCAGATCGGGATGGAAG 22
Template 1005 ...................... 1026
Reverse primer 1 ACTTGCTCGCTGGTCATTCC 20
Template 1095 .................... 1076
>XM_038519901.1 PREDICTED: Canis lupus familiaris PATJ crumbs cell polarity complex component (PATJ), transcript variant X5, mRNA
product length = 91
Forward primer 1 GGTTAGCAGATCGGGATGGAAG 22
Template 1005 ...................... 1026
Reverse primer 1 ACTTGCTCGCTGGTCATTCC 20
Template 1095 .................... 1076
>XM_038519891.1 PREDICTED: Canis lupus familiaris PATJ crumbs cell polarity complex component (PATJ), transcript variant X4, mRNA
product length = 91
Forward primer 1 GGTTAGCAGATCGGGATGGAAG 22
Template 1005 ...................... 1026
Reverse primer 1 ACTTGCTCGCTGGTCATTCC 20
Template 1095 .................... 1076
>XM_038519883.1 PREDICTED: Canis lupus familiaris PATJ crumbs cell polarity complex component (PATJ), transcript variant X3, mRNA
product length = 91
Forward primer 1 GGTTAGCAGATCGGGATGGAAG 22
Template 1005 ...................... 1026
Reverse primer 1 ACTTGCTCGCTGGTCATTCC 20
Template 1095 .................... 1076
>XM_014113728.3 PREDICTED: Canis lupus familiaris PATJ crumbs cell polarity complex component (PATJ), transcript variant X2, mRNA
product length = 91
Forward primer 1 GGTTAGCAGATCGGGATGGAAG 22
Template 995 ...................... 1016
Reverse primer 1 ACTTGCTCGCTGGTCATTCC 20
Template 1085 .................... 1066
>XM_038519869.1 PREDICTED: Canis lupus familiaris PATJ crumbs cell polarity complex component (PATJ), transcript variant X1, mRNA
product length = 91
Forward primer 1 GGTTAGCAGATCGGGATGGAAG 22
Template 1005 ...................... 1026
Reverse primer 1 ACTTGCTCGCTGGTCATTCC 20
Template 1095 .................... 1076
