# Supplementary material for: Membrane prewetting by condensates promotes tight-junction belt formation
Source: Nature. 2024 Aug 7;632(8025):647–55. doi: 10.1038/s41586-024-07726-0 (PMC11324514; doi:10.1038/s41586-024-07726-0)
Supplement: Supplementary file 13 — Source Data Fig. 2 [file 41586_2024_7726_MOESM13_ESM.xlsx]

## Sheet: B
n=1			n=2			n=3			n=4			All Data
Major Axis Length	Enrichment		Major Axis Length	Enrichment		Major Axis Length	Enrichment		Major Axis Length	Enrichment		Major Axis Length	Enrichment
0.467654	1.15807		3.0441	0.962188		1.4205	0.966575		0.577684	0.940569		0.467654	1.15807
1.58607	1.232		2.84815	0.983621		2.59068	0.92899		0.577684	1.00537		1.58607	1.232
2.41784	1.15184		2.12981	1.03568		3.04633	0.938848		1.40484	1.06976		2.41784	1.15184
3.64119	1.14995		3.11937	0.996692		3.64034	0.972799		1.91613	0.990074		3.64119	1.14995
4.16706	1.17573		3.93449	0.991884		3.37893	0.953809		1.73409	1.03014		4.16706	1.17573
5.01879	1.20167		2.3401	0.986499		3.40903	0.956654		2.38297	1.01245		5.01879	1.20167
6.20288	1.23294		3.49995	1.01553		3.44886	0.974584		3.70898	1.11546		6.20288	1.23294
8.22623	1.25843		4.61715	1.05478		3.55917	0.970875		3.30338	1.11359		8.22623	1.25843
10.3274	1.26546		4.90775	1.09286		3.62598	0.95071		3.086	1.0967		10.3274	1.26546
11.9697	1.22095		6.2206	1.09043		4.58165	0.990015		2.96479	1.0808		11.9697	1.22095
11.68	1.21048		6.88469	1.08786		4.05633	0.98944		3.96047	1.11206		11.68	1.21048
12.8584	1.22218		6.98283	1.07511		3.52925	1.01923		4.24304	1.02386		12.8584	1.22218
11.9988	1.21371		7.24279	1.13463		5.47996	1.01104		4.88469	1.12529		11.9988	1.21371
10.5156	1.19147		7.1875	1.09633		5.24658	0.998625		6.29389	1.08873		10.5156	1.19147
11.1263	1.1951		7.83797	1.13429		7.16414	1.03091		6.87498	1.11192		11.1263	1.1951
11.1976	1.24017		8.18941	1.0953		7.65673	1.08282		5.30404	1.0978		11.1976	1.24017
12.2856	1.1449		7.51496	1.13971		7.26465	1.08841		5.15117	1.06209		12.2856	1.1449
10.3229	1.17172		7.63142	1.11022		8.75232	1.08904		6.70474	1.11067		10.3229	1.17172
8.1395	1.30368		8.18109	1.03085		8.4969	1.12257		6.80236	1.11754		8.1395	1.30368
			7.79579	1.11011		8.43245	1.11813		7.01808	1.13566		3.0441	0.962188
			7.37716	1.11778		8.38257	1.10237		7.63451	1.10523		2.84815	0.983621
			8.71932	1.09976		9.5441	1.0867		8.36091	1.12847		2.12981	1.03568
			9.09985	1.11204		9.502	1.08494		10.2063	1.19058		3.11937	0.996692
			9.29207	1.13016		10.7078	1.12082		7.51513	1.14016		3.93449	0.991884
			8.71407	1.11016		10.0147	1.12851		6.81922	1.20759		2.3401	0.986499
			10.8014	1.15196		13.849	1.13411		7.30522	1.15311		3.49995	1.01553
			8.90751	1.16206		13.8794	1.16185		7.23821	1.14349		4.61715	1.05478
						11.6507	1.23135					4.90775	1.09286
						12.4152	1.101					6.2206	1.09043
												6.88469	1.08786
												6.98283	1.07511
												7.24279	1.13463
												7.1875	1.09633
												7.83797	1.13429
												8.18941	1.0953
												7.51496	1.13971
												7.63142	1.11022
												8.18109	1.03085
												7.79579	1.11011
												7.37716	1.11778
												8.71932	1.09976
												9.09985	1.11204
												9.29207	1.13016
												8.71407	1.11016
												10.8014	1.15196
												8.90751	1.16206
												1.4205	0.966575
												2.59068	0.92899
												3.04633	0.938848
												3.64034	0.972799
												3.37893	0.953809
												3.40903	0.956654
												3.44886	0.974584
												3.55917	0.970875
												3.62598	0.95071
												4.58165	0.990015
												4.05633	0.98944
												3.52925	1.01923
												5.47996	1.01104
												5.24658	0.998625
												7.16414	1.03091
												7.65673	1.08282
												7.26465	1.08841
												8.75232	1.08904
												8.4969	1.12257
												8.43245	1.11813
												8.38257	1.10237
												9.5441	1.0867
												9.502	1.08494
												10.7078	1.12082
												10.0147	1.12851
												13.849	1.13411
												13.8794	1.16185
												11.6507	1.23135
												12.4152	1.101
												0.577684	0.940569
												0.577684	1.00537
												1.40484	1.06976
												1.91613	0.990074
												1.73409	1.03014
												2.38297	1.01245
												3.70898	1.11546
												3.30338	1.11359
												3.086	1.0967
												2.96479	1.0808
												3.96047	1.11206
												4.24304	1.02386
												4.88469	1.12529
												6.29389	1.08873
												6.87498	1.11192
												5.30404	1.0978
												5.15117	1.06209
												6.70474	1.11067
												6.80236	1.11754
												7.01808	1.13566
												7.63451	1.10523
												8.36091	1.12847
												10.2063	1.19058
												7.51513	1.14016
												6.81922	1.20759
												7.30522	1.15311
												7.23821	1.14349

## Sheet: C
	n=1		n=2		n=3				Mean	Mean
Time	PATJ Enrichment	eccentricity	PATJ Enrichment	eccentricity	PATJ	eccentricity		Time	Mean PATJ Enrichment	Mean Eccentricty
1	0.078763	0	0.040625	0				1	0.059694	0
2	0.102006	0	0.206442	-0.26485	0.16861	-0.00731005		2	0.159019	-0.09072
3	-0.04891	0.004597	-0.22003	0.320161				3	-0.13447	0.162379
4	-0.13186	0.030824	-0.02704	-0.05633		-0.0057086		4	-0.07945	-0.0104049
5	-0.02485		0.067092	0.010507				5	0.021121	0.010507
6	0.017193	-0.23925	0.025112	0.062922	-0.0050668	-0.0057086		6	0.0124127	-0.0606789
7	0.07923	-0.22755	-0.10526	0.094026				7	-0.013015	-0.066762
8	-0.03003	-0.14346	-0.17535	-0.27198	-0.240601	0.0215766		8	-0.14866	-0.131288
9	0.045195	-0.01583	-0.19279	0.041135	0.103954	0.019662		9	-0.014547	0.014989
10	-0.04445	-0.02689	-0.17324	-0.21727	0.136647	0		10	-0.0270145	-0.0813867
11	-0.164	0.12019	-0.1504	-0.03106	0.298144	0.0608305		11	-0.0054187	0.0499868
12	-0.01062	0.042928	-0.05369	0.047897	0.151769	0.0748464		12	0.0291531	0.0552238
13	-0.12563	-0.02636	-0.09368	-0.37962	0.336804	0.0734934		13	0.0391646	-0.110829
14	-0.09464	0.11651	-0.04817	0.026623	0.36702	0.0722588		14	0.0747365	0.0717973
15	0.112687	0.134544	-0.03071	-0.09181	0.45742	0.111044		15	0.179799	0.0512592
16	-0.02936	0.153817	0.035998	0.055852	0.42755	0.10763		16	0.144729	0.105766
17	0.056011	0.159511	-0.03378	0.101869	0.263085	0.114785		17	0.0951054	0.125388
18	-0.00043	0.239265	0.084354	-0.07699	0.502684	0.132413		18	0.195536	0.0982294
19	0.013096	0.11373	0.080595	-0.02457	0.53066	0.143065		19	0.208117	0.0774082
20	0.124615	0.139633	0.114426	0.159854	0.434696	0.29166		20	0.224579	0.197049
21	0.083253	0.292229	0.328656	0.133804	0.362411	0.185251		21	0.258107	0.203761
22	0.093932	0.257248	0.349795	0.271589	0.416015	0.191517		22	0.286581	0.240118
23	0.032237	0.372607	0.350153	0.284286	0.554116	0.194814		23	0.312169	0.283902
24	0.068436	0.506664	0.295347	0.384626	0.642467	0.32403		24	0.335417	0.405107
25	0.038367	0.458618	0.355438	0.427926	0.608707	0.232176		25	0.334171	0.372907
26	0.168615	0.438384	0.319171	0.462927	0.599065	0.222407		26	0.362284	0.374573
27	0.285724	0.426169	0.309462	0.455414	0.479478	0.262263		27	0.358221	0.381282
28	0.328237	0.530944	0.330742	0.578519	0.748586	0.20586		28	0.469188	0.438441
29	0.383424	0.46445	0.377869	0.498447	0.62981	0.268115		29	0.463701	0.410337
30	0.418719	0.465946	0.404572	0.531724	0.611167	0.178092		30	0.478153	0.391921
31	0.588997	0.652576	0.438722	0.589356	0.653063	0.160149		31	0.560261	0.46736
32	0.610316	0.636748	0.461839	0.529719	0.665794	0.172358		32	0.579316	0.446275
33	0.620333	0.587862	0.467084	0.443875	0.629273	0.169809		33	0.57223	0.400515
34	0.481364	0.517295	0.44018	0.570147	0.696811	0.223145		34	0.539452	0.436862
35	0.507869	0.664968	0.455426	0.476696	0.52153	0.254634		35	0.494942	0.465433
36	0.588136	0.63579	0.44821	0.51902	0.682587	0.213029		36	0.572978	0.455946
37	0.502098	0.659393	0.4327	0.496746	0.539036	0.230446		37	0.491278	0.462195
38	0.713678	0.729776	0.458174	0.560382	0.655059	0.161925		38	0.60897	0.484028
39	0.468408	0.640812	0.481488	0.545136	0.530247	0.451371		39	0.493381	0.545773
40	0.489994	0.676408	0.502224	0.648431	0.515298	0.390475		40	0.502505	0.571771
41	0.56698	0.650476	0.559582	0.583151	0.503928	0.431301		41	0.543497	0.554976
42	0.671384	0.648714	0.507071	0.631769	0.735631	0.667034		42	0.638029	0.649172
43	0.629924	0.69045	0.44873	0.615197	0.526403	0.38171		43	0.535019	0.562452
44	0.537702	0.767104	0.504843	0.628795	0.646446	0.361863		44	0.562997	0.585921
45	0.567673	0.76489	0.573708	0.672067	0.427654	0.490558		45	0.523012	0.642505
46	0.527777	0.834155	0.547529	0.707513	0.367881	0.397581		46	0.481062	0.646416
47	0.776533	0.811716	0.524041	0.626812	0.308409	0.815194		47	0.536328	0.751241
48	0.734594	0.789363	0.543032	0.720586	0.516663	0.367567		48	0.598096	0.625839
49	0.591696	0.75866	0.585652	0.695445	0.459415	0.389163		49	0.545588	0.614423
50	0.62078	0.79671	0.631479	0.691515	0.699542	0.7318		50	0.6506	0.740008
51	0.638983	0.97276	0.639116	0.541708	0.603489	0.636087		51	0.627196	0.716852
52	0.63882	0.882451	0.68761	0.68343	0.550104	0.46677		52	0.625511	0.67755
53	0.819488	0.913183	0.693355	0.623716	0.644649	0.391399		53	0.719164	0.642766
54	0.680979	0.823194	0.712944	0.73403	0.607473	0.671809		54	0.667132	0.743011
55	0.617434	0.837624	0.662787	0.55004	0.572772	0.634723		55	0.617664	0.674129
56	0.612751	0.829785	0.658808	0.651415	0.649571	0.941834		56	0.640377	0.807678
57	0.63232	0.899091	0.68449	0.774646	0.611703	1		57	0.642838	0.891246
58	0.642276	0.889877	0.682149	0.747983	0.547906	0.529503		58	0.62411	0.722454
59	0.680567	0.835808	0.701784	0.637439	0.657709	0.979703		59	0.68002	0.81765
60	0.773356	0.673778	0.679764	0.554676	0.732252	0.462052		60	0.728457	0.563502
61	0.718445	0.759024	0.734243	0.686171	0.733601	0.33588		61	0.728763	0.593692
62	0.805462	0.838938	0.75264	0.815052	0.623171	0.503204		62	0.727091	0.719065
63	0.824716	0.828641	0.785617	0.636335	0.784987	0.644303		63	0.79844	0.703093
64	0.885784	0.744851	0.799476	0.614421	0.813881	0.522838		64	0.833047	0.62737
65	0.84702	0.761394	0.78178	0.770403	0.923296	0.227021		65	0.850699	0.586273
66	0.842727	0.764856	0.758836	0.674451	0.893021	0.299547		66	0.831528	0.579618
67	0.835005	0.787946	0.854378	0.767068	0.867606	0.434442		67	0.85233	0.663152
68	0.974626	0.689064	0.831601	0.789521	0.918721	0.282868		68	0.908316	0.587151
69	0.98617	0.807371	0.88487	0.805942	0.845387	0.457925		69	0.905476	0.690413
70	0.975282	0.767545	0.860076	0.828457	0.840885	0.437438		70	0.892081	0.677813
71	0.872914	0.76045	0.848206	0.869315	0.79297	0.566837		71	0.83803	0.732201
72	0.864961	0.822488	0.824945	0.937981	0.82057	0.45227		72	0.836825	0.73758
73	1	0.849425	0.853455	0.787327	0.698569	0.417871		73	0.850675	0.684874
74	0.785943	0.848891	0.839456	0.851911	0.868738	0.354397		74	0.831379	0.685066
75	0.913235	0.788628	0.803919	0.806517	0.841088	0.444481		75	0.852747	0.679875
76	0.971438	0.832828	0.82556	0.917245	0.924924	0.327046		76	0.907307	0.692373
77	0.973053	0.735057	0.839264	0.807063	0.852411	0.460534		77	0.888243	0.667551
78	0.897641	0.882887	0.845215	0.872321	0.916494	0.26549		78	0.88645	0.673566
79	0.722327	0.883959	0.880468	0.887007	0.873997	0.306693		79	0.825597	0.692553
80	0.702826	0.873829	0.875599	0.894558	0.779937	0.422657		80	0.786121	0.730348
81	0.704937	0.937206	0.874577	0.975278	0.830381	0.447459		81	0.803298	0.786648
82	0.664368	0.911931	0.861058	0.892335	0.77376	0.370527		82	0.766395	0.724931
83	0.622958	0.91236	0.885645	0.738952	0.925095	0.673673		83	0.811233	0.774995
84	0.721121	0.914504	0.828726	0.605128	0.839914	0.559622		84	0.796587	0.693085
85	0.695611	0.918286	0.834084	0.766377	0.801207	0.450709		85	0.776967	0.711791
86	0.515784	0.815862	0.776665	0.84265	0.910451	0.55607		86	0.7343	0.738194
87	0.681757	0.813925	0.822746	0.731434	0.950322	0.642554		87	0.818275	0.729304
88	0.662562	0.792922	0.815519	0.758211	1	0.614363		88	0.826027	0.721832
89	0.717073	0.829996	0.797407	0.785666	0.934133	0.441996		89	0.816204	0.685886
90	0.660106	0.827324	0.838786	0.756039	0.987345	0.275853		90	0.828746	0.619739
91	0.522458	0.768238	0.886963	0.747489	0.939957	0.384819		91	0.783126	0.633515
92	0.488222	0.801955	0.877688	0.729237	0.885311	0.329443		92	0.750407	0.620212
93	0.801609	0.933578	0.943356	0.727132	0.924049	0.275966		93	0.889671	0.645559
94	0.802018	0.899986	0.905187	0.671664	0.777292	0.239451		94	0.828166	0.6037
95	0.862877	0.827319	0.90477	0.649922	0.962493	0.346176		95	0.910047	0.607806
96	0.531477	0.824828	0.916974	0.612958	0.765839	0.282046		96	0.738097	0.573277
97	0.884319	0.901554	0.921526	0.6455	0.773377	0.162294		97	0.859741	0.569783
98	0.552802	0.855706	0.974966	0.746062	0.824637	0.200231		98	0.784135	0.600666
99	0.620697	0.92699	0.929138	0.850888	0.85203	0.178385		99	0.800622	0.652088
100	0.434575	0.790505	0.94285	0.843856				100	0.688712	0.817181

## Sheet: E
WT								∆L27-PATJ
DAY	n	Cell Boundary length	TJ Length	Cell Perimeter [%]	Ave	SD			DAY	n	Cell Boundary length	TJ Length	Cell Perimeter [%]	Ave	SD
1	1	28303	31005	109.547	105.705	6.46434			1	1	23729	3541	14.9227	17.6351	2.9393
1	2	29476	32225	109.326					1	2	37737	6500	17.2245
1	3	30936	30392	98.2415					1	3	40259	8357	20.7581
2	1	30190	34156	113.137	111.302	1.59259			2	1	42102	15448	36.6918	37.812	2.58771
2	2	31122	34322	110.282					2	2	41321	16847	40.771
2	3	28772	31789	110.486					2	3	41217	14827	35.973
3	1	40330	42547	105.497	105.106	1.08209			3	1	44225	19289	43.6156	44.8846	3.00353
3	2	42336	43980	103.883					3	2	43308	20924	48.3144
3	3	37886	40136	105.939					3	3	45148	19289	42.7239
4	1	46179	43299	93.7634	95.0225	1.27434			4	1	48589	13745	28.2883	29.6122	2.94232
4	2	48788	46345	94.9926					4	2	43371	11955	27.5645
4	3	46388	44677	96.3115					4	3	44840	14790	32.9839
5	1	45628	46833	102.641	102.846	1.32663			5	1	30340	7138	23.5267	20.4301	3.37606
5	2	44918	46833	104.263					5	2	31138	6518	20.9326
5	3	43514	44225	101.634					5	3	44139	7429	16.8309
6	1	43680	44285	101.385	102.071	1.18726			6	1	37655	4575	12.1498	8.19263	4.72623
6	2	44109	45627	103.441					6	2	38907	3684	9.46873
6	3	43680	44285	101.385					6	3	40076	1186	2.95938

## Sheet: F
BioRep	Time	MEM	WT	∆L27-PATJ	2KO ZO1/ZO2
n=1	1.5	130	170	163	132
n=2	1.5	124	168	153	150
n=3	1.5	140	174	163	132
n=1	2.5	124	160	152	146
n=2	2.5	130	170	154	152
n=3	2.5	127	180	155	140
n=1	3.5	120	180	160	144
n=2	3.5	135	183	158	155
n=3	3.5	135	180	156	139
n=1	4.5	123	177	164	140
n=2	4.5	128	192	151	145
n=3	4.5	137	190	161	126
n=1	6.5	123	205	162	130
n=2	6.5	132	210	161	160
n=3	6.5	144	200	157	133
n=1	8.5	123	194	147	136
n=2	8.5	130	240	140	161
n=3	8.5	141	220	155	135
n=1	24	123	428	166	130
n=2	24	140	371	180	160
n=3	24	143	400	166	130
n=1	26	131	432	186	123
n=2	26	129	400	198	141
n=3	26	138	420	200	138
n=1	30	120	380	176	125
n=2	30	122	330	204	154
n=3	30	130	345	197	141
n=1	34	120	400	187	147
n=2	34	130	350	190	162
n=3	34	135	357	185	150
n=1	48	108	270	200	150
n=2	48	134	321	191	170
n=3	48	138	300	190	150
n=1	60	134	302	210	137
n=2	60	133	333	192	159
n=3	60	149	303	196	154
n=1	78	120	240	205	140
n=2	78	130	280	180	134
n=3	78	144	260	185	140
n=1	102	115	230	170	134
n=2	102	130	260	164	136
n=3	102	121	250	170	142
n=1	108	110	230	174	120
n=2	108	130	270	143	133
n=3	108	135	250	141	124
n=1	132	100	197	150	125
n=2	132	110	220	140	130
n=3	132	120	210	150	120
