# Supplementary material for: Membrane prewetting by condensates promotes tight-junction belt formation
Source: Nature. 2024 Aug 7;632(8025):647–55. doi: 10.1038/s41586-024-07726-0 (PMC11324514; doi:10.1038/s41586-024-07726-0)
Supplement: Supplementary file 14 — Source Data Fig. 3 [file 41586_2024_7726_MOESM14_ESM.xlsx]

## Sheet: C
Sample #	Cluster #	Cluster Distance to Apical ZO1 Strand [nm]
1	1	222
1	2	249
1	3	297
1	4	-219
1	5	138
1	6	192
1	7	96
1	8	267
1	9	81
1	10	-225
1	11	306
1	12	1302
1	13	12
1	14	-75
1	15	3
1	16	123
1	17	45
1	18	147
1	19	18
1	20	-12
1	21	15
1	22	165
1	23	165
1	24	69
1	25	159
1	26	-753
1	27	402
1	28	93
1	29	-3
1	30	276
1	31	51
1	32	336
1	33	243
1	34	150
1	35	-81
1	36	51
1	37	1386
1	38	1698
1	39	-33
1	40	192
1	41	105
1	42	36
1	43	78
1	44	69
1	45	42
1	46	339
1	47	300
1	48	-78
1	49	21
1	50	87
1	51	9
1	52	-144
1	53	75
1	54	105
1	55	-57
1	56	60
1	57	-18
1	58	153
1	59	132
1	60	99
1	61	126
1	62	132
1	63	324
1	64	-99
1	65	-786
1	66	57
1	67	-66
1	68	-705
1	69	-15
1	70	216
1	71	39
1	72	126
1	73	123
1	74	12
1	75	2046
1	76	225
1	77	1518
1	78	138
1	79	-15
1	80	528
1	81	105
1	82	102
1	83	-234
1	84	108
1	85	-12
1	86	-36
1	87	-18
1	88	1404
1	89	93
1	90	258
1	91	72
1	92	135
1	93	390
1	94	15
1	95	1668
1	96	171
1	97	78
1	98	51
1	99	1518
1	100	339
1	101	372
1	102	1398
1	103	363
1	104	111
1	105	-9
1	106	-36
1	107	1359
1	108	126
1	109	-21
1	110	315
1	111	72
1	112	1806
1	113	117
1	114	381
1	115	333
1	116	81
1	117	369
1	118	-27
1	119	999
2	120	306
2	121	114
2	122	540
2	123	240
2	124	276
2	125	141
2	126	339
2	127	90
2	128	207
2	129	270
2	130	573
2	131	24
2	132	51
2	133	192
2	134	570
2	135	30
2	136	36
2	137	48
2	138	15
2	139	33
2	140	51
2	141	57
2	142	285
2	143	435
2	144	54
2	145	45
2	146	6
2	147	444
2	148	249
2	149	-48
2	150	84
2	151	1014
2	152	72
2	153	288
2	154	300
2	155	291
2	156	534
2	157	78
2	158	108
2	159	54
2	160	198
2	161	789
2	162	456
2	163	183
2	164	15
2	165	78
2	166	528
2	167	51
2	168	174
2	169	264
2	170	225
2	171	345
2	172	315
2	173	27
2	174	186
2	175	195
2	176	504
2	177	87
2	178	33
2	179	240
2	180	552
2	181	228
2	182	474
2	183	393
2	184	216
2	185	330
2	186	84
2	187	12
2	188	93
2	189	51
2	190	-21
2	191	138
2	192	453
2	193	555
2	194	564
2	195	51
2	196	513
2	197	87
2	198	51
2	199	186
2	200	135
2	201	261
2	202	78
3	203	-9
3	204	90
3	205	63
3	206	-42
3	207	-12
3	208	1029
3	209	-69
3	210	-30
3	211	-69
3	212	48
3	213	-33
3	214	-51
3	215	81
3	216	-234
3	217	-90
3	218	-72
3	219	-45
3	220	993
3	221	96
3	222	78
3	223	1026
3	224	1047
3	225	-33
3	226	-90
3	227	21
3	228	672
3	229	165
3	230	-51
3	231	75
3	232	126
3	233	-123
3	234	12
3	235	-210
3	236	33
3	237	-246
3	238	213
3	239	36
3	240	6
3	241	33
3	242	36
3	243	21
3	244	624
3	245	-102
3	246	51
3	247	-102
3	248	342
3	249	36
3	250	-105
3	251	87
3	252	357
3	253	-111
3	254	-117
3	255	354
3	256	345
3	257	-12
3	258	21
3	259	99
3	260	231
3	261	504
3	262	375
3	263	24
3	264	-126
3	265	30
3	266	360
3	267	183
3	268	45
3	269	6
4	270	789
4	271	864
4	272	798
4	273	0
4	274	0
4	275	15
4	276	-21
4	277	15
4	278	-45
4	279	-21
4	280	513
4	281	15
4	282	30
4	283	-78
4	284	-273
4	285	84
4	286	-45
4	287	204
4	288	1353
4	289	-12
4	290	-78
4	291	45
4	292	75
4	293	210
4	294	15
4	295	-84
4	296	-81
4	297	-66
4	298	0
4	299	78
4	300	-12
4	301	180
4	302	744
4	303	294
4	304	45
4	305	-75
4	306	-60
4	307	75
4	308	-21
4	309	-18
4	310	-30
4	311	-54
4	312	-261
4	313	-27
4	314	219
4	315	-114
4	316	-60
4	317	45
4	318	216
4	319	-99
4	320	24
4	321	-243
4	322	-15
4	323	-111
4	324	-81
4	325	1296
4	326	654
4	327	69
4	328	1371
4	329	321
4	330	1389
4	331	21
4	332	-45
4	333	1230
4	334	-24
4	335	-69
4	336	-87
4	337	69
4	338	429
4	339	-51
4	340	-462
4	341	-513
4	342	222
4	343	264
4	344	9
4	345	3
4	346	42
5	347	63
5	348	-27
5	349	-48
5	350	42
5	351	-18
5	352	210
5	353	-27
5	354	93
5	355	-69
5	356	-6
5	357	-33
5	358	57
5	359	12
5	360	135
5	361	-39
5	362	-24
5	363	105
5	364	75
5	365	-3
5	366	6
5	367	159
5	368	-21
5	369	231
5	370	192
5	371	1467
5	372	12
5	373	81
5	374	-21
5	375	12
5	376	6
5	377	-12
5	378	-6
5	379	27
5	380	27
5	381	183
5	382	51
5	383	-24
5	384	60
5	385	48
5	386	150
5	387	18
5	388	1494
5	389	27
5	390	306
5	391	60
5	392	228
5	393	96
5	394	198
5	395	-18
5	396	-60
5	397	123
5	398	1029
5	399	192
5	400	180
5	401	18
5	402	54
5	403	27
5	404	-99
5	405	-12
5	406	57
6	407	1224
6	408	1173
6	409	327
6	410	-75
6	411	-27
6	412	1152
6	413	-6
6	414	321
6	415	-156
6	416	-51
6	417	189
6	418	-48
6	419	-9
6	420	-21
6	421	204
6	422	-69
6	423	-123
6	424	687
6	425	-33
6	426	9
6	427	-66
6	428	291
6	429	-57
6	430	-36
6	431	-54
6	432	159
6	433	-75
6	434	225
6	435	-36
6	436	-45
6	437	12
6	438	-105
6	439	348
6	440	69
6	441	21
6	442	630
6	443	-18
6	444	-93
6	445	1065
6	446	-18
6	447	78
6	448	120
6	449	426
6	450	339
6	451	357
6	452	246
6	453	261
6	454	-81
6	455	465
6	456	-33
6	457	447
6	458	-39
6	459	81
6	460	75
6	461	-6
6	462	-84
6	463	-15
6	464	342
6	465	42
6	466	84
6	467	258
6	468	393
6	469	15
6	470	-117
6	471	444
6	472	372
6	473	-60
6	474	234
6	475	-30
6	476	273
6	477	105
6	478	234
6	479	-39
6	480	72
6	481	0
6	482	-102
6	483	-87
6	484	315
6	485	411
6	486	15
6	487	-33
6	488	-177
6	489	255
6	490	417
7	491	-24
7	492	-72
7	493	-54
7	494	-93
7	495	-24
7	496	6
7	497	-21
7	498	-3
7	499	-48
7	500	-36
7	501	-15
7	502	-21
7	503	30
7	504	9
7	505	-48
7	506	27
7	507	-33
7	508	-75
7	509	-66
7	510	-84
7	511	-36
7	512	39
7	513	405
7	514	36
7	515	0
7	516	12
7	517	-27
7	518	45
7	519	-15
7	520	168
7	521	6
7	522	-45
7	523	45
7	524	-75
7	525	57
7	526	150
7	527	96
7	528	-96
7	529	375
7	530	168
7	531	30
7	532	-51
7	533	54
7	534	93
8	535	-48
8	536	-30
8	537	-45
8	538	-45
8	539	132
8	540	-72
8	541	-57
8	542	-39
8	543	-42
8	544	39
8	545	-30
8	546	-63
8	547	144
8	548	0
8	549	45
8	550	105
8	551	-6
8	552	-69
8	553	3
8	554	-63
8	555	-12
8	556	9
8	557	111
8	558	-27
8	559	-3
8	560	-48
8	561	9
8	562	-36
8	563	-3
8	564	48
8	565	-15
8	566	123
8	567	-9
8	568	3
8	569	-12
8	570	-3
8	571	-60
8	572	51
8	573	-30
8	574	6
8	575	-93
8	576	-15
8	577	-18
8	578	51
8	579	-42
8	580	-45
8	581	24
8	582	-33
8	583	12
8	584	-6
8	585	-60
8	586	15
8	587	-30
8	588	6
8	589	-33
8	590	-21
8	591	48
8	592	-72
8	593	6
8	594	18
8	595	-39
8	596	6
8	597	36
8	598	600
8	599	-15
8	600	-48
8	601	699
8	602	18
8	603	27
8	604	426
8	605	576
8	606	795
8	607	-63
8	608	3
8	609	72
8	610	630
8	611	-24
8	612	12
8	613	-42
8	614	-18
8	615	1083
8	616	-15
8	617	-9
8	618	3
8	619	-81
8	620	669
8	621	48
8	622	-15
8	623	612
8	624	312
9	625	-42
9	626	-84
9	627	-42
9	628	-336
9	629	267
9	630	-57
9	631	-6
9	632	285
9	633	-81
9	634	-27
9	635	213
9	636	-90
9	637	339
9	638	-24
9	639	474
9	640	-408
9	641	-33
9	642	-36
9	643	816
9	644	1734
9	645	-342
9	646	303
9	647	-255
9	648	-30
9	649	549
9	650	483
9	651	-48
9	652	222
9	653	-6
9	654	111
9	655	69
9	656	207
9	657	492
9	658	-15
9	659	276
9	660	30
9	661	-66
9	662	-51
9	663	-9
9	664	-15
9	665	231
9	666	-45
9	667	-3
9	668	-144
9	669	6
9	670	-39
9	671	825
9	672	-63
9	673	129
9	674	-45
9	675	1737
9	676	249
9	677	51
9	678	243
9	679	-195
9	680	273
9	681	519
9	682	-105
9	683	564
9	684	-327
9	685	-27
9	686	138
9	687	60
10	688	66
10	689	-36
10	690	297
10	691	462
10	692	-12
10	693	456
10	694	483
10	695	66
10	696	414
10	697	-75
10	698	285
10	699	6
10	700	-51
10	701	-24
10	702	15
10	703	90
10	704	-42
10	705	12
10	706	471
10	707	-39
10	708	48
10	709	-105
10	710	54
10	711	426
10	712	3
10	713	-51
10	714	30
10	715	393
10	716	246
10	717	261
10	718	-30
10	719	426
10	720	-48
10	721	483
10	722	138
10	723	69
10	724	-75
10	725	-36
10	726	3
10	727	-24
10	728	-15
10	729	-138
10	730	210
10	731	-3
10	732	51
10	733	6
10	734	453
10	735	108
10	736	30
10	737	-99
10	738	198
10	739	-120
10	740	132
10	741	-9
10	742	219
10	743	-84
10	744	-63
10	745	258
11	746	210
11	747	-45
11	748	144
11	749	-105
11	750	231
11	751	285
11	752	-48
11	753	-75
11	754	63
11	755	9
11	756	1425
11	757	1200
11	758	-57
11	759	132
11	760	-81
11	761	-9
11	762	-45
11	763	-36
11	764	-33
11	765	-42
11	766	-42
11	767	159
11	768	-87
11	769	-6
11	770	3
11	771	60
11	772	-54
11	773	315
11	774	-63
11	775	-90
11	776	-45
11	777	9
11	778	-3
11	779	-30
11	780	-33
11	781	-39
11	782	66
11	783	-6
11	784	-72
11	785	348
11	786	-63
11	787	-36
11	788	51
11	789	-15
11	790	-9
11	791	1185
11	792	1116
11	793	1227
11	794	-78
11	795	-42
11	796	-72
11	797	0
11	798	24
11	799	-93
11	800	1227
11	801	-96
11	802	774
11	803	-15
11	804	-81
11	805	1620
11	806	213
11	807	-90
11	808	141
11	809	-45
11	810	321
11	811	-72
11	812	1245
11	813	105
11	814	366
11	815	-12
11	816	-105
11	817	-246
11	818	-39
11	819	339
11	820	21
11	821	111
11	822	60
11	823	1629
11	824	243
11	825	87
11	826	1707
11	827	-114
11	828	183
11	829	12
11	830	738
11	831	90
11	832	63
11	833	1674
11	834	1083
11	835	1668
11	836	-45
11	837	555
11	838	-99
11	839	111
11	840	36
11	841	-69
11	842	-72
11	843	486
12	844	-48
12	845	-33
12	846	1776
12	847	834
12	848	264
12	849	-57
12	850	1764
12	851	525
12	852	273
12	853	438
12	854	540
12	855	33
12	856	204
12	857	-15
12	858	-27
12	859	162
12	860	1755
12	861	177
12	862	-105
12	863	432
12	864	105
12	865	180
12	866	33
12	867	219
12	868	129
12	869	795
12	870	450
12	871	69
12	872	-33
12	873	204
12	874	573
12	875	204
12	876	513
12	877	345
12	878	18
12	879	81
12	880	180
12	881	9
12	882	0
12	883	36
12	884	81
12	885	414
12	886	123
12	887	-129
12	888	69
12	889	-6
12	890	6
12	891	420
12	892	414
12	893	-42
12	894	171
12	895	444
12	896	126
12	897	24
12	898	174
12	899	159
12	900	30
12	901	1761
12	902	210
12	903	180
12	904	27
12	905	1218
12	906	375
12	907	15
12	908	384
12	909	474
12	910	1128
12	911	-42
12	912	-156
12	913	-690
12	914	144
12	915	234
12	916	-21
12	917	339
12	918	195
12	919	300
12	920	105
12	921	-108
12	922	-9
12	923	153
12	924	336
12	925	-45
12	926	90
12	927	-240
12	928	450
12	929	210
12	930	-174
12	931	231
12	932	474
12	933	390
12	934	306
12	935	18
12	936	-729
12	937	204
12	938	369
12	939	495
12	940	513
12	941	-21
12	942	978
12	943	162
12	944	168
12	945	135
12	946	-45
12	947	84
12	948	498
12	949	174
12	950	-156
12	951	210
12	952	546
12	953	363
12	954	195
12	955	-18
12	956	813
12	957	240
12	958	1731
12	959	-30
12	960	222
12	961	123
12	962	537
12	963	-36
12	964	1905
12	965	618
12	966	48
12	967	63
12	968	114
12	969	-126
12	970	189
12	971	870
12	972	126
12	973	375
12	974	180
12	975	75
12	976	-6
12	977	-18
12	978	228
12	979	2316
