# Supplementary material for: Membrane prewetting by condensates promotes tight-junction belt formation
Source: Nature. 2024 Aug 7;632(8025):647–55. doi: 10.1038/s41586-024-07726-0 (PMC11324514; doi:10.1038/s41586-024-07726-0)
Supplement: Supplementary file 15 — Source Data Fig. 4 [file 41586_2024_7726_MOESM15_ESM.xlsx]

## Sheet: B
Cell Type	WT	WT	WT	WT	WT	WT	WT	WT	WT	WT	WT	WT	WT	WT	WT	WT	WT	WT	WT	WT	WT	WT	WT	WT	WT	WT	WT	WT	WT	WT	WT	WT			Cell Type	delta_PATJ	delta_PATJ	delta_PATJ	delta_PATJ	delta_PATJ	delta_PATJ	delta_PATJ	delta_PATJ	delta_PATJ	delta_PATJ	delta_PATJ	delta_PATJ	delta_PATJ	delta_PATJ
Sample #	1	1	1	1	2	2	2	2	2	2	2	2	2	2	2	2	3	3	3	3	3	3	3	4	4	4	4	4	4	4	4	4			Samlpe #	1	1	1	1	1	1	1	2	2	2	2	2	2	3
Condensate #	1	2	3	4	5	6	7	8	9	10	11	12	13	14	15	16	17	18	19	20	21	22	23	24	25	26	27	28	29	30	31	32			Condensate #	1	2	3	4	5	6	7	8	9	10	11	12	13	14
Time [min]	Extension [um]	Extension [um]	Extension [um]	Extension [um]	Extension [um]	Extension [um]	Extension [um]	Extension [um]	Extension [um]	Extension [um]	Extension [um]	Extension [um]	Extension [um]	Extension [um]	Extension [um]	Extension [um]	Extension [um]	Extension [um]	Extension [um]	Extension [um]	Extension [um]	Extension [um]	Extension [um]	Extension [um]	Extension [um]	Extension [um]	Extension [um]	Extension [um]	Extension [um]	Extension [um]	Extension [um]	Extension [um]			Time [min]	Extension [um]	Extension [um]	Extension [um]	Extension [um]	Extension [um]	Extension [um]	Extension [um]	Extension [um]	Extension [um]	Extension [um]	Extension [um]	Extension [um]	Extension [um]	Extension [um]
0	0	0	0	0	0	0	0	0	0	0	0	0	0	0	0	0	0	0	0	0	0	0	0	0	0	0	0	0	0	0	0	0			0	0	0	0	0	0	0	0	0	0	0	0	0	0	0
1.35	0.684	0.456	1.482	1.482	-0.228	0.912	-0.114	0.342		0.798	0.798	-0.114	0.684	0.912	0.57	0.228	1.368	0.456	0.684	0.684	1.14	0.114	1.254	0.342	0.456	0.342	0.228	-0.456	0.57	0.57	0.684				1.35	0.228	0.342	-0.342	0.228	0.342	0.57	0.684		-0.456		-0.228	-0.114	0.798	0.228
2.7	1.482	1.824	2.394	3.078	0.228	1.254	-0.342	1.026	0.228	1.596	3.534	-0.228	1.368	1.596	1.368	0.456	1.026	1.938	0.456	1.824	2.166	0.114	0.57	0.912	1.596	1.026	0.798	-0.57	1.368	1.368	0.684	0.114			2.7	0.114	1.026	-0.456	1.026	-0.114	0.57	0.912	-0.114	-0.57	-0.114	0.228	-0.114	0.912	-0.114
4.05	3.078	3.078	3.648	4.218	0.798	2.166	-0.228	1.596	0.228	2.394	5.358		1.938	1.824	3.078	0.912	1.482	2.508	1.368	2.394	3.534		0.342	1.824	1.938	1.824	1.482	-0.114	1.71	2.166	1.368	0.456			4.05	1.026	2.052	-0.456	1.254	-0.114	0.798	1.482	-0.114	-0.684		0.228	-0.57	0.798	0.342
5.4	4.332	3.42	2.85	4.902	0.798	2.622	-0.228	2.28	-0.114	2.964	6.84	0.228	2.508	1.824	4.674	1.71	2.622	3.876	1.71	2.394	5.13	-0.456	1.482	3.078	2.508	2.052	1.596	1.254	1.824	3.078	2.394	0.57			5.4	0.912	2.052	0.228	1.14	0.456	1.14	1.254	0.114	-1.026	-0.342	0.456	-0.342	1.026	0.342
6.75	4.56	3.99	5.244	5.7	1.026	2.736	-0.228	3.078	-0.456	2.964	8.778	1.026	3.534	2.052	6.498	2.394	3.648	4.446	1.71	2.964	4.788	-0.456	2.736	4.332	4.332	2.964	2.052	3.306	1.938	4.332	3.762	0.912			6.75	1.824	1.824	1.368	1.254	1.596	0.456	1.254		-0.798	-0.228	0.456	0.342	0.798	0.228
8.1	5.586	5.244	6.612	7.182	1.938	2.736	0.342	3.762	0.228	3.192	9.12	1.824	3.99	2.394	7.296	2.622	4.218	4.56	3.42	3.762	4.674	-0.342	3.42	5.244	4.788	3.306	4.56	5.928	2.166	6.384	4.56	1.14			8.1	3.078	1.938	1.824		2.28	0.57	0.456	0.114	-0.114	-0.342	-0.342	0.228	1.026	0.912
9.45	7.296	6.156	7.182	8.322	1.71	3.078	0.798	4.56	0.342	4.332	9.918	2.964	4.218	2.052	9.006	3.534	5.13	7.524	4.218	3.99	5.13		3.762	6.27	5.586	3.42	7.182	8.208	3.078	8.094	5.586	2.052			9.45	3.876	2.622	1.71	0.798	2.622	0.57	1.254	-0.342	-0.114	0.114	0.228	0.114	1.254	0.798
10.8	7.98	7.41	8.208	8.094	1.254	3.192	1.254	5.586	1.14		10.146	3.876	4.674	1.71	10.146	3.99	5.472	8.664	4.788	4.674	5.016	0.684	4.446	7.41	6.498	3.762	8.094	10.146	3.306	9.348	8.208	3.078			10.8	3.762	2.508	1.596	1.368	2.85	0.798	1.938	0.114	0.342		0.228	0.114	1.026	0.912
12.15	8.208	7.98	8.322	8.664	1.71	3.078	1.596	6.612	1.824		11.058	4.788	5.13	1.824	10.83	5.016	7.866	10.26	5.928	5.244	5.928	0.912	5.13	8.208	7.296	4.446	10.146	11.742	4.446	10.146	9.462	3.99			12.15	3.876	2.394	1.938	1.482	2.736	1.254	2.964	-0.456		0.342	0.798		1.14	0.456
13.5	8.892	8.778	8.664	8.892	1.824	3.192	1.938	7.068	2.28		12.426	6.726	5.586	2.394	12.198	6.156	8.322	11.4	6.954	5.928	6.156	1.14	5.472	9.462	6.954	4.788	11.172	13.11	5.7	11.856	11.742	4.56			13.5	3.534	2.394	2.622	1.596	2.85	1.71	4.104	-0.342	0.798	0.684	-0.114	-0.114	1.596	0.342
14.85	8.892	10.032	9.12	9.69	2.508	3.648	2.28	7.98	2.622		13.338	8.322	5.586	3.648	12.882	7.296	8.778	12.654	7.98	6.84	6.612	1.824	5.586	10.944	8.208	5.472	12.54	14.592	7.182	12.882	13.224	5.016			14.85	4.104	2.508	2.622	2.166	2.736	1.938	4.56	-0.114	0.798	0.684	0.114	-0.114	1.482	0.456
16.2	9.12	11.058	11.172	9.804	2.736	4.104	2.736	9.12	3.534		14.022	10.032	5.7	5.358	12.882	8.436	10.146	13.566	8.436	7.98	7.41	2.622	5.928	12.084	9.918	5.928	13.794	15.504	7.524	15.846	13.566	6.27			16.2	3.42	2.622	2.394	2.964	3.078	2.052	5.358	0.114	0.798	0.228	0.57		0.912	0.912
17.55	9.576	11.97	12.312	10.146	2.85	4.446	3.42	10.26			14.136	11.628	6.156	7.068	13.452	9.348	10.944	15.276	9.462	9.234	8.55	2.85	5.928	13.11	10.83	6.612	14.022	16.074	8.664	17.556	14.478	6.498			17.55	3.534	2.85	2.166	3.762	2.964	2.166	5.814	-0.228	0.798	0.228	1.14	0.114	1.14	0.456
18.9	9.348	13.11	12.426	10.602	3.306	4.674	3.99	11.286			14.934	13.338	6.498	8.778		9.69	13.224		10.602	10.032	10.488	4.902	7.068	13.908	11.058	7.41	14.706	16.644	9.918	18.468	14.934	6.954			18.9	3.762	3.762	2.394	3.648	3.648	2.394	4.902	-0.228	1.71	0.228	1.254	0.342	1.026	0.456
20.25	9.576	14.364	13.794	10.602	3.762	5.244	4.218	11.97			14.934	14.706	6.84	10.26		10.26	14.136		12.198	11.172	11.628	6.27	7.866		11.4	8.094	15.048	17.214	10.83	19.494	14.82	7.866			20.25	3.876	4.104	2.964	3.876	3.876	2.394	3.078	-0.228	1.254	0.342	1.482	0.342	1.368	0.57
21.6		15.048	14.706	11.172	4.104	5.7	4.56	12.768			15.846	16.188		11.4		10.944	13.908		13.566	11.286	12.312	6.042	7.296		12.084	9.234	15.504	17.556	11.628		14.934	9.348			21.6	3.876	4.56	3.42	4.218	3.876	2.736	3.534	-0.342	1.938	0.684	1.71	0.456	1.482	0.798
22.95		15.618	15.39	11.172	4.56	6.042		13.338			16.644	17.442		12.198		11.742	13.224		15.504	11.058	13.11	6.042			13.452	9.918	16.53	18.126	12.426		15.618	12.198			22.95	3.99	4.674	4.446	4.332	4.218	3.192	2.964	-0.228	1.938	0.912	1.71	0.228	1.482	1.026
24.3		15.846	15.96	11.628	5.244	6.384		13.908			16.986	18.354		13.224		12.654	14.136		16.758		13.908	5.928			13.794	10.374	17.1	18.468	13.224		17.214	13.908			24.3	3.99	5.016	5.016	4.788	4.332	3.306	3.306	0.228	1.71	0.912	1.824	0.57	1.824	1.14
25.65		16.986	16.074	12.084	6.156	6.726		14.364			17.556	19.38		13.908		14.364	15.162		17.328		14.592	5.7			14.25	11.172	17.67	19.152	13.794		17.898	13.566			25.65	4.104	4.674	5.13	5.016	4.446	3.192	3.648		2.394	1.254	1.824	0.684	1.824	1.254
27		17.442	16.416	12.198	7.068	7.638					17.898	20.52		14.478			15.846				14.934	5.358			14.934	11.856	18.582	19.266			18.012	12.996			27	4.104	4.332	5.13	4.902	5.358	3.078	3.99		2.736	1.14	1.824	0.798	1.482	1.596
28.35		17.898	18.012	12.54	7.98	8.664					18.24	21.546		14.706							15.162	5.472			15.276	12.54	19.38	19.722				13.68			28.35	4.788	4.446	5.358	4.674	6.612	2.85	3.306		3.078	1.824	1.71	1.71	1.824	1.254
29.7		18.012	18.81	13.338	8.664	9.576					18.468	23.256		15.39							15.39	6.156			15.96	13.338	19.494	20.292				14.022			29.7	5.244	4.332	5.586	4.902	6.612	2.964	2.622	0.684	3.306	1.824	1.824	2.622	2.28	0.912
31.05		18.354	19.266	13.566	9.462	10.602					18.696	24.624		15.048							15.846	6.726			16.872	14.25	19.494	20.406				14.592			31.05	5.472	4.446	5.358	5.13	4.104	3.42	3.648	0.57	4.446	1.938	1.824	2.508	1.938	0.912
32.4		18.81	20.064	14.25	10.26	11.4					18.924			11.856							15.732	6.612			17.556	14.478	19.722					14.934			32.4	4.788	4.332	6.042	4.674	4.332	4.104	3.876	0.342	5.13	1.824	2.052	2.622	1.71	1.026
33.75		18.81	21.432	14.934							19.722										16.074	6.384			18.012	14.934	20.064					15.96			33.75	5.358	4.332	5.7	4.104	4.218	4.674	5.13	0.684	5.472	1.482	2.052	2.736	1.482	1.026
35.1		19.608	22.914	15.618							19.95										16.302	7.068			18.696	14.934	20.634					16.758			35.1	6.384	4.218	5.586	4.56	4.218	5.13	4.788	0.798	4.902	1.71	2.166	3.192	1.026	1.14
36.45		19.722	24.054	16.188							20.406										16.53	7.98			19.152	15.048	20.862					17.784			36.45	6.954	4.332	5.358	4.218	4.332	5.472	5.244	1.14	4.788	2.166	2.394	3.42	0.57	1.71
37.8		19.608	25.194	16.644							20.976										16.416	8.322			18.81		21.09					18.468			37.8	7.182	4.56	5.358	3.762	4.674	5.814	5.244	1.026	5.016	2.166	2.508	3.762	0.114	1.71
39.15		19.722	27.018	16.416							21.66											8.55			19.722		21.09					19.38			39.15	8.208	4.674	4.56	3.99	4.446	6.156	5.7	1.368	3.99	2.28	2.052	3.762	0.228	2.508
40.5		20.178	28.044	16.53							22.344											9.69			20.634		21.204					20.634			40.5	8.892	4.902	4.218	4.56	4.56	6.384	6.156	1.71	4.218	2.394	1.938	3.876	0.456	2.394
[truncated: 10 more columns]

## Sheet: C
Cell Type	WT	WT	WT	WT	WT	WT	WT	WT	WT	WT	WT	WT	WT	WT	WT	WT	WT	WT	WT	WT	WT	WT	WT	WT	WT	WT	WT	WT	WT	WT	WT	WT		Cell Type	∆L27-PATJ	∆L27-PATJ	∆L27-PATJ	∆L27-PATJ	∆L27-PATJ	∆L27-PATJ	∆L27-PATJ	∆L27-PATJ	∆L27-PATJ	∆L27-PATJ	∆L27-PATJ	∆L27-PATJ	∆L27-PATJ	∆L27-PATJ	∆L27-PATJ
Sample #		1	1	1	1	2	2	2	2	2	2	2	2	2	2	2	2	3	3	3	3	3	3	3	4	4	4	4	4	4	4	4		Sample #	1	1	1	2	2	2	2	2	3	3	3	3	3	3	3
Condensate #		1	2	3	4	5	6	7	8	9	10	11	12	13	14	15	16	17	18	19	20	21	22	23	24	25	26	27	28	29	30	31		Condensate #	1	2	3	4	5	6	7	8	9	10	11	12	13	14	15
	Time [min]	Norm Intensity	Norm Intensity	Norm Intensity	Norm Intensity	Norm Intensity	Norm Intensity	Norm Intensity	Norm Intensity	Norm Intensity	Norm Intensity	Norm Intensity	Norm Intensity	Norm Intensity	Norm Intensity	Norm Intensity	Norm Intensity	Norm Intensity	Norm Intensity	Norm Intensity	Norm Intensity	Norm Intensity	Norm Intensity	Norm Intensity	Norm Intensity	Norm Intensity	Norm Intensity	Norm Intensity	Norm Intensity	Norm Intensity	Norm Intensity	Norm Intensity		Time [min]	Norm Intensity	Norm Intensity	Norm Intensity	Norm Intensity	Norm Intensity	Norm Intensity	Norm Intensity	Norm Intensity	Norm Intensity	Norm Intensity	Norm Intensity	Norm Intensity	Norm Intensity	Norm Intensity	Norm Intensity
	0	1	1	1	1	1	1	1	1	1	1	1	1	1	1	1	1	1	1	1	1	1	1	1	1	1	1	1	1	1	1	1		0	1	1	1	1	1	1	1	1	1	1	1	1	1	1	1
	1.35	1.02182	1.15221	1.10441	1.10281	1.105	1.31818	1.12279	1.073	1.01899	0.993035	0.702518	1.09875	1.08482	0.954982	1.06437	1.73415	1.04048	1.1362	1.03044	1.02424	1.18555	0.985179	0.922052	0.763714	1.01497	0.483852	0.984679	1.04214	0.986242	0.745443	0.679306		1.35	0.672501	1.24048	1.21708	1.01969	1.00215	1.06488	1.03089	0.852412	1.24446	1.1804	0.830441	1.04606	0.964327	0.950706	1.04293
	2.7	1.04201	1.06352	1.14966	1.32756	1.20416	1.3648	1.29939	1.09146	1.17715	1.09591	0.683509	0.982682	1.1853	0.876349	1.00805	1.60711	0.955908	1.17726	1.04263	1.17023	1.20578	0.958019	0.844067	1.01636	0.967599	0.850134	1.2603	0.752675	0.441963	0.600109	0.900747		2.7	0.4818	1.48088	1.36152	0.849021	0.947964	1.15414	1.1402	0.738783	1.29674	0.606611	1.03522	1.06555	1.01542	1.00342	1.05277
	4.05	1.13311	1.20865	1.2361	1.34393	1.17252	1.64618	1.58917	1.09266	1.23357	0.962372	0.954517	1.15205	1.1568	0.953718	1.09689	1.15331	1.01395	1.37019	1.10008	1.14923	1.30254	1.24461	0.86681	1.18296	1.00413	1.12212	1.63874	0.624774	0.849545	0.415973	1.15517		4.05	0.698905	1.93359	1.3171	0.866056	0.839374	1.16646	0.457052	0.478781	1.14658	1.02459	0.841955	1.07084	1.03464	0.943788	1.06453
	5.4	1.191	1.25244	1.27128	1.47097	1.34902	1.78877	1.62996	1.08523	1.06737	1.17983	0.80249	1.13704	1.21655	0.900701	1.00316	1.81576	1.06498	1.22917	1.13625	1.16417	1.39052	1.43054	0.91296	1.20721	0.995376	1.75095	1.68306	0.563831	0.745966	0.28703	1.19746		5.4	0.649632	1.95271	1.14741	1.12227	0.874317	1.08901	0.52339	0.898571	1.3767	1.58069	0.980912	1.07803	1.12255	1.10819	1.06516
	6.75	1.20104	1.49269	1.30212	1.61632	1.39271	2.02435	1.48632	1.04077	1.31331	1.23735	0.650493	1.13132	1.15544	1.10679	1.15796	1.26568	1.06494	1.49107	1.20026	1.14992	1.4394	1.79342	0.856989	0.822073	0.947683	1.80821	1.19438	0.372015	1.16973	0.245586	1.10198		6.75	1.09954	2.29602	1.10386	1.13854	0.759364	0.904132	0.528595	1.06081	1.34962	1.02401	0.900523	1.0279	0.854895	1.23148	1.11966
	8.1	1.24911	1.26423	1.36572	1.48306	1.40309	1.98269	2.16073	1.14078	1.23614	1.18139	0.639905	1.14644	1.37861	1.1018	1.19729	1.13875	0.998707	1.65554	1.1505	1.07109	1.34755	1.64741	0.849438	0.964067	0.855412	2.00504	1.53018	0.806423	1.1199	0.450207	1.2012		8.1	1.63669	1.94187	0.871193	1.32878	0.723446	0.88767	0.396509	0.845854	1.42995	2.17214	0.965324	1.03684	0.863692	1.23898	1.11264
	9.45	1.34109	1.51571	1.40847	1.6086	1.75345	2.04265	2.9113	1.15934	1.36626	1.12689	0.612216	1.03898	1.19931	0.987829	1.32835	1.18949	1.03143	1.61114	1.21426	1.06971	1.49623	1.86128	1.06355	0.943837	0.957488	1.98257	1.27747	1.42657	1.22664	0.605696	1.21603		9.45	2.21794	2.12619	1.11158	1.16295	0.944351	0.888922	0.568028	1.2969	1.7773	1.98452	1.02199	0.958902	0.964082	1.20375	1.01503
	10.8	1.4403	1.40961	1.522	1.56669	1.84105	2.38801	3.14794	1.21398	1.22897	1.14057	0.701701	1.2498	1.21622	1.18397	1.39495	1.48926	1.08134	1.46559	1.22036	1.1209	1.51051	1.89363		1.04419	1.0212	2.27308	1.33131	1.73104	1.12203	0.990256	1.26843		10.8	1.91244	2.16256	1.12598	1.52101	0.883693	0.711168	0.53897	1.37114	1.52401	2.42434	1.0137	0.890604	1.06783	1.12179	1.11413
	12.15	1.51494	1.939	1.4256	1.64413	1.90717	2.53064	2.84341	1.22479	1.53003	1.24739	0.763226	1.22597	1.17462	1.16607	1.35445	1.74523	1.12251	1.65211	1.19436	1.11794	1.71368	2.004		1.13886	1.08365	2.34964	0.927325	2.1351	1.07322	1.51427	1.18502		12.15	1.34425	2.29341	1.29914	1.4407	0.797386	0.714067	0.868241	1.40072	1.55322	1.72594	1.18063	0.822977	0.862501	1.15729	1.11444
	13.5	1.69629	2.44819	1.665	1.73534	2.05301	2.50563	3.34843	1.28017	1.55169	1.37262	0.820419	1.41975	1.3363	1.20431	1.4423	2.20994	1.25118	1.92151	1.21014	1.11421	2.01496	1.95845		1.56135	0.966115	2.45319	1.50521	2.63795	1.02332	1.99164	1.19025		13.5	1.32571	2.18962	1.49022	1.19644	1.11911	0.777501	0.497507	1.41981	1.47886	1.77555	1.13092	0.791951	0.861974	1.13843	1.14914
	14.85	1.78127	2.52613	1.67359	1.57802	2.18759	2.37689	3.16837	1.46977	1.44326	1.41713	0.7653	1.2079	1.29612	1.38661	1.50187	3.06929	1.31752	2.05056	1.16782	1.03475	2.32062	2.02224		1.19422	1.02808	2.68322	2.23219	2.92746	0.887574	2.48412	1.23871		14.85	1.67269	2.12671	1.67085	1.3861	1.35066	0.897879	0.638699	1.81698	1.66115	2.12613	0.834102	0.820266	0.799482	1.12669	1.14647
	16.2	1.84052	2.64942	1.61098	1.88567	1.95874	2.43108	3.30855	1.51579	1.46953	1.36338	0.815378	1.21389	1.39855	1.31971	1.41688	3.44595	1.24421	2.09374	1.11274	1.04482	2.73132	2.20613		1.77308	1.00681	2.69874	1.53818	3.19118	0.796263	2.69734	1.43696		16.2	1.69842	2.7106	1.85678	1.48939	1.32023	0.797435	0.729805	1.76848	1.81148	2.34747	0.805831	0.86178	0.95748	1.11522	1.16976
	17.55	1.92256	2.65546	1.52661	2.02981	1.76924	2.62589	3.4312	1.4214	1.27651	1.30389	0.918558	1.32644	1.40256	1.36396	1.39698	3.49535	1.18275	2.23272	1.07575	1.0627	3.0679	2.54334			1.13371	2.76163	2.31581	3.54683	0.648836	2.88613	1.42977		17.55	1.54262	3.81921	1.54771	1.32645	1.22985	0.70782	0.757989	1.49125	1.8648	2.352	0.652211	0.777919	1.06518	0.992433	1.09791
	18.9	1.93534	2.72815	1.67176	2.10075	2.27554	2.80609	3.62344	1.56691	1.37872	1.37388	1.09951	1.29014	1.32956	1.30266		3.57092	1.18689		1.10413	1.02469	3.39249	2.32186			1.16001	2.66323	1.08228	3.36848	0.358213	3.02327	1.51534		18.9	2.3041	3.7507	1.93479	1.20027	1.26387	0.761234	1.04066	1.16606	1.70076	2.56511	1.44826	0.716419	0.995781	0.819003	1.06012
	20.25	1.99514	2.69887	1.62406	2.04068	2.37089	2.52707	3.64062	1.62915	1.39726		1.24219	1.60122	1.46011	1.33906		3.79431	1.11432		1.08862	1.02196	3.1052	1.9571			1.24599	2.93205	1.48856	3.41604	0.350356	3.2308	1.56191		20.25	2.22298	2.78963	2.03927	1.26624	1.16236	0.781988	0.993375	1.17212	1.71297	2.72273	1.25669	0.723558	1.11029	0.828449	1.10055
	21.6	2.18752	3.16825	1.98119		2.24686	2.53418	4.09656	1.77765	1.38248		1.34263	1.62034	1.40732	1.36165		3.72285	1.09331		1.11474		3.44579	2.35883			1.15204	2.97168	1.91639	3.72441	0.280927	3.42541			21.6	2.16705	3.3803	2.19357	1.17747	1.39053	0.805873	1.2761	1.73827	1.79179	2.68329	1.55184	0.737962	0.733868	0.815466	1.04387
	22.95	2.26728	3.32127	1.32925		2.4466	2.23112	4.21146	1.80728	1.45008			1.56885	1.43233	1.37238		3.62989	1.26678		1.03426		3.66518	2.56493			1.2332		2.90038	4.13579	0.344358	3.4002			22.95	2.51349	2.69059	1.95293	1.30413	1.42924	0.956418	1.03028	1.93853	1.81616	2.68777	1.45789	0.694113	0.860938	0.764208	1.0782
	24.3	2.36832	3.4197	2.14172		2.39888	2.24929	4.09567	1.79064	1.34761			1.46688		1.41365		4.1205	1.39532		0.99353		3.70155	2.03954			1.01128		2.97134	4.35691	0.623859	3.46019			24.3	2.5444	3.01041	1.41788	1.25473	1.6811	0.916615	0.775115	2.06667	1.65021	3.42874	1.25254	0.643971	1.04252	0.862704	1.00862
	25.65	2.43906	3.78525	2.26902		2.29839	2.33221	3.69848	1.75294	1.25417			1.57345		1.3158		4.05663	1.53262		1.03465		3.52819	2.53327			1.13233		3.34866	4.23621	0.890049	3.7699			25.65	2.62602	3.05606	1.28079	1.2751	1.75011	1.07845	0.92039	2.1464	1.54868	3.45601	1.31136	0.527895	0.873876	0.784098	0.976302
	27	2.6646	3.73909	2.30991			2.50238	3.93302	1.61256	1.33413			1.5145				4.21556			1.16583		3.52604	1.6498					2.97771	4.43654	1.28819	3.76373			27	2.94782	2.85339	1.253	1.33714	1.79854	1.15281	0.917499	2.18171	1.60929	3.86432	1.48582	0.574	0.943726	0.815678	0.934079
	28.35	2.67073	3.94459				2.61835	3.85721	1.4743	1.16776			1.48508							1.1459		3.49141	2.12491					3.78965	4.25418	1.64447	3.72168			28.35	2.99736	3.03851	1.12558	1.39934	1.7676	1.21483	0.860501	2.43673	1.49785	3.6016	1.65838	0.575729	0.85727	0.7795	0.755533
	29.7	2.74685	4.05432				2.84606	3.84805	1.44394	1.28334			1.34762							1.19979		3.55189	2.39555					4.04476	4.05119	1.79414	3.84841			29.7	3.12185	3.34091	1.28466	1.23957	1.29908	1.32314	0.979763	2.85751	2.05308	3.69895	1.22295	0.459415	0.85383	0.818022	0.747066
	31.05	2.80384	3.65762				2.43839	4.09819	1.29989	1.39549			1.51953							1.16343		3.96371	2.94401					4.36355	4.05468	1.5948	3.9567			31.05	3.31357	3.30984	1.35729	1.43398	1.36363	1.26413	1.72666	2.81412	1.95482	3.27813	1.19476	0.4515	0.800616	0.794208	0.715763
	32.4	2.75975	4.15503					3.79779	1.48709	1.34243			1.38874							1.10851			2.93227					4.65032	3.39474	2.15648	3.94385			32.4	2.53705	3.23018	1.34338	1.18338	1.55449	1.2827	2.60903	3.10934	1.86879	2.88292	1.1197	0.420843	0.792619	0.924422	0.683317
	33.75	2.85246	4.12729					3.72964	1.66107	1.38268			1.71371										2.76579						4.08467	2.07838	4.1289			33.75	2.31734	3.65735	1.48024	1.30601	1.29162	1.26747	2.04818	3.17013	1.73201	2.63423	1.07032	0.437651	0.73277	0.945435	0.715575
	35.1	2.9423	4.07673					3.77881	1.62259	1.53592			1.92193										2.82886						4.36676	1.94122	4.40789			35.1	2.03513	3.57451	1.45703	1.36478	1.12709	1.26648	1.53802	3.41379	1.75391	2.44858	0.905101	0.473064	0.672024	0.945918	0.659758
	36.45	2.87228	3.81843					3.63795	1.63926	1.57994			2.03182										2.65617						4.5597	1.85994	4.06735			36.45	2.11276	3.84791	1.57538	1.35785	1.07083	1.38116	1.72632	3.39875	1.82294	1.53378	0.635031	0.419098	0.695746	1.13205	0.59307
	37.8	3.00548	3.72143					3.75237		1.47767			2.01964										2.85874						3.78343	2.03894	4.39162			37.8	1.79467	3.717	1.41222	1.42494	1.1206	1.37342	1.59621	3.80778	1.49375	1.80696	0.777739	0.314168		0.987677	0.688455
	39.15	3.14349	3.6316					3.62233		1.50769			1.94944										2.80101						4.48569	2.39747	4.75268			39.15	1.73237	3.05976	1.38198	1.47498	1.01219	1.31262	1.70359	3.46395	2.0707	2.5717	0.481205	0.305764		1.07477	0.788991
	40.5	3.10269	3.65838					3.9208		1.62347			2.17091										2.83269						4.22206	2.33663	4.05655			40.5	1.59092	3.17426	1.32998	1.43346	1.03714	1.38872	2.05958	3.7219	1.45962	2.51602	0.423834	0.466301		0.907743	0.714695
[truncated: 4 more columns]

## Sheet: H
	Low Binding Affinity	Low Binding Affinity	Low Binding Affinity	Low Binding Affinity	Low Binding Affinity	Low Binding Affinity	Low Binding Affinity	High Binding Affinity	High Binding Affinity	High Binding Affinity	High Binding Affinity	High Binding Affinity	High Binding Affinity	High Binding Affinity
Time [min]	Extension [um]	Extension [um]	Extension [um]	Extension [um]	Extension [um]	Extension [um]	Extension [um]	Extension [um]	Extension [um]	Extension [um]	Extension [um]	Extension [um]	Extension [um]	Extension [um]
0.0582666	0	0	0	0	0	0	0	0	0	0	0	0	0	0
0.116533	0.000921099	0.00296537	0.00395827	0.00494515	0.00596797	0.00694479	0.00792872	0.0240773	0.0254006	0.0268148	0.0283192	0.0299172	0.0316177	0.0334363
0.1748	0.00183146	0.00588814	0.00785552	0.00980937	0.0118297	0.013761	0.015705	0.048054	0.0508187	0.0537522	0.0568419	0.0600783	0.0634561	0.0669681
0.233066	0.00273127	0.00877034	0.0116958	0.0145998	0.0175967	0.020466	0.0233539	0.0725043	0.0769215	0.0815875	0.0864683	0.0915284	0.0967276	0.102
0.291333	0.00362072	0.0116139	0.0154829	0.0193232	0.0232802	0.0270765	0.0308993	0.0979941	0.104371	0.111095	0.118103	0.125323	0.13266	0.139955
0.349599	0.00450002	0.0144207	0.0192206	0.0239859	0.0288907	0.0336083	0.0383636	0.125094	0.133842	0.143071	0.151111	0.159414	0.168189	0.177509
0.407866	0.00536932	0.0171924	0.0229124	0.0285942	0.0344381	0.0400762	0.0457686	0.153138	0.161649	0.170486	0.179778	0.18964	0.200162	0.211397
0.466133	0.00622883	0.0199308	0.0265615	0.0331538	0.039932	0.0464948	0.0531348	0.177359	0.187057	0.197299	0.208214	0.219909	0.232463	0.245886
0.524399	0.00707869	0.0226375	0.0301713	0.0376703	0.0453816	0.0528776	0.0604821	0.201222	0.212403	0.224387	0.237304	0.251256	0.266302	0.282398
0.582666	0.0079191	0.025314	0.0337446	0.0421491	0.0507954	0.0592379	0.0678295	0.22528	0.238331	0.252505	0.267936	0.284727	0.302921	0.322406
0.640932	0.0087502	0.0279618	0.0372845	0.0465952	0.0561818	0.0655882	0.0751952	0.25008	0.265488	0.282418	0.301023	0.319898	0.338152	0.357676
0.699199	0.00957216	0.0305823	0.0407937	0.0510134	0.0615489	0.0719406	0.0825971	0.276175	0.294533	0.314093	0.331732	0.350341	0.370321	0.392008
0.757465	0.0103851	0.0331769	0.0442748	0.0554084	0.0669042	0.0783069	0.0900523	0.304131	0.323231	0.341228	0.360208	0.380635	0.40295	0.427512
0.815732	0.0111893	0.0357469	0.0477304	0.0597847	0.072255	0.0846983	0.0975774	0.33027	0.348654	0.368019	0.388896	0.411807	0.437253	0.465639
0.873999	0.0119847	0.0382935	0.051163	0.0641466	0.0776086	0.0911258	0.105189	0.354167	0.37391	0.395211	0.41867	0.444893	0.474481	0.504899
0.932265	0.0127717	0.0408179	0.0545748	0.068498	0.0829716	0.0975999	0.112902	0.377966	0.399629	0.423547	0.450419	0.480812	0.509018	0.539436
0.990532	0.0135502	0.0433212	0.057968	0.072843	0.0883507	0.104131	0.120734	0.402203	0.426445	0.453789	0.483656	0.511429	0.541294	0.57434
1.0488	0.0143204	0.0458046	0.0613449	0.0771854	0.0937523	0.110729	0.128698	0.427413	0.455005	0.484864	0.512346	0.541714	0.574187	0.611048
1.10706	0.0150826	0.0482691	0.0647074	0.0815287	0.0991825	0.117404	0.136811	0.454144	0.484508	0.511852	0.540811	0.572686	0.608912	0.651049
1.16533	0.0158367	0.0507157	0.0680575	0.0858765	0.104647	0.124165	0.145087	0.482596	0.509976	0.53862	0.569915	0.605375	0.646731	0.687576
1.2236	0.016583	0.0531453	0.0713972	0.0902323	0.110152	0.131023	0.153542	0.506712	0.535156	0.5659	0.60053	0.640848	0.680321	0.722263
1.28186	0.0173215	0.0555589	0.0747281	0.0945992	0.115704	0.137985	0.162191	0.530427	0.560671	0.59443	0.633558	0.672619	0.712672	0.757974
1.34013	0.0180524	0.0579575	0.0780521	0.0989804	0.121307	0.145063	0.169781	0.554271	0.587144	0.624969	0.664365	0.702896	0.745811	0.796172
1.3984	0.0187758	0.0603417	0.0813709	0.103379	0.126967	0.152264	0.17684	0.578768	0.615212	0.655377	0.692813	0.733676	0.780957	0.836023
1.45666	0.0194918	0.0627125	0.084686	0.107798	0.132689	0.159598	0.183803	0.604452	0.645427	0.682245	0.721461	0.765981	0.819178	0.870857
1.51493	0.0202005	0.0650707	0.087999	0.11224	0.138479	0.166718	0.190686	0.631872	0.670983	0.709003	0.751167	0.800865	0.851838	0.905962
1.5732	0.0209021	0.067417	0.0913113	0.116709	0.144342	0.172785	0.197504	0.65877	0.696122	0.736375	0.782809	0.833795	0.884264	0.942785
1.63146	0.0215966	0.0697521	0.0946245	0.121206	0.150282	0.178769	0.204273	0.682601	0.72146	0.765097	0.816109	0.864084	0.917657	0.982823
1.68973	0.0222842	0.0720768	0.09794	0.125734	0.156306	0.18468	0.211008	0.706247	0.747615	0.795927	0.844765	0.894695	0.95324	1.01981
1.748	0.0229649	0.0743916	0.101259	0.130297	0.162417	0.190529	0.217724	0.730227	0.775213	0.825642	0.87318	0.926641	0.990902	1.05467
1.80626	0.0236389	0.0766973	0.104583	0.134897	0.168164	0.196327	0.224436	0.755064	0.804906	0.852419	0.902208	0.960967	1.02347	1.09051
1.86453	0.0243063	0.0789945	0.107913	0.139535	0.173175	0.202082	0.231155	0.781291	0.831714	0.879185	0.93271	0.994915	1.05598	1.1288
1.9228	0.0249671	0.0812837	0.11125	0.144215	0.178123	0.207804	0.237898	0.809463	0.856855	0.906662	0.965579	1.02525	1.08965	1.16885
1.98106	0.0256214	0.0835656	0.114596	0.148939	0.183016	0.213502	0.244676	0.834442	0.882055	0.935583	0.996557	1.05572	1.12569	1.20383
2.03933	0.0262694	0.0858407	0.117951	0.15371	0.187859	0.219185	0.251503	0.858099	0.907925	0.966707	1.02497	1.08734	1.16267	1.23906
2.0976	0.0269111	0.0881096	0.121318	0.158529	0.192658	0.224862	0.258392	0.881769	0.935085	0.995712	1.05356	1.12114	1.19516	1.27599
2.15586	0.0275466	0.0903727	0.124696	0.1634	0.197418	0.230542	0.265355	0.905969	0.964177	1.02242	1.08316	1.15597	1.22778	1.31612
2.21413	0.0281761	0.0926305	0.128086	0.167639	0.202146	0.236232	0.272406	0.931219	0.99222	1.04922	1.11466	1.18637	1.26175	1.35321
2.2724	0.0287995	0.0948836	0.131491	0.171585	0.206847	0.24194	0.279556	0.958058	1.01741	1.07681	1.14809	1.21674	1.29828	1.38818
2.33066	0.029417	0.0971323	0.134911	0.175488	0.211525	0.247676	0.286818	0.985887	1.04251	1.10594	1.17673	1.24806	1.33445	1.42413
2.38893	0.0300287	0.0993772	0.138347	0.179351	0.216186	0.253446	0.294204	1.00977	1.06814	1.13736	1.20511	1.28137	1.36689	1.46252
2.4472	0.0306346	0.101619	0.141799	0.183177	0.220836	0.259258	0.301727	1.03334	1.0949	1.16564	1.23406	1.31695	1.39965	1.5026
2.50546	0.0312348	0.103857	0.145269	0.186969	0.225478	0.265121	0.3094	1.05712	1.12343	1.1923	1.26443	1.34746	1.43394	1.53765
2.56373	0.0318294	0.106093	0.148758	0.190729	0.230117	0.27104	0.317234	1.08161	1.15255	1.21914	1.29713	1.37775	1.471	1.57297
2.622	0.0324185	0.108326	0.152266	0.194462	0.234758	0.277024	0.325242	1.10735	1.17783	1.24686	1.32837	1.40882	1.50623	1.61001
2.68026	0.0330021	0.110558	0.155794	0.19817	0.239406	0.28308	0.333009	1.13487	1.20288	1.27621	1.35677	1.44168	1.53865	1.65027
2.73853	0.0335803	0.112788	0.159344	0.201855	0.244065	0.289216	0.339633	1.16118	1.2283	1.30794	1.3853	1.4774	1.57157	1.68727
2.7968	0.0341532	0.115017	0.162916	0.205521	0.248739	0.295437	0.346175	1.18487	1.2547	1.33547	1.4148	1.50852	1.60622	1.72231
2.85506	0.0347208	0.117245	0.166329	0.209169	0.253433	0.301753	0.35265	1.20844	1.28271	1.3621	1.44615	1.53877	1.64383	1.75835
2.91333	0.0352833	0.119472	0.169237	0.212802	0.25815	0.30817	0.359069	1.2324	1.31272	1.38899	1.47976	1.56961	1.67801	1.79687
2.9716	0.0358407	0.1217	0.172116	0.216423	0.262895	0.314695	0.365445	1.25725	1.33815	1.41686	1.50843	1.60206	1.71043	1.83686
3.02986	0.036393	0.123927	0.174968	0.220034	0.267671	0.321335	0.371789	1.28354	1.36318	1.44643	1.53678	1.63716	1.74355	1.87195
3.08813	0.0369403	0.126155	0.177793	0.223637	0.272483	0.328098	0.378115	1.31181	1.38844	1.47823	1.56565	1.66954	1.77858	1.90734
3.14639	0.0374827	0.128383	0.180594	0.227235	0.277335	0.334378	0.384432	1.33627	1.41452	1.50522	1.5959	1.69979	1.81678	1.94449
3.20466	0.0380202	0.130612	0.183371	0.230829	0.28223	0.339912	0.390754	1.35984	1.44205	1.53184	1.62841	1.73044	1.84979	1.98491
3.26293	0.038553	0.132843	0.186126	0.234423	0.287172	0.345387	0.397091	1.38347	1.47166	1.5588	1.65997	1.76251	1.88224	2.02171
3.32119	0.039081	0.135075	0.18886	0.238017	0.292165	0.35081	0.403454	1.40767	1.49837	1.58682	1.68838	1.79702	1.91558	2.05679
3.37946	0.0396043	0.137309	0.191574	0.241615	0.297213	0.356187	0.409854	1.43296	1.52344	1.61663	1.71686	1.83053	1.95102	2.09292
3.43773	0.040123	0.139544	0.19427	0.245218	0.302319	0.361528	0.416303	1.45986	1.54858	1.64802	1.74627	1.86081	1.98893	2.13158
3.49599	0.0406371	0.141782	0.196949	0.248827	0.307487	0.366838	0.42281	1.4874	1.57438	1.67493	1.77746	1.8913	2.02156	2.17142
3.55426	0.0411467	0.144022	0.199611	0.252446	0.312721	0.372126	0.429388	1.5112	1.60147	1.70155	1.81127	1.92303	2.05407	2.20652
3.61253	0.0416518	0.146265	0.202258	0.256076	0.318025	0.377397	0.436046	1.53473	1.63047	1.72859	1.83998	1.957	2.08766	2.24197
3.67079	0.0421525	0.148511	0.204891	0.259718	0.323402	0.382659	0.442795	1.55849	1.65852	1.75676	1.86831	1.99147	2.12355	2.27924
3.72906	0.0426489	0.15076	0.207511	0.263374	0.328856	0.387918	0.449647	1.58301	1.68366	1.78682	1.89712	2.02182	2.1608	2.31983
3.78733	0.043141	0.153012	0.210118	0.267047	0.334097	0.393182	0.456611	1.60879	1.70872	1.81777	1.92725	2.0522	2.19333	2.35637
3.84559	0.0436288	0.155267	0.212715	0.270738	0.338562	0.398456	0.463698	1.63638	1.73429	1.84461	1.95958	2.08361	2.22593	2.39148
3.90386	0.0441124	0.157526	0.215302	0.274448	0.342983	0.403747	0.47092	1.66241	1.76097	1.87123	1.99146	2.11708	2.2598	2.42769
3.96213	0.0445918	0.159789	0.217879	0.27818	0.347365	0.409061	0.478287	1.68605	1.78941	1.89836	2.01988	2.15237	2.29617	2.4665
4.02039	0.0450672	0.162056	0.220448	0.281936	0.351711	0.414405	0.48581	1.7096	1.81859	1.9267	2.04833	2.18282	2.33264	2.50615
4.07866	0.0455384	0.164327	0.223009	0.285715	0.356026	0.419785	0.493501	1.73356	1.84385	1.95702	2.07765	2.21312	2.36511	2.54126
4.13693	0.0460057	0.16657	0.225564	0.289522	0.360314	0.425207	0.500685	1.75844	1.86887	1.98748	2.1087	2.24426	2.39783	2.57677
4.19519	0.046469	0.168414	0.228113	0.293356	0.364578	0.430677	0.506998	1.78478	1.89424	2.01426	2.14237	2.27727	2.43201	2.61415
4.25346	0.0469284	0.170241	0.230657	0.29722	0.368821	0.436201	0.513245	1.81313	1.92057	2.0409	2.17145	2.31319	2.46889	2.65492
4.31173	0.0473838	0.172053	0.233197	0.301115	0.373049	0.441786	0.519436	1.8373	1.94849	2.06812	2.19978	2.34382	2.50446	2.69115
4.36999	0.0478355	0.17385	0.235734	0.305043	0.377263	0.447437	0.525582	1.86085	1.97858	2.09665	2.22853	2.37407	2.53689	2.72628
4.42826	0.0482833	0.175633	0.238267	0.309005	0.381469	0.453161	0.531693	1.88447	2.004	2.12723	2.25855	2.40497	2.56976	2.76259
4.48653	0.0487274	0.177401	0.240799	0.313003	0.385669	0.458963	0.537781	1.90869	2.02902	2.15717	2.2907	2.43755	2.60428	2.80155
4.54479	0.0491678	0.179157	0.24333	0.317038	0.389867	0.464849	0.543854	1.93401	2.05424	2.18389	2.32289	2.47284	2.6417	2.84099
4.60306	0.0496045	0.180898	0.245861	0.321112	0.394066	0.470827	0.549924	1.96098	2.08026	2.21056	2.35134	2.5048	2.67626	2.87608
4.66133	0.0500376	0.182627	0.248391	0.325227	0.398269	0.476901	0.556	1.98835	2.1077	2.2379	2.37976	2.53503	2.70868	2.91165
4.71959	0.050467	0.184344	0.250922	0.329384	0.40248	0.483078	0.562092	2.01211	2.13721	2.26661	2.409	2.56574	2.74173	2.94915
4.77786	0.050893	0.186049	0.253455	0.333163	0.406702	0.489363	0.56821	2.03563	2.16411	2.29746	2.43989	2.59792	2.77662	2.99011
4.83613	0.0513153	0.187742	0.25599	0.336533	0.410939	0.495765	0.574364	2.0594	2.18917	2.32684	2.47336	2.63262	2.81462	3.026
4.89439	0.0517343	0.189423	0.258528	0.339876	0.415193	0.50154	0.580564	2.08393	2.21428	2.35352	2.50289	2.66575	2.84805	3.06116
4.95266	0.0521497	0.191094	0.261069	0.343192	0.419467	0.506753	0.586819	2.10976	2.24003	2.38023	2.53122	2.69601	2.88048	3.09756
5.01092	0.0525618	0.192754	0.263615	0.346484	0.423765	0.511917	0.593138	2.13741	2.26704	2.40767	2.55992	2.72655	2.91375	3.13667
5.06919	0.0529705	0.194404	0.266165	0.349754	0.428089	0.517041	0.599532	2.16326	2.29595	2.43659	2.58982	2.75838	2.94904	3.17587
5.12746	0.0533758	0.196044	0.26872	0.353003	0.432444	0.522128	0.60601	2.18688	2.32417	2.46773	2.6218	2.79252	2.98716	3.21096
5.18572	0.0537779	0.197674	0.27128	0.356234	0.436831	0.527186	0.612582	2.21042	2.34932	2.49649	2.6543	2.82668	3.01982	3.24659
5.24399	0.0541767	0.199295	0.273848	0.359448	0.441253	0.532219	0.619257	2.23439	2.37435	2.52314	2.68278	2.857	3.05231	3.28422
5.30226	0.0545722	0.200907	0.276422	0.362646	0.445715	0.537235	0.626046	2.25931	2.39988	2.54989	2.71118	2.88741	3.08581	3.32537
5.36052	0.0549645	0.20251	0.279003	0.36583	0.450218	0.542239	0.632958	2.2857	2.4265	2.57747	2.74032	2.91892	3.12155	3.36089
5.41879	0.0553537	0.204105	0.281592	0.369002	0.454766	0.547237	0.640003	2.31412	2.45484	2.60659	2.77108	2.95254	3.15903	3.39608
5.47706	0.0557397	0.205691	0.28419	0.372163	0.459361	0.552233	0.647191	2.33808	2.48417	2.63802	2.80434	2.98758	3.1916	3.43257
5.53532	0.0561226	0.20727	0.286797	0.375316	0.464008	0.557235	0.654532	2.36162	2.50945	2.66613	2.83431	3.01799	3.22416	3.47185
5.59359	0.0565025	0.20884	0.289413	0.37846	0.468707	0.562247	0.662038	2.38525	2.53446	2.69275	2.86265	3.04831	3.25794	3.51079
5.65186	0.0568793	0.210404	0.29204	0.381599	0.473463	0.567274	0.668682	2.40949	2.5598	2.71956	2.89129	3.07953	3.29414	3.54588
5.71012	0.0572531	0.21196	0.294676	0.384733	0.478279	0.572323	0.674793	2.43485	2.58607	2.74727	2.92108	3.11267	3.33088	3.58157
5.76839	0.0576239	0.213509	0.297324	0.387864	0.483157	0.577399	0.680848	2.46187	2.6139	2.77661	2.95289	3.14843	3.36337	3.61932
5.82666	0.0579917	0.215052	0.299983	0.390993	0.488101	0.582507	0.686855	2.48911	2.64394	2.80835	2.98569	3.17897	3.39605	3.6605
5.88492	0.0583566	0.216588	0.302654	0.394122	0.493113	0.587653	0.692824	2.51285	2.66956	2.83576	3.01421	3.20923	3.43012	3.69581
5.94319	0.0587186	0.218118	0.305337	0.397253	0.498196	0.592841	0.698764	2.53636	2.69458	2.86237	3.04258	3.24021	3.46682	3.73103
6.00146	0.0590778	0.219642	0.308033	0.400385	0.502594	0.598077	0.704685	2.56014	2.71977	2.88924	3.07165	3.27291	3.50271	3.76762
6.05972	0.0594341	0.221161	0.310743	0.403521	0.506705	0.603367	0.710596	2.58471	2.74574	2.91709	3.10227	3.3084	3.53514	3.80705
6.11799	0.0597876	0.222673	0.313466	0.406663	0.510783	0.608716	0.716507	2.61058	2.7731	2.94666	3.13533	3.33995	3.56796	3.84572
6.17626	0.0601383	0.224181	0.316203	0.409811	0.514832	0.614129	0.722427	2.63829	2.8025	2.97841	3.16572	3.37018	3.60236	3.88081
6.23452	0.0604862	0.225683	0.318955	0.412966	0.518855	0.619611	0.728363	2.66398	2.82964	3.00538	3.19407	3.40094	3.6396	3.91656
6.29279	0.0608314	0.22718	0.321722	0.416131	0.522855	0.625169	0.734327	2.68759	2.85471	3.03198	3.22266	3.43324	3.67451	3.95445
6.35106	0.0611739	0.228672	0.324505	0.419305	0.526835	0.630806	0.740326	2.71113	2.8798	3.05893	3.25235	3.46813	3.70693	3.99546
6.40932	0.0615137	0.23016	0.327303	0.422492	0.530798	0.636529	0.74637	2.73512	2.9055	3.08694	3.28399	3.5009	3.73992	4.03074
6.46759	0.0618508	0.231644	0.330118	0.42569	0.534746	0.642344	0.752468	2.76008	2.93244	3.11674	3.31707	3.53115	3.77468	4.06599
6.52586	0.0621854	0.233123	0.332806	0.428903	0.538683	0.648255	0.758628	2.78652	2.96124	3.1481	3.34563	3.56174	3.81248	4.10268
6.58412	0.0625173	0.234598	0.335087	0.432131	0.542612	0.654268	0.76486	2.81486	2.98967	3.175	3.37398	3.59367	3.8463	4.14228
6.64239	0.0628466	0.236069	0.337352	0.435376	0.546534	0.660389	0.771173	2.83878	3.01484	3.2016	3.40298	3.62798	3.87873	4.18067
6.70066	0.0631733	0.237537	0.339602	0.438638	0.550454	0.666341	0.777575	2.86231	3.03986	3.22863	3.43347	3.66184	3.91192	4.21575
6.75892	0.0634976	0.239001	0.341837	0.441918	0.554373	0.671371	0.784076	2.88595	3.06535	3.2568	3.46633	3.69213	3.94707	4.25157
6.81719	0.0638193	0.240461	0.344059	0.445219	0.558295	0.676357	0.790685	2.91021	3.0919	3.28685	3.49713	3.72258	3.98537	4.28959
6.87546	0.0641385	0.241919	0.346268	0.448541	0.562222	0.681305	0.797411	2.93562	3.12015	3.31778	3.52548	3.75418	4.01808	4.33043
6.93372	0.0644552	0.243373	0.348464	0.451884	0.566157	0.68622	0.804264	2.96269	3.14965	3.34461	3.55403	3.78796	4.05055	4.36568
6.99199	0.0647695	0.244824	0.350648	0.455252	0.570103	0.691107	0.811252	2.98981	3.17495	3.37123	3.58362	3.82274	4.08396	4.40097
7.05025	0.0650814	0.246272	0.352821	0.458643	0.574061	0.695972	0.818387	3.01354	3.19996	3.39834	3.6151	3.85311	4.11955	4.43775
7.10852	0.0653909	0.247718	0.354982	0.462061	0.578035	0.70082	0.825676	3.03705	3.22527	3.42668	3.64844	3.88346	4.15726	4.47753
7.16679	0.065698	0.249161	0.357134	0.465505	0.582027	0.705655	0.832757	3.06084	3.25148	3.45698	3.67704	3.91476	4.18985	4.51562
7.22505	0.0660027	0.250602	0.359276	0.468977	0.58604	0.710484	0.838772	3.08543	3.27923	3.48745	3.70538	3.94806	4.22239	4.5507
7.28332	0.0663051	0.252041	0.361408	0.472478	0.590076	0.71531	0.844731	3.11135	3.30914	3.51422	3.73431	3.9836	4.25607	4.58659
7.34159	0.0666052	0.253477	0.363532	0.476009	0.594138	0.72014	0.850642	3.13912	3.33505	3.54085	3.76467	4.0141	4.2921	4.62475
7.39985	0.066903	0.254912	0.365648	0.479572	0.598229	0.724977	0.856514	3.16467	3.36007	3.56807	3.79735	4.04437	4.32912	4.66541
7.45812	0.0671985	0.256344	0.367755	0.483167	0.60235	0.729828	0.862355	3.18826	3.38524	3.59659	3.82852	4.07542	4.36162	4.70062
7.51639	0.0674918	0.257775	0.369856	0.486796	0.606505	0.734696	0.868176	3.21181	3.41116	3.62716	3.8569	4.10826	4.39426	4.73595
7.57465	0.0677828	0.259204	0.37195	0.490459	0.610696	0.739588	0.873984	3.23582	3.43845	3.6571	3.88541	4.14395	4.42823	4.77284
7.63292	0.0680716	0.260632	0.374038	0.494159	0.614926	0.744507	0.879788	3.26081	3.46773	3.68382	3.9149	4.17507	4.46475	4.81279
7.69119	0.0683583	0.262058	0.37612	0.497895	0.619196	0.749459	0.885597	3.2873	3.49511	3.71049	3.94622	4.20531	4.50095	4.85057
7.74945	0.0686427	0.263483	0.378196	0.500955	0.62351	0.754448	0.89142	3.31555	3.5202	3.73781	3.9798	4.23614	4.5334	4.88566
7.80772	0.068925	0.264906	0.380268	0.503958	0.62787	0.759479	0.897265	3.33946	3.54527	3.76652	4.00845	4.26856	4.56616	4.92162
7.86599	0.0692051	0.266329	0.382336	0.506942	0.632278	0.764558	0.90314	3.36298	3.57094	3.79736	4.03679	4.30363	4.60045	4.95992
7.92425	0.0694831	0.26775	0.384399	0.509907	0.636737	0.769689	0.909055	3.38663	3.5978	3.82675	4.06565	4.33604	4.6375	5.00038
7.98252	0.0697591	0.269171	0.386459	0.512856	0.641251	0.774876	0.915017	3.41092	3.6265	3.85343	4.09588	4.36627	4.67276	5.03557
8.04079	0.0700329	0.270591	0.388516	0.515789	0.64582	0.780126	0.921036	3.43636	3.65513	3.88013	4.12837	4.39691	4.70518	5.07093
8.09905	0.0703047	0.27201	0.39057	0.518708	0.650448	0.785442	0.927119	3.46349	3.68032	3.90757	4.15992	4.42896	4.73811	5.10793
8.15732	0.0705744	0.273428	0.392621	0.521614	0.655137	0.79083	0.933275	3.49049	3.70534	3.93648	4.18831	4.46344	4.77274	5.14806
8.21559	0.0708421	0.274846	0.394671	0.524508	0.659891	0.796294	0.939514	3.5142	3.73079	3.9676	4.21679	4.49698	4.81034	5.18552
8.27385	0.0711078	0.276264	0.39672	0.527391	0.664711	0.801841	0.945843	3.53771	3.75728	3.99639	4.24618	4.52725	4.84455	5.22062
8.33212	0.0713714	0.277681	0.398767	0.530264	0.668923	0.807474	0.952272	3.56152	3.78544	4.02303	4.27736	4.55774	4.87697	5.25665
8.39039	0.0716331	0.279098	0.400814	0.533129	0.672823	0.813198	0.958808	3.58614	3.8151	4.04978	4.31116	4.58944	4.91009	5.2951
8.44865	0.0718929	0.280515	0.40286	0.535986	0.676696	0.81902	0.965462	3.6121	3.84043	4.07735	4.33986	4.62338	4.94511	5.33535
8.50692	0.0721507	0.281931	0.404907	0.538837	0.680545	0.824944	0.972242	3.63994	3.86544	4.10646	4.36819	4.65789	4.98329	5.37052
8.56519	0.0724065	0.283348	0.406953	0.541683	0.684371	0.830976	0.979157	3.66533	3.89072	4.13788	4.39699	4.68823	5.01634	5.40593
8.62345	0.0726605	0.284765	0.409001	0.544525	0.688179	0.836055	0.986216	3.68892	3.91688	4.16602	4.42711	4.7186	5.04879	5.44303
8.68172	0.0729125	0.286182	0.41105	0.547363	0.691969	0.840928	0.99343	3.71248	3.94453	4.19264	4.45941	4.75	5.08212	5.48335
8.73999	0.0731627	0.287599	0.4131	0.5502	0.695744	0.845764	1.00023	3.73651	3.97433	4.21944	4.49131	4.78344	5.11755	5.52047
8.79825	0.073411	0.289016	0.415152	0.553035	0.699508	0.850568	1.00616	3.76153	4.00052	4.24715	4.51973	4.81876	5.15548	5.55558
8.85652	0.0736575	0.290434	0.417207	0.555871	0.703261	0.855346	1.01203	3.78807	4.02556	4.27648	4.54817	4.84922	5.18811	5.5917
8.91479	0.0739021	0.291852	0.419264	0.558707	0.707008	0.860101	1.01786	3.81623	4.05071	4.3082	4.57748	4.87951	5.22062	5.63029
8.97305	0.0741449	0.293271	0.421323	0.561546	0.71075	0.864839	1.02365	3.84012	4.07657	4.33564	4.6085	4.91063	5.2542	5.67032
9.03132	0.0743859	0.29469	0.423386	0.564388	0.714489	0.869564	1.02941	3.86364	4.10378	4.36225	4.64215	4.94361	5.29008	5.70547
9.08958	0.0746251	0.29611	0.425453	0.567234	0.718228	0.874281	1.03516	3.8873	4.13295	4.38911	4.67127	4.9795	5.32735	5.74092
9.14785	0.0748625	0.297531	0.427523	0.570085	0.72197	0.878995	1.04089	3.91161	4.16058	4.41696	4.6996	5.0102	5.35988	5.77814
9.20612	0.0750982	0.298953	0.429598	0.572942	0.725715	0.88371	1.04663	3.93709	4.18568	4.44652	4.72834	5.04044	5.39248	5.81864
9.26438	0.0753321	0.300375	0.431677	0.575806	0.729468	0.888431	1.05236	3.96427	4.21074	4.47828	4.75834	5.07133	5.42634	5.85542
9.32265	0.0755643	0.301799	0.433761	0.578678	0.73323	0.893163	1.05812	3.99116	4.23636	4.50525	4.79047	5.10388	5.4627	5.89055
9.38092	0.0757948	0.303223	0.43585	0.581559	0.737003	0.897911	1.06389	4.01486	4.26316	4.53186	4.82269	5.13914	5.49919	5.92674
9.43918	0.0760236	0.304648	0.437945	0.58445	0.74079	0.902678	1.0697	4.03837	4.29175	4.5588	4.85114	5.17116	5.53165	5.96549
9.49745	0.0762506	0.306075	0.440045	0.587352	0.744593	0.907469	1.07555	4.06219	4.32059	4.5868	4.87956	5.2014	5.56437	6.00529
9.55572	0.076476	0.307502	0.442151	0.590265	0.748414	0.912289	1.08144	4.08685	4.3458	4.61659	4.90878	5.23209	5.59854	6.04042
9.61398	0.0766998	0.308931	0.444264	0.593191	0.752256	0.917143	1.08739	4.11285	4.37081	4.64797	4.93966	5.26425	5.63541	6.07592
9.67225	0.0769219	0.310362	0.446383	0.596131	0.75612	0.922035	1.0934	4.14075	4.39623	4.67487	4.9731	5.29892	5.671	6.11326
9.73052	0.0771424	0.311793	0.448509	0.599086	0.760009	0.92697	1.09949	4.166	4.42266	4.70147	5.00268	5.33211	5.70343	6.15395
9.78878	0.0773612	0.313226	0.450643	0.602056	0.763926	0.931951	1.10565	4.18958	4.45072	4.7285	5.03101	5.36237	5.7363	6.19037
9.84705	0.0775784	0.31466	0.452784	0.605042	0.767872	0.936985	1.11191	4.21314	4.48054	4.75666	5.05969	5.3929	5.77081	6.22552
9.90532	0.0777941	0.316096	0.454932	0.608046	0.771849	0.942075	1.11826	4.23719	4.50591	4.78669	5.08958	5.42471	5.80822	6.2618
9.96358	0.0780081	0.317534	0.457089	0.611067	0.77586	0.947226	1.12472	4.26224	4.53092	4.81765	5.12154	5.45882	5.8428	6.30069
10.0218	0.0782206	0.318972	0.459254	0.614108	0.779907	0.952442	1.13129	4.28883	4.55617	4.84448	5.15407	5.49303	5.87522	6.34026
10.0801	0.0784315	0.320413	0.461428	0.617169	0.783993	0.957729	1.13798	4.31691	4.58227	4.87109	5.18256	5.52335	5.90827	6.37537
10.1384	0.0786409	0.321856	0.463611	0.620251	0.788119	0.963091	1.14481	4.34078	4.60984	4.89821	5.21095	5.55376	5.94315	6.41093
10.1966	0.0788487	0.3233	0.465803	0.623355	0.792288	0.968532	1.15178	4.36429	4.63952	4.92654	5.24009	5.58524	5.98113	6.44838
10.2549	0.0790551	0.324746	0.468004	0.626482	0.796502	0.974059	1.1589	4.38796	4.66599	4.95683	5.27083	5.61884	6.01459	6.48927
10.3132	0.0792599	0.326193	0.470215	0.629632	0.800763	0.979674	1.16586	4.4123	4.69103	4.98731	5.30406	5.65392	6.04702	6.52532
10.3714	0.0794632	0.327643	0.472436	0.632807	0.805074	0.985384	1.17174	4.43782	4.71616	5.01408	5.33408	5.68434	6.08028	6.56049
10.4297	0.079665	0.329095	0.474667	0.636007	0.809437	0.991194	1.17756	4.46506	4.74198	5.04072	5.36242	5.71465	6.11557	6.59685
10.488	0.0798654	0.330548	0.476909	0.639234	0.813854	0.997108	1.18335	4.49182	4.76911	5.06793	5.39105	5.74586	6.15369	6.63591
10.5462	0.0800643	0.332004	0.479162	0.642487	0.818328	1.0022	1.18909	4.51551	4.79817	5.09644	5.42083	5.77897	6.18636	6.67522
10.6045	0.0802617	0.333391	0.481425	0.645769	0.822861	1.00699	1.19481	4.53903	4.82604	5.12699	5.45262	5.81477	6.21885	6.71032
10.6628	0.0804577	0.334564	0.4837	0.649081	0.827455	1.01175	1.20051	4.56287	4.85116	5.15697	5.48545	5.84532	6.25235	6.74593
10.721	0.0806523	0.335731	0.485987	0.652422	0.832113	1.01647	1.2062	4.58755	4.87621	5.18369	5.51397	5.87557	6.28807	6.78352
10.7793	0.0808455	0.336892	0.488285	0.655794	0.836041	1.02117	1.21188	4.6136	4.90179	5.21035	5.54234	5.90653	6.32557	6.8246
10.8376	0.0810372	0.338047	0.490596	0.659198	0.839798	1.02585	1.21757	4.64156	4.92851	5.23767	5.5714	5.93921	6.35813	6.86027
10.8958	0.0812276	0.339196	0.492919	0.662635	0.843532	1.03051	1.22327	4.66666	4.957	5.26637	5.60201	5.97467	6.3907	6.89546
10.9541	0.0814165	0.340339	0.495254	0.665839	0.847245	1.03516	1.22899	4.69023	4.98604	5.2972	5.63505	6.00629	6.42446	6.93192
11.0124	0.0816041	0.341477	0.497603	0.668626	0.850938	1.0398	1.23474	4.7138	5.01128	5.32661	5.66548	6.03652	6.46065	6.97113
11.0706	0.0817904	0.342609	0.499751	0.671396	0.854614	1.04443	1.24053	4.73787	5.03629	5.35329	5.69383	6.06727	6.49742	7.01018
11.1289	0.0819753	0.343736	0.501645	0.674152	0.858276	1.04907	1.24636	4.76296	5.06167	5.37999	5.72242	6.09955	6.52991	7.04528
11.1872	0.0821588	0.344858	0.503531	0.676894	0.861925	1.05371	1.25225	4.7896	5.08803	5.40743	5.75209	6.1344	6.56258	7.08095
11.2454	0.082341	0.345974	0.505407	0.679624	0.865563	1.05837	1.25819	4.81758	5.116	5.43633	5.78371	6.16724	6.59664	7.11866
11.3037	0.0825219	0.347086	0.507274	0.682341	0.869194	1.06304	1.26421	4.84143	5.14598	5.46744	5.81682	6.19749	6.63333	7.15989
11.362	0.0827015	0.348192	0.509133	0.685048	0.872818	1.06772	1.2703	4.86495	5.17138	5.49625	5.84539	6.22807	6.66925	7.19522
11.4202	0.0828798	0.349294	0.510983	0.687744	0.876439	1.07243	1.27648	4.88863	5.19639	5.52289	5.87374	6.25998	6.70168	7.23044
11.4785	0.0830568	0.350391	0.512826	0.690431	0.880057	1.07717	1.28275	4.91299	5.22162	5.54964	5.90273	6.29426	6.7345	7.26699
11.5368	0.0832325	0.351483	0.514661	0.69311	0.883676	1.08194	1.28912	4.93855	5.24767	5.5772	5.9332	6.32817	6.76889	7.30637
11.595	0.083407	0.352571	0.516489	0.695782	0.887298	1.08674	1.29561	4.96585	5.27515	5.60631	5.96604	6.35847	6.80611	7.34514
11.6533	0.0835802	0.353654	0.51831	0.698447	0.890924	1.09159	1.30221	4.99249	5.30472	5.63771	5.99688	6.38891	6.84105	7.38023
11.7116	0.0837521	0.354732	0.520124	0.701107	0.894556	1.09648	1.30894	5.01617	5.33146	5.66588	6.02524	6.42049	6.87347	7.41596
11.7698	0.0839228	0.355807	0.521932	0.703762	0.898197	1.10142	1.31581	5.03968	5.35651	5.6925	6.05379	6.45425	6.90645	7.4538
11.8281	0.0840923	0.356877	0.523734	0.706413	0.90185	1.10641	1.32282	5.06354	5.38162	5.7193	6.08336	6.48907	6.9412	7.49488
11.8864	0.0842605	0.357942	0.525531	0.709061	0.905515	1.11146	1.32999	5.08825	5.4074	5.747	6.11482	6.51945	6.97899	7.53017
11.9446	0.0844275	0.359004	0.527322	0.711707	0.909194	1.11657	1.33608	5.11435	5.43445	5.77632	6.14819	6.54979	7.01284	7.56542
12.0029	0.0845933	0.360062	0.529107	0.714351	0.912891	1.12175	1.34189	5.14237	5.4634	5.80802	6.1768	6.58108	7.04527	7.60207
12.0612	0.084758	0.361116	0.530888	0.716996	0.916607	1.127	1.34765	5.16732	5.4915	5.8355	6.20514	6.61435	7.07845	7.64161
12.1194	0.0849214	0.362166	0.532665	0.71964	0.920344	1.13233	1.35337	5.19088	5.51663	5.86211	6.23406	6.64994	7.11359	7.6801
12.1777	0.0850837	0.363212	0.534437	0.722286	0.924104	1.13774	1.35906	5.21446	5.54167	5.88897	6.2644	6.68044	7.1519	7.71519
12.236	0.0852448	0.364255	0.536205	0.724933	0.927889	1.14323	1.36473	5.23855	5.56722	5.91681	6.29705	6.71071	7.18462	7.75098
12.2942	0.0854047	0.365294	0.537969	0.727584	0.931701	1.14881	1.37039	5.26368	5.59387	5.94636	6.32828	6.74174	7.21708	7.78896
12.3525	0.0855635	0.366329	0.53973	0.730238	0.935542	1.15449	1.37604	5.29037	5.62226	5.97814	6.35666	6.77456	7.25049	7.82986
12.4108	0.0857212	0.367362	0.541488	0.732897	0.939415	1.16027	1.38169	5.31825	5.65149	6.00512	6.38516	6.81021	7.28606	7.86512
12.469	0.0858777	0.36839	0.543243	0.735561	0.943321	1.16596	1.38735	5.34209	5.67675	6.03172	6.41464	6.84141	7.32379	7.9004
12.5273	0.0860331	0.369416	0.544995	0.738231	0.947263	1.17071	1.39303	5.3656	5.70176	6.05866	6.44594	6.87165	7.35639	7.93715
12.5856	0.0861873	0.370438	0.546745	0.740908	0.951242	1.17543	1.39873	5.38929	5.72711	6.08665	6.47955	6.90246	7.38893	7.97687
12.6438	0.0863405	0.371457	0.548492	0.743592	0.95526	1.18011	1.40447	5.41368	5.75341	6.11643	6.50821	6.93486	7.42259	8.01506
12.7021	0.0864926	0.372472	0.550238	0.746285	0.959321	1.18477	1.41024	5.43929	5.78129	6.14783	6.53654	6.9699	7.45862	8.05015
12.7604	0.0866436	0.373485	0.551982	0.748987	0.963425	1.1894	1.41607	5.46664	5.81139	6.17473	6.56539	7.00237	7.49565	8.08601
12.8186	0.0867935	0.374495	0.553725	0.751699	0.967574	1.19402	1.42195	5.49315	5.83685	6.20133	6.59561	7.03261	7.52816	8.12412
12.8769	0.0869423	0.375502	0.555467	0.754421	0.971772	1.19862	1.4279	5.51682	5.86187	6.22835	6.62808	7.06324	7.56079	8.16484
12.9352	0.08709	0.376506	0.557207	0.757156	0.97602	1.20321	1.43392	5.54034	5.88707	6.25651	6.65967	7.09526	7.59475	8.20007
12.9934	0.0872367	0.377507	0.558947	0.759902	0.98032	1.20779	1.44002	5.56421	5.91306	6.28653	6.68807	7.12972	7.63127	8.23538
13.0517	0.0873824	0.378506	0.560687	0.762662	0.984675	1.21238	1.44621	5.58896	5.94047	6.31751	6.71654	7.16331	7.66749	8.27224
13.11	0.087527	0.379502	0.562426	0.765435	0.989087	1.21696	1.4525	5.6151	5.96992	6.34434	6.74592	7.19359	7.69993	8.31213
13.1682	0.0876706	0.380495	0.564166	0.768223	0.993557	1.22156	1.45889	5.64318	5.99692	6.37095	6.77708	7.22407	7.7327	8.35002
13.2265	0.0878131	0.381486	0.565906	0.771027	0.998088	1.22616	1.4654	5.66798	6.02199	6.39806	6.81091	7.25575	7.76697	8.38511
13.2848	0.0879546	0.382474	0.567646	0.773846	1.00205	1.23078	1.47203	5.69153	6.04708	6.42638	6.83962	7.28967	7.80401	8.42104
13.343	0.0880952	0.38346	0.569387	0.776682	1.00572	1.23542	1.47879	5.71512	6.07281	6.45666	6.86795	7.32422	7.8393	8.45929
13.4013	0.0882347	0.384444	0.571129	0.779536	1.00937	1.24009	1.48569	5.73923	6.09979	6.48717	6.89674	7.35457	7.87172	8.49982
13.4596	0.0883732	0.385425	0.572872	0.782409	1.01299	1.24478	1.49274	5.7644	6.12864	6.51394	6.92684	7.38494	7.90464	8.53502
13.5178	0.0885107	0.386404	0.574617	0.7853	1.0166	1.2495	1.49954	5.79114	6.15695	6.54058	6.95912	7.41632	7.93927	8.57037
13.5761	0.0886473	0.387381	0.576363	0.788212	1.02019	1.25427	1.50535	5.81892	6.18211	6.56779	6.99106	7.44973	7.97685	8.60733
13.6344	0.0887828	0.388355	0.578111	0.791144	1.02377	1.25907	1.51111	5.84274	6.20714	6.59629	7.01949	7.4851	8.01109	8.6474
13.6926	0.0889174	0.389328	0.579861	0.794098	1.02733	1.26392	1.51682	5.86625	6.23264	6.62683	7.04792	7.51556	8.04351	8.68497
13.7509	0.0890511	0.390298	0.581613	0.797074	1.03089	1.26881	1.5225	5.88996	6.25923	6.65683	7.07722	7.54584	8.07662	8.72007
13.8092	0.0891838	0.391267	0.583368	0.800073	1.03444	1.27376	1.52816	5.91438	6.28753	6.68355	7.10822	7.57695	8.11163	8.75608
13.8674	0.0893155	0.392233	0.585126	0.803095	1.03798	1.27877	1.5338	5.94002	6.31694	6.71021	7.14184	7.60991	8.1498	8.79447
13.9257	0.0894463	0.393198	0.586886	0.806143	1.04152	1.28384	1.53942	5.96743	6.34222	6.73753	7.17103	7.64576	8.18287	8.8348
13.984	0.0895762	0.394161	0.58865	0.809215	1.04505	1.28898	1.54505	5.99382	6.36723	6.76622	7.19935	7.67653	8.21532	8.86997
14.0422	0.0897051	0.395122	0.590417	0.812314	1.04859	1.29419	1.55068	6.01747	6.39255	6.79703	7.22809	7.70678	8.24865	8.90536
14.1005	0.0898331	0.396081	0.592187	0.815439	1.05213	1.29947	1.55632	6.04099	6.4188	6.82647	7.25807	7.73766	8.28407	8.94243
14.1588	0.0899603	0.397039	0.593961	0.818593	1.05567	1.30483	1.56198	6.06489	6.44658	6.85315	7.29018	7.77018	8.32201	8.98269
14.217	0.0900865	0.397995	0.59574	0.821774	1.05922	1.31028	1.56767	6.08966	6.47656	6.87985	7.32244	7.80541	8.35465	9.01992
14.2753	0.0902118	0.398949	0.597522	0.824985	1.06277	1.31582	1.5734	6.11585	6.50232	6.90728	7.3509	7.8375	8.38715	9.05503
14.3336	0.0903362	0.399902	0.599308	0.828227	1.06634	1.32145	1.57918	6.14399	6.52734	6.93617	7.37931	7.86774	8.42073	9.09112
14.3918	0.0904597	0.400853	0.601099	0.831483	1.06992	1.32718	1.585	6.16864	6.55252	6.96727	7.40852	7.89842	8.4566	9.12966
14.4501	0.0905824	0.401803	0.602895	0.834124	1.07351	1.33278	1.59088	6.19219	6.57847	6.99611	7.43938	7.93056	8.49388	9.16977
14.5084	0.0907042	0.402751	0.604696	0.836751	1.07712	1.33749	1.59683	6.21578	6.60579	7.02276	7.4728	7.96519	8.52642	9.20492
14.5666	0.0908251	0.403698	0.606502	0.839366	1.08074	1.34216	1.60286	6.23992	6.63513	7.0495	7.50243	7.99845	8.55901	9.24036
14.6249	0.0909452	0.404644	0.608313	0.841968	1.08438	1.3468	1.60897	6.26512	6.66238	7.07706	7.53076	8.02871	8.59287	9.27754
14.6832	0.0910644	0.405588	0.610129	0.84456	1.08805	1.35142	1.61518	6.29191	6.68746	7.10615	7.55944	8.05923	8.62921	9.31798
14.7414	0.0911827	0.406531	0.611952	0.847141	1.09174	1.35601	1.62148	6.3196	6.71254	7.13754	7.58931	8.09102	8.66572	9.35488
14.7997	0.0913003	0.407473	0.61378	0.849713	1.09545	1.36059	1.62789	6.3434	6.73823	7.16574	7.62125	8.1251	8.69819	9.39
14.858	0.091417	0.408413	0.615614	0.852276	1.09919	1.36515	1.63441	6.36691	6.76513	7.19236	7.65383	8.15937	8.7309	9.42616
14.9162	0.0915328	0.409353	0.617455	0.854831	1.10296	1.3697	1.64106	6.39063	6.79388	7.21916	7.68231	8.18969	8.76507	9.46486
14.9745	0.0916479	0.410291	0.619301	0.857378	1.10677	1.37425	1.64785	6.41507	6.82241	7.24685	7.7107	8.22009	8.80192	9.50474
15.0328	0.0917621	0.411228	0.621155	0.859919	1.1106	1.3788	1.65477	6.44075	6.84759	7.27616	7.73983	8.25156	8.83754	9.53987
15.091	0.0918755	0.412164	0.623015	0.862455	1.11447	1.38335	1.66185	6.46822	6.87261	7.30785	7.77055	8.28513	8.86997	9.57536
15.1493	0.0919881	0.4131	0.624883	0.864985	1.11837	1.3879	1.66818	6.49448	6.89808	7.33536	7.80376	8.32025	8.90283	9.61266
15.2076	0.0920999	0.414034	0.626757	0.867511	1.12232	1.39247	1.67395	6.51813	6.9246	7.36197	7.83384	8.35067	8.93733	9.65329
15.2658	0.0922109	0.414967	0.628639	0.870033	1.1263	1.39705	1.67967	6.54165	6.9528	7.38883	7.86217	8.38098	8.97473	9.68983
15.3241	0.0923211	0.4159	0.630528	0.872553	1.13033	1.40165	1.68536	6.56556	6.98238	7.41666	7.8908	8.41217	9.00934	9.72497
15.3824	0.0924306	0.416831	0.632425	0.87507	1.13441	1.40628	1.69101	6.59037	7.0077	7.4462	7.92056	8.44527	9.04175	9.76122
15.4406	0.0925393	0.417762	0.63433	0.877587	1.13853	1.41093	1.69664	6.6166	7.0327	7.478	7.95233	8.4811	9.0748	9.80006
15.4989	0.0926472	0.418692	0.636243	0.880102	1.1427	1.41562	1.70225	6.64481	7.058	7.50498	7.9852	8.51166	9.10967	9.83971
15.5572	0.0927543	0.419621	0.638165	0.882618	1.14692	1.42034	1.70786	6.66929	7.08418	7.53158	8.01373	8.54191	9.14764	9.87482
15.6154	0.0928607	0.42055	0.640094	0.885134	1.15119	1.4251	1.71347	6.69284	7.11188	7.55851	8.0421	8.57286	9.18112	9.91036
15.6737	0.0929663	0.421477	0.642033	0.887652	1.15552	1.42991	1.71909	6.71644	7.14174	7.5865	8.07115	8.60551	9.21356	9.94778
15.732	0.0930712	0.422404	0.64398	0.890172	1.1599	1.43476	1.72472	6.7406	7.16779	7.61627	8.10173	8.64093	9.24681	9.9886
15.7902	0.0931753	0.423331	0.645936	0.892694	1.16435	1.43967	1.73037	6.76584	7.19282	7.64769	8.13475	8.67263	9.28209	10.0248
15.8485	0.0932787	0.424257	0.647901	0.895221	1.16832	1.44463	1.73606	6.79268	7.21798	7.67459	8.16524	8.70286	9.32023	10.0599
15.9068	0.0933814	0.425182	0.649876	0.897751	1.17193	1.44965	1.74178	6.82027	7.24387	7.70119	8.19359	8.7336	9.3529	10.0963
15.965	0.0934833	0.426107	0.65186	0.900287	1.17551	1.45474	1.74755	6.84405	7.27111	7.72821	8.22217	8.76586	9.38538	10.1353
16.0233	0.0935846	0.427031	0.653854	0.902828	1.17907	1.4599	1.75337	6.86756	7.30034	7.75635	8.25183	8.80067	9.41887	10.1747
16.0816	0.0936851	0.427955	0.655858	0.905376	1.18262	1.46514	1.75926	6.89129	7.32785	7.78637	8.28343	8.83358	9.45458	10.2098
16.1398	0.0937849	0.428878	0.657872	0.90793	1.18615	1.47045	1.76522	6.91576	7.35294	7.81737	8.31657	8.86383	9.49211	10.2454
16.1981	0.093884	0.429801	0.659896	0.910493	1.18967	1.47584	1.77125	6.94149	7.37801	7.8442	8.34514	8.8944	9.52467	10.2829
16.2564	0.0939824	0.430723	0.66193	0.913063	1.19318	1.48132	1.77737	6.96901	7.40365	7.87081	8.37349	8.92629	9.55723	10.3239
16.3146	0.0940801	0.431645	0.663975	0.915643	1.19667	1.4869	1.78358	6.99514	7.43048	7.89792	8.40247	8.96054	9.59099	10.3597
16.3729	0.0941771	0.432567	0.665935	0.918233	1.20016	1.49257	1.78989	7.01878	7.45912	7.92623	8.43293	8.99451	9.62717	10.3949
16.4312	0.0942734	0.433489	0.667587	0.920833	1.20365	1.49834	1.79632	7.04231	7.48786	7.9565	8.46575	9.02481	9.66396	10.4313
16.4894	0.094369	0.43441	0.669233	0.923444	1.20713	1.50305	1.80286	7.06624	7.51306	7.98703	8.49664	9.05524	9.69644	10.4705
16.5477	0.094464	0.435331	0.670873	0.926066	1.21061	1.5077	1.80953	7.09108	7.53808	8.01381	8.525	9.08681	9.72911	10.5096
16.606	0.0945583	0.436251	0.672506	0.928702	1.21408	1.51232	1.81633	7.11736	7.56351	8.04044	8.55354	9.12053	9.76317	10.5447
16.6642	0.0946519	0.437172	0.674133	0.93135	1.21756	1.51692	1.82328	7.14562	7.58997	8.06764	8.5831	9.1554	9.79984	10.5804
16.7225	0.0947449	0.438092	0.675755	0.934012	1.22105	1.52149	1.83038	7.16995	7.61807	8.09614	8.61454	9.18579	9.83578	10.618
16.7808	0.0948372	0.439012	0.677371	0.936689	1.22454	1.52604	1.83633	7.19349	7.64782	8.12666	8.64794	9.21613	9.86822	10.6593
16.839	0.0949288	0.439932	0.678981	0.93938	1.22803	1.53058	1.84207	7.2171	7.67317	8.15669	8.67655	9.2474	9.90103	10.6947
16.8973	0.0950199	0.440852	0.680587	0.942088	1.23154	1.5351	1.84777	7.24128	7.69818	8.18341	8.70489	9.28064	9.93541	10.7299
16.9556	0.0951102	0.441772	0.682188	0.944812	1.23506	1.53962	1.85344	7.26656	7.72344	8.21007	8.7338	9.31627	9.97262	10.7664
17.0138	0.0952	0.442691	0.683783	0.947553	1.23859	1.54414	1.85907	7.29346	7.74957	8.23738	8.76413	9.34678	10.0076	10.8057
17.0721	0.0952891	0.443611	0.685375	0.950312	1.24213	1.54866	1.86468	7.32093	7.77718	8.26606	8.79676	9.37704	10.04	10.8446
17.1304	0.0953775	0.444531	0.686962	0.953089	1.24569	1.55319	1.87028	7.34471	7.80692	8.29686	8.82803	9.40806	10.073	10.8797
17.1886	0.0954654	0.44545	0.688544	0.955886	1.24927	1.55773	1.87587	7.36821	7.83326	8.32633	8.85641	9.44085	10.1077	10.9154
17.2469	0.0955526	0.44637	0.690123	0.958703	1.25287	1.56228	1.88147	7.39196	7.85829	8.35301	8.88491	9.47647	10.1455	10.9532
17.3052	0.0956392	0.447289	0.691698	0.96154	1.25649	1.56685	1.88708	7.41646	7.88343	8.37971	8.91438	9.50775	10.1794	10.9943
17.3634	0.0957253	0.448209	0.69327	0.964398	1.26014	1.57144	1.8927	7.44223	7.90928	8.40714	8.94566	9.53799	10.2118	11.0296
17.4217	0.0958107	0.449129	0.694838	0.967278	1.26381	1.57606	1.89835	7.46981	7.93644	8.43602	8.9793	9.56879	10.245	11.0649
17.48	0.0958954	0.450049	0.696403	0.970181	1.26751	1.58071	1.90403	7.49581	7.96556	8.4671	9.00796	9.60117	10.2801	11.1015
17.5382	0.0959797	0.450969	0.697965	0.973107	1.27124	1.58539	1.90975	7.51943	7.99331	8.49597	9.0363	9.63616	10.3184	11.141
17.5965	0.0960633	0.451889	0.699524	0.976057	1.275	1.59011	1.91552	7.54296	8.01842	8.52262	9.06514	9.66871	10.3512	11.1796
17.6548	0.0961463	0.45281	0.70108	0.979032	1.27879	1.59488	1.92135	7.56691	8.04347	8.54936	9.09534	9.69895	10.3836	11.2146
17.713	0.0962287	0.45373	0.702634	0.982032	1.28262	1.59969	1.92723	7.59179	8.06907	8.57691	9.12779	9.72957	10.417	11.2504
17.7713	0.0963106	0.454651	0.704186	0.985059	1.28649	1.60455	1.93319	7.61811	8.09583	8.606	9.15942	9.76157	10.4526	11.2883
17.8296	0.0963918	0.455572	0.705736	0.988112	1.29039	1.60946	1.93923	7.64644	8.12437	8.63737	9.18783	9.79599	10.4903	11.3293
17.8878	0.0964726	0.456493	0.707283	0.991193	1.29433	1.61444	1.94536	7.67061	8.15331	8.6656	9.21629	9.82965	10.5229	11.3646
17.9461	0.0965527	0.457415	0.708829	0.994302	1.29832	1.61948	1.95158	7.69415	8.17854	8.69222	9.24566	9.85993	10.5555	11.3998
18.0044	0.0966323	0.458337	0.710373	0.99744	1.30235	1.62458	1.95791	7.71776	8.20355	8.71902	9.2768	9.8904	10.5891	11.4366
18.0626	0.0967113	0.459259	0.711916	1.0001	1.30643	1.62976	1.96434	7.74197	8.22895	8.7467	9.3106	9.92206	10.6251	11.4762
18.1209	0.0967897	0.460181	0.713458	1.00263	1.31056	1.63502	1.9709	7.76728	8.25534	8.776	9.33937	9.95595	10.6622	11.5145
18.1792	0.0968676	0.461104	0.714998	1.00515	1.31474	1.64035	1.97758	7.79423	8.28336	8.80768	9.3677	9.99055	10.6947	11.5496
18.2374	0.096945	0.462027	0.716538	1.00766	1.31897	1.64577	1.9844	7.8216	8.31326	8.83522	9.39648	10.0209	10.7273	11.5854
18.2957	0.0970218	0.462951	0.718077	1.01015	1.32325	1.65128	1.99136	7.84536	8.33864	8.86183	9.42657	10.0513	10.7613	11.6235
18.354	0.0970981	0.463875	0.719615	1.01264	1.32759	1.65688	1.99836	7.86887	8.36365	8.88869	9.45883	10.0826	10.7978	11.6643
18.4122	0.0971738	0.464799	0.721153	1.01512	1.332	1.66258	2.00414	7.89263	8.38889	8.91652	9.49081	10.116	10.834	11.6995
18.4705	0.097249	0.465724	0.722691	1.01759	1.33574	1.66775	2.00986	7.91716	8.41497	8.94604	9.51924	10.1514	10.8665	11.7348
18.5288	0.0973237	0.466649	0.724229	1.02005	1.33929	1.67239	2.01554	7.94297	8.44249	8.97786	9.54768	10.1819	10.8992	11.7716
18.587	0.0973979	0.467575	0.725766	1.02251	1.34282	1.677	2.02119	7.97061	8.47212	9.00484	9.57696	10.2122	10.9335	11.8115
18.6453	0.0974715	0.468501	0.727304	1.02496	1.34634	1.68158	2.02681	7.99647	8.49872	9.03144	9.60795	10.2433	10.9705	11.8495
18.7036	0.0975446	0.469428	0.728843	1.0274	1.34984	1.68614	2.03241	8.02008	8.52377	9.05837	9.64154	10.2762	11.0058	11.8846
18.7618	0.0976172	0.470355	0.730382	1.02984	1.35332	1.69068	2.038	8.04362	8.54889	9.08635	9.67078	10.312	11.0383	11.9205
18.8201	0.0976893	0.471283	0.731921	1.03228	1.35679	1.6952	2.04358	8.06759	8.57469	9.11611	9.69911	10.3429	11.0712	11.9587
18.8784	0.0977609	0.472212	0.733462	1.03471	1.36025	1.69971	2.04917	8.09249	8.60177	9.14755	9.72783	10.3731	11.1058	11.9993
18.9366	0.097832	0.47314	0.735004	1.03714	1.36371	1.70422	2.05477	8.11887	8.63078	9.17445	9.7578	10.404	11.1434	12.0345
18.9949	0.0979025	0.47407	0.736547	1.03957	1.36715	1.70872	2.06038	8.14727	8.65877	9.20105	9.78989	10.4365	11.1776	12.0698
19.0532	0.0979726	0.475	0.738091	1.042	1.3706	1.71322	2.06603	8.17127	8.68389	9.22807	9.8222	10.4717	11.21	12.1067
19.1114	0.0980422	0.475931	0.739636	1.04442	1.37403	1.71772	2.07171	8.1948	8.70894	9.2562	9.85066	10.5038	11.2431	12.1468
19.1697	0.0981113	0.476862	0.741184	1.04685	1.37747	1.72223	2.07743	8.21842	8.7345	9.2862	9.87906	10.5341	11.2781	12.1844
19.228	0.0981799	0.477794	0.742733	1.04928	1.38091	1.72676	2.0832	8.24265	8.76119	9.31722	9.90826	10.5647	11.3163	12.2195
19.2862	0.0982481	0.478726	0.744284	1.0517	1.38435	1.7313	2.08903	8.268	8.78963	9.34406	9.93911	10.5969	11.3494	12.2555
19.3445	0.0983157	0.47966	0.745837	1.05413	1.38779	1.73586	2.09492	8.29501	8.81876	9.37067	9.97249	10.6315	11.3819	12.2939
19.4028	0.0983829	0.480594	0.747393	1.05657	1.39124	1.74045	2.10088	8.32227	8.84401	9.39777	10.0022	10.6648	11.4152	12.3342
19.461	0.0984496	0.481528	0.74895	1.059	1.3947	1.74506	2.10693	8.34602	8.86902	9.42608	10.0305	10.695	11.4506	12.3694
19.5193	0.0985159	0.482464	0.750511	1.06144	1.39816	1.74971	2.11306	8.36952	8.89439	9.45633	10.0592	10.7256	11.4885	12.4048
19.5776	0.0985817	0.4834	0.752074	1.06388	1.40164	1.75439	2.11929	8.3933	8.92072	9.48689	10.089	10.7573	11.5212	12.4418
19.6358	0.098647	0.484337	0.75364	1.06633	1.40513	1.75912	2.12562	8.41785	8.94864	9.51367	10.121	10.7914	11.5537	12.482
19.6941	0.0987118	0.485274	0.755209	1.06879	1.40863	1.76389	2.13207	8.44371	8.9787	9.5403	10.1536	10.8257	11.5873	12.5194
19.7524	0.0987762	0.486213	0.756781	1.07125	1.41215	1.7687	2.13863	8.47141	9.00411	9.5675	10.1821	10.856	11.6231	12.5545
19.8106	0.0988402	0.487152	0.758356	1.07371	1.41569	1.77357	2.14533	8.49713	9.02912	9.59598	10.2105	10.8864	11.6604	12.5905
19.8689	0.0989037	0.488092	0.759935	1.07619	1.41925	1.7785	2.15216	8.52074	9.05434	9.6265	10.2396	10.9179	11.693	12.629
19.9272	0.0989668	0.489032	0.761518	1.07867	1.42283	1.78348	2.15914	8.54428	9.08036	9.65655	10.2703	10.9514	11.7255	12.6692
19.9854	0.0990294	0.489974	0.763104	1.08116	1.42644	1.78853	2.16593	8.56826	9.10781	9.68327	10.3035	10.9866	11.7594	12.7044
20.0437	0.0990916	0.490916	0.764694	1.08366	1.43007	1.79365	2.17169	8.5932	9.13731	9.70993	10.3336	11.017	11.7957	12.7398
20.102	0.0991533	0.49186	0.766287	1.08617	1.43372	1.79885	2.1774	8.61963	9.16419	9.73724	10.3619	11.0473	11.8323	12.7769
20.1602	0.0992146	0.492804	0.767886	1.08869	1.43741	1.80412	2.18307	8.648	9.18925	9.76591	10.3905	11.0785	11.8647	12.8173
20.2185	0.0992755	0.493749	0.769488	1.09122	1.44113	1.80947	2.1887	8.67192	9.21435	9.7967	10.4203	11.1116	11.8974	12.8543
20.2768	0.0993359	0.494695	0.771095	1.09377	1.44488	1.81491	2.19431	8.69545	9.2401	9.82619	10.452	11.1474	11.9316	12.8894
20.335	0.099396	0.495641	0.772706	1.09632	1.44866	1.82044	2.1999	8.71909	9.26711	9.85288	10.485	11.178	11.9684	12.9256
20.3933	0.0994556	0.496589	0.774322	1.09889	1.45248	1.82607	2.20548	8.74334	9.29602	9.87957	10.5135	11.2082	12.0041	12.9642
20.4516	0.0995148	0.497538	0.775942	1.10147	1.45634	1.8318	2.21106	8.76873	9.32422	9.90699	10.5418	11.2392	12.0365	13.0042
20.5098	0.0995735	0.498487	0.777568	1.10407	1.46023	1.83645	2.21664	8.79579	9.34937	9.93586	10.5709	11.2718	12.0694	13.0393
20.5681	0.0996319	0.499438	0.779199	1.10668	1.46417	1.84106	2.22224	8.82294	9.3744	9.96693	10.6015	11.3072	12.1039	13.0748
20.6264	0.0996898	0.500266	0.780835	1.1093	1.46815	1.84564	2.22785	8.84667	9.39993	9.99583	10.6344	11.339	12.1412	13.1121
20.6846	0.0997474	0.501029	0.782477	1.11195	1.47218	1.8502	2.23349	8.87018	9.42655	10.0225	10.665	11.3692	12.1759	13.1526
20.7429	0.0998045	0.50179	0.784123	1.11461	1.47626	1.85473	2.23917	8.89397	9.45489	10.0492	10.6933	11.3999	12.2083	13.1893
20.8012	0.0998613	0.502547	0.785776	1.11728	1.48038	1.85925	2.24489	8.91855	9.48421	10.0768	10.7219	11.4322	12.2413	13.2244
20.8594	0.0999176	0.503303	0.787434	1.11998	1.48456	1.86375	2.25066	8.94445	9.50948	10.1058	10.7516	11.4669	12.2762	13.2606
20.9177	0.0999736	0.504056	0.789099	1.12269	1.48879	1.86825	2.25649	8.97221	9.53449	10.1372	10.7831	11.4999	12.3141	13.2994
20.976	0.100029	0.504806	0.790769	1.12542	1.49307	1.87273	2.26239	8.99779	9.55983	10.1655	10.8163	11.5302	12.3477	13.3392
21.0342	0.100084	0.505554	0.792445	1.12817	1.49742	1.87722	2.26835	9.02139	9.5861	10.1921	10.8449	11.5607	12.3801	13.3743
21.0925	0.100139	0.5063	0.794128	1.13094	1.50136	1.88171	2.2744	9.04494	9.61393	10.2189	10.8732	11.5926	12.4133	13.4098
21.1508	0.100193	0.507044	0.795818	1.13374	1.50489	1.8862	2.28054	9.06894	9.64397	10.2466	10.9022	11.6268	12.4486	13.4472
21.209	0.100248	0.507785	0.797513	1.13655	1.50839	1.8907	2.28678	9.09392	9.66958	10.2758	10.9327	11.6608	12.4868	13.4879
21.2673	0.100301	0.508524	0.799216	1.13939	1.51188	1.89522	2.29312	9.12039	9.6946	10.3075	10.9654	11.6911	12.5194	13.5242
21.3256	0.100354	0.509261	0.800925	1.14225	1.51535	1.89975	2.29957	9.14867	9.71979	10.3351	10.9964	11.7216	12.5519	13.5594
21.3838	0.100407	0.509995	0.802642	1.14513	1.51881	1.90431	2.30615	9.17258	9.74576	10.3617	11.0248	11.7531	12.5854	13.5957
21.4421	0.10046	0.510727	0.804365	1.14804	1.52225	1.90889	2.31285	9.1961	9.77312	10.3885	11.0533	11.7868	12.6211	13.6346
21.5004	0.100512	0.511458	0.806096	1.15097	1.52569	1.91351	2.3197	9.21975	9.80252	10.4164	11.0828	11.8217	12.6586	13.6741
21.5586	0.100564	0.512186	0.807835	1.15393	1.52911	1.91815	2.32669	9.24403	9.82965	10.4459	11.1143	11.8521	12.6912	13.7092
21.6169	0.100615	0.512912	0.80958	1.15691	1.53253	1.92284	2.33332	9.26946	9.85472	10.4777	11.1477	11.8825	12.7238	13.7448
21.6752	0.100666	0.513635	0.811334	1.15992	1.53594	1.92757	2.33906	9.29657	9.87981	10.5047	11.1763	11.9137	12.7575	13.7823
21.7334	0.100717	0.514357	0.813095	1.16296	1.53935	1.93234	2.34476	9.32361	9.90552	10.5313	11.2046	11.9469	12.7937	13.8233
21.7917	0.100767	0.515077	0.814864	1.16577	1.54276	1.93716	2.35042	9.34732	9.93245	10.5582	11.2335	11.9826	12.8305	13.8592
21.85	0.100817	0.515795	0.816641	1.16824	1.54617	1.94203	2.35604	9.37083	9.96125	10.5862	11.2639	12.0131	12.863	13.8944
21.9082	0.100867	0.51651	0.818427	1.17069	1.54958	1.94697	2.36164	9.39464	9.98968	10.6159	11.2965	12.0434	12.8956	13.9308
21.9665	0.100916	0.517224	0.82022	1.17313	1.55299	1.95196	2.36723	9.41925	10.0148	10.6474	11.3278	12.0744	12.9297	13.9699
22.0248	0.100965	0.517936	0.822023	1.17556	1.55641	1.95703	2.3728	9.44519	10.0399	10.6743	11.3562	12.1071	12.9664	14.0091
22.083	0.101014	0.518646	0.823833	1.17798	1.55983	1.96216	2.37838	9.47301	10.0654	10.7009	11.3847	12.1427	13.0023	14.0442
22.1413	0.101062	0.519354	0.825653	1.18039	1.56326	1.96736	2.38395	9.49845	10.0919	10.7279	11.4141	12.1741	13.0348	14.0798
22.1996	0.10111	0.520061	0.827481	1.1828	1.56671	1.97265	2.38955	9.52204	10.1202	10.7561	11.4454	12.2043	13.0676	14.1174
22.2578	0.101158	0.520765	0.829319	1.1852	1.57016	1.97802	2.39516	9.5456	10.1497	10.786	11.4791	12.2351	13.1019	14.1586
22.3161	0.101205	0.521468	0.831166	1.18759	1.57363	1.98348	2.4008	9.56962	10.175	10.8171	11.5077	12.2675	13.1391	14.1941
22.3744	0.101252	0.522169	0.832861	1.18998	1.57711	1.98902	2.40648	9.59463	10.2	10.8439	11.5361	12.3024	13.1741	14.2293
22.4326	0.101298	0.522868	0.83435	1.19236	1.58061	1.99467	2.4122	9.62115	10.2253	10.8705	11.5649	12.335	13.2065	14.2658
22.4909	0.101345	0.523565	0.835833	1.19474	1.58414	2.00004	2.41797	9.64935	10.2515	10.8976	11.5951	12.3653	13.2395	14.3051
22.5492	0.101391	0.524261	0.837312	1.19711	1.58768	2.00466	2.4238	9.67324	10.2792	10.9259	11.6275	12.3959	13.2742	14.344
22.6074	0.101436	0.524955	0.838787	1.19948	1.59124	2.00925	2.4297	9.69676	10.3091	10.9562	11.6592	12.4279	13.312	14.3791
22.6657	0.101482	0.525647	0.840257	1.20185	1.59483	2.01381	2.43567	9.72041	10.3351	10.9867	11.6876	12.4623	13.3459	14.4148
22.724	0.101527	0.526338	0.841722	1.20421	1.59844	2.01835	2.44172	9.74472	10.3601	11.0135	11.716	12.496	13.3783	14.4526
22.7822	0.101571	0.527027	0.843184	1.20658	1.60208	2.02287	2.44787	9.77018	10.3852	11.0402	11.7454	12.5263	13.4115	14.4938
22.8405	0.101616	0.527714	0.844641	1.20894	1.60576	2.02737	2.45411	9.79735	10.4112	11.0674	11.7765	12.5567	13.4466	14.5291
22.8988	0.10166	0.5284	0.846095	1.2113	1.60946	2.03186	2.46046	9.82427	10.4384	11.0958	11.8103	12.5884	13.485	14.5643
22.957	0.101704	0.529084	0.847545	1.21367	1.61319	2.03634	2.46692	9.84798	10.4677	11.1263	11.8391	12.6222	13.5177	14.6009
23.0153	0.101747	0.529767	0.848991	1.21603	1.61696	2.04081	2.4735	9.87149	10.4951	11.1564	11.8675	12.6569	13.5502	14.6403
23.0736	0.10179	0.530448	0.850434	1.2184	1.62077	2.04529	2.48021	9.89531	10.5202	11.1831	11.8962	12.6872	13.5836	14.679
23.1318	0.101833	0.531128	0.851873	1.22077	1.62461	2.04977	2.48707	9.91995	10.5453	11.2098	11.9263	12.7176	13.6191	14.7141
23.1901	0.101876	0.531806	0.853309	1.22314	1.6285	2.05425	2.49407	9.94594	10.5709	11.2371	11.9585	12.7489	13.6569	14.7498
23.2484	0.101918	0.532483	0.854743	1.22551	1.63243	2.05875	2.50056	9.97382	10.5978	11.2658	11.9906	12.7823	13.6895	14.7877
23.3066	0.10196	0.533159	0.856173	1.22789	1.6364	2.06326	2.5063	9.99911	10.6265	11.2965	12.019	12.8178	13.722	14.8288
23.3649	0.102001	0.533833	0.857601	1.23027	1.64042	2.06779	2.51199	10.0227	10.6551	11.3261	12.0474	12.8482	13.7556	14.864
23.4232	0.102043	0.534505	0.859026	1.23266	1.64448	2.07235	2.51764	10.0463	10.6803	11.3527	12.0767	12.8785	13.7916	14.8993
23.4814	0.102084	0.535176	0.860448	1.23505	1.64859	2.07693	2.52326	10.0703	10.7053	11.3794	12.1077	12.9096	13.8287	14.936
23.5397	0.102125	0.535846	0.861868	1.23745	1.65276	2.08154	2.52885	10.0953	10.7308	11.4068	12.1412	12.9425	13.8612	14.9756
23.598	0.102165	0.536515	0.863286	1.23985	1.65698	2.08619	2.53443	10.1219	10.7573	11.4357	12.1705	12.9783	13.8939	15.014
23.6562	0.102205	0.537182	0.864702	1.24226	1.66125	2.09088	2.54	10.15	10.7854	11.4668	12.1989	13.0092	13.9278	15.0491
23.7145	0.102245	0.537848	0.866116	1.24468	1.66559	2.0956	2.54557	10.1739	10.8151	11.4957	12.2276	13.0395	13.9643	15.0849
23.7728	0.102285	0.538512	0.867528	1.24711	1.66922	2.10038	2.55115	10.1974	10.8404	11.5223	12.2575	13.0703	14.0006	15.1229
23.831	0.102324	0.539175	0.868938	1.24955	1.67271	2.10521	2.55674	10.2211	10.8654	11.5491	12.2896	13.1028	14.033	15.1637
23.8893	0.102364	0.539837	0.870347	1.25199	1.67619	2.11009	2.56235	10.2454	10.8907	11.5766	12.3219	13.1379	14.0658	15.199
23.9476	0.102402	0.540498	0.871755	1.25445	1.67965	2.11503	2.56799	10.2709	10.9169	11.6057	12.3504	13.1702	14.1	15.2343
24.0058	0.102441	0.541158	0.873161	1.25692	1.68309	2.12003	2.57366	10.2981	10.9445	11.637	12.3788	13.2004	14.137	15.2711
24.0641	0.102479	0.541816	0.874566	1.2594	1.68652	2.1251	2.57939	10.3249	10.9743	11.6653	12.408	13.2311	14.1724	15.3108
24.1224	0.102517	0.542474	0.87597	1.26189	1.68994	2.13025	2.58516	10.3486	11.0005	11.6919	12.4388	13.2632	14.2048	15.3489
24.1806	0.102555	0.54313	0.877373	1.26439	1.69335	2.13546	2.59099	10.3721	11.0256	11.7187	12.4722	13.2977	14.2377	15.384
24.2389	0.102593	0.543784	0.878775	1.2669	1.69675	2.14076	2.59689	10.396	11.0507	11.7464	12.5019	13.3311	14.2723	15.4199
24.2972	0.10263	0.544438	0.880177	1.26943	1.70014	2.14614	2.60287	10.4207	11.0766	11.7757	12.5303	13.3614	14.3099	15.4581
24.3554	0.102667	0.545091	0.881578	1.27198	1.70353	2.15161	2.60893	10.4467	11.1038	11.8073	12.5589	13.3919	14.3442	15.4987
24.4137	0.102703	0.545743	0.882978	1.27453	1.70692	2.15718	2.61507	10.4746	11.1329	11.8349	12.5888	13.4236	14.3766	15.5339
24.472	0.10274	0.546393	0.884379	1.27711	1.7103	2.16284	2.62132	10.4998	11.1606	11.8616	12.6207	13.4577	14.4097	15.5693
24.5302	0.102776	0.547042	0.885779	1.2797	1.71369	2.16792	2.62767	10.5233	11.1857	11.8884	12.6533	13.492	14.4447	15.6061
24.5885	0.102812	0.547691	0.887179	1.2823	1.71707	2.17252	2.63414	10.5469	11.2107	11.9162	12.6818	13.5224	14.4828	15.6461
24.6468	0.102848	0.548338	0.88858	1.28492	1.72047	2.1771	2.64073	10.571	11.2364	11.9457	12.7102	13.5528	14.5159	15.6839
24.705	0.102883	0.548985	0.88998	1.28756	1.72386	2.18164	2.64745	10.5961	11.2632	11.9776	12.7393	13.5842	14.5484	15.719
24.7633	0.102919	0.54963	0.891381	1.29022	1.72727	2.18617	2.65432	10.6227	11.2917	12.0046	12.77	13.6177	14.5817	15.7549
24.8216	0.102953	0.550274	0.892783	1.2929	1.73068	2.19067	2.66133	10.6507	11.3206	12.0312	12.8032	13.6529	14.6171	15.7932
24.8798	0.102988	0.550918	0.894185	1.29559	1.73411	2.19516	2.66771	10.6745	11.3458	12.0581	12.8333	13.6834	14.6551	15.8337
24.9381	0.103023	0.55156	0.895587	1.29831	1.73754	2.19964	2.67344	10.6981	11.3708	12.086	12.8617	13.7137	14.6877	15.8689
24.9964	0.103057	0.552202	0.896991	1.30105	1.74099	2.20411	2.67912	10.7217	11.3962	12.1158	12.8903	13.7448	14.7202	15.9042
25.0546	0.103091	0.552842	0.898395	1.3038	1.74446	2.20858	2.68476	10.7461	11.4227	12.1473	12.92	13.7779	14.7538	15.9412
25.1129	0.103125	0.553482	0.899801	1.30658	1.74795	2.21304	2.69038	10.7716	11.4507	12.1742	12.9518	13.8138	14.7896	15.9814
25.1712	0.103158	0.554121	0.901207	1.30938	1.75145	2.21752	2.69597	10.7989	11.4805	12.2008	12.9847	13.8443	14.8269	16.0188
25.2294	0.103191	0.554758	0.902615	1.31221	1.75497	2.222	2.70154	10.8256	11.5059	12.2278	13.0132	13.8746	14.8595	16.0539
25.2877	0.103225	0.555396	0.904024	1.31506	1.75852	2.22649	2.70711	10.8493	11.5309	12.2559	13.0416	13.9055	14.8921	16.09
25.346	0.103257	0.556032	0.905435	1.31793	1.76209	2.231	2.71268	10.8728	11.5562	12.2859	13.0706	13.9381	14.9259	16.1284
25.4042	0.10329	0.556667	0.906848	1.32083	1.76569	2.23553	2.71825	10.8967	11.5823	12.3169	13.1012	13.9735	14.9622	16.1687
25.4625	0.103322	0.557302	0.908262	1.32375	1.76932	2.24008	2.72384	10.9214	11.6098	12.3438	13.1341	14.0053	14.9988	16.2038
25.5208	0.103354	0.557935	0.909678	1.3267	1.77297	2.24466	2.72945	10.9474	11.6395	12.3704	13.1647	14.0355	15.0313	16.2392
25.579	0.103386	0.558568	0.911096	1.32967	1.77666	2.24927	2.73509	10.9754	11.666	12.3975	13.1931	14.0663	15.064	16.2763
25.6373	0.103418	0.5592	0.912516	1.33243	1.78038	2.25392	2.74077	11.0004	11.691	12.4258	13.2217	14.0985	15.0981	16.3167
25.6956	0.10345	0.559832	0.913939	1.33483	1.78413	2.25861	2.74649	11.024	11.7162	12.456	13.2513	14.1332	15.1349	16.3538
25.7538	0.103481	0.560462	0.915364	1.33723	1.78792	2.26334	2.75227	11.0476	11.742	12.4866	13.2829	14.1663	15.1706	16.3889
25.8121	0.103512	0.561092	0.916791	1.33962	1.79175	2.26812	2.7581	11.0717	11.7691	12.5134	13.3161	14.1965	15.203	16.425
25.8704	0.103543	0.561721	0.918221	1.342	1.79562	2.27295	2.764	11.0968	11.7982	12.54	13.3447	14.2271	15.2359	16.4636
25.9286	0.103573	0.56235	0.919653	1.34438	1.79953	2.27784	2.76998	11.1234	11.826	12.5672	13.373	14.2589	15.2704	16.5036
25.9869	0.103604	0.562977	0.921088	1.34674	1.80348	2.28279	2.77604	11.1514	11.8512	12.5957	13.402	14.2931	15.3077	16.5388
26.0452	0.103634	0.563604	0.922526	1.3491	1.80748	2.2878	2.7822	11.1752	11.8762	12.6262	13.4324	14.3272	15.3424	16.5742
26.1034	0.103664	0.564231	0.923967	1.35145	1.81153	2.29288	2.78845	11.1987	11.9018	12.6563	13.4652	14.3575	15.3748	16.6115
26.1617	0.103694	0.564856	0.925411	1.3538	1.81563	2.29803	2.79481	11.2224	11.9285	12.683	13.4961	14.3879	15.4079	16.652
26.22	0.103723	0.565481	0.926859	1.35614	1.81978	2.30325	2.80128	11.2468	11.957	12.7097	13.5245	14.4194	15.4427	16.6887
26.2782	0.103752	0.566106	0.92831	1.35847	1.82398	2.30856	2.80788	11.2724	11.986	12.7369	13.553	14.4531	15.4807	16.7239
26.3365	0.103782	0.56673	0.929764	1.3608	1.82824	2.31395	2.81461	11.2997	12.0113	12.7656	13.5826	14.4881	15.5142	16.7601
26.3948	0.103811	0.567353	0.931221	1.36313	1.83255	2.31944	2.82147	11.3263	12.0363	12.7964	13.614	14.5185	15.5466	16.7988
26.453	0.103839	0.567975	0.932683	1.36546	1.83611	2.32501	2.82849	11.3499	12.0617	12.8259	13.6474	14.5488	15.5799	16.8386
26.5113	0.103868	0.568597	0.934148	1.36778	1.83958	2.33069	2.83478	11.3735	12.088	12.8526	13.6761	14.58	15.6151	16.8737
26.5696	0.103896	0.569219	0.935617	1.3701	1.84304	2.33553	2.8405	11.3973	12.116	12.8793	13.7044	14.6132	15.6533	16.9092
26.6278	0.103924	0.569839	0.93709	1.37242	1.84648	2.34012	2.84618	11.4221	12.146	12.9067	13.7333	14.6489	15.686	16.9466
26.6861	0.103952	0.57046	0.938567	1.37473	1.8499	2.34468	2.85182	11.4482	12.1714	12.9355	13.7636	14.6795	15.7185	16.9873
26.7444	0.10398	0.571079	0.940048	1.37705	1.85332	2.34922	2.85743	11.4762	12.1964	12.9666	13.7962	14.7097	15.7519	17.0237
26.8026	0.104008	0.571698	0.941534	1.37937	1.85672	2.35373	2.86301	11.5011	12.2216	12.9955	13.8275	14.7407	15.7876	17.0588
26.8609	0.104035	0.572317	0.943024	1.38169	1.86011	2.35823	2.86859	11.5247	12.2477	13.0222	13.8559	14.7734	15.8252	17.0951
26.9192	0.104062	0.572935	0.944518	1.38401	1.86349	2.36271	2.87415	11.5482	12.2751	13.0489	13.8844	14.809	15.8577	17.134
26.9774	0.104089	0.573553	0.946018	1.38633	1.86687	2.36718	2.87972	11.5723	12.3047	13.0765	13.9139	14.8404	15.8903	17.1736
27.0357	0.104116	0.57417	0.947522	1.38866	1.87024	2.37164	2.88529	11.5975	12.3315	13.1055	13.9451	14.8707	15.924	17.2087
27.094	0.104142	0.574786	0.94903	1.39098	1.87361	2.3761	2.89088	11.6242	12.3565	13.1369	13.9788	14.9014	15.9602	17.2442
27.1522	0.104169	0.575402	0.950544	1.39331	1.87698	2.38057	2.89649	11.652	12.3816	13.1652	14.0075	14.9338	15.997	17.2817
27.2105	0.104195	0.576018	0.952063	1.39565	1.88035	2.38503	2.90213	11.6759	12.4074	13.1918	14.0358	14.9687	16.0295	17.3226
27.2688	0.104221	0.576633	0.953587	1.39799	1.88372	2.38951	2.90781	11.6994	12.4344	13.2186	14.0646	15.0014	16.0622	17.3586
27.327	0.104247	0.577248	0.955116	1.40033	1.8871	2.394	2.91353	11.7231	12.4634	13.2463	14.0948	15.0316	16.0962	17.3938
27.3853	0.104273	0.577862	0.956651	1.40268	1.89048	2.39851	2.91931	11.7475	12.4915	13.2755	14.1272	15.0622	16.1329	17.4302
27.4436	0.104298	0.578476	0.958191	1.40504	1.89387	2.40304	2.92514	11.7731	12.5166	13.3072	14.1589	15.0942	16.1689	17.4692
27.5018	0.104324	0.57909	0.959736	1.40741	1.89727	2.40759	2.93105	11.8005	12.5417	13.3348	14.1873	15.1285	16.2013	17.5085
27.5601	0.104349	0.579703	0.961288	1.40978	1.90068	2.41217	2.93703	11.8269	12.5672	13.3614	14.2158	15.1623	16.2341	17.5436
27.6184	0.104374	0.580316	0.962845	1.41216	1.9041	2.41678	2.9431	11.8506	12.5939	13.3883	14.2451	15.1926	16.2685	17.5793
27.6766	0.104399	0.580928	0.964408	1.41454	1.90753	2.42143	2.94925	11.8741	12.6223	13.4161	14.2762	15.2231	16.3056	17.6168
27.7349	0.104423	0.58154	0.965977	1.41694	1.91098	2.42612	2.95551	11.898	12.6515	13.4456	14.31	15.2547	16.3407	17.6579
27.7932	0.104448	0.582152	0.967553	1.41935	1.91445	2.43086	2.96187	11.9228	12.6767	13.4774	14.3389	15.2885	16.3731	17.6936
27.8514	0.104472	0.582763	0.969134	1.42176	1.91794	2.43564	2.96835	11.9489	12.7018	13.5044	14.3672	15.3232	16.406	17.7288
27.9097	0.104496	0.583374	0.970722	1.42419	1.92145	2.44048	2.97495	11.9771	12.7271	13.531	14.396	15.3536	16.4408	17.7652
27.968	0.10452	0.583984	0.972316	1.42663	1.92498	2.44537	2.98169	12.0018	12.7534	13.5579	14.426	15.3839	16.4785	17.8045
28.0262	0.104544	0.584595	0.973917	1.42908	1.92853	2.45032	2.98857	12.0253	12.7813	13.5859	14.4582	15.4153	16.5124	17.8435
28.0845	0.104567	0.585205	0.975525	1.43154	1.93211	2.45534	2.99559	12.0489	12.8114	13.6156	14.4903	15.4486	16.5449	17.8786
28.1428	0.104591	0.585814	0.977139	1.43401	1.93572	2.46042	3.00179	12.073	12.8368	13.6471	14.5188	15.4841	16.578	17.9143
28.201	0.104614	0.586424	0.978761	1.4365	1.93936	2.46558	3.00751	12.0982	12.8619	13.674	14.5472	15.5146	16.6132	17.952
28.2593	0.104637	0.587033	0.980389	1.439	1.94303	2.47082	3.01318	12.125	12.8871	13.7006	14.5764	15.5448	16.6515	17.9932
28.3176	0.10466	0.587641	0.982024	1.44152	1.94673	2.47613	3.01882	12.1527	12.9131	13.7276	14.6074	15.5759	16.6842	18.0285
28.3758	0.104683	0.58825	0.983667	1.44405	1.95046	2.48153	3.02443	12.1765	12.9405	13.7558	14.6409	15.6088	16.7167	18.0638
28.4341	0.104706	0.588858	0.985317	1.4466	1.95424	2.48702	3.03001	12.2	12.9699	13.7857	14.6703	15.6445	16.7501	18.1003
28.4924	0.104728	0.589466	0.986974	1.44916	1.95805	2.49261	3.03558	12.2237	12.9969	13.8168	14.6986	15.6755	16.7856	18.1397
28.5506	0.104751	0.590074	0.988639	1.45174	1.9619	2.4983	3.04114	12.2482	13.022	13.8436	14.7273	15.7058	16.8234	18.1785
28.6089	0.104773	0.590681	0.990311	1.45434	1.96579	2.50295	3.04671	12.2738	13.0471	13.8703	14.7573	15.7366	16.856	18.2136
28.6672	0.104795	0.591289	0.991992	1.45695	1.96972	2.50753	3.05228	12.3013	13.0728	13.8973	14.7893	15.7691	16.8885	18.2493
28.7254	0.104817	0.591896	0.99368	1.45958	1.9737	2.51208	3.05787	12.3276	13.0998	13.9256	14.8217	15.8042	16.9222	18.2871
28.7837	0.104838	0.592502	0.995376	1.46223	1.97773	2.51661	3.06348	12.3512	13.1286	13.9558	14.8502	15.8365	16.9582	18.3282
28.842	0.10486	0.593109	0.99708	1.46491	1.9818	2.52112	3.06912	12.3748	13.1569	13.9865	14.8786	15.8667	16.9953	18.3635
28.9002	0.104881	0.593715	0.998793	1.4676	1.98593	2.52561	3.0748	12.3987	13.1821	14.0133	14.9077	15.8974	17.0278	18.3987
28.9585	0.104903	0.594322	1.00019	1.47031	1.99011	2.53008	3.08052	12.4235	13.2071	14.0399	14.9386	15.9295	17.0604	18.4354
29.0168	0.104924	0.594928	1.00156	1.47304	1.99434	2.53454	3.0863	12.4497	13.2326	14.0671	14.9719	15.964	17.0943	18.4749
29.075	0.104945	0.595534	1.00293	1.4758	1.99863	2.539	3.09214	12.4779	13.2592	14.0955	15.0017	15.9975	17.1308	18.5134
29.1333	0.104966	0.596139	1.0043	1.47857	2.00229	2.54346	3.09805	12.5024	13.2875	14.126	15.03	16.0277	17.1671	18.5485
29.1916	0.104986	0.596745	1.00566	1.48137	2.00575	2.54792	3.10403	12.526	13.3169	14.1561	15.0587	16.0582	17.1995	18.5843
29.2498	0.105007	0.59735	1.00702	1.4842	2.0092	2.55238	3.1101	12.5496	13.3422	14.1829	15.0885	16.0899	17.2323	18.6223
29.3081	0.105027	0.597956	1.00838	1.48704	2.01263	2.55686	3.11626	12.5737	13.3672	14.2095	15.1204	16.1239	17.2665	18.6632
29.3664	0.105047	0.598561	1.00973	1.48992	2.01604	2.56135	3.12252	12.5989	13.3925	14.2368	15.1531	16.1584	17.3035	18.6984
29.4246	0.105068	0.599166	1.01108	1.49281	2.01944	2.56585	3.12889	12.6258	13.4188	14.2654	15.1816	16.1887	17.3389	18.7337
29.4829	0.105088	0.599771	1.01243	1.49574	2.02283	2.57038	3.13538	12.6534	13.4466	14.2962	15.21	16.2191	17.3713	18.7705
29.5412	0.105107	0.600375	1.01377	1.49857	2.02622	2.57493	3.14198	12.6772	13.4766	14.3258	15.2391	16.2505	17.4042	18.8102
29.5994	0.105127	0.60098	1.01511	1.50094	2.02959	2.57951	3.14872	12.7007	13.5023	14.3525	15.2697	16.284	17.4388	18.8484
29.6577	0.105147	0.601585	1.01645	1.50331	2.03295	2.58413	3.15561	12.7244	13.5273	14.3792	15.3029	16.3192	17.4764	18.8835
29.716	0.105166	0.602189	1.01779	1.50566	2.03632	2.58878	3.16264	12.7489	13.5525	14.4066	15.3331	16.3497	17.5107	18.9193
29.7742	0.105185	0.602793	1.01912	1.50801	2.03967	2.59347	3.16876	12.7746	13.5785	14.4354	15.3614	16.38	17.5431	18.9574
29.8325	0.105204	0.603398	1.02045	1.51035	2.04303	2.59821	3.17448	12.8021	13.6058	14.4664	15.39	16.4111	17.5762	18.9982
29.8908	0.105223	0.604002	1.02178	1.51268	2.04639	2.603	3.18015	12.8283	13.6351	14.4954	15.4198	16.4441	17.6112	19.0334
29.949	0.105242	0.604606	1.02311	1.515	2.04975	2.60784	3.18578	12.8519	13.6624	14.5221	15.4515	16.4801	17.6493	19.0687
30.0073	0.105261	0.60521	1.02443	1.51732	2.05311	2.61273	3.19139	12.8754	13.6875	14.5488	15.4845	16.5107	17.6825	19.1056
30.0655	0.10528	0.605814	1.02575	1.51963	2.05648	2.61769	3.19697	12.8993	13.7125	14.5763	15.513	16.5409	17.7149	19.1454
30.1238	0.105298	0.606418	1.02707	1.52194	2.05986	2.62271	3.20254	12.9242	13.7382	14.6054	15.5414	16.5718	17.7482	19.1833
30.1821	0.105317	0.607022	1.02839	1.52424	2.06324	2.6278	3.2081	12.9504	13.7651	14.6367	15.5704	16.6044	17.7836	19.2184
30.2403	0.105335	0.607626	1.02971	1.52654	2.06664	2.63297	3.21366	12.9787	13.7939	14.665	15.6009	16.6397	17.8216	19.2544
30.2986	0.105353	0.60823	1.03102	1.52884	2.07005	2.63821	3.21923	13.0031	13.8224	14.6917	15.6339	16.6716	17.8543	19.2926
30.3569	0.105371	0.608834	1.03234	1.53113	2.07347	2.64353	3.22482	13.0266	13.8476	14.7185	15.6645	16.7019	17.8868	19.3331
30.4151	0.105389	0.609438	1.03365	1.53342	2.0769	2.64894	3.23043	13.0502	13.8726	14.7461	15.6928	16.7326	17.9203	19.3683
30.4734	0.105407	0.610042	1.03496	1.5357	2.08036	2.65444	3.23607	13.0744	13.8981	14.7754	15.7214	16.7648	17.9561	19.4037
30.5317	0.105424	0.610646	1.03627	1.53799	2.08383	2.66003	3.24175	13.0997	13.9246	14.807	15.751	16.7995	17.9935	19.4407
30.5899	0.105442	0.61125	1.03758	1.54027	2.08732	2.66562	3.24748	13.1265	13.9528	14.8347	15.7826	16.8326	18.026	19.4807
30.6482	0.105459	0.611854	1.03889	1.54256	2.09083	2.67023	3.25326	13.154	13.9824	14.8613	15.8158	16.8628	18.0586	19.5183
30.7065	0.105476	0.612458	1.04019	1.54484	2.09437	2.6748	3.2591	13.1778	14.0077	14.8881	15.8444	16.8934	18.0924	19.5534
30.7647	0.105493	0.613062	1.0415	1.54713	2.09793	2.67935	3.26501	13.2013	14.0327	14.9159	15.8728	16.9252	18.1288	19.5894
30.823	0.10551	0.613666	1.04281	1.54942	2.10152	2.68387	3.271	13.2251	14.058	14.9454	15.9017	16.9594	18.1653	19.6278
30.8813	0.105527	0.61427	1.04411	1.5517	2.10514	2.68837	3.27707	13.2496	14.0842	14.9773	15.9321	16.9935	18.1978	19.6681
30.9395	0.105544	0.614874	1.04542	1.55399	2.10879	2.69285	3.28324	13.2753	14.1119	15.0043	15.9649	17.0238	18.2305	19.7033
30.9978	0.105561	0.615478	1.04672	1.55629	2.11247	2.69732	3.2895	13.3029	14.1417	15.0309	15.9959	17.0542	18.2646	19.7387
31.0561	0.105577	0.616082	1.04802	1.55858	2.11619	2.70178	3.29587	13.3289	14.1678	15.0578	16.0243	17.0857	18.3015	19.7758
31.1143	0.105594	0.616686	1.04933	1.56089	2.11994	2.70623	3.30236	13.3525	14.1928	15.0858	16.0528	17.1194	18.3371	19.816
31.1726	0.10561	0.61729	1.05063	1.56319	2.12373	2.71069	3.30898	13.3761	14.218	15.1155	16.0823	17.1544	18.3696	19.8532
31.2309	0.105626	0.617895	1.05194	1.5655	2.12756	2.71514	3.31572	13.4	14.2439	15.147	16.1137	17.1848	18.4024	19.8884
31.2891	0.105642	0.618499	1.05324	1.56781	2.13143	2.71961	3.32261	13.4249	14.2711	15.1739	16.1472	17.2151	18.4369	19.9244
31.3474	0.105658	0.619104	1.05454	1.57014	2.13534	2.72408	3.32965	13.4512	14.3003	15.2005	16.1758	17.2464	18.4743	19.963
31.4057	0.105674	0.619708	1.05585	1.57246	2.13929	2.72857	3.33571	13.4795	14.3278	15.2275	16.2042	17.2795	18.5089	20.0031
31.4639	0.10569	0.620313	1.05715	1.5748	2.14329	2.73307	3.34142	13.5037	14.3529	15.2556	16.233	17.3153	18.5414	20.0382
31.5222	0.105705	0.620918	1.05846	1.57714	2.14734	2.7376	3.34709	13.5273	14.378	15.2856	16.2633	17.3458	18.5744	20.0737
31.5805	0.105721	0.621523	1.05977	1.57949	2.15144	2.74215	3.35272	13.5509	14.4036	15.3167	16.2959	17.376	18.6092	20.1109
31.6387	0.105736	0.622128	1.06107	1.58185	2.1556	2.74674	3.35832	13.5751	14.4305	15.3435	16.3273	17.407	18.6472	20.1513
31.697	0.105752	0.622733	1.06238	1.58421	2.1598	2.75135	3.3639	13.6004	14.4591	15.3701	16.3557	17.4397	18.6807	20.1882
31.7553	0.105767	0.623338	1.06369	1.58659	2.16406	2.756	3.36947	13.6273	14.4879	15.3972	16.3842	17.4752	18.7132	20.2233
31.8135	0.105782	0.623944	1.065	1.58898	2.16795	2.7607	3.37503	13.6547	14.5131	15.4255	16.4136	17.5068	18.7464	20.2595
31.8718	0.105797	0.624549	1.06631	1.59138	2.17141	2.76544	3.38059	13.6785	14.5381	15.4557	16.4448	17.537	18.7816	20.2982
31.9301	0.105812	0.625155	1.06762	1.59378	2.17485	2.77023	3.38616	13.702	14.5635	15.4863	16.4785	17.5678	18.8198	20.3381
31.9883	0.105827	0.625761	1.06894	1.5962	2.17828	2.77507	3.39175	13.7257	14.59	15.5131	16.5072	17.6001	18.8525	20.3732
32.0466	0.105841	0.626366	1.07025	1.59864	2.18169	2.77997	3.39736	13.7503	14.6181	15.5397	16.5356	17.635	18.885	20.4087
32.1049	0.105856	0.626973	1.07157	1.60108	2.18508	2.78493	3.403	13.7761	14.6478	15.5669	16.5644	17.6677	18.9185	20.446
32.1631	0.10587	0.627579	1.07289	1.60354	2.18847	2.78996	3.40868	13.8037	14.6732	15.5954	16.5945	17.698	18.9541	20.4866
32.2214	0.105885	0.628185	1.07421	1.60601	2.19184	2.79505	3.41441	13.8296	14.6982	15.6258	16.6269	17.7286	18.9917	20.5231
32.2797	0.105899	0.628792	1.07553	1.6085	2.19521	2.80022	3.42019	13.8532	14.7234	15.656	16.6587	17.7605	19.0243	20.5583
32.3379	0.105913	0.629399	1.07685	1.611	2.19856	2.80547	3.42604	13.8767	14.7496	15.6827	16.6871	17.7948	19.0568	20.5945
32.3962	0.105927	0.630005	1.07818	1.61352	2.20192	2.8108	3.43195	13.9007	14.7772	15.7094	16.7155	17.8286	19.0906	20.6334
32.4545	0.105941	0.630613	1.07951	1.61605	2.20527	2.81622	3.43794	13.9256	14.8069	15.7367	16.7449	17.8589	19.1267	20.673
32.5127	0.105955	0.63122	1.08084	1.6186	2.20862	2.82172	3.44402	13.952	14.8332	15.7653	16.776	17.8894	19.1636	20.7081
32.571	0.105969	0.631827	1.08217	1.62116	2.21197	2.82733	3.45018	13.9803	14.8583	15.796	16.8097	17.921	19.1961	20.7437
32.6293	0.105983	0.632435	1.0835	1.62375	2.21532	2.8328	3.45645	14.0044	14.8834	15.8256	16.8386	17.9548	19.2287	20.7811
32.6875	0.105996	0.633043	1.08484	1.62635	2.21867	2.8374	3.46283	14.0279	14.9093	15.8523	16.867	17.9896	19.2627	20.8219
32.7458	0.10601	0.633651	1.08618	1.62897	2.22203	2.84196	3.46932	14.0515	14.9364	15.879	16.8957	18.0199	19.2994	20.8581
32.8041	0.106023	0.634259	1.08752	1.63161	2.22539	2.8465	3.47594	14.0758	14.9656	15.9064	16.9258	18.0503	19.3354	20.8933
32.8623	0.106036	0.634868	1.08887	1.63427	2.22877	2.85102	3.48269	14.1011	14.9933	15.9352	16.958	18.0816	19.3678	20.9296
32.9206	0.10605	0.635476	1.09021	1.63695	2.23215	2.85552	3.48959	14.1281	15.0184	15.9663	16.9901	18.1149	19.4006	20.9686
32.9789	0.106063	0.636085	1.09156	1.63965	2.23555	2.85999	3.49663	14.1554	15.0435	15.9953	17.0185	18.1504	19.435	21.008
33.0371	0.106076	0.636694	1.09292	1.64237	2.23895	2.86446	3.50263	14.1791	15.0691	16.0219	17.0469	18.1809	19.4721	21.0431
33.0954	0.106089	0.637304	1.09427	1.64511	2.24237	2.86892	3.50834	14.2026	15.0958	16.0487	17.0762	18.2112	19.5072	21.0787
33.1537	0.106102	0.637913	1.09563	1.64788	2.24581	2.87337	3.514	14.2264	15.1244	16.0762	17.1071	18.2422	19.5396	21.1162
33.2119	0.106114	0.638523	1.097	1.65066	2.24927	2.87782	3.51963	14.251	15.1533	16.1052	17.1406	18.2751	19.5726	21.1572
33.2702	0.106127	0.639133	1.09836	1.65348	2.25275	2.88228	3.52523	14.2768	15.1785	16.1365	17.17	18.3108	19.6073	21.1931
33.3285	0.10614	0.639744	1.09973	1.65631	2.25624	2.88674	3.53081	14.3045	15.2035	16.1649	17.1984	18.3419	19.645	21.2282
33.3867	0.106152	0.640354	1.10111	1.65917	2.25977	2.89121	3.53637	14.3302	15.2289	16.1915	17.2271	18.3721	19.679	21.2647
33.445	0.106165	0.640965	1.10248	1.66206	2.26331	2.8957	3.54193	14.3539	15.2553	16.2183	17.257	18.403	19.7114	21.3038
33.5033	0.106177	0.641576	1.10386	1.66493	2.26688	2.9002	3.5475	14.3774	15.2833	16.246	17.289	18.4354	19.7446	21.343
33.5615	0.106189	0.642188	1.10525	1.66728	2.27048	2.90473	3.55307	14.4014	15.3133	16.2752	17.3214	18.4705	19.7797	21.3781
33.6198	0.106201	0.642799	1.10664	1.66962	2.27411	2.90928	3.55866	14.4263	15.3386	16.3068	17.3499	18.5028	19.818	21.4137
33.6781	0.106213	0.643411	1.10803	1.67194	2.27777	2.91387	3.56427	14.4527	15.3636	16.3345	17.3783	18.5331	19.8508	21.4514
33.7363	0.106225	0.644023	1.10943	1.67427	2.28147	2.91848	3.56991	14.4811	15.3889	16.3611	17.4075	18.5637	19.8832	21.4926
33.7946	0.106237	0.644636	1.11083	1.67658	2.2852	2.92314	3.57559	14.505	15.415	16.388	17.4383	18.5958	19.9166	21.528
33.8529	0.106249	0.645249	1.11223	1.67889	2.28896	2.92783	3.58132	14.5286	15.4425	16.4158	17.4716	18.6303	19.9521	21.5632
33.9111	0.106261	0.645862	1.11364	1.68119	2.29277	2.93258	3.58711	14.5522	15.4721	16.4452	17.5014	18.6638	19.9899	21.5997
33.9694	0.106272	0.646475	1.11505	1.68348	2.29661	2.93737	3.59295	14.5764	15.4987	16.4771	17.5298	18.6941	20.0225	21.639
34.0277	0.106284	0.647089	1.11647	1.68577	2.3005	2.94222	3.59887	14.6018	15.5238	16.5041	17.5584	18.7246	20.0551	21.6779
34.0859	0.106296	0.647702	1.11789	1.68805	2.30443	2.94712	3.60486	14.6289	15.5489	16.5307	17.5882	18.7563	20.0887	21.713
34.1442	0.106307	0.648317	1.11932	1.69033	2.3084	2.95208	3.61094	14.6561	15.5747	16.5577	17.6201	18.7902	20.1247	21.7487
34.2025	0.106318	0.648931	1.12075	1.6926	2.31242	2.95711	3.61711	14.6798	15.6018	16.5856	17.6528	18.8247	20.1618	21.7865
34.2607	0.10633	0.649546	1.12219	1.69487	2.3165	2.96221	3.62339	14.7033	15.6308	16.6153	17.6813	18.855	20.1943	21.8276
34.319	0.106341	0.650161	1.12363	1.69714	2.32062	2.96739	3.62977	14.7271	15.6588	16.6468	17.7097	18.8854	20.2269	21.8629
34.3773	0.106352	0.650777	1.12508	1.6994	2.32479	2.97264	3.63626	14.7517	15.6839	16.6738	17.7388	18.9168	20.2609	21.8982
34.4355	0.106363	0.651393	1.12653	1.70167	2.32902	2.97798	3.64289	14.7775	15.7089	16.7004	17.7695	18.9503	20.2973	21.9348
34.4938	0.106374	0.652009	1.12799	1.70393	2.33322	2.9834	3.64964	14.8053	15.7345	16.7274	17.8026	18.9856	20.3336	21.9743
34.5521	0.106385	0.652625	1.12945	1.70619	2.33668	2.98891	3.65654	14.8309	15.7612	16.7555	17.8329	19.016	20.3661	22.0129
34.6103	0.106395	0.653242	1.13092	1.70845	2.34013	2.99452	3.66359	14.8545	15.7896	16.7854	17.8612	19.0463	20.3988	22.048
34.6686	0.106406	0.653859	1.1324	1.71071	2.34355	2.99989	3.66953	14.8781	15.8188	16.8165	17.8898	19.0775	20.4331	22.0837
34.7269	0.106417	0.654477	1.13388	1.71297	2.34696	3.00449	3.67524	14.9021	15.844	16.8434	17.9195	19.1104	20.47	22.1217
34.7851	0.106427	0.655094	1.13536	1.71523	2.35035	3.00905	3.6809	14.927	15.869	16.87	17.9512	19.1463	20.5054	22.1626
34.8434	0.106438	0.655712	1.13685	1.7175	2.35373	3.01359	3.68653	14.9535	15.8944	16.8971	17.9842	19.177	20.5379	22.1979
34.9017	0.106448	0.656331	1.13835	1.71976	2.35711	3.0181	3.69213	14.9818	15.9207	16.9253	18.0127	19.2073	20.5708	22.2332
34.9599	0.106459	0.65695	1.13985	1.72203	2.36047	3.02259	3.6977	15.0057	15.9486	16.9555	18.0411	19.2381	20.6054	22.2699
35.0182	0.106469	0.657569	1.14136	1.7243	2.36382	3.02707	3.70327	15.0292	15.9787	16.9862	18.0701	19.2707	20.6429	22.3095
35.0765	0.106479	0.658189	1.14287	1.72658	2.36717	3.03153	3.70883	15.0529	16.0041	17.013	18.1006	19.306	20.6772	22.3478
35.1347	0.106489	0.658809	1.1444	1.72886	2.37052	3.03598	3.71439	15.0771	16.0291	17.0396	18.1336	19.338	20.7097	22.3829
35.193	0.106499	0.659429	1.14592	1.73114	2.37386	3.04043	3.71996	15.1025	16.0543	17.0668	18.1642	19.3682	20.7427	22.4188
35.2513	0.106509	0.66005	1.14746	1.73343	2.3772	3.04488	3.72555	15.1296	16.0804	17.0952	18.1926	19.3989	20.7777	22.4568
35.3095	0.106519	0.660671	1.149	1.73572	2.38055	3.04934	3.73116	15.1567	16.1078	17.1257	18.2212	19.4311	20.8158	22.4976
35.3678	0.106529	0.661292	1.15055	1.73803	2.38389	3.0538	3.73681	15.1804	16.1373	17.1558	18.2508	19.4658	20.849	22.5328
35.4261	0.106539	0.661914	1.1521	1.74033	2.38724	3.05827	3.74249	15.2039	16.1642	17.1826	18.2823	19.4989	20.8815	22.5681
35.4843	0.106549	0.662536	1.15366	1.74265	2.3906	3.06276	3.74822	15.2277	16.1892	17.2092	18.3156	19.5292	20.9148	22.605
35.5426	0.106558	0.663159	1.15523	1.74497	2.39396	3.06726	3.75401	15.2524	16.2143	17.2365	18.3442	19.5597	20.9501	22.6448
35.6009	0.106568	0.663782	1.1568	1.7473	2.39733	3.07179	3.75986	15.2783	16.2401	17.2651	18.3725	19.5915	20.9881	22.6828
35.6591	0.106577	0.664405	1.15838	1.74964	2.40071	3.07634	3.76577	15.3061	16.2671	17.2959	18.4014	19.6257	21.0208	22.7179
35.7174	0.106587	0.665029	1.15997	1.75199	2.40411	3.08093	3.77177	15.3316	16.296	17.3255	18.4318	19.6598	21.0533	22.7538
35.7757	0.106596	0.665653	1.16157	1.75435	2.40752	3.08555	3.77785	15.3552	16.3242	17.3522	18.4646	19.6902	21.0868	22.792
35.8339	0.106606	0.666278	1.16317	1.75672	2.41094	3.0902	3.78403	15.3787	16.3494	17.3789	18.4956	19.7206	21.1227	22.8326
35.8922	0.106615	0.66681	1.16478	1.75909	2.41439	3.0949	3.7903	15.4027	16.3744	17.4063	18.524	19.7521	21.16	22.8678
35.9505	0.106624	0.66731	1.16623	1.76148	2.41785	3.09965	3.79669	15.4277	16.3999	17.4351	18.5525	19.7857	21.1926	22.9031
36.0087	0.106633	0.66781	1.16753	1.76389	2.42133	3.10444	3.80319	15.4542	16.4265	17.4661	18.582	19.8207	21.2251	22.9401
36.067	0.106642	0.668309	1.16882	1.7663	2.42483	3.10929	3.80982	15.4825	16.4549	17.4951	18.6134	19.8511	21.259	22.9801
36.1253	0.106651	0.668807	1.17011	1.76873	2.42836	3.1142	3.81658	15.5064	16.4842	17.5218	18.6469	19.8815	21.2953	23.0177
36.1835	0.10666	0.669303	1.1714	1.77117	2.43192	3.11917	3.82348	15.5299	16.5095	17.5485	18.6756	19.9127	21.3319	23.0528
36.2418	0.106669	0.669799	1.17268	1.77362	2.4355	3.1242	3.83054	15.5535	16.5345	17.576	18.7039	19.9458	21.3643	23.0888
36.3001	0.106678	0.670294	1.17397	1.77609	2.43911	3.12931	3.83642	15.5778	16.5598	17.6051	18.7328	19.9816	21.397	23.1272
36.3583	0.106687	0.670787	1.17525	1.77857	2.44275	3.13448	3.84213	15.6033	16.5861	17.6363	18.763	20.0121	21.4312	23.1676
36.4166	0.106695	0.67128	1.17652	1.78107	2.44642	3.13974	3.84779	15.6304	16.6139	17.6648	18.7956	20.0424	21.468	23.2027
36.4749	0.106704	0.671771	1.17779	1.78359	2.45012	3.14508	3.85341	15.6574	16.644	17.6914	18.827	20.0734	21.5037	23.2381
36.5331	0.106713	0.672261	1.17907	1.78612	2.45387	3.15051	3.85901	15.6811	16.6696	17.7182	18.8554	20.106	21.5361	23.2752
36.5914	0.106721	0.672751	1.18033	1.78867	2.45765	3.15603	3.86459	15.7046	16.6946	17.7458	18.8839	20.1415	21.569	23.3154
36.6497	0.10673	0.673239	1.1816	1.79123	2.46147	3.16164	3.87015	15.7284	16.7198	17.7751	18.9133	20.1731	21.6034	23.3527
36.7079	0.106738	0.673727	1.18286	1.79382	2.46532	3.16693	3.87571	15.7531	16.7458	17.8066	18.9445	20.2033	21.6408	23.3878
36.7662	0.106746	0.674213	1.18412	1.79642	2.46923	3.17152	3.88127	15.779	16.7731	17.8344	18.9783	20.2341	21.6755	23.4239
36.8245	0.106755	0.674698	1.18538	1.79904	2.47317	3.17608	3.88684	15.8069	16.8025	17.861	19.007	20.2664	21.7079	23.4624
36.8827	0.106763	0.675183	1.18664	1.80168	2.47717	3.18061	3.89243	15.8322	16.8296	17.8878	19.0353	20.3012	21.7409	23.5025
36.941	0.106771	0.675666	1.1879	1.80434	2.48121	3.18512	3.89804	15.8558	16.8547	17.9156	19.0641	20.3341	21.7758	23.5377
36.9993	0.106779	0.676149	1.18915	1.80702	2.4853	3.18961	3.90369	15.8794	16.8798	17.9451	19.0943	20.3643	21.8137	23.5731
37.0575	0.106787	0.67663	1.1904	1.80972	2.48944	3.19408	3.90938	15.9034	16.9055	17.977	19.1266	20.3949	21.8473	23.6103
37.1158	0.106795	0.677111	1.19165	1.81245	2.49364	3.19854	3.91511	15.9284	16.9324	18.004	19.1584	20.4268	21.8797	23.6506
37.1741	0.106803	0.677591	1.1929	1.81519	2.49789	3.203	3.9209	15.955	16.9612	18.0306	19.1868	20.4611	21.9129	23.6877
37.2323	0.106811	0.67807	1.19415	1.81796	2.50167	3.20745	3.92675	15.9831	16.9897	18.0575	19.2153	20.495	21.9482	23.7228
37.2906	0.106819	0.678547	1.19539	1.82076	2.50512	3.21189	3.93267	16.007	17.0148	18.0855	19.2446	20.5253	21.9864	23.7589
37.3489	0.106826	0.679024	1.19664	1.82357	2.50854	3.21635	3.93867	16.0305	17.0399	18.1151	19.2757	20.5557	22.019	23.7975
37.4071	0.106834	0.6795	1.19788	1.82641	2.51195	3.22081	3.94475	16.0542	17.0654	18.1467	19.3094	20.5873	22.0515	23.8375
37.4654	0.106842	0.679976	1.19912	1.82928	2.51535	3.22528	3.95093	16.0785	17.0919	18.1736	19.3384	20.6211	22.085	23.8726
37.5237	0.106849	0.68045	1.20036	1.83203	2.51873	3.22976	3.95721	16.104	17.1202	18.2002	19.3667	20.6559	22.1207	23.9081
37.5819	0.106857	0.680923	1.2016	1.83435	2.5221	3.23427	3.9636	16.1312	17.1496	18.2272	19.3955	20.6863	22.1582	23.9454
37.6402	0.106865	0.681396	1.20284	1.83667	2.52546	3.2388	3.9701	16.1581	17.175	18.2553	19.4255	20.7166	22.1908	23.9859
37.6985	0.106872	0.681868	1.20408	1.83898	2.52882	3.24335	3.97674	16.1817	17.2	18.2852	19.4577	20.7479	22.2234	24.0226
37.7567	0.106879	0.682338	1.20532	1.84128	2.53217	3.24794	3.9835	16.2053	17.2253	18.3164	19.4898	20.7812	22.2571	24.0577
37.815	0.106887	0.682808	1.20655	1.84357	2.53551	3.25256	3.99041	16.2291	17.2515	18.3432	19.5183	20.8167	22.2932	24.094
37.8733	0.106894	0.683277	1.20779	1.84585	2.53885	3.25722	3.99748	16.2538	17.2792	18.3698	19.5467	20.8472	22.3301	24.1328
37.9315	0.106901	0.683746	1.20903	1.84813	2.54218	3.26192	4.0033	16.2798	17.3091	18.3969	19.5759	20.8775	22.3626	24.1725
37.9898	0.106909	0.684213	1.21026	1.85041	2.54552	3.26667	4.00901	16.3077	17.335	18.4252	19.6068	20.9086	22.3952	24.2076
38.0481	0.106916	0.68468	1.2115	1.85267	2.54886	3.27146	4.01466	16.3329	17.3601	18.4554	19.6403	20.9414	22.4293	24.2431
38.1063	0.106923	0.685145	1.21273	1.85494	2.5522	3.27632	4.02029	16.3565	17.3852	18.486	19.6698	20.9771	22.4659	24.2805
38.1646	0.10693	0.68561	1.21397	1.8572	2.55555	3.28122	4.02588	16.38	17.4112	18.5128	19.6981	21.0082	22.5019	24.3213
38.2229	0.106937	0.686075	1.2152	1.85945	2.55891	3.2862	4.03146	16.4041	17.4384	18.5395	19.7268	21.0385	22.5344	24.3576
38.2811	0.106944	0.686538	1.21644	1.8617	2.56227	3.29124	4.03702	16.4292	17.4677	18.5666	19.7567	21.0693	22.5672	24.3927
38.3394	0.106951	0.687001	1.21767	1.86395	2.56564	3.29634	4.04258	16.4558	17.4951	18.5951	19.7887	21.1017	22.6015	24.429
38.3977	0.106958	0.687462	1.21891	1.8662	2.56902	3.30153	4.04814	16.4838	17.5202	18.6255	19.8212	21.1367	22.6387	24.468
38.4559	0.106964	0.687923	1.22014	1.86844	2.57242	3.30679	4.05372	16.5077	17.5453	18.6557	19.8497	21.1692	22.6737	24.5074
38.5142	0.106971	0.688384	1.22138	1.87069	2.57583	3.31213	4.0593	16.5312	17.5709	18.6824	19.8781	21.1994	22.7061	24.5426
38.5725	0.106978	0.688843	1.22262	1.87293	2.57926	3.31757	4.06492	16.5549	17.5978	18.7091	19.9072	21.2301	22.7391	24.5781
38.6307	0.106984	0.689302	1.22385	1.87517	2.58271	3.32309	4.07057	16.5792	17.6265	18.7364	19.938	21.2621	22.7738	24.6156
38.689	0.106991	0.68976	1.22509	1.87741	2.58617	3.32871	4.07625	16.6047	17.6551	18.765	19.9713	21.2966	22.8115	24.6566
38.7473	0.106998	0.690217	1.22633	1.87966	2.58966	3.33392	4.08199	16.632	17.6803	18.7957	20.0012	21.3301	22.8455	24.6925
38.8055	0.107004	0.690673	1.22757	1.8819	2.59317	3.33851	4.08778	16.6587	17.7053	18.8254	20.0295	21.3604	22.8779	24.7277
38.8638	0.107011	0.691129	1.22881	1.88415	2.59671	3.34307	4.09363	16.6824	17.7308	18.852	20.0582	21.3909	22.9111	24.7641
38.9221	0.107017	0.691584	1.23005	1.8864	2.60027	3.34759	4.09955	16.7059	17.7573	18.8787	20.088	21.4226	22.9462	24.8032
38.9803	0.107024	0.692038	1.23129	1.88865	2.60386	3.3521	4.10556	16.7298	17.7854	18.9061	20.1198	21.4565	22.9845	24.8424
39.0386	0.10703	0.692492	1.23254	1.8909	2.60748	3.35659	4.11164	16.7545	17.8151	18.9349	20.1526	21.491	23.0173	24.8775
39.0969	0.107036	0.692945	1.23378	1.89316	2.61113	3.36106	4.11782	16.7805	17.8404	18.9659	20.1811	21.5214	23.0498	24.9131
39.1551	0.107042	0.693397	1.23503	1.89542	2.61481	3.36552	4.12411	16.8085	17.8654	18.995	20.2095	21.5518	23.0831	24.9508
39.2134	0.107049	0.693849	1.23627	1.89769	2.61853	3.36997	4.1305	16.8335	17.8907	19.0216	20.2385	21.5831	23.1187	24.9919
39.2717	0.107055	0.694299	1.23752	1.89996	2.62229	3.37442	4.13701	16.8571	17.9169	19.0484	20.2692	21.6166	23.1565	25.0275
39.3299	0.107061	0.694749	1.23877	1.90223	2.62608	3.37887	4.14365	16.8807	17.9445	19.0759	20.3023	21.6519	23.1891	25.0627
39.3882	0.107067	0.695199	1.24003	1.90452	2.62991	3.38332	4.15042	16.9048	17.9743	19.1049	20.3326	21.6824	23.2216	25.0991
39.4465	0.107073	0.695648	1.24128	1.90681	2.63379	3.38778	4.15733	16.9299	18.0005	19.1362	20.3609	21.7127	23.2552	25.1384
39.5047	0.107079	0.696096	1.24253	1.9091	2.6377	3.39225	4.1644	16.9565	18.0255	19.1646	20.3895	21.7438	23.2912	25.1774
39.563	0.107085	0.696543	1.24379	1.91141	2.64167	3.39673	4.17018	16.9845	18.0507	19.1913	20.4192	21.7767	23.3283	25.2125
39.6213	0.107091	0.69699	1.24505	1.91372	2.64568	3.40124	4.17588	17.0083	18.0766	19.218	20.4509	21.8126	23.3608	25.2482
39.6795	0.107097	0.697436	1.24631	1.91604	2.64974	3.40577	4.18154	17.0318	18.1038	19.2457	20.484	21.8433	23.3935	25.2859
39.7378	0.107103	0.697881	1.24758	1.91837	2.65385	3.41033	4.18716	17.0555	18.1329	19.2749	20.5125	21.8736	23.4274	25.3271
39.7961	0.107108	0.698326	1.24884	1.92071	2.65801	3.41491	4.19275	17.0799	18.1606	19.3065	20.5409	21.9045	23.4638	25.3624
39.8543	0.107114	0.69877	1.25011	1.92306	2.66223	3.41953	4.19833	17.1055	18.1857	19.3342	20.5699	21.937	23.5002	25.3976
39.9126	0.10712	0.699214	1.25138	1.92542	2.66644	3.42419	4.20389	17.1328	18.2107	19.3609	20.6004	21.9722	23.5326	25.4342
39.9709	0.107126	0.699657	1.25265	1.92779	2.66989	3.4289	4.20945	17.1594	18.2364	19.3877	20.6333	22.0043	23.5654	25.4736
40.0291	0.107131	0.700099	1.25393	1.93018	2.67332	3.43365	4.21501	17.1831	18.2631	19.4155	20.664	22.0345	23.5996	25.5123

## Sheet: I
	Low Binding Affinity	Low Binding Affinity	Low Binding Affinity	Low Binding Affinity	Low Binding Affinity	Low Binding Affinity	Low Binding Affinity	High Binding Affinity	High Binding Affinity	High Binding Affinity	High Binding Affinity	High Binding Affinity	High Binding Affinity	High Binding Affinity
Time [min]	Normalized condensate mass	Normalized condensate mass	Normalized condensate mass	Normalized condensate mass	Normalized condensate mass	Normalized condensate mass	Normalized condensate mass	Normalized condensate mass	Normalized condensate mass	Normalized condensate mass	Normalized condensate mass	Normalized condensate mass	Normalized condensate mass	Normalized condensate mass
0	1	1	1	1	1	1	1	1	1	1	1	1	1	1
0.0582666	1.00078	1.00252	1.00331	1.00413	1.00496	1.00589	1.01387	1.02938	1.03053	1.03176	1.03308	1.04193	1.04319	1.04426
0.116533	1.00924	1.00498	1.00654	1.00815	1.00979	1.0116	1.02078	1.0591	1.06171	1.06445	1.06734	1.07813	1.08841	1.0909
0.1748	1.0101	1.0074	1.00969	1.01207	1.02212	1.02492	1.02746	1.08151	1.08515	1.08905	1.09329	1.10582	1.1181	1.12266
0.233066	1.01095	1.00976	1.01278	1.02354	1.02707	1.03074	1.03393	1.10236	1.10688	1.11179	1.1172	1.13127	1.1453	1.15169
0.291333	1.01178	1.01208	1.02329	1.02759	1.03188	1.03639	1.04018	1.12171	1.12697	1.13274	1.14672	1.1628	1.17895	1.18734
0.349599	1.0126	1.01436	1.0265	1.03154	1.03656	1.04187	1.05379	1.14712	1.15403	1.17636	1.18512	1.20312	1.22118	1.23121
0.407866	1.01341	1.01659	1.02963	1.03539	1.04112	1.04719	1.06044	1.18231	1.19096	1.20724	1.23203	1.25268	1.27336	1.2856
0.466133	1.01421	1.02628	1.0327	1.03914	1.04556	1.06023	1.06688	1.21821	1.23629	1.24795	1.26014	1.28219	1.30443	1.31825
0.524399	1.015	1.02861	1.0357	1.04281	1.05777	1.06593	1.07313	1.24883	1.26082	1.27323	1.28627	1.30951	1.3331	1.36303
0.582666	1.01578	1.03089	1.03864	1.05388	1.06256	1.07147	1.07919	1.27122	1.29091	1.30422	1.31821	1.3505	1.37689	1.39462
0.640932	1.01654	1.03314	1.04151	1.05787	1.06723	1.07685	1.08506	1.2997	1.31297	1.33414	1.35033	1.38504	1.41364	1.44113
0.699199	1.0173	1.03534	1.04433	1.06176	1.07178	1.08209	1.09076	1.3199	1.34162	1.36518	1.38317	1.4274	1.46658	1.48988
0.757465	1.01804	1.03751	1.05473	1.06557	1.07622	1.08719	1.09628	1.34736	1.37142	1.39674	1.43204	1.4652	1.49886	1.53067
0.815732	1.01877	1.03963	1.05781	1.06929	1.08054	1.09214	1.10164	1.38331	1.41619	1.43792	1.46749	1.50189	1.53685	1.57108
0.873999	1.0195	1.04171	1.06084	1.07294	1.08477	1.09696	1.10683	1.42011	1.44182	1.47138	1.49453	1.53688	1.57487	1.61099
0.932265	1.02021	1.04376	1.0638	1.0765	1.08888	1.10164	1.11186	1.44403	1.47357	1.49628	1.52731	1.56525	1.61265	1.65213
0.990532	1.02092	1.04577	1.06671	1.07998	1.0929	1.1062	1.11675	1.47428	1.49671	1.52727	1.56064	1.60091	1.65143	1.70088
1.0488	1.02161	1.05541	1.06956	1.08339	1.09682	1.11063	1.12148	1.49597	1.526	1.55898	1.59421	1.65249	1.69877	1.74192
1.10706	1.0223	1.05763	1.07236	1.08672	1.10064	1.11494	1.12607	1.52359	1.55619	1.59072	1.63697	1.68299	1.73735	1.78406
1.16533	1.02297	1.05982	1.0751	1.08999	1.10437	1.11914	1.13052	1.55229	1.57926	1.63208	1.67237	1.71922	1.77672	1.82514
1.2236	1.02364	1.06197	1.07779	1.09318	1.10801	1.12322	1.15017	1.57417	1.62604	1.66578	1.69937	1.75585	1.81547	1.86775
1.28186	1.0243	1.06408	1.08043	1.0963	1.11156	1.12719	1.15574	1.6188	1.65115	1.69122	1.73346	1.79224	1.8554	1.91676
1.34013	1.02495	1.06615	1.08302	1.09936	1.11503	1.13105	1.16846	1.64279	1.68243	1.72316	1.76766	1.82948	1.90261	1.95912
1.3984	1.03323	1.0682	1.08557	1.10235	1.11841	1.14216	1.17401	1.67285	1.71226	1.75553	1.80238	1.87458	1.94181	2.00097
1.45666	1.03389	1.0702	1.08806	1.10528	1.12172	1.15383	1.17943	1.69461	1.73579	1.78808	1.84535	1.90424	1.98171	2.05174
1.51493	1.03454	1.07218	1.09051	1.10815	1.12494	1.15858	1.19226	1.72327	1.76692	1.82918	1.87343	1.94857	2.02881	2.08697
1.5732	1.03519	1.07413	1.09292	1.11096	1.12809	1.16322	1.19784	1.75265	1.80539	1.85617	1.91464	1.98565	2.0623	2.13646
1.63146	1.03583	1.07604	1.09528	1.11371	1.13854	1.16776	1.21083	1.78177	1.8385	1.88141	1.94224	2.02361	2.10962	2.18017
1.68973	1.03646	1.07792	1.0976	1.11641	1.1421	1.17958	1.21682	1.82001	1.86305	1.92128	1.97726	2.06143	2.14987	2.22233
1.748	1.03708	1.07978	1.09987	1.11905	1.15321	1.18413	1.22268	1.84404	1.89337	1.95427	2.02016	2.09927	2.18252	2.27431
1.80626	1.03769	1.0816	1.10211	1.12163	1.15705	1.19605	1.22839	1.86666	1.92453	1.98756	2.0564	2.13663	2.23781	2.31722
1.86453	1.0383	1.0834	1.10431	1.12416	1.16081	1.20077	1.23397	1.89527	1.95602	2.02163	2.08424	2.18096	2.27179	2.368
1.9228	1.0389	1.08517	1.10647	1.12664	1.1645	1.21282	1.23941	1.92487	1.98762	2.05603	2.1191	2.21955	2.31226	2.40421
1.98106	1.04713	1.08691	1.10858	1.12907	1.16812	1.21792	1.24472	1.95491	2.02746	2.08166	2.16137	2.25791	2.36052	2.45572
2.03933	1.04776	1.08862	1.11067	1.13917	1.17166	1.22292	1.2499	1.98485	2.05295	2.1145	2.1974	2.29617	2.39359	2.49972
2.0976	1.04839	1.09031	1.11271	1.14195	1.18251	1.22781	1.25496	2.02329	2.07686	2.15504	2.23357	2.33411	2.44217	2.54299
2.15586	1.04901	1.09197	1.11472	1.15227	1.19352	1.23259	1.25989	2.0473	2.10776	2.18897	2.26969	2.36448	2.48366	2.59515
2.21413	1.04962	1.09361	1.1167	1.15529	1.19732	1.23728	1.2647	2.06991	2.14649	2.22341	2.30477	2.41722	2.5246	2.63887
2.2724	1.05022	1.09522	1.11864	1.15826	1.20854	1.24186	1.26939	2.09886	2.1784	2.2579	2.33299	2.44906	2.57353	2.68443
2.33066	1.05081	1.09681	1.12055	1.16117	1.21269	1.24635	1.27396	2.13564	2.21123	2.28385	2.37555	2.48769	2.61434	2.73518
2.38893	1.0514	1.09838	1.12243	1.16404	1.21676	1.25074	1.27842	2.15894	2.24426	2.3173	2.41239	2.53324	2.65647	2.7798
2.4472	1.05198	1.09992	1.12427	1.16685	1.22076	1.25504	1.28277	2.18964	2.26904	2.35072	2.44891	2.56456	2.69773	2.82461
2.50546	1.05256	1.10144	1.12609	1.16962	1.22468	1.25924	1.28701	2.22843	2.30019	2.39221	2.48494	2.60999	2.73908	2.87747
2.56373	1.05312	1.10294	1.12787	1.17234	1.22853	1.26336	1.29906	2.25237	2.33168	2.427	2.52085	2.64933	2.78864	2.91517
2.622	1.05369	1.10441	1.13725	1.17501	1.23231	1.26739	1.31116	2.27491	2.36355	2.46163	2.55647	2.68841	2.82998	2.96606
2.68026	1.05424	1.10587	1.13931	1.17764	1.23602	1.27133	1.32371	2.30463	2.40362	2.48781	2.59277	2.72672	2.87269	3.01909
2.73853	1.05479	1.1073	1.14134	1.18773	1.23967	1.27518	1.32887	2.33473	2.43692	2.5218	2.63669	2.76609	2.91402	3.064
2.7968	1.05533	1.10871	1.15082	1.20534	1.24325	1.27895	1.33392	2.37202	2.46251	2.55565	2.67333	2.80464	2.95546	3.11078
2.85506	1.05586	1.11011	1.15303	1.20858	1.24676	1.28264	1.33885	2.40361	2.49385	2.59717	2.70931	2.84427	3.00564	3.15502
2.91333	1.05639	1.11148	1.15522	1.21176	1.2502	1.28625	1.34368	2.43529	2.51872	2.63228	2.73853	2.89055	3.04742	3.20744
2.9716	1.05691	1.11284	1.15737	1.2149	1.25359	1.28979	1.3484	2.4591	2.55094	2.66704	2.77467	2.92928	3.09062	3.26047
3.02986	1.05743	1.11417	1.1595	1.21799	1.25691	1.3011	1.36801	2.48151	2.59059	2.70072	2.81162	2.96896	3.13225	3.31464
3.08813	1.05794	1.11549	1.16159	1.22103	1.26017	1.30509	1.37356	2.51192	2.62406	2.72785	2.85573	3.00784	3.181	3.35354
3.14639	1.05844	1.11679	1.16365	1.22403	1.26337	1.3165	1.379	2.54254	2.6572	2.76207	2.89227	3.04775	3.22427	3.40567
3.20466	1.05894	1.11807	1.16569	1.22697	1.26652	1.32079	1.39162	2.57318	2.68195	2.79682	2.92891	3.08686	3.27391	3.46671
3.26293	1.05943	1.11933	1.16769	1.22988	1.2696	1.325	1.39706	2.61201	2.71426	2.83909	2.96521	3.13311	3.31775	3.51296
3.32119	1.05991	1.12058	1.16967	1.23274	1.27263	1.32913	1.40239	2.6437	2.74665	2.87398	3.00217	3.17303	3.35984	3.56107
3.37946	1.0604	1.12181	1.17162	1.23555	1.2756	1.33318	1.40761	2.66733	2.77926	2.90806	3.03902	3.21218	3.4166	3.61388
3.43773	1.06087	1.12302	1.17354	1.23832	1.27852	1.33715	1.41271	2.69745	2.81959	2.93529	3.07602	3.25956	3.46036	3.66032
3.49599	1.06903	1.12422	1.17543	1.24105	1.28138	1.34104	1.41771	2.72798	2.85302	2.96984	3.11971	3.29918	3.5109	3.71405
3.55426	1.06956	1.1254	1.1773	1.24374	1.2842	1.3522	1.42261	2.75168	2.87846	3.00495	3.14968	3.3387	3.54759	3.76941
3.61253	1.07009	1.12657	1.17914	1.24639	1.29474	1.36381	1.4274	2.78288	2.91084	3.04724	3.18638	3.38594	3.59004	3.8093
3.67079	1.07061	1.12772	1.18841	1.24899	1.29794	1.37565	1.43209	2.82178	2.94335	3.08225	3.22386	3.42571	3.65469	3.86222
3.72906	1.07112	1.13641	1.19799	1.25156	1.30108	1.38017	1.43667	2.85349	2.97603	3.11668	3.26088	3.47355	3.69118	3.90895
3.78733	1.07163	1.13775	1.2002	1.25409	1.3117	1.38461	1.44116	2.87689	3.00934	3.15111	3.31215	3.5067	3.74256	3.97078
3.84559	1.07214	1.13907	1.20237	1.25658	1.31511	1.38898	1.45286	2.90759	3.04985	3.17879	3.34944	3.54645	3.77925	4.01983
3.90386	1.07264	1.14038	1.20452	1.25903	1.31847	1.39326	1.45723	2.93853	3.07594	3.2142	3.38637	3.60086	3.82199	4.06605
3.96213	1.07313	1.14167	1.21405	1.26145	1.32177	1.40483	1.46904	2.96944	3.10834	3.25658	3.42393	3.63405	3.87982	4.11313
4.02039	1.07362	1.14295	1.21623	1.26383	1.32502	1.40914	1.47389	3.00119	3.14095	3.29168	3.46861	3.68891	3.91606	4.16707
4.07866	1.0741	1.15172	1.21839	1.26617	1.32822	1.41337	1.47865	3.03992	3.16677	3.32641	3.50612	3.72282	3.97552	4.22309
4.13693	1.07458	1.15313	1.22051	1.26848	1.33136	1.41752	1.49089	3.06447	3.2002	3.36109	3.54321	3.76294	4.01214	4.27099
4.19519	1.07505	1.15452	1.22261	1.27075	1.33446	1.42161	1.49597	3.09479	3.23374	3.40326	3.58113	3.81704	4.05511	4.32471
4.25346	1.07552	1.15589	1.22469	1.27299	1.33751	1.42561	1.50096	3.11881	3.27427	3.43172	3.61849	3.85096	4.11355	4.36464
4.31173	1.07598	1.15725	1.22674	1.2752	1.348	1.42955	1.50585	3.15014	3.30665	3.4672	3.6566	3.89126	4.15729	4.43416
4.36999	1.07644	1.15859	1.22876	1.27737	1.35138	1.43341	1.51064	3.18152	3.33259	3.50963	3.69424	3.93263	4.20236	4.47624
4.42826	1.07689	1.15992	1.23076	1.27951	1.35471	1.4372	1.51534	3.21348	3.36572	3.54473	3.74592	3.98022	4.23867	4.52283
4.48653	1.07734	1.16123	1.23274	1.28903	1.36556	1.44092	1.52749	3.25221	3.39914	3.58697	3.78376	4.02715	4.28909	4.57781
4.54479	1.07778	1.16253	1.23469	1.29149	1.36905	1.44458	1.53262	3.27644	3.43282	3.62248	3.82124	4.0686	4.34813	4.63214
4.60306	1.07822	1.16382	1.23662	1.29391	1.37248	1.44816	1.53765	3.30725	3.47332	3.65824	3.85932	4.10913	4.39211	4.68886
4.66133	1.07865	1.16509	1.23852	1.29629	1.37586	1.45168	1.55021	3.33839	3.49901	3.68672	3.89024	4.15067	4.43746	4.72967
4.71959	1.07908	1.16634	1.2404	1.29865	1.37919	1.46272	1.55542	3.36264	3.53216	3.72926	3.92803	4.19123	4.48109	4.7838
4.77786	1.0795	1.16758	1.24226	1.30838	1.38247	1.46667	1.56053	3.39445	3.57252	3.76469	3.97253	4.23103	4.52404	4.82393
4.83613	1.07992	1.16881	1.24409	1.31095	1.3857	1.47056	1.56554	3.42659	3.606	3.79997	4.01075	4.27961	4.57612	4.90126
4.89439	1.08034	1.17003	1.24591	1.31348	1.38889	1.47437	1.57045	3.46534	3.6399	3.83565	4.05562	4.32747	4.62759	4.94373
4.95266	1.08075	1.17123	1.2477	1.31599	1.39202	1.4858	1.57527	3.48923	3.67342	3.87875	4.09415	4.36914	4.67319	4.99075
5.01092	1.08116	1.17242	1.24947	1.31846	1.40246	1.48992	1.57999	3.52049	3.70683	3.90723	4.13223	4.40996	4.71693	5.03875
5.06919	1.08156	1.17359	1.25122	1.3209	1.40563	1.49396	1.58463	3.55195	3.74716	3.94989	4.17689	4.44309	4.76013	5.09318
5.12746	1.08196	1.17476	1.25295	1.32331	1.40875	1.49794	1.59645	3.58338	3.78051	3.9856	4.21498	4.49861	4.81231	5.15024
5.18572	1.08235	1.17591	1.25466	1.32569	1.41919	1.50186	1.6011	3.61555	3.814	4.0211	4.25269	4.53933	4.86401	5.19864
5.24399	1.08274	1.17704	1.25634	1.32804	1.42226	1.50571	1.60566	3.64037	3.84808	4.05703	4.291	4.58096	4.90945	5.25328
5.30226	1.08313	1.17817	1.25801	1.33035	1.42528	1.51683	1.61013	3.67917	3.87494	4.09306	4.3223	4.61487	4.95328	5.29368
5.36052	1.08351	1.17929	1.25966	1.33264	1.42826	1.52823	1.61451	3.70997	3.91569	4.1286	4.36033	4.66273	4.9967	5.36409
5.41879	1.08389	1.18039	1.26129	1.3349	1.4312	1.53244	1.6188	3.73438	3.94882	4.16406	4.41211	4.7179	5.04896	5.40659
5.47706	1.08427	1.18899	1.2629	1.34462	1.43409	1.53659	1.63082	3.77327	3.98212	4.19991	4.45064	4.75191	5.10124	5.46114
5.53532	1.08464	1.19024	1.26449	1.34715	1.43693	1.54067	1.63558	3.80515	4.00872	4.24273	4.48862	4.80046	5.13911	5.50949
5.59359	1.08501	1.19891	1.26607	1.34964	1.43974	1.5522	1.64026	3.83755	4.04994	4.27889	4.52732	4.83495	5.18283	5.56417
5.65186	1.08537	1.20023	1.26762	1.35211	1.44249	1.55645	1.65232	3.86948	4.0842	4.31505	4.56558	4.87571	5.24855	5.62169
5.71012	1.08573	1.20154	1.26916	1.35454	1.45258	1.56064	1.65733	3.90098	4.12502	4.35781	4.61036	4.93037	5.28603	5.66277
5.76839	1.08608	1.20284	1.27068	1.3644	1.45571	1.56475	1.66225	3.93225	4.15809	4.3861	4.64858	4.9648	5.33888	5.71762
5.82666	1.08644	1.20412	1.27218	1.36696	1.45879	1.5688	1.66707	3.96382	4.18479	4.42216	4.67942	5.01308	5.37647	5.77295
5.88492	1.08679	1.20539	1.27366	1.36949	1.46182	1.57278	1.67181	3.9956	4.21858	4.45794	4.72488	5.05522	5.42023	5.83642
5.94319	1.08713	1.20665	1.27513	1.37199	1.46482	1.5767	1.67646	4.0279	4.25262	4.49419	4.75648	5.09617	5.47904	5.87907
6.00146	1.08747	1.2079	1.27658	1.37447	1.47512	1.58055	1.68858	4.06048	4.28691	4.53038	4.80191	5.14342	5.53095	5.92645
6.05972	1.08781	1.20913	1.27802	1.37691	1.47836	1.58434	1.69365	4.0924	4.32067	4.57313	4.84674	5.18542	5.57689	5.97488
6.11799	1.08815	1.21036	1.28703	1.37932	1.48157	1.58807	1.69864	4.12368	4.35408	4.6086	4.88535	5.22645	5.61418	6.03711
6.17626	1.08848	1.21157	1.28869	1.3817	1.48473	1.59173	1.70353	4.15538	4.38778	4.64462	4.92344	5.26849	5.65796	6.09499
6.23452	1.08881	1.21277	1.29033	1.38406	1.48785	1.59534	1.71576	4.18726	4.42149	4.68054	4.96222	5.31681	5.71728	6.13618
6.29279	1.08914	1.21396	1.29195	1.38639	1.49092	1.59888	1.72083	4.21911	4.45539	4.71697	5.00061	5.34976	5.76916	6.19136
6.35106	1.08946	1.21514	1.29356	1.38869	1.49396	1.6097	1.72582	4.25165	4.49686	4.75325	5.03834	5.4062	5.81523	6.24666
6.40932	1.08978	1.2163	1.29515	1.39096	1.49695	1.61328	1.73802	4.2768	4.53085	4.79609	5.08376	5.4473	5.85956	6.31049
6.46759	1.09009	1.21746	1.29673	1.3932	1.4999	1.6168	1.74288	4.31578	4.56462	4.83173	5.122	5.48937	5.89599	6.35322
6.52586	1.09041	1.2186	1.29828	1.39542	1.51022	1.62782	1.74765	4.34696	4.59821	4.86046	5.16747	5.53052	5.9558	6.40076
6.58412	1.09072	1.22717	1.30734	1.39761	1.51349	1.63176	1.75233	4.37881	4.6319	4.89643	5.1994	5.5711	6.00045	6.44939
6.64239	1.09102	1.22834	1.30905	1.39977	1.51672	1.63564	1.75692	4.41097	4.66571	4.93294	5.23779	5.62714	6.05386	6.51903
6.70066	1.09133	1.2295	1.31075	1.40191	1.51991	1.63945	1.76143	4.44318	4.70011	4.96921	5.28268	5.66831	6.09819	6.56982
6.75892	1.09163	1.23065	1.31243	1.40402	1.52305	1.64321	1.76585	4.47587	4.72738	5.01205	5.32133	5.71039	6.14194	6.61106
6.81719	1.09193	1.23179	1.31409	1.41354	1.52615	1.65461	1.77019	4.50804	4.76829	5.05494	5.35947	5.74459	6.19458	6.66652
6.87546	1.09222	1.23291	1.31574	1.41569	1.52921	1.65866	1.77445	4.5397	4.8017	5.08355	5.39829	5.78553	6.24664	6.71455
6.93372	1.09252	1.23403	1.31737	1.41782	1.53976	1.66265	1.77862	4.57127	4.82823	5.11964	5.43676	5.84103	6.29275	6.78597
6.99199	1.09281	1.23514	1.31899	1.41992	1.54298	1.66658	1.79034	4.60312	4.86226	5.15629	5.47477	5.88246	6.33707	6.82872
7.05025	1.09309	1.23624	1.32058	1.422	1.54615	1.67044	1.80239	4.62796	4.89661	5.19264	5.52731	5.93153	6.38093	6.87638
7.10852	1.09338	1.23732	1.32217	1.42405	1.54927	1.67425	1.80714	4.66046	4.93105	5.23553	5.55868	5.96623	6.43358	6.92516
7.16679	1.09366	1.2384	1.32374	1.42607	1.55236	1.678	1.8118	4.69321	4.97196	5.2714	5.59701	6.0073	6.48614	6.98761
7.22505	1.09394	1.23947	1.32529	1.42808	1.55541	1.68947	1.82399	4.72528	5.00529	5.30717	5.63613	6.06238	6.53187	7.04589
7.28332	1.09421	1.24053	1.32683	1.43006	1.55841	1.69359	1.82898	4.75663	5.03936	5.34327	5.67457	6.09699	6.57617	7.08713
7.34159	1.09449	1.24158	1.32835	1.43201	1.56138	1.69765	1.83388	4.78853	5.07335	5.37265	5.7195	6.1528	6.62753	7.14282
7.39985	1.09476	1.24262	1.32986	1.44159	1.56431	1.70165	1.8387	4.82058	5.10758	5.40897	5.76532	6.18799	6.67278	7.19091
7.45812	1.09503	1.24365	1.33135	1.44382	1.56719	1.70558	1.84343	4.85261	5.14207	5.45903	5.80358	6.22918	6.72583	7.26256
7.51639	1.09529	1.24467	1.33283	1.44604	1.57004	1.70946	1.84808	4.8853	5.17605	5.49504	5.84249	6.27664	6.76389	7.30529
7.57465	1.09556	1.24569	1.34186	1.44823	1.57285	1.72087	1.86046	4.91056	5.20966	5.53091	5.88109	6.31893	6.81544	7.35303
7.63292	1.09582	1.24669	1.34352	1.45039	1.57562	1.72492	1.86552	4.94967	5.24352	5.56714	5.91213	6.36742	6.87454	7.40193
7.69119	1.09608	1.24769	1.34518	1.45254	1.57836	1.7289	1.8705	4.98816	5.27739	5.60358	5.96451	6.40984	6.91947	7.46458
7.74945	1.09633	1.24867	1.34681	1.45465	1.58106	1.73283	1.87539	5.01301	5.31144	5.63274	5.99604	6.45116	6.96567	7.52293
7.80772	1.09659	1.24965	1.34844	1.46418	1.59107	1.7367	1.8802	5.0453	5.34594	5.67567	6.04153	6.4987	7.00336	7.56413
7.86599	1.09684	1.25062	1.35004	1.4665	1.59372	1.7405	1.89246	5.07765	5.37295	5.71174	6.08072	6.54094	7.05487	7.62002
7.92425	1.09709	1.25159	1.35164	1.4688	1.59634	1.74425	1.89744	5.11045	5.41392	5.74763	6.11928	6.58225	7.11442	7.66814
7.98252	1.09734	1.25254	1.35321	1.47107	1.59892	1.74794	1.90234	5.14271	5.44758	5.78391	6.16431	6.63179	7.15938	7.74002
8.04079	1.09758	1.25349	1.35478	1.47331	1.60903	1.75157	1.90716	5.17441	5.48134	5.82751	6.20301	6.67321	7.20564	7.7827
8.09905	1.09782	1.25442	1.35633	1.47553	1.61197	1.75515	1.91189	5.20611	5.52238	5.85652	6.24126	6.70671	7.24297	7.83049
8.15732	1.09806	1.25535	1.36531	1.47773	1.62223	1.75866	1.91653	5.23807	5.54983	5.89948	6.28014	6.76303	7.29443	7.87948
8.21559	1.0983	1.25628	1.36695	1.47991	1.6252	1.76213	1.92109	5.26296	5.58439	5.93568	6.32595	6.80436	7.35442	7.9423
8.27385	1.09854	1.25719	1.36858	1.48206	1.62814	1.76553	1.92557	5.29558	5.62539	5.97165	6.35721	6.84661	7.3994	8.00071
8.33212	1.09877	1.2581	1.37019	1.48419	1.63104	1.76889	1.92997	5.32842	5.65888	6.00804	6.4095	6.88814	7.44573	8.04186
8.39039	1.099	1.259	1.37179	1.49366	1.64131	1.77966	1.93428	5.36057	5.68561	6.0445	6.44124	6.9293	7.49025	8.09792
8.44865	1.09923	1.25989	1.37338	1.49577	1.64446	1.78342	1.93852	5.39194	5.71974	6.08045	6.47964	6.98518	7.54158	8.14605
8.50692	1.09946	1.26077	1.37495	1.5054	1.64756	1.78713	1.94267	5.42395	5.75416	6.11622	6.51879	7.0194	7.59451	8.21815
8.56519	1.09968	1.26165	1.3765	1.50775	1.65063	1.79079	1.95452	5.4561	5.78871	6.15963	6.5645	7.06874	7.63951	8.26076
8.62345	1.09991	1.26252	1.37805	1.51008	1.65366	1.79439	1.95915	5.48823	5.82263	6.19568	6.6096	7.11068	7.6859	8.30858
8.68172	1.10013	1.26338	1.37958	1.51239	1.65665	1.80532	1.96369	5.521	5.85603	6.23218	6.64835	7.15194	7.73768	8.35763
8.73999	1.10035	1.26424	1.38109	1.51467	1.6596	1.81663	1.96816	5.54629	5.89011	6.26866	6.68665	7.20737	7.78178	8.42061
8.79825	1.10057	1.26509	1.38259	1.51693	1.66252	1.82061	1.9801	5.5783	5.92412	6.30458	6.72556	7.24205	7.83469	8.47908
8.85652	1.10078	1.26593	1.38408	1.51917	1.66541	1.82454	1.99222	5.61685	5.95836	6.34024	6.75714	7.2909	7.88735	8.52014
8.91479	1.10099	1.26676	1.38556	1.52139	1.67584	1.83573	1.99711	5.64883	5.9929	6.37661	6.79564	7.33326	7.92614	8.57636
8.97305	1.10121	1.26759	1.38702	1.52358	1.67903	1.83957	2.00192	5.68118	6.0341	6.41267	6.84785	7.37462	7.97787	8.62448
9.03132	1.10142	1.26841	1.38847	1.52575	1.68218	1.84336	2.00664	5.71361	6.06781	6.45634	6.8869	7.4296	8.02937	8.69679
9.08958	1.10162	1.26923	1.38991	1.5279	1.68529	1.85459	2.01128	5.74646	6.10171	6.49285	6.92534	7.46473	8.07492	8.73931
9.14785	1.10183	1.27004	1.39134	1.5375	1.68837	1.85874	2.02367	5.77876	6.13563	6.53585	6.96451	7.50618	8.12803	8.78714
9.20612	1.10203	1.27084	1.39275	1.53977	1.69141	1.86284	2.02872	5.81047	6.16972	6.57162	7.00315	7.54867	8.16644	8.83625
9.26438	1.10224	1.27164	1.39415	1.54201	1.69442	1.86688	2.03369	5.84224	6.20428	6.60075	7.04822	7.59732	8.21812	8.89937
9.32265	1.10244	1.27242	1.39554	1.54424	1.69739	1.87086	2.03857	5.87426	6.23143	6.63688	7.09411	7.64501	8.27726	8.95788
9.38092	1.10264	1.27321	1.39692	1.54644	1.70032	1.87478	2.04338	5.89916	6.27245	6.67351	7.13245	7.68743	8.3152	8.99885
9.43918	1.10283	1.27398	1.39828	1.54861	1.71062	1.87865	2.05538	5.93185	6.30613	6.70998	7.17138	7.72888	8.36876	9.05522
9.49745	1.10303	1.27476	1.39963	1.55077	1.7137	1.88247	2.06036	5.96474	6.33994	6.76009	7.20314	7.77133	8.40677	9.10331
9.55572	1.10322	1.27552	1.40097	1.5529	1.71674	1.89378	2.06526	5.99691	6.36678	6.79596	7.2417	7.82003	8.4584	9.17582
9.61398	1.10341	1.27628	1.4023	1.55502	1.71975	1.89776	2.07007	6.02829	6.40137	6.82492	7.28675	7.85352	8.51797	9.21825
9.67225	1.1036	1.28459	1.40362	1.55711	1.72272	1.90168	2.07481	6.06037	6.43594	6.86111	7.33294	7.91013	8.56309	9.27357
9.73052	1.10379	1.28547	1.40493	1.55918	1.72565	1.90554	2.07946	6.09257	6.47694	6.89783	7.37141	7.95159	8.6095	9.31522
9.78878	1.10398	1.28635	1.40622	1.56123	1.72855	1.90935	2.08402	6.12475	6.51754	6.93431	7.41059	7.99398	8.64712	9.37848
9.84705	1.10416	1.28722	1.40751	1.56326	1.73141	1.91311	2.08851	6.15757	6.54438	6.9773	7.44928	8.04273	8.6987	9.43702
9.90532	1.10435	1.28809	1.40878	1.56527	1.73424	1.9168	2.09292	6.18999	6.57853	7.01322	7.4944	8.07668	8.75869	9.48525
9.96358	1.10453	1.28895	1.41004	1.56725	1.73703	1.92045	2.09725	6.21489	6.61297	7.04912	7.54023	8.13282	8.80381	9.53439
10.0218	1.10471	1.2898	1.41129	1.56922	1.73979	1.92403	2.1015	6.2535	6.64755	7.08536	7.57859	8.17428	8.85027	9.58245
10.0801	1.10489	1.29065	1.41253	1.57117	1.74251	1.92757	2.11296	6.27833	6.68152	7.12217	7.61753	8.21663	8.89494	9.65515
10.1384	1.10507	1.29149	1.41376	1.5731	1.7452	1.93105	2.1248	6.31071	6.71501	7.15866	7.64946	8.25126	8.94634	9.69747
10.1966	1.10524	1.29233	1.41498	1.575	1.74786	1.93448	2.12947	6.34315	6.74908	7.20167	7.68807	8.29983	8.99942	9.75292
10.2549	1.10542	1.29315	1.42359	1.57689	1.75048	1.93785	2.13407	6.37601	6.7831	7.23768	7.73316	8.35551	9.04454	9.79446
10.3132	1.10559	1.29398	1.42484	1.57876	1.75307	1.94867	2.13859	6.4083	6.81734	7.27358	7.7793	8.39014	9.09103	9.86533
10.3714	1.10576	1.29479	1.42608	1.58061	1.75563	1.95246	2.15043	6.43998	6.85191	7.31698	7.81779	8.43925	9.13564	9.91641
10.4297	1.10593	1.29561	1.42731	1.58244	1.76551	1.95618	2.15528	6.47178	6.886	7.34653	7.85697	8.47433	9.18711	9.96463
10.488	1.1061	1.29641	1.43612	1.58425	1.76841	1.95986	2.16004	6.50382	6.91975	7.38303	7.8957	8.52295	9.24014	10.0138
10.5462	1.10627	1.29721	1.43754	1.59348	1.77127	1.96348	2.16472	6.53583	6.96073	7.42605	7.93372	8.57816	9.29276	10.0692
10.6045	1.10643	1.298	1.43895	1.59556	1.7741	1.96705	2.16933	6.57571	6.99465	7.46216	7.97952	8.61325	9.3318	10.1347
10.6628	1.10659	1.30627	1.44035	1.59761	1.7769	1.9782	2.18127	6.60146	7.02872	7.49811	8.01802	8.65478	9.37632	10.1769
10.721	1.10676	1.30715	1.44174	1.59965	1.77966	1.98206	2.19358	6.63364	7.0633	7.53443	8.06395	8.69738	9.42788	10.2325
10.7793	1.10692	1.30803	1.44311	1.60167	1.78239	1.98586	2.19869	6.66501	7.09054	7.57813	8.09604	8.74605	9.48086	10.2739
10.8376	1.10708	1.3089	1.44448	1.60367	1.78509	1.98961	2.20371	6.69713	7.13157	7.60743	8.1347	8.7938	9.53391	10.345
10.8958	1.10724	1.30976	1.44583	1.60565	1.79535	1.99331	2.20865	6.72936	7.16523	7.65046	8.17982	8.83632	9.57254	10.396
10.9541	1.10739	1.31062	1.44718	1.60761	1.79828	1.99695	2.21352	6.76158	7.19903	7.68665	8.22592	8.87785	9.62431	10.4442
11.0124	1.10755	1.31147	1.44851	1.60955	1.80119	2.01529	2.2183	6.79442	7.22596	7.72266	8.26441	8.92038	9.67609	10.4934
11.0706	1.1077	1.31231	1.44984	1.61147	1.80406	2.01944	2.23034	6.82685	7.26054	7.75905	8.30358	8.96911	9.72156	10.5488
11.1289	1.10786	1.31315	1.45115	1.62088	1.80689	2.02353	2.2353	6.85172	7.29512	7.80274	8.34235	9.00254	9.77504	10.6144
11.1872	1.10801	1.31398	1.45245	1.62299	1.8097	2.02756	2.24018	6.89038	7.33612	7.83184	8.37331	9.05935	9.81327	10.6565
11.2454	1.10816	1.31481	1.46126	1.62508	1.81247	2.03154	2.24497	6.91518	7.36957	7.87489	8.42618	9.10088	9.86498	10.7122
11.3037	1.10831	1.31564	1.4627	1.63457	1.82261	2.03546	2.24969	6.94759	7.4036	7.91117	8.46481	9.14335	9.92448	10.7535
11.362	1.10846	1.31645	1.46412	1.63669	1.83292	2.03933	2.25432	6.98007	7.43773	7.94722	8.51058	9.19213	9.96968	10.8249
11.4202	1.10861	1.31726	1.46554	1.6388	1.83606	2.04314	2.25887	7.01294	7.47214	7.98369	8.54283	9.226	10.0161	10.8757
11.4785	1.10875	1.31807	1.46695	1.64089	1.83917	2.0469	2.26335	7.04524	7.50672	8.02736	8.58152	9.28235	10.054	10.9239
11.5368	1.1089	1.31887	1.46834	1.64296	1.84224	2.05807	2.26774	7.0769	7.54072	8.06344	8.62666	9.32386	10.1056	10.9731
11.595	1.10904	1.31967	1.46972	1.64501	1.84528	2.062	2.27206	7.10874	7.57426	8.09933	8.66559	9.36628	10.1655	11.0285
11.6533	1.10918	1.32046	1.4711	1.64704	1.84829	2.06587	2.2763	7.1408	7.6083	8.1357	8.71122	9.40083	10.2107	11.0943
11.7116	1.10932	1.32124	1.47246	1.64906	1.85126	2.06969	2.28796	7.17278	7.6423	8.1718	8.75037	9.44941	10.2572	11.1362
11.7698	1.10946	1.32202	1.47382	1.65845	1.8542	2.07345	2.29266	7.20557	7.67651	8.20835	8.78917	9.50529	10.302	11.192
11.8281	1.1096	1.3228	1.47516	1.6607	1.8571	2.07716	2.29729	7.23128	7.71108	8.24489	8.82029	9.53984	10.3462	11.2406
11.8864	1.10974	1.32357	1.4765	1.66292	1.85997	2.08082	2.30184	7.26344	7.7452	8.28802	8.873	9.58915	10.4066	11.3048
11.9446	1.10987	1.32433	1.47782	1.66513	1.86281	2.08442	2.30631	7.29478	7.779	8.32379	8.91178	9.62414	10.4517	11.3556
12.0029	1.11001	1.32509	1.47913	1.66732	1.86562	2.08797	2.31834	7.32692	7.81996	8.36024	8.95038	9.67278	10.4983	11.4037
12.0612	1.11014	1.32585	1.48044	1.66948	1.8759	2.09147	2.32313	7.35915	7.85386	8.39639	8.98977	9.72818	10.5429	11.4529
12.1194	1.11028	1.3266	1.48173	1.67163	1.87885	2.09492	2.32784	7.3914	7.8879	8.43301	9.02848	9.76317	10.5944	11.5083
12.1777	1.11041	1.32735	1.48302	1.67376	1.88177	2.09831	2.33248	7.42423	7.92247	8.46955	9.07365	9.81197	10.6475	11.5742
12.236	1.11054	1.32809	1.4917	1.67587	1.88465	2.10166	2.33704	7.45664	7.94979	8.51262	9.11255	9.8474	10.7	11.616
12.2942	1.11067	1.32882	1.49315	1.67796	1.8875	2.11271	2.34896	7.48147	7.99081	8.55558	9.15817	9.89609	10.7393	11.672
12.3525	1.1108	1.32955	1.49459	1.68004	1.89031	2.11645	2.3612	7.52015	8.02443	8.5848	9.1973	9.94386	10.7839	11.7205
12.4108	1.11092	1.33028	1.49601	1.68209	1.8931	2.12015	2.36626	7.55205	8.0582	8.62099	9.23613	9.98644	10.8354	11.7849
12.469	1.11105	1.331	1.49743	1.68413	1.89585	2.1238	2.37124	7.57733	8.08521	8.65769	9.26739	10.028	10.8885	11.8355
12.5273	1.11118	1.33922	1.49884	1.68615	1.89857	2.12739	2.37614	7.60983	8.11974	8.69422	9.31995	10.0706	10.9414	11.8836
12.5856	1.1113	1.34004	1.50024	1.68815	1.90126	2.13093	2.38095	7.6427	8.16145	8.74442	9.35886	10.1193	10.9802	11.9328
12.6438	1.11142	1.34086	1.50163	1.69013	1.90391	2.14212	2.38569	7.67498	8.19535	8.78034	9.39746	10.1672	11.032	11.9956
12.7021	1.11155	1.34167	1.50301	1.6995	1.90653	2.14595	2.39775	7.71375	8.23589	8.80936	9.43683	10.2097	11.0838	12.0542
12.7604	1.11167	1.34247	1.50437	1.70159	1.90913	2.14972	2.40266	7.74561	8.26287	8.8456	9.47556	10.2512	11.1294	12.0959
12.8186	1.11179	1.34327	1.50573	1.70367	1.91169	2.15345	2.40749	7.77769	8.29698	8.88237	9.52075	10.2937	11.1827	12.152
12.8769	1.11191	1.34407	1.50708	1.70573	1.91422	2.15712	2.41225	7.8097	8.33134	8.9189	9.55962	10.3425	11.2211	12.2004
12.9352	1.11203	1.34486	1.50843	1.70777	1.92412	2.16074	2.41692	7.8425	8.36592	8.96909	9.60522	10.3763	11.2729	12.265
12.9934	1.11214	1.34564	1.50976	1.70979	1.92698	2.17182	2.42151	7.86817	8.39993	9.0051	9.64433	10.4328	11.3323	12.3155
13.0517	1.11226	1.34643	1.51108	1.71917	1.92981	2.1758	2.42603	7.90033	8.43351	9.03393	9.68318	10.4743	11.3775	12.3635
13.11	1.11238	1.3472	1.51239	1.72117	1.93261	2.17973	2.43047	7.93164	8.4675	9.07021	9.71459	10.5168	11.424	12.4128
13.1682	1.11249	1.34798	1.5137	1.72315	1.93538	2.1836	2.43483	7.9638	8.50861	9.10705	9.76698	10.5512	11.462	12.4757
13.2265	1.1126	1.34874	1.51499	1.72512	1.93812	2.19476	2.43911	7.99606	8.5428	9.14357	9.80603	10.5998	11.5137	12.5343
13.2848	1.11272	1.34951	1.51628	1.72706	1.94083	2.19866	2.44332	8.02832	8.57737	9.19377	9.84463	10.6559	11.5735	12.5759
13.343	1.11283	1.35026	1.51755	1.729	1.9435	2.20251	2.45524	8.06116	8.61152	9.22986	9.88397	10.6903	11.6187	12.632
13.4013	1.11294	1.35102	1.51882	1.73091	1.95357	2.20631	2.45991	8.09357	8.64538	9.26583	9.92273	10.7398	11.6652	12.6804
13.4596	1.11305	1.35177	1.52008	1.7328	1.95648	2.21005	2.4645	8.12549	8.67917	9.30214	9.96793	10.7747	11.7028	12.7451
13.5178	1.11316	1.35251	1.52874	1.73468	1.95936	2.22107	2.46902	8.15708	8.71303	9.33173	10.0068	10.8233	11.7544	12.7955
13.5761	1.11327	1.35325	1.53008	1.73654	1.96221	2.22498	2.4808	8.189	8.74703	9.36825	10.0524	10.8789	11.8146	12.8435
13.6344	1.11337	1.35399	1.53141	1.73839	1.97237	2.22883	2.48563	8.21424	8.78158	9.41845	10.0914	10.9138	11.8598	12.8928
13.6926	1.11348	1.35472	1.53273	1.74021	1.97518	2.23263	2.49039	8.24677	8.8161	9.45461	10.1232	10.9628	11.9064	12.9558
13.7509	1.11359	1.35545	1.53404	1.74202	1.97795	2.23638	2.49507	8.27964	8.85712	9.49063	10.1619	10.9981	11.9511	13.0144
13.8092	1.11369	1.35617	1.53535	1.74382	1.9807	2.24008	2.49967	8.31191	8.89071	9.52701	10.207	11.0468	12.0026	13.0558
13.8674	1.1138	1.35689	1.53664	1.7456	1.99076	2.24372	2.5042	8.34352	8.91735	9.5636	10.2533	11.1019	12.0557	13.1121
13.9257	1.1139	1.35761	1.53793	1.74736	1.9938	2.24732	2.51632	8.3754	8.95155	9.59292	10.2919	11.1372	12.1009	13.1604
13.984	1.114	1.35832	1.5392	1.75664	1.9968	2.25086	2.52126	8.40749	8.98606	9.64313	10.3312	11.1787	12.1475	13.2327
14.0422	1.1141	1.35902	1.54047	1.75865	1.99978	2.25435	2.52611	8.43951	9.02064	9.67937	10.3699	11.2214	12.1921	13.2755
14.1005	1.1142	1.35973	1.54173	1.76065	2.00273	2.25779	2.53829	8.47231	9.05454	9.71543	10.4152	11.2701	12.2437	13.3236
14.1588	1.1143	1.36787	1.54298	1.76262	2.00564	2.26118	2.54315	8.49794	9.09502	9.75187	10.454	11.3179	12.2968	13.3728
14.217	1.1144	1.36862	1.54422	1.76459	2.00852	2.26453	2.54794	8.53007	9.12919	9.78846	10.4995	11.3605	12.3496	13.4359
14.2753	1.1145	1.36936	1.54545	1.76653	2.01137	2.27562	2.55265	8.56136	9.16328	9.81758	10.5386	11.402	12.3886	13.4945
14.3336	1.1146	1.37011	1.54668	1.76846	2.02154	2.27936	2.56472	8.59354	9.19761	9.86779	10.5705	11.4446	12.4331	13.5358
14.3918	1.1147	1.37084	1.5479	1.77037	2.02442	2.28305	2.5696	8.6258	9.23218	9.90412	10.6092	11.4934	12.4848	13.5922
14.4501	1.11479	1.37157	1.5491	1.77226	2.02728	2.28669	2.5744	8.65808	9.26622	9.94022	10.6543	11.527	12.5378	13.6405
14.5084	1.11489	1.3723	1.5503	1.77414	2.0301	2.29028	2.57913	8.69092	9.29985	9.97673	10.6934	11.5837	12.591	13.7129
14.5666	1.11498	1.37303	1.5515	1.776	2.03289	2.29382	2.58377	8.72331	9.33381	10.0133	10.7391	11.6253	12.6296	13.7556
14.6249	1.11508	1.37375	1.55268	1.7853	2.03565	2.3123	2.58834	8.7552	9.37489	10.0494	10.7784	11.6678	12.6814	13.8036
14.6832	1.11517	1.37446	1.55386	1.78734	2.04587	2.31615	2.59283	8.78681	9.40904	10.0925	10.8172	11.7094	12.7406	13.8528
14.7414	1.11526	1.37518	1.55502	1.78936	2.04877	2.31994	2.59725	8.81874	9.44361	10.1289	10.8624	11.7507	12.7787	13.9161
14.7997	1.11535	1.37589	1.55618	1.79137	2.05164	2.32368	2.60886	8.84394	9.47066	10.165	10.9012	11.8069	12.8324	13.9747
14.858	1.11544	1.37659	1.55733	1.79336	2.05448	2.32737	2.61315	8.87648	9.51169	10.2016	10.9396	11.8484	12.8705	14.0158
14.9162	1.11553	1.37729	1.55848	1.79534	2.05728	2.33101	2.62476	8.90935	9.54544	10.2382	10.9858	11.8908	12.9222	14.0723
14.9745	1.11562	1.37799	1.55961	1.7973	2.06005	2.3421	2.6295	8.94161	9.57929	10.2742	11.0178	11.9256	12.9819	14.1205
15.0328	1.11571	1.37868	1.56074	1.79924	2.0628	2.34609	2.63417	8.97318	9.61324	10.3171	11.0565	11.9742	13.0271	14.1931
15.091	1.1158	1.37937	1.56186	1.80116	2.06551	2.35004	2.63876	9.00508	9.64781	10.3536	11.1017	12.03	13.0737	14.2357
15.1493	1.11589	1.38006	1.56298	1.80307	2.06819	2.35393	2.64328	9.03718	9.6824	10.3898	11.1407	12.0647	13.1114	14.2911
15.2076	1.11597	1.38074	1.56408	1.80496	2.07084	2.35778	2.65519	9.06922	9.72342	10.4264	11.1864	12.1139	13.1631	14.3329
15.2658	1.11606	1.38141	1.56518	1.81422	2.07347	2.36157	2.66003	9.10202	9.75697	10.463	11.2257	12.149	13.2231	14.3962
15.3241	1.11614	1.38209	1.56627	1.81633	2.07606	2.36531	2.66478	9.1276	9.78368	10.5061	11.2645	12.1977	13.2684	14.4549
15.3824	1.11623	1.38276	1.56735	1.81843	2.07862	2.369	2.66946	9.15972	9.81785	10.549	11.3026	12.253	13.3149	14.4959
15.4406	1.11631	1.38343	1.56843	1.82051	2.08115	2.38004	2.67407	9.19098	9.85232	10.5783	11.3485	12.2882	13.3597	14.5524
15.4989	1.1164	1.38409	1.5695	1.82258	2.09109	2.38376	2.68588	9.22318	9.89403	10.6145	11.387	12.3298	13.4111	14.6006
15.5572	1.11648	1.38475	1.57056	1.82463	2.09395	2.39485	2.6909	9.25546	9.92798	10.6512	11.433	12.3724	13.4643	14.6734
15.6154	1.11656	1.3854	1.57906	1.82666	2.09678	2.39873	2.69583	9.28776	9.96138	10.6878	11.4652	12.4211	13.5095	14.7158
15.6737	1.11664	1.38606	1.58029	1.82867	2.09957	2.40255	2.70069	9.32059	9.99551	10.738	11.5039	12.4689	13.5561	14.7713
15.732	1.11672	1.38671	1.58151	1.83067	2.10234	2.40633	2.70547	9.35297	10.0296	10.7739	11.5491	12.5115	13.6008	14.813
15.7902	1.1168	1.38735	1.58272	1.83265	2.10508	2.41005	2.71756	9.38483	10.0639	10.803	11.5881	12.5531	13.6523	14.8838
15.8485	1.11688	1.38799	1.58392	1.83462	2.10779	2.41372	2.72235	9.41646	10.0984	10.8393	11.6338	12.5957	13.7054	14.935
15.9068	1.11696	1.38863	1.58512	1.84398	2.11047	2.41734	2.72706	9.4484	10.1396	10.8761	11.673	12.6445	13.7581	14.9834
15.965	1.11704	1.38927	1.58631	1.84598	2.11312	2.42091	2.73916	9.47356	10.1733	10.9126	11.7118	12.678	13.7972	15.0326
16.0233	1.11712	1.3899	1.58749	1.84796	2.12333	2.42443	2.74405	9.50612	10.2072	10.9628	11.7428	12.7348	13.8418	15.0881
16.0816	1.1172	1.39053	1.58867	1.84993	2.12622	2.4279	2.74885	9.53899	10.2412	10.9988	11.7957	12.7764	13.8934	15.1536
16.1398	1.11727	1.39115	1.58983	1.85188	2.12907	2.43132	2.75358	9.57123	10.2753	11.0277	11.8344	12.8189	13.9464	15.1959
16.1981	1.11735	1.39177	1.59099	1.85381	2.13189	2.43469	2.75822	9.60278	10.3099	11.064	11.8731	12.8677	13.9995	15.2515
16.2564	1.11742	1.39239	1.59215	1.85573	2.13468	2.44573	2.76279	9.6347	10.3441	11.1009	11.9125	12.9017	14.0382	15.2931
16.3146	1.1175	1.39301	1.59329	1.85763	2.13744	2.4495	2.76729	9.66681	10.3851	11.1374	11.9513	12.958	14.0901	15.3642
16.3729	1.11757	1.39362	1.59443	1.85952	2.14017	2.45322	2.7717	9.69887	10.4189	11.1876	11.9965	12.9996	14.1419	15.4152
16.4312	1.11765	1.39423	1.59556	1.86881	2.14287	2.45689	2.77604	9.73167	10.4527	11.2237	12.0354	13.042	14.1874	15.4635
16.4894	1.11772	1.39483	1.59669	1.8708	2.15315	2.4605	2.78031	9.75721	10.4795	11.2597	12.0811	13.0767	14.2409	15.5127
16.5477	1.11779	1.39543	1.5978	1.87278	2.15614	2.46408	2.79207	9.78932	10.5141	11.296	12.1203	13.1253	14.2792	15.5682
16.606	1.11786	1.39603	1.59891	1.87475	2.1591	2.47511	2.79679	9.82769	10.5487	11.3256	12.1591	13.1812	14.331	15.6338
16.6642	1.11793	1.39663	1.60749	1.87669	2.16203	2.47897	2.80143	9.85277	10.5969	11.3622	12.1903	13.2158	14.3905	15.676
16.7225	1.11801	1.39722	1.61611	1.87862	2.16494	2.48276	2.806	9.88506	10.6304	11.4124	12.243	13.2651	14.4358	15.7317
16.7808	1.11808	1.39781	1.61734	1.88054	2.16781	2.48651	2.8105	9.91738	10.6572	11.4486	12.2819	13.3002	14.4823	15.7731
16.839	1.11814	1.3984	1.61856	1.88244	2.17065	2.49021	2.8225	9.95021	10.6913	11.4846	12.3205	13.3488	14.5202	15.8445
16.8973	1.11821	1.39898	1.61977	1.88432	2.17346	2.49386	2.82731	9.98258	10.7258	11.521	12.3599	13.4042	14.5719	15.8954
16.9556	1.11828	1.39956	1.62098	1.88619	2.17624	2.50483	2.83204	10.0144	10.7603	11.5576	12.3987	13.4393	14.6318	15.9436
17.0138	1.11835	1.40014	1.62218	1.88804	2.17899	2.50883	2.8367	10.0461	10.7943	11.5869	12.4439	13.4809	14.677	15.9929
17.0721	1.11842	1.40071	1.62338	1.88988	2.18172	2.51279	2.84129	10.0851	10.8349	11.6371	12.4828	13.5236	14.7236	16.0483
17.1304	1.11849	1.40128	1.62456	1.8917	2.18441	2.51669	2.85322	10.1103	10.869	11.6734	12.5284	13.5723	14.7684	16.1141
17.1886	1.11855	1.40185	1.62574	1.8935	2.18707	2.52054	2.85821	10.1428	10.903	11.7095	12.5676	13.6201	14.8127	16.1561
17.2469	1.11862	1.40242	1.62691	1.89529	2.18971	2.52435	2.86312	10.1757	10.9373	11.7459	12.6065	13.6627	14.873	16.212
17.3052	1.11868	1.40298	1.62808	1.89707	2.19971	2.5281	2.86796	10.208	10.9719	11.7825	12.6378	13.7043	14.9182	16.2606
17.3634	1.11875	1.40354	1.62924	1.89883	2.2099	2.5318	2.87272	10.2395	11.0059	11.8117	12.6903	13.7469	14.9648	16.3248
17.4217	1.11881	1.4041	1.63039	1.90057	2.21274	2.53545	2.88468	10.2714	11.0468	11.8619	12.7293	13.7957	15.0095	16.3756
17.48	1.11888	1.40465	1.63153	1.9023	2.21554	2.53905	2.88945	10.3035	11.0807	11.8982	12.7679	13.8435	15.061	16.4238
17.5382	1.11894	1.4052	1.63267	1.90402	2.21832	2.54261	2.89414	10.3356	11.1146	11.9343	12.8073	13.886	15.1141	16.473
17.5965	1.119	1.40575	1.6338	1.91334	2.22107	2.56105	2.90625	10.3684	11.1487	11.9709	12.8461	13.9276	15.1667	16.5284
17.6548	1.11907	1.4063	1.63492	1.9153	2.22378	2.56489	2.91112	10.3939	11.1833	12.0074	12.8913	13.9702	15.2059	16.5944
17.713	1.11913	1.40684	1.64347	1.91724	2.22647	2.56868	2.9159	10.426	11.2105	12.0435	12.9302	14.019	15.2506	16.6362
17.7713	1.11919	1.40738	1.64474	1.91916	2.22912	2.57241	2.92061	10.4644	11.2586	12.0866	12.9758	14.0528	15.3022	16.6922
17.8296	1.11925	1.40792	1.646	1.92107	2.23175	2.5761	2.92524	10.4895	11.2923	12.123	13.0149	14.1093	15.3552	16.7408
17.8878	1.11931	1.40845	1.64725	1.92297	2.23435	2.57974	2.92979	10.5218	11.3261	12.1592	13.0538	14.1509	15.4082	16.8051
17.9461	1.11937	1.40898	1.6485	1.92485	2.23692	2.58332	2.93427	10.5541	11.353	12.1958	13.0852	14.1933	15.447	16.8558
18.0044	1.11943	1.40951	1.65714	1.92672	2.23946	2.58686	2.93867	10.587	11.3876	12.2323	13.1376	14.2278	15.4989	16.9039
18.0626	1.11949	1.41004	1.65842	1.92857	2.24198	2.59035	2.94299	10.6193	11.4222	12.2684	13.1767	14.2764	15.5506	16.9532
18.1209	1.11955	1.41056	1.65968	1.9304	2.25203	2.59379	2.94724	10.6511	11.4632	12.3113	13.2153	14.3325	15.5962	17.016
18.1792	1.11961	1.41108	1.66094	1.93223	2.25486	2.59718	2.95912	10.6828	11.5038	12.3478	13.2547	14.3669	15.6496	17.0746
18.2374	1.11967	1.4116	1.66219	1.93403	2.25767	2.60804	2.96382	10.7148	11.5307	12.384	13.2935	14.4164	15.688	17.1164
18.2957	1.11973	1.41212	1.66343	1.94329	2.26044	2.61183	2.96845	10.7398	11.5648	12.4206	13.3387	14.4513	15.7398	17.1724
18.354	1.11978	1.41263	1.66467	1.94528	2.26319	2.61557	2.97301	10.7724	11.5992	12.4572	13.3775	14.5	15.7992	17.2209
18.4122	1.11984	1.41314	1.6659	1.94724	2.26591	2.61925	2.97749	10.8053	11.6338	12.5003	13.4231	14.5556	15.8372	17.2854
18.4705	1.1199	1.41365	1.66712	1.94919	2.2686	2.62289	2.98955	10.8375	11.6678	12.5433	13.4622	14.5905	15.891	17.3359
18.5288	1.11995	1.41416	1.66833	1.95112	2.27126	2.62648	2.99435	10.869	11.7084	12.5726	13.494	14.6394	15.929	17.3841
18.587	1.12001	1.41466	1.66954	1.95304	2.27389	2.63735	2.99907	10.901	11.7425	12.6088	13.5327	14.6748	15.9807	17.4333
18.6453	1.12006	1.41516	1.67074	1.95495	2.28409	2.64122	3.00371	10.9331	11.7765	12.6455	13.5779	14.7235	16.0405	17.4962
18.7036	1.12012	1.41566	1.67194	1.95684	2.28695	2.64504	3.00828	10.9652	11.8107	12.6821	13.6241	14.7786	16.0858	17.5549
18.7618	1.12017	1.41616	1.67313	1.95871	2.28978	2.64881	3.0203	10.998	11.8453	12.7323	13.6627	14.8139	16.1323	17.5965
18.8201	1.12022	1.41665	1.67431	1.96057	2.29259	2.65253	3.02528	11.0235	11.8794	12.7682	13.7021	14.8555	16.1699	17.6526
18.8784	1.12028	1.42465	1.67548	1.96242	2.29536	2.6562	3.03018	11.0556	11.9203	12.7973	13.7409	14.8982	16.2216	17.7011
18.9366	1.12033	1.42523	1.67665	1.97168	2.29811	2.65982	3.035	11.094	11.9542	12.8336	13.7861	14.9469	16.2818	17.7657
18.9949	1.12038	1.4258	1.67781	1.97374	2.30082	2.671	3.03974	11.119	11.9881	12.8704	13.8249	14.9947	16.327	17.8161
19.0532	1.12044	1.42637	1.67896	1.97578	2.30351	2.67498	3.04441	11.1513	12.0222	12.9069	13.8705	15.0373	16.3735	17.8642
19.1114	1.12049	1.42694	1.68011	1.97782	2.31379	2.6789	3.05636	11.1837	12.0567	12.9571	13.9095	15.0789	16.4183	17.9135
19.1697	1.12054	1.42751	1.68125	1.97983	2.31677	2.68277	3.06104	11.2165	12.084	12.9932	13.9415	15.1214	16.4698	17.9765
19.228	1.12059	1.42807	1.68238	1.98183	2.31972	2.6866	3.07316	11.2489	12.125	13.022	13.9802	15.1702	16.5229	18.0351
19.2862	1.12064	1.42864	1.68351	1.98381	2.32263	2.69037	3.07801	11.2807	12.1658	13.0583	14.0253	15.2039	16.5681	18.0766
19.3445	1.12069	1.4292	1.68463	1.98578	2.32552	2.6941	3.08279	11.3124	12.1996	13.0952	14.0644	15.2606	16.6147	18.1328
19.4028	1.12074	1.42975	1.68575	1.98774	2.32838	2.69777	3.08748	11.3443	12.2266	13.1317	14.1102	15.3021	16.6594	18.1812
19.461	1.12079	1.43031	1.68686	1.98968	2.33121	2.7014	3.0921	11.3694	12.2611	13.182	14.1494	15.3446	16.711	18.2534
19.5193	1.12084	1.43086	1.68796	1.9916	2.33401	2.70497	3.09664	11.402	12.2957	13.2181	14.1882	15.3863	16.764	18.2963
19.5776	1.12089	1.43141	1.68905	1.99351	2.33678	2.7085	3.1011	11.4349	12.3367	13.2541	14.2335	15.4276	16.8169	18.3443
19.6358	1.12094	1.43195	1.6976	1.99541	2.33952	2.71955	3.10549	11.4671	12.3773	13.2904	14.2723	15.4838	16.8558	18.3936
19.6941	1.12098	1.4325	1.69877	1.99729	2.34223	2.73062	3.1098	11.4985	12.4042	13.32	14.3107	15.5181	16.9004	18.4567
19.7524	1.12103	1.43304	1.69993	1.99915	2.34492	2.73439	3.11404	11.5305	12.4384	13.3565	14.3568	15.5678	16.9521	18.5153
19.8106	1.12108	1.43358	1.70108	2.001	2.34757	2.7381	3.126	11.5627	12.4727	13.4068	14.3889	15.6025	17.0051	18.5567
19.8689	1.12113	1.43412	1.70223	2.00284	2.3502	2.74176	3.1307	11.5948	12.5073	13.4429	14.4276	15.6512	17.0583	18.613
19.9272	1.12117	1.43465	1.70337	2.00466	2.3528	2.74537	3.13532	11.6276	12.5413	13.479	14.4728	15.7069	17.0969	18.6613
19.9854	1.12122	1.43518	1.7045	2.00647	2.3628	2.74894	3.13986	11.653	12.582	13.5154	14.5118	15.7417	17.1487	18.7337
20.0437	1.12127	1.43571	1.70563	2.00826	2.36554	2.75245	3.14433	11.6851	12.616	13.552	14.5576	15.7908	17.208	18.7765
20.102	1.12131	1.43624	1.70675	2.01004	2.36825	2.75591	3.15644	11.7236	12.65	13.5813	14.5968	15.826	17.2461	18.8245
20.1602	1.12136	1.43676	1.70787	2.0118	2.37093	2.75933	3.16123	11.7486	12.6842	13.6315	14.6356	15.8747	17.2997	18.8737
20.2185	1.1214	1.43729	1.70898	2.01355	2.37358	2.7627	3.16594	11.7809	12.7188	13.6678	14.6737	15.93	17.3379	18.9369
20.2768	1.12145	1.43781	1.71008	2.02275	2.3836	2.77378	3.17057	11.8133	12.7529	13.7039	14.7196	15.9652	17.3896	18.9956
20.335	1.12149	1.43832	1.71117	2.02461	2.38628	2.77754	3.17513	11.8461	12.7868	13.7403	14.7582	16.0068	17.4493	19.0368
20.3933	1.12153	1.43884	1.71226	2.02645	2.38893	2.78125	3.18722	11.8784	12.8277	13.7769	14.8041	16.0494	17.4945	19.0932
20.4516	1.12158	1.43935	1.71335	2.03566	2.39156	2.78492	3.19219	11.9102	12.8616	13.8061	14.8363	16.0982	17.5411	19.1415
20.5098	1.12162	1.4473	1.71443	2.03753	2.39416	2.78853	3.19708	11.9419	12.8956	13.8563	14.8751	16.146	17.5788	19.214
20.5681	1.12166	1.44783	1.7155	2.03939	2.39672	2.7921	3.20189	11.9739	12.9302	13.8926	14.9203	16.1886	17.6305	19.2566
20.6264	1.12171	1.44835	1.71656	2.04123	2.39927	2.8031	3.20662	11.9989	12.9576	13.9288	14.9593	16.2301	17.6906	19.312
20.6846	1.12175	1.44887	1.71762	2.04306	2.40178	2.80694	3.21128	12.0315	12.9986	13.9653	15.005	16.2727	17.7358	19.3539
20.7429	1.12179	1.4494	1.71868	2.04488	2.41176	2.81074	3.22316	12.0644	13.0393	14.0019	15.0442	16.3215	17.7823	19.4172
20.8012	1.12183	1.44992	1.71972	2.04668	2.41459	2.81449	3.22783	12.0966	13.0731	14.038	15.083	16.3551	17.8271	19.4758
20.8594	1.12187	1.45043	1.72076	2.04847	2.41739	2.81819	3.23996	12.1281	13.1001	14.081	15.1141	16.4119	17.8713	19.5169
20.9177	1.12192	1.45841	1.7218	2.05024	2.42017	2.82184	3.2448	12.1601	13.1347	14.1175	15.167	16.4534	17.9317	19.5734
20.976	1.12196	1.45899	1.72283	2.052	2.42292	2.83278	3.25685	12.1922	13.1692	14.1536	15.2057	16.496	17.977	19.6216
21.0342	1.122	1.45956	1.72385	2.05374	2.42563	2.83678	3.26154	12.2244	13.2032	14.1902	15.2443	16.5448	18.0235	19.6943
21.0925	1.12204	1.46013	1.72487	2.05547	2.42833	2.84074	3.26616	12.2572	13.2508	14.2268	15.2838	16.5788	18.0682	19.7368
21.1508	1.12208	1.46069	1.72588	2.05718	2.43099	2.84464	3.27071	12.2826	13.2778	14.2628	15.3225	16.6351	18.1198	19.7923
21.209	1.12212	1.46126	1.72689	2.05889	2.43362	2.84849	3.27517	12.3146	13.3119	14.3058	15.3677	16.6767	18.1729	19.834
21.2673	1.12216	1.46182	1.72789	2.06793	2.44369	2.8523	3.27957	12.3531	13.3463	14.3423	15.4067	16.7191	18.2255	19.9048
21.3256	1.12219	1.46238	1.72888	2.06987	2.44655	2.85605	3.28388	12.3781	13.3808	14.3784	15.4523	16.7538	18.2647	19.956
21.3838	1.12223	1.46293	1.72987	2.07179	2.44939	2.85976	3.2954	12.4104	13.4149	14.4151	15.4915	16.8024	18.3093	20.0043
21.4421	1.12227	1.46349	1.73086	2.0737	2.45219	2.86341	3.30017	12.4428	13.4556	14.4517	15.5304	16.8583	18.3609	20.0536
21.5004	1.12231	1.46404	1.73934	2.0756	2.45497	2.86702	3.30487	12.4757	13.4896	14.4948	15.5616	16.8929	18.4139	20.1091
21.5586	1.12235	1.46459	1.74047	2.07748	2.45772	2.87058	3.30949	12.508	13.5236	14.5377	15.6143	16.9422	18.467	20.1746
21.6169	1.12239	1.46514	1.7416	2.07935	2.46044	2.88144	3.31404	12.5397	13.5577	14.567	15.6531	16.9773	18.5058	20.2169
21.6752	1.12242	1.46568	1.74272	2.0812	2.46313	2.88516	3.32581	12.5715	13.5923	14.6033	15.6918	17.026	18.5576	20.2725
21.7334	1.12246	1.46623	1.74384	2.08304	2.47328	2.88883	3.33068	12.6035	13.6265	14.64	15.7312	17.0813	18.6094	20.3141
21.7917	1.1225	1.46677	1.74495	2.08486	2.47626	2.89984	3.33546	12.6284	13.6604	14.6766	15.77	17.1164	18.6549	20.3851
21.85	1.12253	1.46731	1.74606	2.08667	2.47921	2.90354	3.34018	12.6611	13.7013	14.7268	15.8152	17.158	18.7085	20.4362
21.9082	1.12257	1.46784	1.74715	2.08847	2.48213	2.90718	3.34481	12.694	13.7351	14.7627	15.8541	17.2007	18.7468	20.4845
21.9665	1.12261	1.46838	1.74825	2.09026	2.48502	2.91078	3.34938	12.7261	13.7691	14.7918	15.8997	17.2494	18.7985	20.5338
22.0248	1.12264	1.46891	1.74933	2.09203	2.48788	2.91432	3.36154	12.7576	13.8037	14.8281	15.9389	17.2972	18.8581	20.5892
22.083	1.12268	1.46944	1.75042	2.10127	2.49071	2.91782	3.3665	12.7896	13.8311	14.8648	15.9777	17.3398	18.9033	20.6549
22.1413	1.12271	1.46996	1.75149	2.10321	2.49352	2.92127	3.37139	12.8218	13.8721	14.9014	16.0091	17.3814	18.9498	20.6971
22.1996	1.12275	1.47049	1.75256	2.10514	2.4963	2.92467	3.37621	12.8539	13.9128	14.9516	16.0616	17.424	18.9877	20.7528
22.2578	1.12278	1.47101	1.75363	2.10705	2.49904	2.93547	3.38094	12.8868	13.9395	14.9876	16.1006	17.4728	19.0394	20.7942
22.3161	1.12282	1.47153	1.75468	2.10894	2.50176	2.93926	3.3856	12.9121	13.9737	15.0165	16.1392	17.5134	19.0993	20.8655
22.3744	1.12285	1.47205	1.75574	2.11082	2.50446	2.94301	3.39019	12.9441	14.0082	15.0528	16.1786	17.5632	19.1446	20.9164
22.4326	1.12288	1.47257	1.75678	2.11269	2.50712	2.9467	3.40212	12.9827	14.0428	15.0897	16.2174	17.6048	19.1911	20.9647
22.4909	1.12292	1.47308	1.75783	2.11455	2.50975	2.95035	3.41427	13.0076	14.0767	15.1262	16.2626	17.6473	19.2359	21.0139
22.5492	1.12295	1.4736	1.75886	2.11639	2.51236	2.95395	3.41912	13.0399	14.1172	15.1764	16.3015	17.6961	19.2802	21.0694
22.6074	1.12298	1.47411	1.75989	2.11821	2.51494	2.95751	3.42388	13.0724	14.1514	15.2125	16.3471	17.7299	19.3406	21.1351
22.6657	1.12302	1.47461	1.76092	2.12003	2.52492	2.9686	3.42857	13.1052	14.1855	15.2485	16.3862	17.7864	19.3858	21.1772
22.724	1.12305	1.47512	1.76934	2.12931	2.52764	2.97243	3.43318	13.1375	14.2198	15.2849	16.4251	17.828	19.4323	21.233
22.7822	1.12308	1.47562	1.77047	2.13133	2.53033	2.97621	3.43771	13.1692	14.2544	15.3145	16.4566	17.8705	19.4771	21.2817
22.8405	1.12311	1.47613	1.7716	2.13334	2.53299	2.97994	3.44217	13.201	14.2884	15.351	16.509	17.905	19.5286	21.3458
22.8988	1.12315	1.47663	1.77272	2.13533	2.53562	2.98362	3.44655	13.233	14.3292	15.4013	16.5481	17.9536	19.5817	21.3967
22.957	1.12318	1.47712	1.77384	2.13732	2.53823	2.98726	3.45086	13.2579	14.3632	15.4374	16.5867	18.0096	19.6342	21.4449
23.0153	1.12321	1.47762	1.77495	2.13928	2.54081	2.99833	3.46243	13.2906	14.3971	15.4735	16.626	18.0441	19.6735	21.4941
23.0736	1.12324	1.47811	1.77605	2.14123	2.54336	3.00232	3.46719	13.3235	14.4313	15.5098	16.6648	18.0936	19.7181	21.5495
23.1318	1.12327	1.4786	1.77715	2.14317	2.55324	3.00626	3.47188	13.3557	14.4658	15.5465	16.71	18.1285	19.7697	21.6154
23.1901	1.1233	1.47909	1.77824	2.1451	2.55582	3.01015	3.4765	13.387	14.4929	15.5758	16.7489	18.1772	19.8228	21.6573
23.2484	1.12333	1.47958	1.77933	2.14701	2.55837	3.01398	3.48103	13.4191	14.5339	15.626	16.7945	18.2327	19.8758	21.7132
23.3066	1.12336	1.48007	1.78041	2.1489	2.5609	3.01777	3.49284	13.4513	14.5748	15.6623	16.8336	18.2676	19.9146	21.7618
23.3649	1.12339	1.48799	1.78149	2.15078	2.5634	3.02151	3.4977	13.4835	14.6087	15.6984	16.8654	18.3166	19.9665	21.8261
23.4232	1.12342	1.48854	1.78256	2.15265	2.57352	3.0252	3.50248	13.5163	14.6426	15.7348	16.9041	18.352	20.0182	21.8769
23.4814	1.12345	1.48909	1.78362	2.1545	2.57634	3.03617	3.50718	13.5416	14.6701	15.7714	16.9492	18.4007	20.0638	21.925
23.5397	1.12348	1.48964	1.78468	2.15635	2.57912	3.03977	3.51181	13.5736	14.7047	15.8006	16.9955	18.4557	20.1172	21.9743
23.598	1.12351	1.49018	1.78573	2.15817	2.58188	3.04333	3.51636	13.6122	14.7457	15.8508	17.0341	18.4911	20.1556	22.0371
23.6562	1.12354	1.49073	1.78678	2.15998	2.58462	3.05422	3.52857	13.6371	14.7864	15.8871	17.0734	18.5327	20.2074	22.0957
23.7145	1.12357	1.49127	1.78783	2.16178	2.58732	3.05794	3.53353	13.6694	14.8131	15.9233	17.1122	18.5753	20.2668	22.1375
23.7728	1.1236	1.49181	1.78886	2.16357	2.59	3.06161	3.53841	13.7019	14.8473	15.9598	17.1574	18.6241	20.3048	22.1935
23.831	1.12363	1.49234	1.79733	2.16534	2.59265	3.06523	3.54321	13.7347	14.8818	15.9964	17.1963	18.6719	20.3586	22.242
23.8893	1.12366	1.49288	1.7985	2.1671	2.59527	3.07622	3.54794	13.767	14.9163	16.0325	17.2418	18.7145	20.3966	22.3065
23.9476	1.12368	1.49341	1.79966	2.16885	2.60538	3.07986	3.55259	13.7987	14.9503	16.0756	17.2809	18.7561	20.4483	22.357
24.0058	1.12371	1.49394	1.80082	2.17058	2.60823	3.08345	3.55717	13.8305	14.9909	16.112	17.3128	18.7986	20.5081	22.4052
24.0641	1.12374	1.49447	1.80197	2.1723	2.61105	3.08699	3.56906	13.8625	15.025	16.1481	17.3515	18.8474	20.5534	22.4544
24.1224	1.12377	1.495	1.80312	2.174	2.61384	3.09049	3.58122	13.8874	15.059	16.1847	17.3967	18.8811	20.5999	22.5173
24.1806	1.12379	1.49552	1.80426	2.18315	2.61661	3.09393	3.58606	13.9273	15.0933	16.2213	17.4358	18.9378	20.6375	22.5759
24.2389	1.12382	1.49605	1.8054	2.18496	2.61934	3.09733	3.59081	13.953	15.1279	16.2573	17.4815	18.9793	20.6892	22.6176
24.2972	1.12385	1.49657	1.80653	2.18676	2.62205	3.10826	3.59549	13.9852	15.162	16.3003	17.5208	19.0218	20.7494	22.6737
24.3554	1.12388	1.49708	1.80765	2.18854	2.62473	3.11205	3.6001	14.0165	15.1957	16.3368	17.5596	19.0635	20.7946	22.7222
24.4137	1.1239	1.4976	1.80877	2.19031	2.63496	3.11579	3.60462	14.0486	15.2367	16.373	17.6049	19.1048	20.8412	22.7868
24.472	1.12393	1.49812	1.80989	2.19206	2.64526	3.11949	3.60907	14.0808	15.2707	16.4096	17.6436	19.161	20.8859	22.8372
24.5302	1.12395	1.49863	1.81099	2.1938	2.64821	3.12313	3.61345	14.113	15.3048	16.4462	17.6821	19.1953	20.9374	22.8853
24.5885	1.12398	1.49914	1.8121	2.19553	2.65112	3.12673	3.61775	14.1459	15.3393	16.4893	17.7282	19.245	20.9905	22.9346
24.6468	1.12401	1.49965	1.81319	2.19725	2.65401	3.13028	3.62937	14.1783	15.3665	16.5323	17.7603	19.2798	21.0358	22.9976
24.705	1.12403	1.50016	1.81429	2.19895	2.65687	3.14146	3.63412	14.2031	15.4075	16.5615	17.799	19.3284	21.0823	23.0562
24.7633	1.12406	1.50066	1.81537	2.20064	2.6597	3.14528	3.6388	14.2418	15.4484	16.5978	17.8442	19.3841	21.127	23.0977
24.8216	1.12408	1.50116	1.81645	2.20968	2.6625	3.14906	3.64341	14.2666	15.4822	16.6345	17.8832	19.4189	21.1786	23.1539
24.8798	1.12411	1.50166	1.81753	2.21135	2.66528	3.15279	3.64794	14.299	15.5091	16.6711	17.9289	19.468	21.2317	23.2023
24.9381	1.12413	1.50216	1.8186	2.22037	2.66802	3.15647	3.65977	14.3314	15.5437	16.7213	17.9682	19.5032	21.2845	23.2744
24.9964	1.12416	1.50266	1.81967	2.22207	2.67074	3.1601	3.66462	14.3643	15.5783	16.7572	18.007	19.5519	21.3235	23.3174
25.0546	1.12418	1.50316	1.82072	2.22376	2.67343	3.17128	3.6694	14.3966	15.6193	16.7863	18.0451	19.6071	21.368	23.3655
25.1129	1.12421	1.50365	1.82178	2.23287	2.67609	3.17527	3.67409	14.4282	15.6599	16.8226	18.091	19.6424	21.4197	23.4147
25.1712	1.12423	1.50414	1.82283	2.23479	2.67873	3.1792	3.67871	14.46	15.6867	16.8594	18.1296	19.684	21.4727	23.4778
25.2294	1.12425	1.50463	1.82387	2.2367	2.68134	3.18308	3.68326	14.4921	15.7209	16.8959	18.1755	19.7266	21.5259	23.5364
25.2877	1.12428	1.50512	1.82491	2.23859	2.68392	3.18692	3.6955	14.5169	15.7553	16.9461	18.2077	19.7754	21.5645	23.5778
25.346	1.1243	1.50561	1.82594	2.24046	2.69385	3.1907	3.70046	14.5568	15.7899	16.9821	18.2465	19.8232	21.6163	23.6341
25.4042	1.12432	1.50609	1.82697	2.24233	2.69657	3.19444	3.70533	14.5825	15.8239	17.011	18.2917	19.8658	21.6756	23.6825
25.4625	1.12435	1.50658	1.828	2.24418	2.69926	3.19813	3.71013	14.6147	15.8645	17.0473	18.3307	19.9074	21.7137	23.7548
25.5208	1.12437	1.50706	1.82901	2.24602	2.70192	3.20177	3.71485	14.646	15.8986	17.0842	18.3763	19.9499	21.7673	23.7976
25.579	1.12439	1.50754	1.83003	2.24784	2.70456	3.20536	3.7195	14.6781	15.9326	17.1208	18.4156	19.9987	21.8055	23.8456
25.6373	1.12442	1.50801	1.83104	2.24965	2.70716	3.2089	3.72407	14.7104	15.9669	17.171	18.4544	20.0323	21.8573	23.8949
25.6956	1.12444	1.50849	1.83204	2.25145	2.70974	3.21982	3.73593	14.7426	16.0014	17.2071	18.4855	20.0891	21.9169	23.958
25.7538	1.12446	1.50896	1.83304	2.25323	2.7123	3.22352	3.7481	14.7754	16.0355	17.2431	18.5383	20.1307	21.9622	24.0167
25.8121	1.12448	1.50944	1.83403	2.255	2.71482	3.22718	3.75293	14.8078	16.0693	17.2794	18.5771	20.1732	22.0087	24.0579
25.8704	1.12451	1.50991	1.83502	2.25676	2.71732	3.23079	3.75768	14.8326	16.1103	17.309	18.6157	20.222	22.0464	24.1143
25.9286	1.12453	1.51038	1.836	2.26592	2.71979	3.2417	3.76235	14.8713	16.1442	17.3456	18.6552	20.256	22.0981	24.1626
25.9869	1.12455	1.51084	1.83698	2.26785	2.72962	3.24533	3.76695	14.8961	16.1783	17.3958	18.6939	20.3123	22.1582	24.2351
26.0452	1.12457	1.51131	1.83795	2.26976	2.73212	3.24891	3.77147	14.9285	16.2129	17.4319	18.7391	20.3539	22.2034	24.2778
26.1034	1.12459	1.51177	1.83892	2.27166	2.74229	3.25245	3.77591	14.9609	16.2401	17.468	18.7781	20.3963	22.25	24.3257
26.1617	1.12461	1.51223	1.83988	2.27354	2.7451	3.25593	3.78028	14.9938	16.2811	17.5044	18.8237	20.431	22.2947	24.375
26.22	1.12463	1.51269	1.84084	2.27541	2.74789	3.25936	3.78458	15.0261	16.3219	17.541	18.8629	20.4796	22.3389	24.4383
26.2782	1.12466	1.51315	1.84923	2.27727	2.75066	3.26275	3.79623	15.0577	16.3557	17.5704	18.9018	20.5355	22.3994	24.4969
26.3365	1.12468	1.51361	1.85025	2.27911	2.75339	3.27378	3.80098	15.0895	16.3827	17.6206	18.933	20.5701	22.4446	24.538
26.3948	1.1247	1.51406	1.85127	2.28094	2.7561	3.27756	3.80566	15.1216	16.4172	17.6568	18.9857	20.6194	22.4912	24.5945
26.453	1.12472	1.51452	1.85229	2.28276	2.75878	3.28129	3.81026	15.1536	16.4518	17.6929	19.0245	20.6545	22.5359	24.6427
26.5113	1.12474	1.51497	1.86071	2.28456	2.76143	3.28497	3.81479	15.1864	16.4928	17.7293	19.0632	20.7032	22.5874	24.7154
26.5696	1.12476	1.51542	1.86175	2.29376	2.76405	3.28861	3.82664	15.212	16.5334	17.7659	19.1026	20.7585	22.6405	24.7579
26.6278	1.12478	1.51587	1.86278	2.29577	2.77417	3.2922	3.83149	15.2442	16.5603	17.7951	19.1414	20.7936	22.6932	24.8134
26.6861	1.1248	1.51632	1.8638	2.29777	2.77702	3.3031	3.83626	15.2755	16.5945	17.8453	19.1866	20.8352	22.7323	24.8551
26.7444	1.12482	1.51676	1.86482	2.29975	2.77984	3.30697	3.84095	15.3076	16.6289	17.8817	19.2255	20.8779	22.7769	24.9185
26.8026	1.12484	1.51721	1.86584	2.30172	2.78264	3.31078	3.84556	15.3399	16.6635	17.9178	19.2711	20.9266	22.8285	24.9771
26.8609	1.12486	1.51765	1.86685	2.30368	2.7854	3.31455	3.8501	15.3721	16.6975	17.9543	19.3103	20.9745	22.8816	25.0255
26.9192	1.12488	1.51809	1.86785	2.30562	2.78814	3.31827	3.86238	15.4049	16.7381	17.9909	19.3491	21.017	22.9347	25.0747
26.9774	1.1249	1.51853	1.86885	2.30755	2.79085	3.32194	3.86732	15.4373	16.7722	18.0199	19.3805	21.0586	22.9734	25.1229
27.0357	1.12492	1.51896	1.86985	2.30947	2.79354	3.32556	3.87219	15.4693	16.8062	18.0701	19.433	21.1013	23.0252	25.1957
27.094	1.12493	1.5194	1.87084	2.31137	2.80378	3.33682	3.87699	15.5008	16.8404	18.1065	19.472	21.15	23.077	25.2381
27.1522	1.12495	1.51983	1.87183	2.31326	2.80674	3.34079	3.8817	15.5327	16.875	18.1426	19.5106	21.1834	23.1226	25.2936
27.2105	1.12497	1.52027	1.87281	2.31513	2.80968	3.34472	3.88634	15.558	16.9091	18.1792	19.55	21.2404	23.1761	25.3352
27.2688	1.12499	1.5207	1.87378	2.317	2.81259	3.34859	3.89091	15.5905	16.9429	18.2158	19.5888	21.282	23.2144	25.4062
27.327	1.12501	1.52113	1.87475	2.31885	2.81548	3.35242	3.91003	15.6233	16.9839	18.2518	19.634	21.3245	23.2662	25.4574
27.3853	1.12503	1.52156	1.87572	2.32068	2.81833	3.35619	3.91493	15.6556	17.0178	18.2948	19.6729	21.3733	23.3257	25.5057
27.4436	1.12505	1.52198	1.87668	2.3225	2.82116	3.35992	3.91976	15.6872	17.0518	18.3313	19.7185	21.4072	23.3709	25.5549
27.5018	1.12506	1.52241	1.87764	2.32431	2.82396	3.3636	3.9245	15.7191	17.0864	18.3675	19.7576	21.4636	23.4174	25.6104
27.5601	1.12508	1.52283	1.87859	2.32611	2.82673	3.36723	3.92917	15.7511	17.1137	18.4041	19.7965	21.5052	23.4553	25.676
27.6184	1.1251	1.5307	1.87954	2.32789	2.82947	3.37081	3.93376	15.7831	17.1547	18.4407	19.828	21.5477	23.5071	25.7182
27.6766	1.12512	1.53116	1.88048	2.32966	2.83219	3.37434	3.93828	15.8159	17.1955	18.4838	19.8803	21.5822	23.567	25.7739
27.7349	1.12513	1.53161	1.88142	2.33142	2.83488	3.38528	3.94272	15.8416	17.2292	18.5268	19.9195	21.6308	23.6122	25.8154
27.7932	1.12515	1.53206	1.88235	2.33316	2.83754	3.38898	3.94708	15.8737	17.2563	18.5561	19.9581	21.6868	23.6587	25.8865
27.8514	1.12517	1.53251	1.88328	2.3349	2.84017	3.39263	3.95137	15.905	17.2908	18.5923	19.9974	21.7214	23.7036	25.9376
27.9097	1.12519	1.53296	1.8916	2.33661	2.84278	3.39622	3.96306	15.9371	17.3254	18.629	20.0362	21.7708	23.7479	25.9858
27.968	1.1252	1.5334	1.89267	2.33832	2.84536	3.39978	3.96781	15.9694	17.3593	18.6656	20.0814	21.8057	23.8082	26.0351
28.0262	1.12522	1.53385	1.89373	2.34001	2.84791	3.41071	3.97248	16.0017	17.407	18.7158	20.1203	21.8544	23.8534	26.0905
28.0845	1.12524	1.53429	1.89479	2.34169	2.85794	3.41428	3.97707	16.0345	17.4339	18.7517	20.1659	21.9099	23.9	26.1562
28.1428	1.12525	1.53473	1.89584	2.35082	2.86062	3.4178	3.9816	16.0669	17.4681	18.7808	20.205	21.9449	23.9447	26.1984
28.201	1.12527	1.53517	1.89689	2.3526	2.86329	3.42128	3.99347	16.0988	17.5024	18.8171	20.2368	21.9938	23.9962	26.2541
28.2593	1.12529	1.53561	1.89793	2.35437	2.86592	3.4247	3.99831	16.1304	17.537	18.8539	20.2755	22.0292	24.0494	26.2955
28.3176	1.1253	1.53605	1.89897	2.35613	2.86853	3.42809	4.00308	16.1623	17.571	18.8904	20.3207	22.0779	24.1019	26.3669
28.3758	1.12532	1.53648	1.9	2.35787	2.87111	3.43919	4.00776	16.1875	17.6117	18.9407	20.3669	22.1329	24.1411	26.4178
28.4341	1.12534	1.53692	1.90842	2.35961	2.87366	3.44296	4.01237	16.22	17.6457	18.9767	20.4055	22.1683	24.1858	26.466
28.4924	1.12535	1.53735	1.90945	2.36132	2.87619	3.44668	4.02419	16.2529	17.6797	19.0056	20.4448	22.2099	24.2374	26.5152
28.5506	1.12537	1.53778	1.91048	2.36303	2.87868	3.45036	4.02921	16.2851	17.7139	19.0419	20.4836	22.2526	24.2904	26.5707
28.6089	1.12538	1.53821	1.9115	2.36472	2.88116	3.45399	4.03415	16.3167	17.7485	19.0787	20.5289	22.3013	24.3434	26.6365
28.6672	1.1254	1.53864	1.91251	2.3664	2.8836	3.45757	4.03902	16.3486	17.7826	19.1153	20.5677	22.3492	24.3822	26.6785
28.7254	1.12541	1.53906	1.91352	2.36807	2.88602	3.46852	4.04381	16.3807	17.8165	19.1655	20.6132	22.3917	24.4341	26.7343
28.7837	1.12543	1.53949	1.91453	2.36973	2.90343	3.47238	4.04852	16.4127	17.8574	19.2016	20.6523	22.4333	24.4858	26.783
28.842	1.12544	1.53991	1.91553	2.37137	2.90625	3.47619	4.05316	16.4455	17.8913	19.2376	20.6843	22.4758	24.5315	26.8472
28.9002	1.12546	1.54033	1.91653	2.373	2.90904	3.47995	4.05772	16.4711	17.9253	19.2739	20.723	22.5246	24.5848	26.898
28.9585	1.12548	1.54075	1.91752	2.37462	2.9118	3.48366	4.07684	16.5032	17.9599	19.3035	20.7681	22.5584	24.6233	26.9462
29.0168	1.12549	1.54117	1.91851	2.38367	2.91453	3.48732	4.08173	16.5345	17.9873	19.3401	20.8072	22.615	24.6751	26.9954
29.075	1.12551	1.54159	1.91949	2.38551	2.91724	3.49094	4.08655	16.5666	18.0283	19.3903	20.8529	22.6565	24.7345	27.0508
29.1333	1.12552	1.54201	1.92047	2.38734	2.91992	3.50225	4.09129	16.5989	18.069	19.4265	20.8922	22.699	24.7724	27.1168
29.1916	1.12553	1.54242	1.92144	2.38916	2.92257	3.50622	4.09596	16.6312	18.0957	19.4625	20.931	22.7407	24.8262	27.1586
29.2498	1.12555	1.54283	1.92241	2.39097	2.9252	3.51014	4.10055	16.664	18.1299	19.4989	20.9763	22.782	24.8643	27.2146
29.3081	1.12556	1.54325	1.92337	2.39277	2.93526	3.514	4.10506	16.6964	18.1644	19.5355	21.015	22.8382	24.916	27.2632
29.3664	1.12558	1.54366	1.93174	2.40191	2.93811	3.51782	4.10949	16.7283	18.199	19.5649	21.0535	22.8726	24.9758	27.3275
29.4246	1.12559	1.54407	1.9328	2.40373	2.94094	3.52159	4.11385	16.7599	18.2329	19.6151	21.0996	22.9222	25.021	27.3782
29.4829	1.12561	1.54447	1.93386	2.40554	2.94373	3.52531	4.11814	16.7918	18.2734	19.6513	21.1317	22.957	25.0675	27.4263
29.5412	1.12562	1.54488	1.93492	2.40734	2.9465	3.52898	4.12986	16.817	18.3075	19.6874	21.1704	23.0056	25.1052	27.4756
29.5994	1.12563	1.54528	1.93597	2.40912	2.94924	3.5326	4.1346	16.8495	18.3416	19.7239	21.2156	23.0613	25.1568	27.5384
29.6577	1.12565	1.54569	1.93701	2.41089	2.95196	3.53618	4.13927	16.8824	18.376	19.7605	21.2547	23.0961	25.217	27.597
29.716	1.12566	1.54609	1.93805	2.41265	2.95464	3.53971	4.14386	16.9146	18.4106	19.7896	21.3004	23.1452	25.2622	27.6387
29.7742	1.12568	1.54649	1.93909	2.4144	2.96482	3.55066	4.14838	16.9462	18.4446	19.8399	21.3396	23.1805	25.3088	27.6948
29.8325	1.12569	1.54689	1.94012	2.41613	2.96779	3.55435	4.16028	16.9781	18.4854	19.8762	21.3784	23.2292	25.3535	27.7433
29.8908	1.1257	1.54729	1.94114	2.42537	2.97073	3.55799	4.16511	17.0102	18.5193	19.9123	21.4166	23.2843	25.405	27.8079
29.949	1.12572	1.54769	1.94217	2.42726	2.97365	3.56158	4.16987	17.0422	18.5533	19.9488	21.4624	23.3196	25.4582	27.8584
30.0073	1.12573	1.54808	1.94318	2.42915	2.97653	3.56513	4.17455	17.075	18.5874	19.9854	21.501	23.3612	25.5034	27.9065
30.0655	1.12574	1.54848	1.9442	2.43102	2.97939	3.57602	4.17916	17.1006	18.622	20.0144	21.5469	23.4039	25.55	27.9557
30.1238	1.12576	1.54887	1.9452	2.43288	2.98222	3.57958	4.19101	17.1327	18.6491	20.0646	21.5792	23.4526	25.5946	28.0187
30.1821	1.12577	1.54926	1.94621	2.43472	2.98502	3.5831	4.19602	17.1639	18.6901	20.101	21.6179	23.5004	25.6462	28.0773
30.2403	1.12578	1.54965	1.9472	2.43656	2.9878	3.58657	4.20096	17.1961	18.731	20.1372	21.6631	23.543	25.6993	28.1189
30.2986	1.12579	1.55004	1.9482	2.43838	2.99054	3.58999	4.20582	17.2284	18.7648	20.1737	21.7021	23.5846	25.7521	28.175
30.3569	1.12581	1.55043	1.94919	2.44018	2.99326	3.60072	4.2106	17.2607	18.7988	20.2103	21.7478	23.6272	25.7911	28.2235
30.4151	1.12582	1.55082	1.95017	2.44198	2.99595	3.60453	4.21531	17.2936	18.8263	20.2464	21.787	23.676	25.8357	28.2882
30.4734	1.12583	1.5512	1.95115	2.44376	2.99862	3.6083	4.21994	17.3259	18.8609	20.2893	21.8258	23.7095	25.8873	28.3385
30.5317	1.12584	1.55158	1.95965	2.45306	3.00126	3.61201	4.2245	17.3578	18.9019	20.3258	21.8569	23.7663	25.9403	28.3866
30.5899	1.12586	1.55197	1.96075	2.45505	3.00387	3.61568	4.24363	17.3894	18.9426	20.362	21.9098	23.8079	25.9936	28.4359
30.6482	1.12587	1.55235	1.96185	2.45702	3.00645	3.61931	4.24852	17.4213	18.9693	20.3987	21.9485	23.8504	26.0322	28.4989
30.7065	1.12588	1.55273	1.96294	2.45898	3.00901	3.62288	4.25333	17.4465	19.0035	20.4352	21.9872	23.8992	26.084	28.5575
30.7647	1.12589	1.55311	1.96403	2.46093	3.01895	3.63387	4.25807	17.479	19.0379	20.4783	22.0266	23.9332	26.1432	28.599
30.823	1.12591	1.55349	1.96512	2.46286	3.02165	3.63772	4.26273	17.5119	19.0725	20.5213	22.0653	23.9895	26.1813	28.6552
30.8813	1.12592	1.55386	1.9662	2.46478	3.02431	3.64153	4.26732	17.5441	19.1065	20.5506	22.1105	24.0311	26.235	28.7036
30.9395	1.12593	1.55424	1.96727	2.46669	3.02695	3.64528	4.27182	17.5757	19.147	20.5868	22.1495	24.0735	26.2732	28.7759
30.9978	1.12594	1.55461	1.96834	2.46858	3.02956	3.64899	4.27626	17.6076	19.1811	20.6235	22.1952	24.1082	26.3249	28.8187
31.0561	1.12595	1.55498	1.96941	2.47046	3.03215	3.65264	4.28061	17.6397	19.2152	20.6601	22.2343	24.1569	26.3845	28.8668
31.1143	1.12596	1.55535	1.97047	2.47233	3.03471	3.66361	4.2849	17.6718	19.2495	20.7103	22.2732	24.2127	26.4298	28.916
31.1726	1.12598	1.55573	1.97152	2.47418	3.03724	3.66762	4.29664	17.7046	19.2841	20.7463	22.3044	24.2474	26.4763	28.9792
31.2309	1.12599	1.55609	1.97258	2.47603	3.03974	3.67158	4.30138	17.7301	19.3182	20.7754	22.3571	24.2966	26.5141	29.0378
31.2891	1.126	1.55646	1.97362	2.47786	3.04222	3.67549	4.30604	17.7622	19.359	20.8116	22.396	24.3317	26.5658	29.0791
31.3474	1.12601	1.55683	1.97467	2.47967	3.04468	3.67935	4.31063	17.8006	19.3929	20.8484	22.4346	24.3804	26.6258	29.1354
31.4057	1.12602	1.55719	1.9757	2.48148	3.0471	3.68316	4.31515	17.8256	19.4269	20.885	22.474	24.4357	26.671	29.1838
31.4639	1.12603	1.55756	1.97674	2.48327	3.05707	3.68693	4.32706	17.8579	19.461	20.9352	22.5128	24.4709	26.7176	29.2562
31.5222	1.12604	1.55792	1.97777	2.48505	3.05981	3.69064	4.33189	17.8903	19.4955	20.9712	22.558	24.5125	26.7624	29.2989
31.5805	1.12605	1.55828	1.97879	2.48681	3.06988	3.69431	4.33665	17.9231	19.5227	21.0001	22.5969	24.5551	26.8066	29.3469
31.6387	1.12607	1.55864	1.97981	2.48857	3.07265	3.69793	4.3486	17.9554	19.5637	21.0364	22.6425	24.6039	26.867	29.3962
31.697	1.12608	1.559	1.98082	2.49031	3.07539	3.70149	4.35321	17.9873	19.6046	21.0733	22.6817	24.6517	26.9122	29.4594
31.7553	1.12609	1.55936	1.98184	2.49204	3.0781	3.70502	4.36508	18.0189	19.6384	21.1098	22.7206	24.6943	26.9588	29.518
31.8135	1.1261	1.55972	1.98284	2.49375	3.08079	3.71598	4.3701	18.0509	19.6652	21.16	22.7519	24.7359	27.0035	29.5592
31.8718	1.12611	1.56008	1.98384	2.49545	3.08345	3.71967	4.37503	18.076	19.6998	21.1961	22.8044	24.7785	27.055	29.6156
31.9301	1.12612	1.56043	1.98484	2.49715	3.08608	3.7233	4.37989	18.1086	19.7344	21.2321	22.8434	24.8273	27.1081	29.6639
31.9883	1.12613	1.56078	1.98583	2.49882	3.09606	3.72689	4.38468	18.1414	19.7755	21.2684	22.8821	24.8607	27.1608	29.7365
32.0466	1.12614	1.56114	1.98682	2.50049	3.09891	3.73043	4.38939	18.1737	19.8161	21.2981	22.9214	24.9176	27.1999	29.7791
32.1049	1.12615	1.56149	1.98781	2.50951	3.10175	3.74129	4.39402	18.2052	19.8429	21.3346	22.9602	24.9592	27.2445	29.8345
32.1631	1.12616	1.56184	1.98878	2.51128	3.10455	3.74485	4.39858	18.2371	19.8771	21.3848	23.0054	25.0017	27.2962	29.8763
32.2214	1.12617	1.56219	1.98976	2.51304	3.10732	3.74837	4.41771	18.2692	19.9115	21.421	23.0443	25.0506	27.3492	29.9396
32.2797	1.12618	1.56254	1.99073	2.51478	3.11007	3.75183	4.4226	18.3013	19.9461	21.457	23.0899	25.0844	27.4023	29.9983
32.3379	1.12619	1.56288	1.9917	2.51651	3.11279	3.75525	4.42742	18.3341	19.9801	21.4934	23.129	25.1409	27.441	30.0393
32.3962	1.1262	1.56323	1.99266	2.51823	3.11549	3.76602	4.43215	18.3596	20.0206	21.53	23.1679	25.1824	27.4929	30.0958
32.4545	1.12621	1.56357	1.99362	2.51993	3.12557	3.76983	4.43681	18.3917	20.0547	21.5594	23.1994	25.2249	27.5447	30.144
32.5127	1.12622	1.56392	1.99457	2.52163	3.12854	3.77359	4.4414	18.4301	20.0888	21.6096	23.2518	25.2595	27.5902	30.2168
32.571	1.12623	1.56426	1.99552	2.52331	3.13149	3.77731	4.4459	18.4551	20.1231	21.6459	23.2909	25.3081	27.6437	30.2592
32.6293	1.12624	1.5646	1.99646	2.52498	3.13441	3.78097	4.45034	18.4874	20.1576	21.6819	23.3295	25.364	27.682	30.3147
32.6875	1.12625	1.56494	1.9974	2.52663	3.1373	3.78459	4.45469	18.5198	20.1917	21.7184	23.3688	25.3986	27.7338	30.3564
32.7458	1.12626	1.56528	1.99834	2.52828	3.14017	3.78816	4.45898	18.5526	20.2255	21.755	23.4076	25.448	27.7933	30.4273
32.8041	1.12627	1.56562	1.99927	2.52991	3.14301	3.79918	4.47075	18.585	20.2665	21.7842	23.4529	25.483	27.8386	30.4785
32.8623	1.12628	1.56595	2.0002	2.53153	3.14582	3.80303	4.47549	18.6168	20.3004	21.8344	23.4917	25.5317	27.8851	30.5268
32.9206	1.12629	1.57373	2.00112	2.53314	3.1486	3.80683	4.48015	18.6485	20.3345	21.8707	23.5373	25.5871	27.923	30.576
32.9789	1.1263	1.57413	2.00204	2.54219	3.15135	3.81058	4.48474	18.6804	20.3691	21.9068	23.5764	25.6221	27.9747	30.6315
33.0371	1.1263	1.57452	2.00296	2.54402	3.15408	3.81428	4.48925	18.7055	20.3963	21.9433	23.6082	25.671	28.0346	30.6971
33.0954	1.12631	1.57491	2.00387	2.54584	3.15678	3.81793	4.50119	18.7381	20.4373	21.9799	23.6469	25.7064	28.0798	30.7394
33.1537	1.12632	1.5753	2.00477	2.54765	3.15945	3.82894	4.50602	18.771	20.4781	22.0089	23.6921	25.7551	28.1264	30.795
33.2119	1.12633	1.57569	2.00568	2.54945	3.1621	3.83295	4.51077	18.8032	20.5119	22.0592	23.7383	25.8029	28.1712	30.8365
33.2702	1.12634	1.57607	2.00657	2.55123	3.16472	3.8369	4.51545	18.8346	20.5388	22.0955	23.7769	25.8456	28.2155	30.9076
33.3285	1.12635	1.57646	2.00747	2.553	3.16731	3.84081	4.52006	18.8666	20.5734	22.1317	23.8162	25.8872	28.2758	30.9587
33.3867	1.12636	1.57685	2.0158	2.55476	3.16988	3.84466	4.53195	18.8988	20.608	22.1683	23.855	25.9298	28.3211	31.007
33.445	1.12637	1.57723	2.01676	2.55651	3.17242	3.84847	4.53696	18.9309	20.649	22.2049	23.9003	25.9785	28.3676	31.0562
33.5033	1.12638	1.57761	2.01771	2.55824	3.18244	3.85223	4.54189	18.9637	20.6896	22.2409	23.9391	26.0264	28.4123	31.1117
33.5615	1.12638	1.57799	2.01866	2.55997	3.18511	3.85594	4.54675	18.9891	20.7165	22.2839	23.9847	26.0689	28.4639	31.1773
33.6198	1.12639	1.57837	2.0196	2.56168	3.18776	3.8596	4.55153	19.0212	20.7506	22.3204	24.0237	26.1105	28.517	31.2195
33.6781	1.1264	1.57875	2.02054	2.56338	3.19038	3.86321	4.55623	19.0597	20.7851	22.3565	24.0557	26.1531	28.5622	31.2752
33.7363	1.12641	1.57913	2.02147	2.57242	3.19298	3.86678	4.56086	19.0846	20.8196	22.3932	24.0944	26.2019	28.6088	31.3166
33.7946	1.12642	1.57951	2.0224	2.57415	3.19554	3.8703	4.56542	19.117	20.8536	22.4298	24.1396	26.2356	28.6534	31.388
33.8529	1.12643	1.57989	2.02333	2.58331	3.19808	3.88128	4.58456	19.1493	20.8943	22.4729	24.1786	26.2922	28.705	31.4389
33.9111	1.12643	1.58026	2.02425	2.5852	3.2006	3.88496	4.58945	19.1822	20.9283	22.5158	24.2244	26.3338	28.7581	31.4871
33.9694	1.12644	1.58063	2.02517	2.58707	3.20309	3.88859	4.59426	19.2145	20.9624	22.5451	24.2636	26.3763	28.811	31.5364
34.0277	1.12645	1.58101	2.02608	2.58893	3.20555	3.89217	4.59899	19.2463	20.9966	22.5814	24.3025	26.4107	28.8499	31.5918
34.0859	1.12646	1.58138	2.02699	2.59078	3.20799	3.89571	4.60365	19.278	21.0312	22.6181	24.3477	26.4593	28.9017	31.6576
34.1442	1.12647	1.58175	2.0279	2.59262	3.21782	3.90655	4.60823	19.31	21.0653	22.6546	24.3864	26.5154	28.9535	31.6997
34.2025	1.12648	1.58212	2.0288	2.59444	3.22057	3.91011	4.61273	19.335	21.0991	22.7048	24.4249	26.5498	28.9991	31.7555
34.2607	1.12648	1.58249	2.0297	2.59626	3.22329	3.91362	4.61716	19.3676	21.1401	22.7408	24.471	26.5994	29.0525	31.8041
34.319	1.12649	1.58285	2.03059	2.59806	3.22599	3.91708	4.62151	19.4005	21.174	22.7699	24.5031	26.6342	29.0909	31.8683
34.3773	1.1265	1.58322	2.03148	2.59984	3.23605	3.92049	4.62579	19.4327	21.208	22.8062	24.5419	26.6829	29.1427	31.9191
34.4355	1.12651	1.58359	2.03237	2.60162	3.23878	3.93131	4.63759	19.4641	21.2426	22.8429	24.587	26.7385	29.2021	31.9673
34.4938	1.12651	1.58395	2.03325	2.61085	3.24147	3.93511	4.64232	19.4961	21.2699	22.8795	24.6261	26.7734	29.2401	32.0166
34.5521	1.12652	1.58431	2.03412	2.61282	3.24414	3.93887	4.64698	19.5283	21.3109	22.9297	24.6718	26.8224	29.2938	32.072
34.6103	1.12653	1.58467	2.035	2.61479	3.24679	3.94258	4.65157	19.5604	21.3517	22.9657	24.711	26.8577	29.3319	32.1379
34.6686	1.12654	1.58504	2.03587	2.61674	3.24941	3.94624	4.65608	19.5932	21.3855	22.9946	24.7498	26.9064	29.3836	32.1798
34.7269	1.12654	1.5854	2.03673	2.61868	3.25952	3.94986	4.66803	19.6186	21.4124	23.0309	24.788	26.9615	29.4434	32.2357
34.7851	1.12655	1.58575	2.03759	2.6206	3.26236	3.95342	4.67285	19.6507	21.447	23.0678	24.8338	26.9968	29.4886	32.2843
34.8434	1.12656	1.58611	2.04585	2.62252	3.26517	3.96447	4.67761	19.6892	21.4816	23.1043	24.8724	27.0384	29.5352	32.3486
34.9017	1.12657	1.58647	2.04685	2.62442	3.26796	3.96832	4.68228	19.7141	21.5226	23.1546	24.9183	27.0811	29.5728	32.3993
34.9599	1.12657	1.58682	2.04784	2.62631	3.27072	3.97211	4.68688	19.7465	21.5632	23.1906	24.9506	27.1298	29.6245	32.4475
35.0182	1.12658	1.58718	2.04882	2.62818	3.27345	3.97586	4.69879	19.7789	21.5901	23.2266	24.9893	27.1777	29.6846	32.4967
35.0765	1.12659	1.58753	2.0498	2.63004	3.27615	3.97955	4.7038	19.8117	21.6242	23.2629	25.0345	27.2202	29.7299	32.5595
35.1347	1.1266	1.58788	2.05078	2.63189	3.27883	3.9832	4.70873	19.844	21.6586	23.2926	25.0735	27.2618	29.7764	32.6182
35.193	1.1266	1.58824	2.05175	2.63373	3.28909	3.99425	4.71358	19.8758	21.6932	23.3292	25.1192	27.3044	29.8212	32.6599
35.2513	1.12661	1.58859	2.05272	2.63556	3.29205	3.99825	4.71836	19.9075	21.7272	23.3794	25.1584	27.3532	29.8727	32.7159
35.3095	1.12662	1.58894	2.06108	2.63737	3.29498	4.0022	4.72306	19.9395	21.7679	23.4155	25.1972	27.3868	29.9258	32.7645
35.3678	1.12662	1.58928	2.06207	2.63917	3.29788	4.0061	4.72769	19.9645	21.8019	23.4516	25.2283	27.4435	29.971	32.829
35.4261	1.12663	1.58963	2.06305	2.64096	3.30076	4.00996	4.73224	19.9971	21.8359	23.4879	25.2812	27.4851	30.0176	32.8795
35.4843	1.12664	1.58998	2.06403	2.64273	3.30361	4.01376	4.75139	20.03	21.8701	23.5245	25.3199	27.5276	30.0623	32.9276
35.5426	1.12664	1.59032	2.06501	2.64449	3.30643	4.01751	4.75627	20.0622	21.9047	23.5539	25.3586	27.5764	30.1138	32.9769
35.6009	1.12665	1.59067	2.06598	2.64624	3.30922	4.02122	4.76108	20.0936	21.9388	23.6042	25.398	27.6105	30.1669	33.0398
35.6591	1.12666	1.59101	2.06695	2.64798	3.31199	4.02488	4.76581	20.1256	21.9727	23.6404	25.4368	27.6667	30.2197	33.0984
35.7174	1.12666	1.59135	2.06791	2.64971	3.31473	4.02849	4.77046	20.1578	22.0136	23.6765	25.482	27.7083	30.2587	33.14
35.7757	1.12667	1.59169	2.06887	2.65142	3.31744	4.03205	4.77504	20.19	22.0475	23.7129	25.5209	27.7507	30.3033	33.1962
35.8339	1.12668	1.59204	2.06983	2.65312	3.32012	4.03556	4.77954	20.2228	22.0815	23.7495	25.5666	27.7855	30.355	33.2446
35.8922	1.12668	1.59237	2.07078	2.65481	3.32278	4.04656	4.78397	20.2481	22.1161	23.7787	25.6057	27.8341	30.408	33.3093
35.9505	1.12669	1.59271	2.07172	2.65649	3.32541	4.05023	4.78832	20.2802	22.1435	23.8289	25.6446	27.8899	30.4612	33.3597
36.0087	1.1267	1.59305	2.07267	2.65816	3.32802	4.05386	4.79259	20.3187	22.1845	23.8653	25.6759	27.9246	30.4998	33.4078
36.067	1.1267	1.59339	2.07361	2.65981	3.33059	4.05744	4.80441	20.3436	22.2252	23.9014	25.7285	27.9738	30.5516	33.457
36.1253	1.12671	1.59372	2.07454	2.66145	3.33315	4.06097	4.80914	20.376	22.259	23.9379	25.7674	28.009	30.6108	33.52
36.1835	1.12672	1.59406	2.07547	2.67054	3.34307	4.0718	4.81379	20.4084	22.286	23.9745	25.806	28.0576	30.649	33.5787
36.2418	1.12672	1.59439	2.0764	2.67228	3.34575	4.07535	4.81838	20.4412	22.3206	24.0035	25.8454	28.1129	30.7026	33.6201
36.3001	1.12673	1.59472	2.07732	2.67401	3.34841	4.07886	4.82288	20.4735	22.3552	24.0537	25.8842	28.1481	30.7408	33.6764
36.3583	1.12673	1.59505	2.07824	2.67573	3.35105	4.08232	4.83485	20.5053	22.3891	24.0901	25.9294	28.1897	30.7925	33.7248
36.4166	1.12674	1.59539	2.07916	2.67744	3.35365	4.08573	4.83967	20.537	22.4367	24.1262	25.9683	28.2324	30.8522	33.7969
36.4749	1.12675	1.59571	2.08751	2.67913	3.35623	4.09658	4.84442	20.569	22.4637	24.1628	26.014	28.2811	30.8974	33.8399
36.5331	1.12675	1.59604	2.08852	2.68081	3.35879	4.10039	4.84909	20.594	22.4978	24.1994	26.0531	28.3289	30.9439	33.8879
36.5914	1.12676	1.60382	2.08953	2.68248	3.36131	4.10414	4.85369	20.6266	22.5322	24.2354	26.092	28.3715	30.9817	33.9372
36.6497	1.12676	1.60419	2.09053	2.68414	3.36381	4.10785	4.86562	20.6595	22.5668	24.2784	26.1234	28.4131	31.0334	34.0003
36.7079	1.12677	1.60456	2.09153	2.68578	3.36629	4.1115	4.87063	20.6917	22.6008	24.3149	26.1758	28.4557	31.0935	34.0589
36.7662	1.12678	1.60492	2.09252	2.68742	3.36874	4.11511	4.87555	20.7231	22.6415	24.3511	26.2149	28.5045	31.1387	34.1002
36.8245	1.12678	1.60528	2.09351	2.68904	3.37116	4.11868	4.8804	20.7551	22.6755	24.3877	26.2535	28.5379	31.1852	34.1566
36.8827	1.12679	1.60565	2.09449	2.69065	3.38118	4.12975	4.88518	20.7873	22.7095	24.4243	26.2929	28.5948	31.23	34.2049
36.941	1.12679	1.60601	2.09548	2.69225	3.38391	4.13359	4.88987	20.8195	22.7437	24.4603	26.3316	28.6364	31.2742	34.2773
36.9993	1.1268	1.60637	2.09645	2.70136	3.38662	4.13738	4.8945	20.8523	22.7782	24.5103	26.3769	28.6789	31.3347	34.32
37.0575	1.1268	1.60673	2.09743	2.70318	3.3893	4.14113	4.89904	20.8776	22.8124	24.5397	26.4157	28.7278	31.3799	34.368
37.1158	1.12681	1.60709	2.09839	2.70499	3.39932	4.14482	4.9182	20.9097	22.8463	24.5759	26.4613	28.7617	31.4264	34.4173
37.1741	1.12682	1.60744	2.09936	2.70679	3.40203	4.14847	4.92309	20.9482	22.8872	24.6126	26.5004	28.8181	31.4711	34.4805
37.2323	1.12682	1.6078	2.10032	2.70858	3.40471	4.15955	4.92789	20.9731	22.9211	24.6492	26.5393	28.8596	31.5227	34.5391
37.2906	1.12683	1.60816	2.10128	2.71035	3.40737	4.16354	4.93262	21.0055	22.955	24.6994	26.5709	28.9021	31.5758	34.5803
37.3489	1.12683	1.60851	2.10223	2.71211	3.41	4.16749	4.93727	21.0379	22.9896	24.7353	26.616	28.9367	31.6284	34.6368
37.4071	1.12684	1.60886	2.10318	2.71386	3.41998	4.17139	4.94184	21.0708	23.017	24.7644	26.6623	28.9853	31.6676	34.685
37.4654	1.12684	1.60922	2.10412	2.7156	3.42284	4.17524	4.94634	21.1031	23.0581	24.8007	26.7009	29.0413	31.7122	34.7576
37.5237	1.12685	1.60957	2.10506	2.71732	3.42566	4.17904	4.95076	21.1347	23.0988	24.8375	26.7403	29.0758	31.7638	34.8002
37.5819	1.12685	1.60992	2.1134	2.71904	3.42846	4.18279	4.95511	21.1665	23.1254	24.874	26.7791	29.1252	31.8169	34.8556
37.6402	1.12686	1.61027	2.11446	2.72074	3.43123	4.18649	4.95938	21.1986	23.1596	24.9242	26.8243	29.1602	31.8699	34.8974
37.6985	1.12686	1.61062	2.11551	2.72243	3.43398	4.19015	4.97122	21.2234	23.1941	24.9602	26.8631	29.2089	31.9087	34.9607
37.7567	1.12687	1.61096	2.11656	2.7241	3.4367	4.19375	4.97594	21.2561	23.2287	24.9892	26.9087	29.2643	31.9605	35.0194
37.815	1.12687	1.61131	2.11761	2.72577	3.43939	4.19731	4.9806	21.289	23.2627	25.0255	26.9478	29.2993	32.0123	35.0604
37.8733	1.12688	1.61166	2.11865	2.73487	3.44949	4.20083	4.98518	21.3212	23.3032	25.0623	26.9796	29.3482	32.0579	35.117
37.9315	1.12688	1.612	2.11969	2.7367	3.45246	4.21183	4.98968	21.3526	23.3373	25.0989	27.0183	29.3837	32.1114	35.1652
37.9898	1.12689	1.61235	2.12072	2.73852	3.45541	4.2155	5.00166	21.3846	23.3714	25.1491	27.0635	29.4324	32.1497	35.2379
38.0481	1.12689	1.61269	2.12175	2.74032	3.45833	4.21913	5.00648	21.4169	23.4057	25.1852	27.1098	29.4802	32.2015	35.2804
38.1063	1.1269	1.61303	2.12277	2.74951	3.46121	4.2227	5.01123	21.449	23.4403	25.2211	27.1484	29.5228	32.261	35.3358
38.1646	1.1269	1.61337	2.12379	2.75134	3.46408	4.22623	5.0159	21.4819	23.4744	25.2574	27.1877	29.5644	32.3062	35.3776
38.2229	1.12691	1.61371	2.12481	2.75316	3.46691	4.23705	5.02049	21.5143	23.5151	25.2871	27.2265	29.607	32.3527	35.4484
38.2811	1.12691	1.61405	2.12582	2.75496	3.46972	4.2406	5.03244	21.5392	23.5491	25.3237	27.2717	29.6558	32.3906	35.4996
38.3394	1.12692	1.61439	2.12683	2.75675	3.4725	4.2441	5.03744	21.5778	23.5831	25.3739	27.3105	29.7036	32.4423	35.5479
38.3977	1.12692	1.61473	2.12784	2.75853	3.47525	4.24756	5.04236	21.6026	23.6172	25.4101	27.3561	29.7461	32.5022	35.5972
38.4559	1.12693	1.61507	2.12884	2.7603	3.47798	4.25097	5.04721	21.635	23.6518	25.4461	27.3951	29.7877	32.5475	35.6527
38.5142	1.12693	1.6154	2.12983	2.76953	3.48068	4.26186	5.05198	21.6674	23.6789	25.4825	27.4271	29.8303	32.594	35.7182
38.5725	1.12694	1.61574	2.13083	2.7715	3.48335	4.26566	5.05668	21.7003	23.7199	25.5119	27.4658	29.8791	32.6315	35.7605
38.6307	1.12694	1.61607	2.13181	2.77345	3.48599	4.26941	5.0613	21.7326	23.7607	25.5485	27.511	29.9129	32.6832	35.8161
38.689	1.12695	1.6164	2.1328	2.7754	3.48861	4.27311	5.06584	21.7642	23.7946	25.5987	27.5501	29.9694	32.7435	35.8577
38.7473	1.12695	1.61673	2.13378	2.77733	3.4912	4.27676	5.08501	21.796	23.8285	25.6349	27.5958	30.011	32.7887	35.9287
38.8055	1.12696	1.61707	2.13476	2.77924	3.49377	4.28037	5.08989	21.8281	23.856	25.671	27.6351	30.0535	32.8353	35.9798
38.8638	1.12696	1.6174	2.13573	2.78115	3.49631	4.28393	5.09469	21.8529	23.8906	25.7074	27.6739	30.0879	32.88	36.0281
38.9221	1.12697	1.61773	2.1367	2.78304	3.50629	4.29503	5.09942	21.8928	23.9316	25.744	27.7191	30.1365	32.9315	36.0774
38.9803	1.12697	1.61805	2.13766	2.78492	3.50896	4.29887	5.10406	21.9185	23.9723	25.7732	27.7579	30.1926	32.9846	36.1328
39.0386	1.12697	1.61838	2.13862	2.78679	3.51161	4.30265	5.10863	21.9507	23.9991	25.8235	27.7964	30.2271	33.0298	36.1984
39.0969	1.12698	1.61871	2.13958	2.78864	3.51423	4.30639	5.11313	21.982	24.0332	25.8598	27.8424	30.2766	33.0764	36.2407
39.1551	1.12698	1.61903	2.14053	2.79049	3.51683	4.31009	5.11755	22.0142	24.0677	25.8959	27.8746	30.3115	33.1211	36.2963
39.2134	1.12699	1.61936	2.14148	2.79232	3.51939	4.31373	5.12189	22.0464	24.1023	25.9324	27.9133	30.3601	33.1727	36.3378
39.2717	1.12699	1.61968	2.14242	2.79414	3.52193	4.32484	5.12616	22.0786	24.1362	25.969	27.9585	30.4157	33.2257	36.4091
39.3299	1.127	1.62001	2.14337	2.79594	3.52445	4.32883	5.13802	22.1114	24.1768	25.998	27.9975	30.4506	33.2786	36.46
39.3882	1.127	1.62033	2.1443	2.79774	3.52694	4.33278	5.14274	22.1438	24.2109	26.0482	28.0432	30.4996	33.3175	36.5083
39.4465	1.127	1.62065	2.14524	2.79952	3.5294	4.33667	5.14739	22.1687	24.245	26.0846	28.0824	30.5349	33.3694	36.5575
39.5047	1.12701	1.62097	2.14617	2.80129	3.53184	4.34052	5.15197	22.2073	24.2793	26.1208	28.1213	30.5836	33.4211	36.613
39.563	1.12701	1.62129	2.14709	2.80304	3.54167	4.34431	5.15647	22.2321	24.3138	26.1573	28.1594	30.6388	33.4668	36.6787
39.6213	1.12702	1.62161	2.14801	2.80479	3.54442	4.34806	5.16846	22.2645	24.3479	26.1939	28.2052	30.6741	33.5201	36.7208
39.6795	1.12702	1.62193	2.14893	2.80652	3.54715	4.35176	5.17328	22.297	24.3816	26.23	28.2439	30.7157	33.5586	36.7766
39.7378	1.12703	1.62224	2.14985	2.80824	3.54984	4.35542	5.17802	22.3298	24.4227	26.273	28.2897	30.7583	33.6104	36.8253
39.7961	1.12703	1.62256	2.15076	2.80995	3.55251	4.35902	5.18269	22.3621	24.4566	26.3094	28.322	30.8071	33.6697	36.8894
39.8543	1.12703	1.62288	2.15166	2.81165	3.5625	4.36258	5.18728	22.3937	24.4907	26.3456	28.3607	30.8549	33.7077	36.9402
39.9126	1.12704	1.62319	2.15256	2.81334	3.5652	4.36609	5.19925	22.4256	24.5253	26.3822	28.4059	30.8974	33.7615	36.9885
39.9709	1.12704	1.63096	2.15346	2.81501	3.56787	4.3771	5.20425	22.4576	24.5524	26.4188	28.4449	30.939	33.7995	37.0377
