# Supplementary material for: Membrane prewetting by condensates promotes tight-junction belt formation
Source: Nature. 2024 Aug 7;632(8025):647–55. doi: 10.1038/s41586-024-07726-0 (PMC11324514; doi:10.1038/s41586-024-07726-0)
Supplement: Supplementary file 16 — Source Data Fig. 5 [file 41586_2024_7726_MOESM16_ESM.xlsx]

## Sheet: Panel C
		Partitioning coefficient (Mean_Intensity Condensate / Mean_Intensity Cytoplasm)
Dish #	Condensate #	mCherry	PATJ-FL	d-PDZ6	L27-PDZ1	L27	L27-PDZ1-PDZ6	L27-PDZ1-ZO1
1	1	1.09017	5.1703	4.51079	2.23247	3.01168	10.0397	5.23283
2	2	0.910813	3.85357	4.24419	2.61682	1.40587	7.4905	5.86624
3	3	1.49987	5.41459	4.74981	3.54208	1.12975	6.56185	4.71266
1	4	1.15536	5.35	4.92879	5.1789	1.2018	15.3158	4.4557
2	5	1.38442	6.17818	5.59078	4.46951	0.911645	14.9587	4.49314
3	6	1.03815	6.82553	5.91355	2.06895	1.02305	31.6062	5.61322
1	7		6.1672	7.21135	3.72017	0.942511	8.98993	9.24381
2	8		6.32456	5.94116	5.48111	1.34068	5.42672	23.0628
3	9		7.48602	5.45424	3.9115	1.2553	4.81835	22.4619
1	10		9.72591	5.57172	2.59424		16.5629	40.6578
2	11		12.5861	4.93487	3.50373		8.56342	33.0117
3	12		11.797		2.98496			39.2557
1	13		13.2944					56.9011
2	14							11.5814

## Sheet: Panel E
	ZO1 Belt Length per Cell [um]
Monolayer #	WT	ΔL27-PATJ	PATJFL	L27-PDZ1	ΔPDZ6	L27-PDZ1-PDZ6	L27-PDZ1-ZO1FL
1	34.33	4.62	26.93	12.22	10.39	23.849	26.14
2	32.64	6.01	29.42	9.85	10.7	26.805	23.13
3	27.04	4.13	29.1	12.28	10.37	22.809	23.38
4	29.94	5.85	28.93	8.33	10.14	26.693	23.78

## Sheet: Panel F
		Cyst Permeability to 10k Dextran (Intensity Lumen / Intensity Medium*100 [%])
Dish #	Cyst #	WT	ΔL27-PATJ	PATJres	L27-PDZ1	ΔPDZ6	L27-PDZ1-PDZ6	L27-PDZ1-ZO1FL
1	1	5.91716	68.9995	3.16259	30.4311	44.3878	3.58382	4.14634
2	2	8.57988	70.3448	5.32268	42.4443	33.3333	5.34483	3.7037
3	3	8.18713	66.6667	7.32516	54.9921	27.1339	6.79688	4.05136
1	4	4.91248	98.5512	9.32854	41.274	39.5845	4.06025	5.87879
2	5	9.86317	77.044	8.1771	52.5108	19.6743	6.77966	7.61421
3	6	4.91329	85.7143	7.12468	39.8189	37.3832	4.28961	8.74257
1	7	4.7929	62.7119	7.46703	39.248	32.8194	5.05747	4.36379
2	8	5.23838	57.3828	8.65861	33.2375	44.7761	5.85774	4.38503
3	9	4.32692	56.0976	5.24196	34.8936	33.1619	4.75556	3.18315
1	10	4.8243	51.7241	5.22675	52.6186	19.8448	4.47849	5.5144
