# Supplementary material for: Membrane prewetting by condensates promotes tight-junction belt formation
Source: Nature. 2024 Aug 7;632(8025):647–55. doi: 10.1038/s41586-024-07726-0 (PMC11324514; doi:10.1038/s41586-024-07726-0)
Supplement: Supplementary file 17 — Source Data Extended Data Fig. 1 [file 41586_2024_7726_MOESM17_ESM.xlsx]

## Sheet: i
norm_batchcl_raw_signal_sum_Cyto_noTJ_noCa_0h_rep1	norm_batchcl_raw_signal_sum_Cyto_noTJ_noCa_0h_rep2	norm_batchcl_raw_signal_sum_Drops_noTJ_Ca_30min_rep1	norm_batchcl_raw_signal_sum_Drops_noTJ_Ca_30min_rep2	norm_batchcl_raw_signal_sum_BigDrops_noTJ_Ca_1h_rep1	norm_batchcl_raw_signal_sum_BigDrops_noTJ_Ca_1h_rep2	norm_batchcl_raw_signal_sum_Tjform_TJ_Ca_3h_rep1	norm_batchcl_raw_signal_sum_Tjform_TJ_Ca_3h_rep2	norm_batchcl_raw_signal_sum_Membrane_TJ_Ca_18h_rep1	norm_batchcl_raw_signal_sum_Membrane_TJ_Ca_18h_rep2
400454826794103	473414732403396	546774193256271	444252225063499	364761961177759	293255466294052	322141279533754	338618769697951	259618910819779	319782411506452
10037754492369	104067080656115	149992912754082	142744603643171	122762446402621	111590766851576	113308508798714	127207619107285	121221555160276	120373273783014
458204273079918	571003359657322	605070721362407	57049760489113	743010508060497	591548458024396	598955306904229	668760441890958	880196139627204	842577825513596
15873455939881	195316230943631	217162499291733	17620735260968	202043416647691	128615151478215	178314401109504	228232333962929	194986085234847	239656222831111
529435372041991	585405350164258	628429454796729	53712558652127	683795168108196	663516567655239	50602786624954	565556076618347	463032230737857	451700434201237
727233911919461	100579528076502	998782461391316	104546652063366	12355860960596	11147472718552	123316982200671	110370446374217	141343458884631	120891847963558
801206979372875	611129510758234	452195459669604	485311290205146	713015045845838	843613055069614	610531787228659	592121327574345	478305782980659	509102455929074
696303128607613	834788847847208	515337865430867	499728156018665	610679365501889	70545835605715	655407860079653	549782838546247	626971575121273	556441401181583
852006920499037	134330412049833	875150585889115	701424842815483	605082236028838	351285723372759	532252945216599	513753163460438	616386598129931	870302810471274
136098122499821	104133060480731	275434790133952	161889147576994	167168532965634	194320966823658	658268739183171	368034306349953	196273907113773	671438493586025
694176240609564	947873631785874	965781327613317	743777161779679	703966000155026	50040382710944	557435890862087	567977927287322	416862621840432	547232731995146
180535941904493	180494006615283	153408029739852	147034859815342	143910368482419	176481321916818	152986450132814	147028983325758	170699796402092	151124311593733
333409097924457	365670787831773	605093215416347	510667841015303	432837045475266	423112773121661	410884112568123	413961032361071	29740676732126	32619649190405
564426972968125	849232449922757	969989167782671	961863384643247	755264928837465	670493254484333	746191782728995	692526903635261	460107051512853	374232576012713
844463028623541	866038143151959	11698456086795	115098912500839	125971725628875	109724563421426	192667568595405	198092987492872	166201430122582	183896620787848
139186156860244	175086297814766	197943964377403	179415211198915	155799917841481	151912930331397	123973652050514	131424071312459	128619947240407	109116766199824
161353088122685	207526845561707	223904534849357	208161010831662	230345636446443	194285435659605	169035551568989	161485691595521	131436706407383	136394302351058
231170101807264	301822471541236	410038894773177	499497611040454	34075783435002	374561601113283	768272772011924	733680635295257	144753167647005	86688223147688
381611421477046	493640457240777	485998902820739	412883029672123	534166359908876	32142049376832	296728295592802	397879812060165	297510814350766	335475624802626
973903907905983	119019645744251	134636709982595	126177581698834	159893832943804	130898552818851	138207665690791	137374609811871	9270641933858	994581537517336
121528835752537	134942239469041	85069310159102	704123947453472	115553582518156	113474958669013	15442495228446	156846572276325	966020216619558	105365048527923
732623442475958	662783493216342	756729833812972	801911103319018	453779322557481	523012456229649	394635327347624	590493208676882	653802777414737	395378957943702
754208284577469	639573437049242	69645613256645	575299752564831	788227225074424	618037516626152	114312705191318	159040924704184	174189486369819	227915526643436
138405359233529	979943036657205	93183667791266	100875608809711	988502654628302	106652508075648	104404277731692	110783211359929	954116743815823	108714543381635
147844259918612	226199014721311	254434595937834	24242707205172	187277670318546	973468899048515	150361447962582	167216776430328	117893384046282	139877583221466
183513131178165	177499254881701	241075478067955	242623842701206	182562684203785	221040281711682	199309943847944	17199833026219	138076108221297	135732342007597
126700836433235	151532715468535	192398399243408	16980699827523	194643291261667	226022141671942	107076358484873	114629613189511	120408876026332	917470225418714
262898228921567	153548158298271	184770702457105	250001151276668	170292704973315	14882766396183	131986976646216	175573177229136	142834303302703	155446616453582
451205845950966	414310796823335	378451864397516	359135967791775	38303762608973	428197421694417	402215201641576	425437698443915	433995007541807	421147432826557
18095386840626	201111016633388	182950765066274	171959360380138	239898437018208	249596228426524	251697804993805	303593183834425	44792046972636	341623274988823
15590320522381	141391514805003	177829274257643	192611713768019	121518547805547	1670800498802	112847957364605	798948164651248	115750397656939	121031142769926
323675789756041	262447531186212	212353936347018	237804001944303	285988084586419	338591030382088	29286941152152	314527281848964	353963168332344	306538091517843
8877585852773	877295196346047	100348860169422	743832182990455	887437180784485	110221867907532	236419279056344	156147886368251	129111071980225	214830549430669
103091539289902	103650260961353	117779321265044	143838903403228	758443709516445	756169057804947	105434494730077	10983887491234	904801915786583	709347802735762
232268455438806	170988970787715	18928338368498	180593784602026	259824039854101	247517587970514	251416901518557	306727960865043	612191195865247	749829608246183
201512368556082	18726501852962	275539640004938	276597129672437	188194891163033	149656822963263	139160071417994	147972925980347	14246598882675	180578343643891
246849280431372	276169599440843	332336478668115	266970838015779	197303122871318	192190777679628	190485589678087	214689207765473	226286599785539	229304015999785
663591855699723	675436725072763	740901471663828	824696336139809	706402268704992	534079691964823	887456691628187	116811044682929	103712923372888	919717049475559
397042778562803	394925725570685	328453544288368	318793857447066	296315741691799	364425439981383	328764711524217	290162065888873	262572513786556	250527298778934
777091778576488	819025061582412	104637647379282	956273366894758	682610730574206	746220164544661	665926042321613	772667381029091	538860161693054	440987184783828
330344130190099	350920576980263	347399979030949	325184954240513	381303323279247	370808394229317	745863996512049	76747918839176	682510919333221	685819910004013
254616664169953	292948606691521	197335231069663	227240992229644	349456197777173	287977534309575	283971640883348	216048754121222	294097870974075	35399071732134
603502252377373	552595080660868	436696380980149	430594141751261	376431117176258	432790099888303	322923966577915	306904703225637	47526131155907	481670516490952
287443364027352	249143442037113	330132461978526	290917750260558	311455028363928	321829887307569	782797732492018	730356706042309	68877295113414	935211294430669
101029478524957	909358402939927	749264730722679	69706126611942	986279776580477	820217098900866	703827605472353	912355925920396	508463515260743	563170350384293
128535209476142	117304821287314	171299830977411	177703004731461	151539584475029	198968762208149	174072253786263	13681206934173	127726717277325	130715114194413
118008386392914	133768557163127	915854678714117	113827406467739	89034197907886	765351577580279	105735200845306	991051637569882	102722616111057	904801099201416
354343669294888	287466554061954	562771903471807	511778266165697	487815087123454	368965387106267	719819832895032	781900808057633	954821524233568	157500226642694
484242236965068	33041285831933	406135547573869	431675837358826	423051357312997	594522170529666	581189906376331	62842886158189	554520885343093	503098692216149
274658016452874	218052045719463	2079219629027	242273334507712	259189085946248	259189176233	279948709127643	238505959610043	359667716409168	456285549476104
116287368638812	147878234618151	18847096520717	157772929082087	106251832092508	987305473076298	932973675485518	110452065052215	800053789520847	683076245923035
112053691540742	998381599686566	133888876747787	197210353531483	205124501191872	221644829511115	203114668580186	147394152708532	607940353546124	590684584172756
404775225895636	523832593629626	575632843378455	356556614220727	234021057067281	206096387954943	161638156075311	2140731052179	145472233375227	155565835982151
240642028681531	209738466628495	259472959088543	27146000188294	171930829947332	233147947202225	177104587930257	212091413082513	18860619838835	127348493226563
720474631485861	542893910920829	476466259914154	589154273191427	530942057954636	77363845807482	640336080435122	499709242012706	769297270853502	725988958896442
891371335289913	901742744687653	113003936841912	974657961470856	57480376942732	472200317145762	829987678784178	114932779182687	853543063308379	859791534352659
837009131651157	142838358064816	119295506279184	946979240162296	844185938485863	679266797365539	737594334493931	666101247335341	445258408234351	452257175374965
504329119693649	309214654671933	28384838263493	362254328455072	341725500097012	443561953669602	374697202050447	335576992117448	32125238625231	353113127694212
738752524318086	107662995891394	102155148832498	894463305654537	901955453282899	887868058607576	969403860628141	884091157612251	873038713116948	761969200083085
27166210622429	212529500920363	23122779967081	270777622475999	25832873451844	353511326421981	338120753380432	289240096662854	36205321105026	337537123599459
14729906590927	142653191440914	184299174384861	168745092023429	150090598762855	138618030070019	161777002785861	207224288495167	154566246966775	147320983183909
121420030038149	935102056738188	107337937699437	12467104773993	151718252090706	17938750363831	175893786295091	12970858735329	125812046367146	161286460559657
656071607068735	586594807570169	71181733092793	700520648621011	757707352152151	777006813001325	761137013626898	56903963261553	967621035352349	143414234344798
121411246031123	173055672025997	167360675135564	120210036190717	109271063448754	977770635500369	10542019532101	113598089939872	105392413759738	106744473220864
672456436232366	652739791487617	698729183827473	697982360636131	670750230671192	689306994136058	712467609112554	702621734282111	568729551626764	578649122229815
115413328446607	109601325469984	160501005476654	208317691355131	162277157623968	180765294623887	11357770638512	953969665209536	907303056656641	786636903116758
139120102739155	143744392653199	15622001743461	164652631538862	190535271911743	211332371152523	138252519719088	139089216029563	147184550654999	121100929087292
23278365896493	240483708559574	288739831674523	299800654204951	353912273618586	336029194519932	374585826084066	376998226929777	491040851950599	478981272910728
601142158181429	551195823757004	504937346707916	494967458038233	450665124309028	528948491046477	488016260204919	463388152825768	437165208871396	436351980947082
183178567924718	229037520223507	304361510028727	273883702140118	200938078729652	261543646559345	166948551862257	134446450834162	157049575831269	133140146634896
311040069878862	293269914762451	306538599726911	27680593542164	335394935101856	281117698743411	266801160721423	384220405970293	316109114029472	307539232756409
665943078234573	561654057470484	478915918568532	563833295579415	640644426064561	75738272950379	708343567324987	646211687811647	111630903997568	104222459006921
567097210228751	753001162009134	613834212612658	568821714308126	47876838217765	529410347097988	670684951098237	680908186707155	700279695471872	506874771909331
420505388292432	312470209283749	289535365043892	343099336749056	311834755490972	407320609111941	294949117327027	267273321475181	305951611531206	293498824146199
190272527194327	148466029279671	270134125401494	303648635190546	300498729079525	355329185580952	435135779161615	330494371048139	65753675400077	834601079211345
609991243695197	479525469835168	576222951165186	518094391733412	451699779737768	549406482675856	506041551238229	569883731925996	452386031424692	467184147830412
113572307488097	114085059660683	130266495094835	167403472161413	162522289174216	920040913649357	232208286145307	340049068793449	20845989423798	194762652331545
411554015896704	351599093355942	274495470788475	3628168442924	367382530951394	498363150730548	362100765898042	319787445029567	420578115406962	310844676129104
37478813288113	340402924002711	335457689505861	339163783693751	48730601656513	454808036839927	501454726269894	407743469723867	36806295657013	528068921038272
489034130703489	543799399361575	581388210937996	584391042392839	533553351867589	563943674971016	595678457132508	478707912117991	548410630413602	577539515606549
397413996989572	574322661605246	554971087734819	457799548873534	506475721673367	405343888347936	347512136562896	37345817566528	360814781562921	351851043997163
971368845513954	928747479589457	918761415998019	807065630182598	811521217488355	898441846064921	864291470964927	772980525209897	789913904122573	949710128882984
560961900911529	60141908019625	461825949756087	479094708204123	447281216348214	49315612033098	395841104537144	317215430157663	385988295321244	392716715651803
181949513735981	174745587242708	179299789555312	167647578963935	153341093034314	170552934427081	164052291851485	15501501232376	135679138460553	143739941995744
200504680244005	264565239724426	240267791975708	271618645263474	294238608313203	209214922681116	223881409919086	203631909309219	164206642315426	170187218848807
18260684781669	170069890942057	236009111598194	279249147259795	407272591740783	352065341858495	897718142168755	881498195177053	782146490437213	836034958598089
309594396957864	327262666667154	355495249813142	346091881898503	330223641769381	420348102342964	266327134129941	240215568284779	210239843422151	177908496419563
371165344890779	373151951216617	362879491987869	328899991702067	290395123280156	314952813528137	309108342228772	28223454394209	435196541396323	482213535356042
132850283809787	15841340764584	13731855537565	126709778276696	109843284952817	108874981373831	104845284884317	113239182596828	114803155650999	97447427604843
495312824906179	456906720836978	370567039819011	406356912329729	426245065446104	463890300500822	475714473630077	456066502824604	455820696034556	431814057517954
196912500720521	18620286336227	15832015845241	126040318340354	203758736763256	210748709531219	195341029558955	231663096335	188942527322866	204578796554169
805468230875564	852720747078623	942990057354495	816440216469485	915817344491715	917027431752982	908467389841388	810784877480269	836141190821301	10206186032192
624870059841473	636182348593639	830180242663645	887576275948518	946630072146963	833248659971979	986520400558976	116832461330315	781103913947714	688273663377274
139965968630845	100433078173136	659669707791225	754791944733521	129204088381553	148474611780927	853406841921548	918500794300813	139622777164309	137477362191962
144792493210617	120197987403202	897207349872261	123001568524739	148609983324651	105063590554045	153139453136703	147951414912326	299979363462009	38584726811099
131399558402267	10609707404835	128016594646149	164169016913419	197405930354982	15932157567369	21078849487436	216798203266834	166396247979742	193559832943211
1694014903363	132740894837857	162685864197832	128619414324752	158382788590619	117665439953316	147690767526231	185577789788252	142298806487087	246021327254398
41772424239811	49661268400154	599770938398505	507554537561917	428889383118918	478636009812546	365905004685419	388136660384756	382731702113949	321308293250935
355660788483187	34185878713706	289848501407197	3023692548066	38841481288276	29182240959154	307624337955224	332819646317888	391904747801673	480752318657367
741454018217049	788441906113675	10472877396347	958423896200176	893717165439718	761538030534579	705058241898061	783129311995992	69297541005956	75226362464666
888722652351251	928361041507463	799769986316719	767193422393144	645910946705794	830603821072954	785043190031153	758663815058716	883059400211341	709008927037285
161602137226643	176688610323582	155418816139599	151749874118203	174149820146003	138738190646447	163138346905254	191872045987431	14225949220239	142198731434767
605085135385535	532521709526672	572761546833139	591204079352204	622112683250707	557912138837652	682923506468887	78738023037936	640068961388677	681337788755037
565585070330067	493555442730145	480456376266616	488057849917787	539180932632856	6746683770563	573875260522683	5672327764974	562158427914769	512664262270919
188367373613185	140412570111515	211467390257681	230099583649374	134701097403645	181519533088896	114486252377033	120480064706859	132679323815857	115330916339682
889604422779662	100737329400307	117546423061438	119625368402876	89436232634437	922514485751982	855868966408869	805142818479601	586771259608122	524644872807199
168418243498653	166506029017832	162542690196499	141555714249225	165086296946076	153551040210308	182663410787916	196939567732172	186279135811829	215709652528556
126115895157046	141431862170509	136992707272449	13506495239305	16769477053113	168706417619645	157998872505098	132603863779291	13461109540504	144169449608757
174499971919778	153861103223303	156635486498642	168505323356027	261087055027147	215560993510707	206149877390568	214275224415529	247983092879183	304593564173888
209132023835563	266554759977735	287456673160476	295999355821348	237461221136843	215880368642526	165373051150474	137124820336571	171728357362898	173546263474176
174661016872219	210219090985327	203076554962463	223865978907651	284768868656722	299269285883123	226540009244667	188308580677873	196422940612966	169442443377747
135102413279806	925162892345062	533700625985805	647114239616728	828601332918987	109573005236512	71099783011375	696814783273791	909752458867424	845292820567199
47034833758609	426072968002944	41178173501453	415186516105502	320099142973584	468971965562148	373153658532925	325966000481653	344485587242287	294654357118858
884925118977028	103205373577703	117402804658599	118760424677753	839858492867638	911284052257439	89276121220509	875409790531573	955337245547148	760979969986776
380755476989225	343708493549285	451891216920519	441996617712914	322996082407119	370486393563982	356704313077565	385744581900262	408596130682429	373016401332883
500239277722287	427503187954515	414535169780531	546747556175822	341042605565692	345526775893682	409307383107535	328463519770204	402980582394852	439658790066378
169962001623695	260108769134766	554327649809872	606259557397004	29623223211947	459340292268045	641875986072155	651277250245214	28706256759933	108991756457037
440315781356996	518913484533885	275282953550186	269801850744314	324009529451498	339251629782637	280183286178198	286750304977153	260586552204088	21050343038137
115324259761685	144585379278522	118113426231867	12208398795366	127564431455157	102116394816883	114452853376331	988916027528242	984820716883497	109856226505085
204782513821724	249565466265065	155989804860873	125695831866348	198134577643507	224057399840704	170153528139607	180966275244015	175410767634418	148495595327123
140263760762095	166410716518422	190809211375803	172902757758917	152141363039753	112511053571826	109411838557084	131961176686268	779463288567076	812749721316676
409616196699584	267215923587296	210346938093737	248561631061167	291385212309903	367025774980352	349080862262114	323072051653253	32144017759257	3576382450336
192419700460522	134001986359203	863558010971364	112518839844933	113272669683714	204317165869162	136639243043932	108339027392212	206463676047981	159070018742046
489313580955316	533353312431861	586016139915029	571462091792647	547285924601994	514645970502328	573912526706459	556731058682947	415996040508326	428962065858256
585744716199186	556830635623873	672697887101203	679769604527328	611764602872428	635705317550897	621803140465927	633641229217049	496410957236703	487924060673622
617901740021352	840680732555119	960354905047396	975988694303235	705922645446659	664850064319432	874292131859727	497562691468944	944568894634554	127432560006792
250354248783838	295035758399022	437450881059802	458684067295546	57163343495781	476473399237836	51247844280739	519549083176604	421677834428187	403769971562862
308404934106174	353995724590335	358030443276598	362432899467793	300524467801621	304726047070349	34020556642982	281543475156632	274006009135559	280977309182062
175251837379054	267407890201535	174570507635859	156042388624589	185457930025246	150577989843843	12016783771743	164149500756923	108667440514808	718253895605097
109081656981394	992964675714624	116569427040635	138350094907772	172156891904368	134849656153293	146278794502097	133473355810683	255835957231508	33126487257913
347464511873648	376890453877688	322441463841261	350863295408888	337764731043402	330738394543	33096588306858	329038370996318	329608198495941	286815056785305
234754251223339	202439794662461	168850321843901	191596735226092	25625153471779	288591545428926	245459730893481	206992038974475	176167469690308	189537817755435
176426224448525	155570402123387	169837537986282	127965709745121	955102058681496	115085253679994	154522618268271	173166798347058	264316971320489	294569742398498
106468419498825	119606003105663	121558855172421	114623277274099	109685328370011	109479407887346	949654522065348	865507252563331	890031380969969	923479520368661
388682313035981	434576190860823	401717242108695	384600050398994	484807561299188	541742370978573	615561717380113	510575793379056	784907280484392	790998420328134
980676300622567	93234053636024	101963647453189	117260981029878	780084241083243	736852342034935	941166625561167	822052599218973	805785238489829	893139956499677
128407996357982	124026506434523	646339413079622	725990293291347	689080540262843	109134545207789	756262828170367	789103997028998	129503785914953	722213186836655
620339710013639	543220076237794	451886502565413	467573344092487	684369751942487	701187476702205	619835038946996	57842643550892	554673181903328	640154083940926
14172975314788	160005609571003	159597228020606	171538350982702	100994123658404	804566848684838	102051509335149	109165155816099	868471795748129	839739012110674
537498639230435	539806521697099	686931464662312	739149806286537	601176175726831	608731948829863	582606600172543	624363682444601	506722512309077	432049121875937
145344456073845	144763455163053	142854619172527	159199679331391	182888570724158	140574618342793	122312853784842	166702950706541	190185131799831	163533212393193
146684642806441	146564811767869	131167314789746	132085259602873	165231959464701	149374757107223	13541505504525	160163418588317	152501288456786	141725987806435
195382283844572	104874435177247	105581292285453	108828382270963	896380774097296	197866705065736	134414780367445	133935030067649	163625212134943	134435058076552
48749339544569	335278214983659	29156733627835	304108169434993	337652355187933	473660192065416	412744952179207	557459139719309	499702010265609	367609069421227
174476725321786	16225181690349	16331115134216	139171005245919	189945549644018	199533547955974	192813887788905	18715287452504	652920939230596	807904308966751
21873295138976	224619203133549	221103924708577	205290630977779	233959555615513	236718447729914	205234843238949	188592391605736	15858281283702	178861014732207
5820207452606	499358268604659	585621319145596	563445284343009	492531288136138	566531836843483	576233481800838	539241545343051	494054042435813	555929558508632
170267027851512	175869779536538	193757314204049	154710172682428	234160042673402	181378670656504	142225974033055	213635844438666	164076245050963	170956240864173
585727658224585	54211852645302	554313275401995	607492029704412	459182006245474	492174327504543	516672175124536	457235445223016	472643537526252	491156959270936
198384091723297	157697644219652	224230112822315	22195600788659	223563068135293	30578326169405	276005038213673	288274711002886	299988346255671	266832779406528
156332798095924	198672605528347	190835204964961	191542900019581	272442051171303	209746476412242	18629548286505	188273038329384	142434652275389	14349711927676
447453876849029	827686972115043	703646333870257	71497448316156	627548657841922	405390456113893	41446243467301	675061077330923	43021901222553	217510858848411
15390400167677	190602987417583	218843694544089	187685347234722	166104218637497	171625858981088	152113283661282	13159173311763	101515088823485	106910475756593
287684991529891	30952096050696	306269753507885	343238183806511	319482041073713	252013189437071	294852196812516	316320771988883	257403129431159	252219478904372
602296332956803	455337471451155	344769453073569	407574035454764	48507188122445	589172297986193	491392958524851	441332140489801	618478796524912	634279065901677
347282264430883	480634213997819	362226750204143	357872953731285	579956904574984	541772834989852	573349943194681	665378350110673	600619718055352	40511475972508
584641359657189	61033722245752	111660080253615	107350188560681	589476021112973	640522262862641	699091994179803	807412497718192	934533287099515	741839005300785
119499607359	92217398012207	104266734547346	135059435553447	132745644888752	945404340850931	119963504383484	162043074976097	142394835887645	148053733846055
413332117512677	302504148927503	202103181561202	245517517028234	270050233312766	346003157569009	262489352290853	268856338353599	35279839483837	302322383253457
851319001669231	923105928374021	985469599024351	991538251932564	145347401823964	793990414123358	108699841398846	951809510501976	823566008553286	157787702925839
188626143935621	277901820078832	21165937218331	169422270281518	206251721028232	112440082165142	932933913176745	138187027407995	121403722578982	127467318420286
239144032580144	24442311807033	207257288493156	168593982194866	334014840027014	307980654358274	248295649537386	437387890389433	300240894344806	222294566916478
958617081449739	953491007702116	990804641656274	121619698637436	827545984611092	11218509913134	130661605201929	686541032389239	972508455853556	111808241991115
517838374678465	921532128872982	668280271477448	417510103606336	662944569776048	487901135191734	460714243768624	490727851610756	382007808707101	438241269474573
177364494889573	189188625106485	200089877108149	191807059847953	204228400559638	227509887730776	53832192392042	516997200042718	624451007647427	570728569417554
605247973395875	614923275815131	659278998454697	586308291011198	940062673016178	795216611755734	945226383029082	961600956191207	100770658878293	129578020285365
253405875697403	36234682066978	297778256459753	289228583770768	295368678680658	282361751973894	241213420257079	214671733355586	188896405663474	159838788325381
158096242239649	11635881394813	106956421137731	123511574698015	113688873046204	141755100277179	125112559410261	121717311071862	11850249458379	11492277288455
16009788209775	212268628635162	235858702873994	201981930180587	1480174101765	164270222653013	190291145737857	182083921628267	201677853501736	167235171499408
485183087103417	540181820972038	470355712728036	422675002764348	433048485270901	365913371403273	334862784449172	357878588916674	301254145267227	333378280513147
336185682840211	226439961981991	104238504424954	108383489626053	194795655816828	106697635821622	118927019018073	182911311678907	433535142887206	734698649149839
987454068003808	757517752520805	443716570383102	508962886043604	547755760320141	559993502689798	589643763471829	629053219832777	687744160741147	716483394269891
164427864400953	147982966422909	155406802507423	151418753698613	161650952221111	176329324305061	22674213250992	230233188210969	200879970894297	206794039221474
297605941027982	323633474451734	228302784187146	249526714585511	348762314776976	294744126327353	264319583030118	251890431444073	275600001112462	287867680802711
102320147631874	768904099291425	711206701957042	915370745515076	100483182611469	136209590553754	12496208963639	849193519490786	92197227096593	103464715222691
870092082073089	907994815054494	911742506436262	103216302746738	110798175760574	136867712134889	107818536754532	82345490640794	98958313678032	887712966633936
708671879189866	821539710306813	910049148208127	890379981444863	798966925270024	774246749207976	836900041830988	115843592725222	76565952345526	503178506505917
107925471003423	109166628341806	152606379634682	121299664549927	113284591439507	136419510705566	427708478589386	409832951220319	587715954696406	633401778138102
356889908742524	40656512498967	360528825417465	235890352083529	263979796311152	280800957167105	275516364176772	272267315362879	227947323457647	290885293225541
206568204472914	263300504247755	258471571611607	248802473439328	253926249676275	247867060460064	25449534374095	251475781522202	330391871788757	279126452332157
151813320807661	169551367528407	266314368963976	247592889785686	160098519809735	172691820525929	130097130815471	128753414179581	103158254540115	930513811203733
103951418841908	115133613974271	120594306011466	18504970996699	15413299842718	165608886315845	143458325590977	110828340159997	168036433215703	119093034939474
185988877360821	163898130806811	167498659699865	152460196845467	176215438836336	234264573412756	143757001755439	116666215818903	187770165603437	216942662687919
635213287544367	484309328248004	798183239500618	845412064932141	115838039651077	211472156064042	115330983705583	871656705116761	975601087866414	875449334817181
42072574947209	415911666167474	413700036543009	350685542802832	375904688915041	321638176916324	286997880084712	293858422489698	301596130138733	410744219694638
12420871989381	114551926953147	188811013577974	164694800962189	975469733989283	972292555681515	984733964729081	106593534203098	707532061976408	815037236518654
751412623465746	761600351136226	964427084105631	860452379685767	609141568022066	629068091269835	610547585213132	734576319984765	588365744207136	523568818304865
733940675199221	849790920486455	888054620639245	85195513334581	737881051583753	703925803932693	560468696923678	660847140137357	517558498931512	414162143505995
651129773989405	774977447611165	703853604087526	650105125135335	764231709387658	621791211924924	740208680744708	847634336020943	959092288105798	936252641658295
198260546329723	147444193325567	112463604264549	127734871088014	157658528457333	214500043818658	166207142458879	142102634424944	143325124132888	145847981599286
180726407826276	130485694089577	111622870040825	137725506804084	139399841125037	180749083937224	163438114643159	175034394326279	190630820888422	154076382376454
139015747730423	16257439553743	168767993785257	122037415934376	140729220537058	128355353938447	100637893518967	151051552547868	150725454505523	130176169509337
734655906399999	836493908344519	864300266530756	802654084360624	837107497275576	703646393370409	102646214023877	127563687688208	716843690063458	64886422840088
331384934778834	338477249237367	303960713860527	291676235374235	455796307101993	490974215435128	482741612204136	50566551940022	448546369189711	405527077365934
228212434475881	185184771227855	203543965908499	161502756554678	223580365677647	271907841623801	197906891241569	241159516206402	233592313628342	244775884894361
762626169455784	722321235403344	560176808078747	72767522079207	874074611502346	808792294967328	132260005580385	127040853728403	208596746369203	190722677257081
296421535136837	224899659855297	192942926741637	198871443033757	28960444813729	275478699491046	300391460581813	273558871879531	792243150933535	116928176642761
147732177842381	175168121955948	180949216084733	20563619758545	209461540905727	142484558411981	192438175478413	195560698929526	218816315601877	23487258263006
587192577840042	550313002127538	623144856452904	634502345812207	651952622610185	517659930968202	513309124845523	578308302051658	920967843861058	107867692457346
115069616513788	108869300321318	133524723920308	140489359455425	126872394287091	13214025548777	133998448288448	109015413836953	105608970329146	125183608084089
767526686302782	695548946058509	926003495563605	107796573415581	563259464778119	547576209688803	705447585152523	991785609720165	628888105949745	436100942654944
220105459210557	239727759675595	397290665667759	530152957070058	496884828767192	390337645561949	61619918884524	579129198095113	53299063464689	496626064995012
115926164748832	915644950509732	761577308992146	803651645701691	101766051916036	107124415202261	875777248481836	105468171233026	906278608520086	85758715228145
307744975251185	310044700092122	336835173438623	364326138167101	465598318748257	501896922873647	348759368859128	2800532775055	379571380430904	402345018252553
951681518402403	886249292584527	945599299286245	971173462310286	611024166556677	662825593189015	868869677062089	666699880585231	564404700910274	708841905474346
219692858309485	137936313085702	981742658245781	12842364665756	138506053508325	203293279713509	158484839892429	154073409048471	194461212252262	165904458052487
161159032673801	218356134367636	291422135385115	192518844626924	185477950267376	168476298418264	136809334621196	139728206321542	119684913770906	144109426208828
155807063552209	165079898837615	231457409595986	209901014233602	153300802067961	157337772905628	134751591198352	158678760032906	145881059288323	125604226053008
994687203215672	910400108445193	781303278933203	924397623632454	10320992401059	626867845048978	153618036442996	906300219571523	100992402722098	260224786993813
716985100303049	786872009777283	62843943461762	579614298371956	763989241994684	65708300037493	772050694265504	712290340345321	607628062952185	75640306772119
979150058658329	108626503267574	971648104899462	921056986971807	104672750934336	853714219857048	11558087431824	124429105300267	109838472885026	118933685885965
114710683243207	135497130827942	146749128841061	168986343058081	132406642265487	141244999042826	248365620267153	174953305765947	137322849159684	134330869713535
45536469022958	405305419391373	578306751933511	522487621125145	365458687375526	492135524948991	36820514238436	335587310879663	448048790178506	453891145967127
762957104225782	606653329166211	533131312254021	573124806179621	532979929858426	76698773249656	527510439395069	489359649775226	614588577183882	538497455364026
506125596086919	50171982488345	43694488973257	412566958666872	434070957757897	489023480560502	497811104157608	533738291015612	422645225921725	373767706097143
148899410211839	101324614117277	810207803980117	102819314519608	986624677121736	15447156763495	118734364897259	973799173167696	132745019470377	119689963749106
117126657367567	867018359364313	89869246959086	993785479337578	120723528378167	140904040706006	138668204185941	108994852859279	938348500109268	124933458036999
132116148486045	136652744248303	901908500657574	895037269088311	108421016503342	940686540125824	741991408221089	103737257940064	186817505151184	150016297875697
119726221178907	13931933502126	148598026313329	139929846213028	122052665544986	107704184123522	970920113725957	113777084911447	826519177238521	729299979952126
340025956371982	325803520153316	301977849935887	242344441640779	195568658133078	303220850171266	243080149611112	219152186200353	304820575920212	283540954278315
308324183318091	402756897274102	629309036480452	625788057924545	273822685496865	245089883841002	248940845382099	367935731276889	314149503189454	182782756549288
135601661052314	122753801256307	137678668140785	140862012806726	167788417161973	166468878498068	16999590711806	153628440061287	3757835181572	452444833447379
360404098391564	257830201546341	201895222265494	251850909641541	286364262333579	362583520971157	289576664672065	262659925713649	298607436602559	291305632375682
187868839856812	222789148766136	180939417841163	195307622039758	166237214172176	158712048865365	247842810875939	232994101039772	326656963060957	284279603719673
354253232775087	272177279490306	330947240428008	338050846934618	315995673155864	328263670751395	34628156302307	341583468015483	355389257970596	441838073793512
196577001139075	137237805389218	779984415978124	811487247214369	881371134376683	987328406629284	864469884035771	961651813483239	920108457470764	101639075238017
132518003075656	119854238430547	125362394696715	117250033886121	115302290145142	125228806113879	130043088257978	151597884196272	101909055508227	951361788967955
135244826999467	11159070366296	665730418547493	749637197085866	802668886833957	751576033567463	730146197062939	848084669581055	972795637354393	962553696440894
590771296557999	521115811009439	771071019019329	694343479876417	511301575361485	540571584591009	586030783008446	54536561368564	596512198303628	763150847267543
174451263102315	134452816431243	127790976191926	153126137271354	154093788939768	192720041060147	148205385409767	137671832381925	143941758193351	134136921770951
101718623422557	112328301352098	138000869457063	135727663084192	89465774061844	947454252897823	166416264438927	168106311039748	230355429003901	198227052083689
429287319454846	405807288243906	341823071125693	470984307355938	462817551214863	353100349548413	389898454482677	380621844013754	379039098723497	39066630187796
219148420367678	19201824498697	262183061591719	284898976599913	261490544731282	261174670077211	362669502122501	363566393779896	287325149585864	30134554908085
104735608341744	100777525087953	815318393395579	908094065830535	901682956807153	107553355854288	178055216557813	156082982044129	285201213799159	254470121494397
513605574336548	628969839425943	91914858032954	812328054688533	635364647631901	524457132672223	532283103112405	571266417049043	502590781042434	524101064940077
12459862694024	145874757222544	248207227602572	210159768879297	964657795877832	122221525533753	152846906802572	156768901549615	155056062235828	120347848496415
106666806140085	128080334230965	193461668903954	143548563526367	762970428507996	74420312749057	633842921072985	730329526286787	470320084674185	469618022112113
258334304361055	262859107332146	324994994879732	306749743016939	217041183976032	255293375731736	242895397988055	258267189981226	277328652976102	230849119839671
217312343166955	240287613856702	295269364147372	296171215675736	283855501670622	243690981350522	289701202664917	282325078765179	19657684552117	211811201067131
514009532135698	551531569167977	610149082587848	602639348918608	506251315070847	531388580669517	491209922249301	480626943438699	59771833416714	549057878068232
545259670217071	66208131455347	352076025092232	464821114631306	505111290736904	569650523160655	418010245205063	144468954576901	207864335766014	332615830586493
285047385524286	294078192748593	261302109062456	253986545828236	384587771653763	343623253740881	37864525111138	473254278809731	300963929774986	268708308583009
207779309612365	264463969644613	29675946599225	381137025114063	274995762324403	216131216780877	226429303983893	199330573143276	219632349154759	194156558094329
170114205292152	156171143160408	175880343869931	225691819820241	196077336785983	178763327127198	324539180993437	343710838847567	228706916803047	201035506232267
216884036365046	371728172969463	27623068292019	191020026515216	213636835063413	178395103594436	207579819587692	270387049283354	203417619022348	157763107828935
389183934257919	347210971155212	322919050684135	365521610716259	478791599393287	483113138050802	426938615954781	335712137367715	674142222138815	84123819094513
242696934101293	178861154559406	648570875008111	612694451357454	142630272594722	250660361768348	637693027921222	68468429902095	123565786474732	940452042483739
649637557980596	310910965455937	497341688017077	617503461950036	473402638852622	537265996431294	830581068104753	715080487623233	179905176532315	309807511923011
117406478897107	121300098154668	138999802415992	16436507407842	156657659778508	160191564006796	1431639925035	816020950494481	104425890913281	14662821242109
259378661532277	202854412932239	163277332630217	164270339026147	145837471047647	191184321904988	156888284996252	141687640965646	169091570037127	181486026380063
291034554225775	303817805920002	268189937803301	259015096988824	296425683826585	343216345875297	263174798192867	237261765745477	29107653541507	276534709244083
308610961972561	293384675503405	385177493985341	362348574998943	321156496474648	377415539757207	495247601028277	519217184138383	492792240094422	447169008423691
190599245861828	225031602309528	192250612277884	205507018328757	302113964824324	189670148289317	26158375087427	319389692818626	572033125652825	591195217005764
130722832986926	134563010117757	156907419471785	127303771361367	158146720311953	111245043518563	390105684671728	349479427684045	201676814245435	383136417562462
138197689032505	161526226556579	174975216312807	225956998394736	210148995083215	133796670482881	200706285359613	21117546856887	309933853349576	306482950800592
10387256366277	874376743401558	829494896449558	977401559017779	98562804461137	109159586786184	911355285152436	813609446778102	867669010587965	884604704193091
599361781174372	63685031825669	109616653324313	781595648029725	642836090962187	560967682616811	565925799433241	663231184952184	496479325822202	640668727670904
140805593950346	124800726600201	100817338679719	104724959082752	792000498205295	114470049951374	959846337983958	917929636739965	120015770764957	942934133640286
370196745357569	465976970117155	382290912287438	335935738741434	37005634860568	388893701107465	35576024036481	379090329029043	368407559444243	297382499491641
406241406338892	392982771339978	344901075976767	282013258326216	247228688297124	306089896633037	214341872777782	253648900878286	317978908795548	274338797615447
82020052818081	629337562680963	544230398720666	680636337889616	679800705075716	832118125004293	760217438241069	734554509425627	839575211504323	739611067394137
200657919355599	161951723583321	199553439677137	191313071403263	133305640771422	139998092974451	172537560089323	199444421592846	135986508728306	144743344997881
161866159039319	133965958788205	17271275409803	155069801694428	135718874894614	167012198473913	128586739728707	165641029429453	155577946273974	132055486689641
371985562231961	305627838657881	333824921225289	363716298448547	41550917005348	594505791641602	416035860645552	38927272303431	333133072713179	277931355085596
256726404821456	274002997038106	291176716802139	299387790317337	361600316573045	386642557421257	31868070019077	328514526885644	335669198184415	277459065540042
647573286674481	551382346925186	536073392580989	660281592421345	648372496746818	878188275566912	727338198804559	603343315145578	878316854447098	745281770407046
925518876976302	813101221823061	64175830971885	731369991307729	10002406092074	114056588416748	102921059184866	911445938417147	748735037256191	740440111478271
334139666802024	343237537736664	463984332902089	478165634514966	428686052109606	356648505270377	363668066125475	38349662743373	419185480415143	451269850287987
309673255218304	224478963481524	168782651738749	156354322154953	273822856927805	25845446737208	233213893167461	415176041127813	441112172492301	390869792897209
377812605428421	383864143376076	371520117865703	280868604567913	377130795075698	380295754263882	270845928438081	331732833917359	259390545495494	273379448028894
787240246464914	752689701960738	695081258168013	610474780696127	859056711871611	851655482570304	905509463151907	862035243535475	704086465603694	888260465226845
933378313048791	643417178881934	139932957482838	198338228959261	179246362925605	140497924376699	277014944634028	299926894031444	265386145943365	320003278449637
405907514251561	404488181255142	343450175194296	364371050466148	397164132396279	423975914678527	496230236637295	383931057474954	348419347700783	398961988771526
54932551598385	59435694814551	60542810866408	51885845256351	557694231519891	537322394872094	569335068966646	584407277757404	465761963674028	507812016417134
884710487510399	106665137775403	109862732992014	115132575605108	154314084405738	12670773608487	854964194985312	693458731175903	119917627311972	142486242882498
465399846042291	430550351130318	360864981980843	359003400060829	498944160598782	448943987885988	430582147976462	498487526415252	427361214606557	445691540659347
241808562678139	235703499013351	215596517436452	215670161460003	165045469436378	149133225016438	146605031402143	169958430152935	181860722200831	178016766530608
521631423176186	589733647184055	696466156980037	6223686072739	577572599247357	564833507459161	58657394772165	755390514013323	623604853726361	490045435570427
365379078825013	40507460834889	362892892593657	340857321349752	331845638261678	269040829185318	344206654655117	330301095825087	242935749061053	299821242268769
285821845560481	318031834362178	351657393858982	287891177384771	261383151198997	2384153262257	302048950256717	253454321618446	180065250375134	258223933350183
175716136151508	186620338790515	295763755920297	24841601801744	161035944249639	195809502967574	201855719509042	183825046315995	161689810154691	163664853106599
211362795751909	171401210584226	120784953983062	142876708306558	175504537556575	170654568334794	201422856694325	220457240938484	22116145478629	216600584945442
146300475858262	151438479583279	118900809307316	118715674998979	146581646516218	145098038213964	164572398012792	132314481063362	154938039988995	188339444872125
396258793570203	258011025782981	30741682967232	429716016238577	300925165120235	396066341068581	421750222359441	403433949713382	305698619081162	26673682878781
527795026799881	438432206724393	6842927720324	610402893155498	699592637131631	875683920621007	787432057603563	603329332529339	485538949938615	683121738396406
306894628211079	291615552891705	282253421715713	329337441955116	352764620621112	349151798366218	369508265085075	358874455070255	391215492222024	367007059047613
187485472796603	164313364625888	13550281979402	134120270520953	13225651174893	197162276817497	214559279883231	244470804218832	210670761674169	142953819470572
200633984532272	160598765324177	145156466822704	210375882709551	222265079368456	310050650714317	228223578794872	139674769528398	248267791181689	250630292411267
827529426567816	900539640891761	906812113471775	88637557446134	811546592457468	832463122146328	763404506884009	785944309203025	744801995675854	662920864483555
112639221810689	91398583282652	900854563497949	951835233870024	107770908853224	107187256254484	113365438840796	105606231792143	270302550270853	340229569803857
928889565775521	955328681566772	845468905456008	942442901375957	116000583288473	1265486961323	113347880254209	110044427021867	121584304372477	100117162607461
715813511272071	65171394467367	502562955106387	479541978498371	500752532115676	581804908525777	477097858960543	460079062590579	476170149817118	489123995385826
313410365095988	360531578222745	324803377518973	397822524847144	567325846959196	578043996275247	354199649984968	324028864581943	474824375679559	361492785253661
329058603275333	524505946342608	43188045468907	336560717249073	353431046459876	301453981297118	249502073169526	219482935117241	23324037841377	25021484918499
138989021597679	173251520614811	218549860807109	179184376902239	136067967147117	134683997239644	131571080027134	137386837577808	112754950914632	106726920772487
906178299299834	100515850852847	99358587355508	132967721922841	171596198131364	113456970995769	119611076067031	113207586787923	138149717315074	148692799282962
65221649598738	646400680664654	112430055069105	127956009863807	921737215677045	875201629899929	772786196784709	810314054007009	109118030119955	971499377479528
441080565465974	499217415871666	490276380149648	464754368873976	424379512900862	369915701821307	409742477732685	360882008803322	348052565111142	422490780398829
529823838476849	505104730727973	640744086644304	618602147262878	412909965493432	471526174653679	418455610628794	465827970587794	243471404072857	208052963271898
885789526590293	829065378522022	648403781987521	701233287139419	216548287131628	121951652126444	962307853200903	174652778818513	22096216956047	213539198607089
662694467672104	637715403525072	72205560434771	911949080117482	72013720175999	814952444950566	695940060548154	836512850010228	745745638851689	451012651451867
113305012217923	869780351846614	733872447697453	861251325790278	959755594360379	150560498881155	11105813893401	772622259581476	123326041416029	125414310179008
158684979031841	111971328314105	919039631712747	886576338238443	101057780906658	135521678035108	978495035508275	111187775316032	1235742625483	119115150399761
213506355344636	18678029730752	169787084694269	158313311081041	21778288582257	204589321002363	200720553740935	211568438330288	180256425902161	223135558457129
167299420487823	180187169303362	170969308544275	222921081680192	246850526880882	130481952613308	151606178958838	209203423076664	153025938922427	149370102363839
37743806643929	317157450037346	33871644105971	494928959797263	252671542258934	479160985127311	36107813166617	238565398255934	307188307703598	199648844136575
421292450908874	414803706952411	408447100881049	415463522828261	407417103265024	343865061325277	305598787304458	427631657838736	412551316823643	348725928039381
464839929439836	609307117258947	453998583789192	401066713279402	401624829311217	396936080311792	277219887485108	28479535324945	350637203975133	298183646464695
125422413037456	12686425981313	111902475545228	132977933186326	143884066724669	140904716932998	164425184105525	103769937686638	17589432942131	236734242325417
476757597949538	678568548537535	666439177475798	637649974310952	53806789076241	60800446404391	688726288163719	659400867778625	155034651873505	105212566179483
262335730408894	264151363714334	357292098190847	387947224026494	406632455940367	311307271710145	374790672527731	423453390422469	348279976882831	368221466788982
283580290728727	312764985991878	360924034217465	384913710830237	36000244572345	419052840643733	449610263434346	407544432906811	470257960006876	378855605865498
212186256085185	247024294305133	246977275313387	201387646635389	231230878402343	233147263704479	314239533085576	230774781324741	165131964698248	234882244902321
377893765123755	338077831919617	327297942072513	402889345170387	382797926152156	385589355256781	379634774777726	302510737266155	280359778272731	317121200429101
266955627419573	262640937298726	284007334699475	253859077845211	280105960616154	275308791768819	198928289928265	225507764996494	182724586286346	186456331731206
259165457867342	386356485352164	548156368374543	514074024905107	477076940800188	432162013683389	737048944921503	962343622893109	134239760141547	811682503079693
107260762036701	103518946498221	140339569765693	13652202775592	728131173636095	648580326467656	559561347945939	573281223126255	376758867413044	439660129217328
289144742741221	328961120454923	349669395941545	320179112122804	74647149419724	733311585711912	772111016917324	657076129641067	630957314449613	724358208698569
153334872565919	135147017068423	128752496248246	107632022334251	40840808521287	466659494121465	23552529777894	283886094561602	299449496960541	295045635812621
218283233447243	190748360326914	132972625253197	175486846687086	190533957601367	240946042471794	186161491536415	124968461433504	196082038334872	200256388490904
255125783587797	203595842393834	175715889249609	252156381375521	229487317842845	267143011109989	281220667669075	185729035858454	28400306403872	32252334738597
426313067298366	436222654460346	475449664630221	450408288390514	592304679905849	474237665788774	554624314270482	499216942361178	157254494195678	225065892995402
879072205809781	107659924691725	115207781836958	106729547272542	108220109397933	103450567033995	937960902943798	878320923050995	733127179881642	721743460571187
514960868908115	385989701507322	349471533314349	391219670624656	449720306938237	629774811182726	413209448001059	355585634867771	453931568406717	448841059401059
472469752843301	446419040086414	301402158317185	31003993123963	471997896586815	346274512539563	479489681472016	618674278029351	496952683261634	540058891244183
60258739147021	588481430909289	615032965765125	763134674320915	10601658113032	851525867897551	12517940855655	116745726368107	673836845422138	742226409308524
106592885432001	992790922110798	637031093942114	529253075375558	687945747180515	669859200476019	793372207069724	788962381100357	86532277434724	115469279823593
548137781827862	441482794361883	360742847044168	434467319306734	552236087517245	65067318098501	582768693188085	469181609960058	489178331338306	531532960687772
717254755669263	639930211306106	687959511019037	592955814244898	825833010149484	674375783872831	702991379295136	732564840569189	249464270784392	381165192195795
952280372555302	113577695556435	752609849990373	621543197944655	674811393686954	769921208391017	108279420280896	747322012320846	106414329474617	137174711511495
152737663314364	154438952985711	217149144818307	22628799333478	202757933270535	252306375204547	326117927561425	443818020918424	562365000472391	315103243465854
467200642831316	551714986598061	65997746003071	626133363434035	492831889610302	33088374639929	437595318211221	464225294285048	312737301740211	391856575195854
14062074739902	92878018340822	128930484164243	104839723401048	123048514186794	915354797339787	161112804593831	13760744701358	132133331061497	38715327311443
155379161472384	187651948708402	174374407217363	17154358249079	13542861789359	117914106154048	11104621345154	116436561442619	114941595902455	10595307439586
622461799623911	593940739106838	129483194179474	29532832817194	41307899516888	134947819725918	332935720166231	783629550600107	942883430882611	563354838646066
902495043887345	115303512201635	128345986305302	145409541919314	115804977244752	813896947713602	717655380596303	649936696189125	573985996831412	622909530890616
637524513421782	685478282066226	767010792462899	72628297933985	54506219442064	671136908269211	58106405209138	554397621947694	833911909820602	69708521548697
468081312279588	447791962465605	395245275973627	411477773935665	47480564813321	47407923274805	394793337290778	409850200539584	401041497236197	388412812113175
387642562790293	305760682135718	402214374503555	472084920748333	402562727059346	472329225044637	46535222690399	389151033428849	406571725053809	447513470002784
888389967937298	156221252258609	212257677534054	169986582836051	114831573342357	138039740366619	121669322537706	148673963060242	139726559008669	675342255223018
191207101499033	163129756933518	132505593815493	117128960347601	144597137573638	129504315922766	128701628294627	162060688899943	160922359296603	18917697212967
18867290870323	172719746553688	129916133930014	149049865858646	14951849914205	126120577718217	147899349397577	144074606044712	134832845339072	156211089908531
130454053798225	136699776889742	154444008117358	154262685501701	142060207538115	140658300375998	157148689227859	152931326706159	131560761853414	130429859639279
268322191920031	282918562701927	287260379050993	309390944815845	39826851744994	294274285789834	330733507045669	354674056945195	718942399948876	79883875321662
363714051193818	559140251390832	434002949189151	379171443076349	351089496343073	283321022539457	219794106046515	249362953152287	236805596497291	192548792844641
570779710478939	51774995205027	718950792252218	782282717421108	851890955767153	814392230094024	852674525098536	729787851772706	829492503711357	102698171540192
521366729023872	108516275887073	401500834497323	424012223769796	762390572808455	741117250652058	723483073613091	86605987484828	107276740487078	419336282055291
211078837213529	14260465904024	956547743675501	101936953710017	126841798354812	161556376358301	116673028351292	127282757230404	305408677824999	305236065140516
158169935573773	190174033335422	29813082200778	27853990717425	215658586251403	186630694575006	14469630816862	156346191573962	127779000144963	121628343857689
68672319177407	104179269984614	109871942793914	156225519765879	747671634272885	532670680345804	877290249512421	50407425000554	840063428456711	951212440466136
553318345013511	6156064607834	621153009324615	512392076997115	537954945285989	404734718764203	462978538880898	503625518208459	440743247736462	586693995271064
139073768812933	178572585721467	235732656810613	22223266465955	239247017154038	203684363944064	202909117502658	240117486446952	191160043593622	156723939651312
481848886197172	396103378700255	348217401623557	412726385494423	427348290043569	538704298298001	42271548268909	257256834872511	507308879133338	678586298338996
393761317864703	439830401096432	492403899188234	47574169226185	304144138345231	345984842522991	361494893923599	389031195290083	312660903305994	236614351601192
891909362352064	694296803487079	517522868773557	641455650635573	67134828677498	823594749628562	591420612050456	52923188602738	800008661622483	755174361602282
103793240525507	109733330007336	107019774275524	117008393554012	104520654581396	746692619384899	822625369727885	725737949015804	772763028334825	106056111953586
289793305130652	222458881320451	165632913139601	17503645794182	206811970196262	25070381313164	206771949418602	20989144469401	282014983000507	282468376890952
126222478328167	133476810278488	12602348462225	979174342748167	168964069228723	180580090034592	271439195639614	343966989061315	354053727209822	318127427785219
797043079175253	780696045051366	976292493518247	869108777957919	737133056208857	129923958066511	123269503037274	129310672149459	428253854254636	265591481662827
248700644065464	232114241078196	297224293044732	32935545530359	436580692398835	398840371997894	279410527530496	307516206157811	256974185201434	247089074808115
54399493236784	502233265613702	423570441413681	43003792697107	492897308210443	511626755579804	516352539778667	543464524332036	467975971159219	456919240653684
184330826731057	180896718710122	252913433653637	262779365315468	155060293986678	139261937095977	208085651623946	204828389996644	139562299805447	154798056377409
101219490292736	13898477266332	19314657232312	154375589500388	128419510951898	898761384829239	193812177182822	127790390063924	926632139094272	182941166062752
488023380553365	428486973299466	468070295281661	339450180207743	584818257550069	472353445224334	603080686873187	457074351763343	658046893027746	168797729643519
797263566126221	104676080527071	118434840886782	12213286814457	119448358427553	758449281977372	121877795409346	133781330312475	710239667384176	752520519022059
436776767056956	366619619888081	328820801551466	334394920127259	448715948273774	421070299526097	446881691372252	388454677300428	848745306865857	121876293847056
273954763612275	241947935435614	365194392636539	29193616644108	146265879294784	21670045252123	252703812017869	258587392940191	233989282633632	218577808090079
429658144163791	380958553109792	57162724187372	562219185886403	401853954759338	412078612151872	40486626998892	44716251852934	443240259042864	448699372366978
540164629816388	555297988306982	40918480773271	356163712452039	515501036952653	566275525324837	412092528638066	490613129238224	520084136710071	444355048622677
350856390638498	377153257402274	624687328750873	595785469338717	505104376912382	524015300304118	994424643316817	745967690741986	16791909211988	210427614228905
144560711296044	195729886588677	23899784869098	201469142776525	164317418668552	143475267932742	136358389151162	129200553935871	101345670657819	107309245930896
131234226471497	152670167830186	194339076005528	157691355022534	110134441929532	119526438478358	110932365483283	117356065203942	105822678991209	976259234125321
521359745704774	524758021619153	484236451814075	472400925885122	381859714185336	405394112031914	411536260896714	433945229028811	461478571039719	41976439165956
159434692436165	111005396847958	586235511702583	706722706048454	128206420024113	154574398409635	108159966679584	156294471186811	161916843524272	110707817780073
333376002867874	226074549706967	180089844232835	237834661678929	21476244159073	404949552291204	258406837955771	235875376221505	370411929640626	240264616057389
544116726627124	56652631531564	639326214676886	481585574515195	418208951596783	445862370388632	421470846411127	468294385609134	334095514797868	359552307727704
101560583727178	763171327340118	62034920819892	600547341207667	688132258506807	947248807024829	786972152844054	858968465312231	955231923766484	87381654022385
223038106344919	222544949928265	284004268556965	299796845257041	431939154756514	331257419890408	922762720847094	759918601645231	798561402613411	120026373851456
59547349655213	509801483041651	634143008671446	28589397532405	395797602807789	463224016356172	658087221884673	461441719269221	242751212779072	766272006438074
42090127232448	290080761169134	190809021385408	239917413601518	307350535766214	290051921809366	287414539503464	248603926410142	225414584425748	318616854667489
597293294827588	621888585550604	448739694062107	416791075766428	604950196728095	681224722120887	503634727039879	548589224349792	544545956887869	458999905759789
119201904535009	105969100951487	172431684725235	246868204452548	194603063726	196621026171472	199604313380766	256354700053429	447300466962877	270790156417845
408738369178125	291307902715548	227019292991827	272367583320699	237251597450018	329208862552109	246148593628591	281075158945816	361794502745927	266995711961189
847101750560112	887851458813417	122131270188402	952151582786865	854890371986701	872328985503824	823433046568671	746747955515843	638292128125488	844013161733235
119448624342818	128815475282164	106033614526363	102280614556722	155710671094855	112912711558826	150393336991395	150720385831407	158186960132151	209216281542864
157770737431499	11165168040438	161445499174707	183524552335619	200914436540435	5136074615951	332176906256197	206779023332735	232339065260691	181462665084373
106207783422917	751408091208819	104089485178748	132456206336828	87389896556977	100316700765615	100395427264888	984077654877666	762216507174128	752307226740136
271650886090039	289459023745275	178895394207512	16784485232296	178829576703953	203788289638926	201754540343763	215786391093344	227642636943253	186791656904389
95870759534717	106743009021623	773440733127611	78820378250145	100454472118528	697274968898856	622714697822844	884204091351541	854891766356876	764323997537291
121310547909615	122131422437683	158471488218151	154529199177203	128629039247908	150704852639498	13733352289382	19436533487445	185553716417881	113967294585929
231213537687166	347490821841896	317602504854917	200351174896734	223672271821517	209388552899268	193264408266754	27074982751961	230047965414509	184991834778398
882706406480506	931464568364549	133517275860399	154239259742543	117256689240855	115531517357888	132745861262231	126894215441207	114499813482573	997109548330469
157851900768953	148898117994321	136778802755874	136075746902969	117730281416332	117990400226902	120642229041951	110674811331543	10633262962729	123221534889459
151855822113837	154907143714469	206585620644191	178360437602422	183121144862702	18395264258557	192697048319823	206141835346307	156263792085365	16507854001461
114476115735436	105903090495564	115280134298293	972042988033601	113185223677441	108636832862526	119664520967673	103587327847514	659571049332466	101750736891097
304258035740125	290630381127357	211320911416227	240391394647532	32903633798556	318916815845756	260121782381671	305120912163016	417577237473263	337957370705955
293906291931528	268489376135045	284155965718937	325457617509736	359056450977394	28916108774705	333538804243575	452296565130934	266911271501688	233553458312409
180427987240124	217378742428319	235279911436644	331909039074971	149952603266178	994858997966884	142423027396693	191267909647935	104607491956482	690677455597769
56981676024625	681055619866603	710561422492193	690867252294756	61239577010467	592475496164837	541446276714856	524914217867215	413766042104304	379553182111037
162794951719759	14796258564363	166532801964512	172094136776401	183272031603997	140922096521076	148206728375202	18572465341213	148491046381154	164046805403356
771640173793646	860594372866957	101517625226876	16739478157791	99422707184592	151549833843882	195884133582848	126061438933005	38240237484088	211939972986241
543597778924136	509466693082682	102931399549796	101951092207656	6670775336233	107245020727037	156327364373697	17785862508181	649288381635202	382335009265322
382590732952477	720261407003144	372922152279321	242474902280605	430006956969821	46032656913409	545350080163253	451153167448416	439011886530591	404913345625877
431480962652651	343301812113607	55345999916496	691479460265626	68797741607828	105758940815516	782212984839459	449836691739645	847177340486322	963880896854005
196588647878611	230520964201675	239598001925286	226377160430516	201083776812384	175259164933857	176371586363936	173976512311744	134672533945261	141364783223193
143232173303461	173173646281225	139082301271186	173264483689229	235105561406582	134641662424493	201968844842484	219216435359002	279416540856553	298398908169394
112199275107304	140623239504884	128569385354824	135648547757495	1327628313971	131821843594341	146067911738894	135382399273259	129700331867006	106563262669514
135835765633786	182669386132915	186340293977653	169110407660978	174701319195761	184488151307297	193922627762939	236122568433055	195665554232451	124665759837209
391264901225167	356651618345148	297010299305286	307840586708873	350775218778086	334424016300195	307623738520461	318654331060546	352454895280425	377691009690552
203124030159021	134683977036984	141573230220096	172558554298163	160353241327702	200018058084032	163096819566056	14018768290518	162023679658187	186957113331402
14119199066845	147498278672624	191804567040737	155558425798925	224300625387139	212492134132648	284090302065325	335548363850528	420835904967503	443832928560743
131512250270033	851027560797269	16121353231724	139203918163572	144603813187758	114207761462966	170126534995718	28520886779216	198888008009868	268784168978753
663737904352799	416317402130356	403220793221867	480097545738445	535678796087261	636178117842926	627561569988327	565015826371975	59102968911401	740023573087362
234995131431141	293733586426599	335539418375272	387112255238934	289659290788425	193746162384422	304119080763401	299039758799046	259295869193253	273341694513246
219789284887886	245273915376198	264157585307405	255379950067317	27435108220998	260451739874507	304279335138561	320076326545763	300990522480489	279326340497737
240415682034008	258557360342132	213168241386181	236626668540495	306880897801155	307217392135898	283681680668023	2125620578594	245148123095841	273710959604458
561834817779795	586443206553539	104087809432149	996256383962876	830134093605087	786795948604079	239621465035114	286375733771943	122784942201353	108482953956977
148654502742739	142576459516964	100829397881827	10349047739314	105488547074176	152220423353524	102455692022263	842472377614386	132677007797161	113567695021331
141332663915055	145720005421966	15870685207497	144307184640606	148188284710104	132240371414484	133839773143198	151792846011768	147359168587881	15528205227822
81988282787284	103179373475974	122656361683885	891923187658411	223556774673792	184513438954487	236499225692861	184352523136423	152431230082144	258860188014506
133453540768936	123927471470464	12120203355142	117552221019268	101349583693756	113254584943101	118665704186726	128401401824058	105155948692992	965442400998281
774515064673546	731313633252485	726612888567646	849528667546155	111005669600007	982996487913275	990297623927074	832781185093951	274312925744806	333622143545645
885509857839454	100212239992291	11840066821839	949283228125439	881646628793127	841108635637047	273897184047222	285833919491071	180786814733268	200098255425988
129943376180663	127287547723632	133957354383746	152814679411724	195377984352571	195435639736553	165378517214528	15532603209958	160719605081793	153064538831437
766262169073633	600191431513343	476879056878303	626859085560255	617364635932876	632373616427925	657926325870644	651788556044241	608563057562309	582370482690359
111444175468736	109129858857597	132584127935299	145704523815126	236087201875144	265765746582408	756895914031018	535552238953773	384736296254632	448778987010747
150533508421591	111987258683059	973174741219412	115250708685236	140583206793544	172143287071961	139677996182367	120243219647798	123587910662261	133053973461138
987695119953715	137786003894528	183846582884089	176954975671308	155804678329158	124865548516874	130665121664433	115741191864561	949697920791635	996173481646508
913988340282294	736144615688221	963543924846881	101387625325473	127209887756184	103940902843097	107106434819769	135635184782947	895994860733697	102158967816673
20170999690397	188890588016659	192945891903264	264664125362054	270919485895194	360929965636029	241362285717938	242108102572152	662480965791782	38586702546114
115338066245559	147987433410278	188230094811437	179577139709978	15850872418326	140606367713964	377599749232765	420529047804254	620013167572349	512625187764023
254696505647429	291717325634486	205650704572257	145679286258908	263517733148256	237870272736616	241388328311934	281727457959605	266087062271736	31124543881711
12612208815234	126875066857279	142749630098605	204032406299597	132438237372324	897135263952281	111137175286444	144169044570246	881835167504079	697830958161419
274706882874729	355809574505484	307981234022528	276331593942424	286360540275765	268768972934713	313584591445235	317368283878552	427282047279571	387003428825466
144112503061627	13389959212103	143565942055957	106052994466534	178635032197493	139777204122161	143847960597438	191297333210594	125794522068387	176103105275285
510418246610169	558305394026547	842609988702293	767933494364844	665765457394691	868088782782192	148456928580984	114113118933337	327615024857048	32784796477955
796403077181604	114065958979186	122580720808899	898664915220742	717102093353974	573636855132763	865004876251452	100982149633205	610680374871204	622676420938893
134521048724033	147051360320337	115860255958356	109802015042099	120302365686405	131022095613061	120219619973777	123037995098795	12871923687488	111450974507789
422600436229559	479494608733513	499257248397347	531536625522665	418906550037565	348307740529793	36930487049128	400583997416254	355080849120322	325866279078844
877001176996088	919739702876435	898801684969275	105237646005239	946958841913304	764648862745644	109648414406895	10134816163097	110472715185871	120522427722412
104913274329806	717490349531108	573682002321731	70648298354917	77816021891338	106523868496603	890113648349278	790692451964398	734852210919688	71741949800207
874346852991218	793515097423683	103191470513469	118280304020888	908867679032925	989533451250664	95951170320018	787041782947783	863289427800514	929112549923912
15074907091883	138655468022003	123984161765929	165425175405021	175365440736224	132859088397813	171659794712779	159572485858695	153493062600565	177567562548876
241688792039471	198649153950886	266107342333527	270347881047187	240574623516558	237221208374274	195717325162915	168279088651375	201181454154735	284129517938816
105569887094618	103657802361246	153967896799106	154091571414469	139856924846748	104731787905832	127824605458001	132426696902309	925124897600294	121328661078229
358457395313783	424401392452495	414284796738194	360980957855788	100340427345766	883925701007382	844754290221791	88289895127203	837553081975523	881650969958655
210344642316191	199706672718066	247405448186368	255717996407343	281983689218981	268950115333752	223960534660089	250632773780004	194481286741375	185643549494741
234623890457788	197556026675871	167726733705896	161768761391073	139514195705843	168935292274434	122664792700381	133902856329888	155030512411903	144398995540197
258052037089714	253176165546299	324748699795077	287859097630729	291582887130723	279581848642255	354830703061256	387680927581832	302341359668148	331801712757348
784224511548218	104117826344697	138500023627962	140082274782544	105265052501106	109091268612614	102856523346113	127644803216689	174698751788541	101140248519762
116616998258253	993582837044806	126583955546052	153246296059986	11831239683118	104828538878992	123546109852397	848627028386739	11220121616822	178704819244603
56102256578185	366072230686756	356831394080872	440976795347496	474717642320603	593213586704963	481692618857044	382063298951758	495181798042762	619460759336798
126842055912323	144323431912849	165073012054476	176089465760218	190784102384199	146262623864188	198262053076258	23650904986818	232640323670798	209548274184486
292888002837159	461571510843067	325659465115854	293380515012758	312909760505468	225728506971497	20012842420713	196117853859876	283606458265904	282530148779686
977978805666077	891100856198892	109256997159596	18897009460598	132815079529109	110107012106083	138249735102555	144072562342982	131324853207539	964384970756554
142584381423988	177045888449033	187393602220166	164450381907369	162387424153948	120356762770485	134292170482552	139973348318707	114194963661587	13563428482998
335034224944903	372370028632219	352112593243976	343862445492861	348809743921922	358169533809983	286095646167199	309278042446348	304374299534367	252586819270552
991476056080115	113252077981408	109893643911992	106124936819904	111144959376004	885715106626883	864296300563318	992920004567688	722422355626778	715246566564714
301918124630753	263557438591827	192974640267169	177451460580979	11551928898987	204736013657757	189582276452287	185377907635833	172453353192032	123946864604852
526573702459271	446256720847986	441315393403682	562681625541249	761241021113967	640882670333042	812092510821949	138432669851298	123495577688687	796254723638987
232850783652728	263358609659527	343243151080771	286953738745706	142369819851761	237895674831071	187639328642758	12354717899332	426234183117	409656820141265
231706264662673	313261974309118	55118003770783	381264360175116	178211765025122	133332795935958	152385459010909	157441141837604	943313256334353	130468988703701
115495317295271	132031252861315	12151843386645	101769069395907	108688265490423	113042379091475	984591059232187	969536556585401	814665345886002	830721812743506
715569468045937	581086867942324	467213152940749	482142587730953	508043331651112	64462495875553	543602869164099	509331408276366	644060086423487	646369603694325
153260701153255	163416962732091	176508060674316	219802881305469	22298119068431	203328862918358	20860795799391	178117762801592	132663254443839	128303242644678
14288028708298	175422219230827	213773213827508	277495932284707	200571822649085	291519659579641	247048010338002	28269139177022	136601427780948	515275837267589
792254500316973	72116693013632	708292955122674	990982549305327	92420148873447	104884784980008	820533588861112	787823519129022	819266776185901	590271853365466
980877985718573	104716025823328	122061198703671	128478761392845	179594485304713	129051664109282	185642318249655	224974779381494	332945502880917	340191240069231
277224239325664	274314472154987	287255410421621	209435003424544	263848903463071	236139956307689	21612970630155	256218342437104	194934486839338	254629947516097
365548282336532	352635479550229	410577324048312	344815157513167	462860761041355	390550945563358	33670040948719	378518828847177	516141283711066	671512483180963
203470393596053	208671727704946	202363198561066	200407330018287	261937922170574	227984528765144	306746500418093	278639099792672	423365975814836	527146552291304
28408310810148	312203261465844	365975983953394	316008184313032	369686999447344	355091730226937	350949899282447	431939519656863	279506151267274	249114332175151
129044665599893	137173123123599	169484912571358	160524568288127	133776990607765	127123909433722	144156916454945	212521144527179	145671003886712	103264371724037
843426522893703	768266585047495	766177137647678	740051823245039	118470612748766	961731896260462	985173070034365	101045263571973	233401527335912	318558029069588
242322481390472	320961670291201	336479620413832	317156706385141	322997542538563	195149490449006	252234652481344	337817133427022	337639206269677	334166152890653
354934573276091	413868377198489	700769551928448	506420137014653	360549927540531	372368031315474	744031361108305	810461086533846	435091907348518	458894373429073
995492298543241	109975784091383	109046581507918	103409304458719	911055182691528	750677956886636	792176760907585	797431716134461	838170285756428	964438325835967
120467959026196	169309718492582	181306690113247	145487670283656	108803090619166	933143062721285	118127369985538	121758158822822	125266519808718	125628186584586
126972927188682	10847401949441	162627669152183	257845483443285	167895422995355	17572552925848	120406066104135	148390262023218	182652303535556	104525375226442
211028971671552	178652950413698	288875707367312	214422156296617	210563723123821	225444758906184	370063350346624	276753652461856	220427541559063	438020607959797
211022437536049	17477866126787	109902851239836	12082524582876	144269832154134	160175036186717	167322267277045	186542135624754	176457233209842	156537274338289
381015233304395	3145651186681	360545290624555	367769302771855	385918885433006	49139186362803	605112622444371	610612492546335	487250086949278	450231587578333
144402709557574	63345536128557	252764771810459	344851073868958	549521432620987	834668692194964	518019531576285	667513113175004	140750301513003	120137828831431
383188170074903	304007626131408	475396091050856	447405371379347	501632888999864	428680943770774	685680715574466	493925565906127	520826555734557	113296557001655
132915673594403	137664292717703	144437419740592	110807597515393	107838510013821	990321350690707	119179643528689	153118595173887	106666110346504	113760822611228
38388642511595	428881682568961	538193631218132	531791768783608	480350918060082	460158733759695	502745492723459	546431346669989	425797466686104	370389034613188
241771531620553	300293653218781	196684133351984	172371573232239	223040621746609	169591370813754	204159798802024	18416687117459	190859327801911	255590275514539
143378383456518	139814686893757	21632579938276	20750742599537	10614470198832	151570432546593	182515223466602	128614511807535	979364420063528	104033245046789
148663606126988	154967197234386	208231982677858	153170661081511	174110665488684	192443623288113	221085821192612	268339794859926	136723228258069	132894193474736
100558477954303	109750251196233	101085556711282	808179190405415	512493942394311	52956845795232	855999530319721	75011269290482	754377048661495	954610108100169
549458199887572	531233640752399	516917408279427	570953369835714	52292334184273	475455253706333	488686211043892	487688245390318	4882183743032	503766417722463
637738307757603	509208699635043	504781053351738	552129832172974	705322431695535	66485871702849	709663807054176	632347494421971	21375604081275	291347579406876
315052999453114	307479229110982	332556662083281	325296551998909	320880330302643	297860352825316	246551340292791	301454504159171	225129513186583	207745563468816
552658385801028	600492847949534	685841645573854	753880104198125	737414617553392	593109709885269	799751695780621	831923062054119	689656916197928	690051679195552
86312066228529	593457009415201	725729922714961	979348978846748	148547606156301	150322823973472	147874229045655	982668870335278	347652226573692	557083323479067
179164318589607	150442626778331	17843732193329	230043812031605	243679696809342	245213649098377	256034943271638	21017789989802	202200477129055	226075833630363
471048878128102	655077054742347	589970017403235	493959668121171	924824402306504	656240767673232	823252076324782	808333450079206	75879986929243	935205286682552
207717643915774	229135424711087	121038610562691	169295348565352	261600231937324	247817765924658	282965099227495	363726559399405	435212178400463	231608210561877
237458631586488	261880869227106	263569307885869	231073587799107	281552917995321	293092689505945	257453112869152	270813747642666	323887959218083	30586889666202
162956004508167	184481567266496	187574828319327	149151878473409	153146975767067	154243386623099	180255626638951	180065648692931	151688965722788	167458174588404
28683028853447	322666515952043	847759759774888	143713989285998	14473355444213	53306500092578	877283051159506	205079283442224	487564057999091	296901822737147
157398574234148	199620007579036	225042470350219	212138639141227	316058853995888	22635467196773	245694641607388	262519902017867	421342061408881	460487145033406
721503471984544	956025212695959	172524002251716	123120908123392	555191316838237	404510306887765	485736537600005	591858550002618	400754997942906	477299492395393
139552980682537	160522792669939	121497212571124	134219108053729	231251340722178	149538399883659	11085748842015	126711618286526	952142574129456	101359812741653
783467921482063	92127014277584	606511932121983	51919387449496	800068684950631	101095345818382	536708636201439	653059227682181	543955012176079	351413490269187
175760024857385	158700175645393	145346987868614	201209087855758	215670737548394	196578001044769	237880027836378	172185682551031	380724707681415	461592525645409
677879628160378	54667067423726	547451591883432	601088922843931	754692000858754	828524935370762	960462215408821	944920180681306	851867576655413	890603765640026
21891985642837	220296719676121	28643573951327	347961671897578	320821460017467	260817186348312	319847118434694	389261624836573	292927769206514	242153545892066
303419426586323	267844066256674	199678451205165	18754908048673	198570596394704	231268881220094	197193511642245	218985732088715	213167787861788	198748127505305
165016164899939	155173056889231	169360519040164	160543813490903	173075513511209	177334324386676	152174532745665	154660322190157	137399483601391	147995693149712
201153922055917	243755995404287	214781353847123	21458676193686	280100729764973	279439614163409	227273007505827	282004769922643	461590157734644	307943024461142
667801401984736	813523465934991	920661501516438	81086652178497	641847608778378	542776738778127	60703495560023	671429663235209	404151758218604	402647970938218
190404690506855	205182785474623	234505341710568	181933956493991	149002305981722	163021675191288	177218300953101	218212975258671	195684019130768	173714473235522
362451573149608	345807059985208	278317905998627	343344240128158	412032251203812	430187816104624	630262012178558	327980935560075	282182259955951	44119661368484
433787880485585	631766964313853	851297064623207	780963537392371	355729299481119	316013587656279	412876483983677	304744880376742	239919196497877	273818507929524
102992937844044	816560409679377	828515291896654	861577589195228	68233206951646	714500265245175	623560690166215	732650771989676	630879868685238	621836698207544
281209625098435	257353648921216	203766898171883	214202955431583	301729790388633	36044992644988	325789492754711	27607647407288	3219918549701	330569779205408
145355312416041	123411937725402	112931591561815	123419930547475	141722977324885	172435652628086	127608300633573	10834328507274	107568830780019	112204371057425
909749904053812	821088504910605	586900259082553	516379933991081	554089195871791	671916004541185	683433752224737	618134624521656	574102110862567	659057782810884
484168428235557	449352462450538	460885202613095	41891039206647	522549174442778	538062602993643	446665907441729	449489176120019	591976587808319	677131064302015
294839510413988	30239028792494	253803533040166	307381517077563	333661787938563	378645567802752	454053474223609	332568046574991	278330813992254	26954323474528
155185739442823	144049200994179	136516245374748	142516072816775	187048625702565	218261066007258	278743472346801	16240080325374	205412837906955	311754780317
437496174311079	329008343101425	359896438226751	451849867375386	409926487184317	307453446600237	399497208428518	435142583828105	403893260253651	523546708023495
964763241765941	111970622959923	13796354539021	114251137588559	998265474696971	104333795971399	111481955878077	113844508708776	81494945900981	794317240310036
913912180544299	12698967774029	128167659206162	164722704279879	125152053585148	168168152702653	101517070753094	945801474024558	181507347055304	811741728357455
442834113631162	410945655692351	446301669105953	491224313052326	467224411518877	492117467377331	393535514045972	441156742453891	489889176029656	406144187940979
225922783511668	246088478713842	234546366318667	249632503958941	232476738852618	223093273324148	246610506988946	218914907646288	156528622965407	158470587708848
197915464919125	250265212343029	22653628923837	193132854607229	25678686608316	229693591888069	231725133188881	208154474174663	189661572497922	218917683647884
412759044001292	425001022503307	494752359555314	46097015353571	581075925330978	558152125727333	100333313818791	947030745872207	683266340945265	785420812429953
334190433787091	494206818595772	521832405175669	44525828256897	286671582732678	2494635182838	304506632189634	330548228641559	238572756015421	200121615753515
136159701125617	142844599005068	184935232821314	205377237454056	190412745352451	149541755642179	179380675617509	225670575769484	178076695404025	154675943167232
401071129467283	409500397763292	387771514967651	483665914707771	457998459675084	497012230466632	406811627386412	293426725175188	362984604113697	364087393822259
143527418943405	146163742803696	218822483959439	207027023920231	218792713589088	216610542723335	198188677236533	208222375582914	235472697708163	234927956457279
821978330316175	991001134441448	556030336983359	866023719784839	130600271195012	122057217435188	141710821731211	157708983693964	181276577839188	928010989176281
178823349039068	163524636388608	147541965657069	128281498998921	156474426049492	197280665197699	199350283165463	167877486965083	197559170303061	233992704421902
665398493112213	411287739710045	421715176132466	483495244865908	434468833642647	638975443762379	540348382464438	480193855590316	379148507760139	409292184134187
554285341577776	591012498989035	770865556444943	704360666380492	648656680431339	559756354414204	547555098260816	600581370917407	436475951854364	473240318618527
592321320544559	714318741927172	904070645867142	924237393854761	942752898671622	857631329998505	868059558549109	102308611473569	967336570872246	731687511888447
160388828565259	177821796903431	161913743212946	148478814272546	425075405656108	411258616441402	49920555139931	411440737249841	458249015147308	565148109781084
342007842464804	3111265930821	327254381211298	312279859110884	208949044789432	231148085878266	195628157619902	191730212798891	214768861456164	228156030073485
625988768993136	335740401080718	23418855699315	401481136329409	372082451013447	621700091866221	554092920576815	438972206017357	207424506200449	170394931552991
111227265854437	133257646498939	207702454099317	193986175378914	221088947618566	203182269725829	227311359670682	267364394207617	12818034453841	105959404872113
167014544358819	170727322041234	179849740939407	167436084711155	158193378369309	178857790301058	155175966772104	135408619336048	121846156133729	129751311281262
84582982455209	71575005235152	808283643103072	920552038201506	760754796136894	733460636916993	107970510280344	105801030896743	814614534546946	894543904358416
107471873488781	117862804743529	860387063025513	723051457929861	768586982694136	726016947797095	499379670772447	608203739921405	604776232509678	570288715516985
787587595058856	826834190435245	844930000347638	824167723965562	789429103153868	696544309013563	646056251752626	680194640104003	663936133499525	697818850635037
266088202291562	241730641776776	269078543742333	243246310173698	38764269080496	452441816113859	477166353973982	41921146060844	552052179137177	655453202892939
137306687550874	137999352021464	191683985404675	195728802160766	238344111467521	222699367965565	220264443675434	270331230971649	209754835625302	178205311736705
598815989884453	569492611464935	856724199577032	8669861875484	638394026434744	546518675905858	45627282392907	462021780123695	317677409812263	38071128935581
457194405279555	359776428172133	64581231859925	642190506129748	47844891117571	381247798039064	894914235654431	89022030405554	731497787166251	117913931767031
356843073470485	357172372200493	446524328289602	360884232407138	375721590999264	361070818963795	387065458900741	399360593292198	262293648259719	326954023744032
59806653857444	671930698895671	758542606137194	826630491072562	624030955619959	546314689585557	496645259654966	501451777023945	485401425087127	448439968827505
183617101205057	218421418440925	258788319783655	235800470183831	183227408303231	159037211611999	228570307203689	211526281441389	163136608471695	187346598160619
544818478296074	428497641693662	550952591934172	468979173243957	424258183405389	452932192355323	482929310857588	483196164977344	534186170832634	746866781346209
106791408004956	110288492367607	181823669631043	179820009812522	899656269772094	825708035384934	610663415564931	116768241256646	124767158806558	695945729677541
482108333349988	531333613591974	122860541698605	127376519451649	603557199423107	857286522864276	108553726643218	112180280245605	493676757579783	294301884054355
610236584871716	693509447030529	662984107698121	661391414423142	615263745739932	562257398384106	429824923620193	421278904512092	387241331153831	381284779227408
133353967516686	157037200943212	139749490490241	127444491978199	109632165106062	113019275481423	122132374715537	844166128351747	795278956248419	103912958926833
578510551622874	60685773928726	514837154019671	492982897116288	545723987844393	528283809741614	544656599629279	595760136421963	458051259307572	430588952954506
16881817687594	980425614282316	936121128470427	123593498011336	172410907884777	159341267900012	121286441402021	156711334922548	137841132923418	150521119398379
208289710218071	230077486216567	209432884571661	177231572061269	260154790098805	327908157878922	362797085894612	312769745186637	877492485002528	863751575863885
218143506699526	218596754130369	192881817342721	195908674669417	172795371522015	239145250011816	240199921420569	171465168882214	209929828348464	208740616320543
885206579886833	877585711359718	179750964203387	163642015801489	134002979657692	117229718047048	155940926867722	188749551703695	12099913511533	126588423813464
468190248371982	481894618368476	630448824478655	733293405651249	534120182796616	466059915321164	441372540311601	375367625085955	336271394124243	378448961319348
156681911238439	152664553327893	200537599151569	239273666786439	218273097612293	143716661546096	18862266312735	1790722723262	212911778305151	292933589319924
464463829076065	480494554995552	560053409053803	488414260661587	390373929311723	471113996668936	611466414274124	56132373727944	575915898742712	576111990738084
156625580848481	191969720526566	239068034537159	241778205024409	24849889591952	291721109693161	391087724561124	38244732475023	241246466777502	169505486717168
112581608959162	540330574776265	169778746435107	197472666704041	143045083725048	95759266977933	27769319729611	235319993877447	271223161292783	856325467831759
572064091764427	721964366288669	609728724014651	577618780959772	487243757600162	469961207054325	404937264213635	424727901908191	3951021641951	326606045750984
655660643659739	727459764022071	909373465971601	842833952850399	69983184399258	681089997138131	845490808389002	948317953129199	695430170029624	619437293902299
367060336556219	360697499156999	406785798184541	423767166858954	286323410724504	262825269341566	319621612873438	341102920415241	305406391985832	304495360521489
109163573123043	872868498144912	610626343397154	526510806055608	501765347552212	107283533364316	612620653817986	357551127083072	753445817340062	875587569424193
186862006401196	131936003498455	120892188941315	141128815234525	163856180200317	182172463310897	153708671016698	231467546262441	167760945253434	121548263771267
277425523962016	261862836025077	276697909864586	28479532849817	288005625553044	248448133917777	328602560314851	303265950819487	350009376476805	452446337726861
218618750774433	173413855749819	190540555645278	208934862213304	227763879551408	228972780335661	162172433809905	188534194798739	138494520338831	136216566654345
265340512355856	233050502421661	342258956737134	286682816405181	355415625542883	302245481955178	631065834344891	802975337502646	587724235770713	738174013079251
733314491505465	648493071146211	64626400805367	653316229539694	739260029276848	101278168157088	904446739902836	793670990814888	120534036504169	1121332320784
516211298509241	537366352639379	542834680754228	582862276549021	540361041374409	533397897145359	857404888683629	941957923041749	697748336701193	575537966669617
214268871291667	236217084633872	310846536362284	253588116106073	31247102017774	214671265149378	309690999266194	369120866034453	27376190024619	371674740272817
150350994329726	14598259970119	133838889494782	133771586601132	11447639880512	136890426345658	136576638038384	137172975230369	123631266852226	106055215456323
290965271991183	265066107547643	208802660282771	230120013000345	259923441060337	267186294347773	186765493234651	189808055711911	282659579605775	269447950040328
220801356318853	257650150586847	143657090739631	121938127587406	164160734910151	135343822445922	122241032970792	147448956719799	116380709359798	11813411970383
364554703022409	333481861879666	49557101752727	507886912605875	415053799912555	393084274415199	360581162600273	360474475317441	348775806334238	392873077339604
151597530375163	199306762252714	31523484584244	283742767073019	131670244479439	105671840391794	115059056157507	108869291227624	815126984194658	906938575767544
301093160546315	353251544264764	372958403365615	315785317490354	298642896593493	290094281756011	209179425035232	233526789506584	297926810427563	276515487106848
345450085063586	341379455388958	58585341694374	715086211523776	582285413300635	491063148706405	544107487798018	646083628905931	15804577564437	130823336755999
364063829737815	381195731445781	306386331455673	312313647977498	381196400469236	356866729547589	312909511624231	36806633146038	348618629247779	296567278896183
251923625207832	3170923821914	298087464680221	279403263123338	21913942406152	15200260171523	111043225195901	142066156272891	133525716711353	127514768869927
781682584562139	741772241869586	943709396681106	927691589479834	106053337912705	121480550843124	153985722538308	150143735628167	125936613176066	120855568978317
223259008621153	268630047112291	29582233079143	347554018794476	351734048736688	351098436683364	251319631677579	23123041267549	213405359168999	164348086507512
39245710830681	401705085151689	358176917938642	392941283263343	519453678932446	451004160519493	291157996997773	347340161007205	464560648660705	399361814199504
105999159760408	121085614237581	150036498207403	140651099313681	14289386241573	113682969215494	135015663270693	131226614671822	102115047923383	123300010847014
101261200658336	997671144040643	841238221967717	779657783203446	10064735236577	946674096447518	106079635587786	800344125282861	837844541812323	129276776352114
220708386071168	233343374314807	217845337470846	22230918135448	546846422801011	555910820848513	561840573183864	410336116902805	44442086858306	554717143526669
238461623767973	295433026066151	332746636858845	292386997133952	287295316676008	258494517965251	243353901251379	185636831356536	181917605293625	243427977373093
364332553483212	412585098982143	573560892891763	648471564262589	495869309216231	50354495313888	348732870109473	320042419448331	280517242644442	235058644615569
189451302242868	205595652340112	177015018534895	18357837363457	166537636238128	171084941610002	155201273226186	131057342260088	144686802518195	148171619917761
814638273624142	825910863421198	840353424759557	742859562469891	795515961505862	854532927222762	78317446486743	909391303220069	686662495769477	614168227241177
710602481441019	373535056298328	415754325766059	385292739145657	477357800605143	443295145418789	562105715684513	331363542626296	512187094735291	192027564128764
353608717075874	323545348513582	272215578651647	277113580464446	268497692882473	296914637572685	285595027600207	288700408004651	264047814290571	253552005707722
813506173687516	624512862040729	685689161124486	676165018082053	938723794789008	102584204178057	643924470697724	902995537205078	100893749363265	869549446904753
245955743573745	325347018562554	455046960558707	421222364816688	359942456895386	29542074819663	341146586061402	405157551710423	460103214398747	385432814459572
713092055084538	664565802460759	815860067550491	779731392005812	78656043917643	785300895959837	914032377972018	101093324444008	715125105791811	726983761655444
308042700310248	308842847432438	231669455219806	202353963740528	192706904035793	20620834976658	179499355755228	191100581373169	222045645393314	222532742666426
594324821542414	397683375348679	368625621230858	363320872722688	26471360087946	412694924510706	367972036537387	413705075857808	43897030012227	379679496519141
553016981762581	767456681738822	101643559213266	900329532349147	677262999260177	708476251974766	752172068220929	433104283927807	550554514905747	743445913743673
469064962401965	488707768381837	422527661434884	417823987826414	414254289715884	385480950687503	336437651268281	309292935102291	355290079542135	403047846774461
449435588238229	412108090882294	443930562913438	48350471084861	561543652079657	702864623731771	460917211665259	498294631483751	556151227548473	411473072444719
159760126745197	234623243088042	220419515266608	251559481902429	218931676265475	199358278537877	172366216346504	154514662609597	166285249530584	121519655547684
14134650419697	933499165400395	678837691888884	729469600770673	655126796593443	794176925045313	647717524320708	805143700223912	104804746566453	979852034016331
39009164829552	229345256179578	11522847802879	70795495389707	113473125602262	185366732818392	183284787699035	332223296941647	712923712248086	666439947680166
9628732465694	103563331261563	801919304621966	780767341635345	105771713605654	133667933421126	107365774891793	937101273810667	984274636379992	851999586884277
14705782017183	161048974555087	151792659612531	199333545626636	222692766270554	195657480028886	166705974445561	158043879238765	160763618657685	134184008391401
385693309508819	473225340247252	458775936998937	451182661923257	475348825995044	331961920620615	36144026281107	429232133052809	339967987298191	33967073972632
280421597366552	407825311082631	389180165425533	29445509229614	250525496090781	228232698895934	2182939195737	245776371783903	203667436564569	180424452063756
494684487497625	521153906170334	671236460462904	608636494438396	614401998872055	560994795256828	597473585941537	648090261399283	477089610529283	504180583323153
296479252945515	350230357271641	335002210857574	356867216226448	476171436629757	395162793656109	437127499720545	456695573378303	782253140039749	716847519734804
264471730187412	335373988145777	294306306586163	278435475983522	29436326626142	214391296535422	208467241598044	217991510061382	162804536550407	17815392582136
140258151275592	225921505755973	193174160069881	17169278960531	153435761082912	105734433056858	670763039013282	888697784729564	611101986309359	467450571886475
133055305302068	114275222953566	859343154995522	982959317970856	119153327019513	995338305172578	109586376243144	106816399287879	136261114893049	170320346922183
463286433679729	520895780864505	504283706974401	545999596969941	759739162287042	778546708570581	669136852465796	730621746687899	636188526044857	466980446521397
214817446340954	177811282669281	118878518841048	168474202171466	155920557450279	219588815736556	186349269770203	157134465607593	208580710850555	149703884936952
439540357359365	538667914285106	458712376389375	539525273427815	784217094226705	612954401397073	683580237217878	117979502413937	310659581695472	159739180882502
291429204576821	358592006953393	447514879833784	625986866993521	101462031893088	12257284959177	868609666298824	713060794406502	420637189620228	246387728961302
101875258508124	100172114673886	895938408435855	814053853580199	784933751702162	946989094707229	712301578466617	728296920300523	718063804620834	651452427256729
283587763837783	376747200552127	374453890289295	35353628878772	461969280162914	388918863217913	368311634207874	357114062501325	368035759831122	359404662401521
286904571110428	346815604746365	32649104025399	292907193544374	256109605000824	211760329145748	195160761661275	241536818317408	161760755970299	145738056219783
173017418636256	159754342852019	15716534040311	149896977815539	194601772130805	150544710088391	169306471805185	195399326987249	159158637644959	202391545684797
508246969631219	345992943590628	551063235437528	885518192640056	109370241016581	105733971119509	814010245051044	103388411681229	194220670077783	144570238815944
791479885186558	556910816296556	364766160620268	382043690827183	592374856975252	663989875974502	520567033234922	631867418912145	822254092311495	819930331191893
818126585964705	10152244162603	857188071257119	62731364012603	871768377700981	930224873681295	132990457546047	116164075076687	220563003831847	260539528741926
655473871951244	656342843439518	685422969230385	68895404216252	634804690037023	574444820394359	699745244195713	879983355225375	795393075654743	694322846522329
806513640662712	653578130470584	115806791798109	110301859443678	694406972289096	825985444099638	777176124797162	873015654620952	646905778981795	627154931780629
159183773265572	16518779784044	144812440784341	133615198486164	147613169318037	16925804540598	144764811897717	132959063982525	140955849011797	139766825616108
129966126230634	105724429779165	255673132209395	331751269544615	282605789703203	440069931207907	332678450133591	205963519674859	371188276508227	36470742753215
330609582471944	241678986815224	289958000026805	337838094085804	279992102895116	29923242560264	295530739427754	29198830624987	227488584858852	2529101585728
240707436521428	20934935681042	211753284805544	244994384301624	186905042151886	244029802698638	1700617095748	168716635066912	192589431964599	147733997950621
993101214943265	978267606834527	115357850698821	92423331602564	100863463304107	142537271679572	134273073992779	106802646503125	108018889977595	121742649618631
587206128452084	582576547685811	978037080421468	10696321264961	880902905556801	942577327926636	902840046227407	643912874628564	698270358585327	843152516626754
523792095285063	555206780447976	593117574133415	550297187086904	519171267609799	496222743412349	579817331958276	499857562157346	369866694426251	456353226867656
113178766900755	101376709955963	116867229766051	193229521902284	175333398881902	154445203604207	190932623938978	187326585623497	139394645624162	1088911009327
367311644702222	329667293960039	279435375484551	337596175679751	293384077296978	405491399309253	27916585567749	227328041024488	244934965950958	200672093862955
540478209569046	629638848648381	597379260937688	581742737708327	492279102850037	484010238305163	572483605119897	481723622957133	404589699159919	430994708767249
53339300708857	538266374999335	738104382999783	75645318528775	561941954050147	557115296487358	523403432471216	51733097745327	390116777247069	38487897800864
470437088036966	407555457733963	359387582496013	414731300081198	397425174810316	386933970603528	357863738356974	394384798556807	447061762617691	416700453110284
850210591839134	97544395361151	10670429325972	107313970375162	102279085673708	107538239150941	109403743231258	926316872241532	867262226505036	844162558784796
995437303792138	105802199798707	116074755403813	120531569497272	109626213764535	112913661977644	938702965284858	795868492861502	972892163402129	100926449662178
278912591080037	353599690014539	357500859033743	403308058967119	47130347752447	28825629400612	367172072273836	45347703021803	384225528211832	355588865747596
115193553847253	15353172935918	159780344334183	148694106102577	160936281330588	136617164936593	126398876174306	144814921473544	160993477268118	133436861407038
102129933208064	12800277377464	117807547198172	951228229211754	133434330754353	119568707989073	150204401397813	116826898348576	377257608777474	534785012035624
653767483605351	644343401674919	680933912628651	621924911227345	539657746378797	662487045100437	576363059585583	599818037074382	46431101042302	40367223351514
24281644028394	246797039258563	2406318661786	277745007520617	230436829337193	274503741588958	299054400607125	277466872529233	296717046875782	228801838993034
942633301713193	750097876439702	116352136722491	113014802333925	234052616463153	431247670803141	835633700922903	641797582067819	557681071132093	509781064069968
703767635134013	742440580176691	962382478641379	896179315642076	803828380153601	885094859155102	122428173481491	10517514851881	788321949940846	848193743314489
366744754480208	392442406379593	53975654675316	362608564813393	281871509590253	334581783150108	407849758616488	524786029798011	432105781855902	393490330413626
404731540443047	534553319056588	503964387013239	497163135141066	470120636179813	458079062345689	540737578967821	463275662840255	431695537421247	396825671020692
353821702125184	473624597383902	408548634724406	315770945617278	37597159283557	279037675353416	31376646012375	292478905735467	292759423395757	408946188199198
140000237672656	180645703190783	122005859964975	102125811996516	163152642445217	154402298268314	117928304436487	133818495894959	113757238609103	980611357722551
236707596749658	252861780025939	231431959316169	224627703342989	257750591883424	18384680170207	184153590818923	215716862637271	220981473631524	255043280376632
224969337860205	228256268626493	20586746914096	213074658572001	231715470194439	231408941202604	24017752204796	19697612039558	200526761555771	233105149350911
120178911537358	110479856681508	912977538886002	937147552541231	982781151628084	102529958276108	794995917450404	662891935086082	724877568397767	882916137697531
551683223894947	452620033625335	627118816457782	682901474732562	730417294764569	722171799988523	138523322636369	115500895491251	263342177402232	357491393269366
615692644028313	539927489156019	537521314183083	49991143259985	515762803517371	531775657012154	571269045458618	496109693478059	45504054726395	623010117372217
745787790919975	823544224273962	100849111618279	916795180190219	120614762904518	74676963828551	791389413571071	935033283015951	697493260759122	949673692285215
360939027684658	372090128541373	487235138813033	365895659828044	410926006312491	373461491712115	323775915240208	380562015292791	274297629008498	331631141048496
657711833969526	733037124506578	735980784494421	116021778579431	108995987987635	782059870680555	10612998227268	808018376604673	110730169710256	115350447581081
165736252128293	194189820014257	24736054125518	215311420899934	19900995301957	211263753675914	19461729498376	166448732252669	188501747481899	203540036147878
960784652905694	100689306174416	161369958093423	12606269887729	716182457368126	743387080431789	826670700312043	99143145077551	544425629657199	534103213594348
185129028371704	21598964185127	2085828797563	212148929623595	20973536357492	249104225415102	248151245324459	193727559006454	235743823717622	214222295125772
689173412469358	678295961297672	628967925954348	606712141023606	473220370614702	457113909611134	515669403572194	554407249093556	44604784086622	452321579639751
616089346767526	76087900489783	639971052784819	676009114824513	66227090659364	305787745942647	38624597488055	60850986855763	442986213672231	466731743607353
442379943814411	455046396601268	3857335090761	381116022573772	512531823829377	604632862299156	596861441952872	556040524833263	556977081135739	49857754433725
291087895563826	294454355339042	373385040589988	329621636911868	281091843730298	246189732510651	393557444904859	40753386058383	330460155985499	407960882406586
232471671526506	247015828950407	139452712196045	103220585300723	171226150330629	205443257890627	246866640561435	242640843881686	215115360642717	231890701683562
194351451654339	142814342048957	136236770228742	933382285639258	175542934270692	139658734728701	126863517008618	597047886606743	172021875181796	912444738427149
454038208812214	671283145044987	594177735750626	545424735011377	112840689283865	831996188883397	707910701835613	734610086779042	115411460227921	111125169193864
3884209734999	475717939250769	604832191684972	55685822046507	459839998725173	405408648304412	484716437296708	463478876530782	378713203993497	39834071895119
382626643544872	24891022876287	305099364205695	277414929304889	358003284521826	492157917918953	467867711174302	461161523192769	780068405075471	973102259145573
368925478907004	256002677519784	172581138822873	188258172452085	211892955307926	312767394671481	241378421236072	234242707469725	308550028480699	284522060465967
477062656286583	508981403424858	49720845224776	487640020181029	424716883528185	404271535934371	408131613930855	428379643062667	413605098907042	395572086112187
810255965003689	842467799552853	886682963781366	83455775089381	826602649286315	736832491552614	882586008758929	781511195403543	75694588767025	979771720257615
243187926338969	283564952042937	282286952381753	276822620260374	214561326762429	200277591649624	421947433887824	376246735132093	315320186904402	331256546254093
117107175752018	145127453299355	128962487342212	106849202502051	1158082798733	968997841804982	131539676058446	159864359700602	266667876787656	255357124802776
124556456012591	10459112757433	618675781137343	613588262335287	113285983775702	644432148284135	840144681078345	13288864737112	354087198896402	472456895143656
462095531373612	496470212213559	504668277381617	545649263531175	614944328415367	55334723717756	432893836425665	447933606223705	38474068417041	355659357774626
197335488672169	265824191597424	304999036861755	232160517734637	315369917435696	293946459905372	335184366703977	300044033321344	283664184827991	3315166954729
229820707987959	205878317318405	182283363727486	141718896195202	135925093920416	168466125139749	152646806158176	185103290350236	23222949963905	221822275988209
688835729804254	651227308117963	609928492788383	509831108319196	836800906428047	589734387257154	565748091934847	674238591544994	122635122911746	184737480226626
210161754742916	212403840379292	226061537515154	161650021988984	159079007725475	161953679640921	2375242690741	292167086158317	262730762931107	290256011352364
1614831100438	170732699928869	159285712480367	130194931431203	119433905813847	159771273560422	171630562798606	126742283697589	120761599651689	141433844607079
196359063574025	148635342772129	117712650707957	146501274721777	129547995838898	16492776010699	135424335133561	109537413635999	13663467651006	140822487313157
145424206638217	14213089464062	186868527974936	177822063439619	138933888707262	143211928621485	224872317885928	270122666797439	314501432203935	273057831699507
862856544124616	107822762365035	126882966752907	114696419470912	114059048306016	983038478038789	972717017480491	965397753835481	812425016373278	840685704311859
116695719279916	953172764864803	136086567148036	15669865492178	175756105793588	173718184496243	269236589749261	407889951347367	139554492352082	99074670691239
4332552752041	389508942268151	443798980628293	477944422102481	56160063250302	61586382306282	557230365558452	422287574220737	139535083589134	173387356147653
201247524543712	200087136567939	338773528663822	397967295888061	287828300793299	275787795409532	453570067783002	489880119672161	3234019042592	267521300813445
876962126987627	958132276743373	106312950468798	100883780517296	109015489513316	100675201963324	104978313078825	126365574377804	905583994312456	785624019293025
146469145211167	174763512376628	208821580249458	245589858469339	156011482256174	142337532915431	997540708382562	942929967105553	941712460282998	77802988333698
12247408107708	880239533908628	784270640554865	11101621763185	108686226526521	132854755802172	10359620600127	631437645636866	970958563925493	12807478737341
534254696900834	625241871123193	674577222824259	623670172210627	532433719615977	454266586189698	470135849821108	482232793310868	422807132505998	446447091318418
150253620604026	132295492503473	107038310411539	106227392380324	132220413978186	141981501410098	130235769490455	15482867423325	139684043300325	125200010492548
162067325841104	204821097748434	209564005489395	173035529429535	188623087681782	17493935263567	175045342371796	172023825629279	166089361726026	174599341392584
971684106720236	104121791114409	974317214093453	804942286277328	109343978308587	109379897675175	198259147974391	17106397072317	204069116455851	267028577414408
123797983458554	904839748400293	124507647148157	118051352852098	109172279302905	117893977655378	703118896980228	102772504384087	128075316634024	117066947668235
133392939836139	182970183301211	172523963191654	161886438845092	151597976558969	128474680294865	113010266074487	135678841771305	96424418056627	736189203195379
152186919742338	118906597273483	100345856651826	104225311603384	112746571772496	136142391919838	128155093957155	12898716240793	125233545959759	126954167143057
100719002019411	992492711616855	801562409906422	761833545308562	900548385881516	105769690418574	117368637686904	106786290958869	849303664996286	848469094855476
167567125485121	213603070658465	23247964497734	367650127487168	333029649427574	285333843661999	433387762799461	367866133612928	84218360328786	574359863818117
170633069743863	23933986254773	164418159136169	172250834391301	185189815099436	156540878182186	13213928096508	182065659561964	12285105432719	717691901610216
265536878308461	163944704507808	164043791850055	198558485836324	292488782243047	292902673286863	210751348336557	283518059213348	563034953467849	559163713594044
957455366749149	127264601018715	159177086973458	174133213163018	112879949502063	935338998421837	837903708560599	69875472678329	645704958824702	642525557410729
547374488587561	362193603086045	374733816937187	352937589265749	526533694819882	937772244205648	623213896304639	622459553175846	526792670151544	475108247035163
48027545292098	451456741966895	518503110465722	491252490318265	442953591331343	44913284373721	592710303745805	673720773147932	584080048948552	568942638181698
413278520518424	523528405218574	446260242508451	493541083368158	709205924659456	505898297102	600480346260646	495366989244451	490893268767077	595339545700569
248578950923344	260850220823321	234654062269919	219110831094101	279790158088725	284553493693193	397616897286069	414648095499861	532903681184372	512706794666896
247362632517997	195395576059009	284863164194486	321969609452703	296618129572536	257700103829353	406492051702863	297135701164461	248533403597036	438263376150292
370661415491069	295683061628699	296285738531494	360824473500494	321322708996071	430383473038663	355392717817473	38021807385374	385002449924157	276515894287533
344675180562147	328082488951741	328322856371956	365040380745979	361264888122193	312880001086595	250464485896881	25722587347295	259144646135244	275256874940091
148213626671441	182644850611112	142555309938289	124764078133813	127540895108602	154844714122521	139990474749393	11597598769487	159413815540354	146930950785545
153251202288863	125567001237389	122402683100562	118269111864742	192540749767711	162765744882713	165446570397691	186332991036569	382690863982625	507636729716256
951756694192026	115249654577763	968122599066851	121625898540598	130431797770777	119514667924513	199414274035504	196065047611806	162535516452778	118573195634284
225041131242076	277161450177078	314214841393522	275308234225761	278570945396753	261440443357287	232211727552406	249962891842754	20819102894813	19094115673155
137199785488929	128506988700562	144101524443607	155818659151706	146764141351523	153737470744619	11937152910624	131068656835875	114918314135418	986362356564621
457926379386454	460238153520733	717513384174236	595261643806328	371859183357331	274216885335337	363271088016347	585031618675476	336086359287024	33935258507166
18972832425136	192987665389651	218667539649742	170816014994258	261695293491582	233332685211197	336598161575224	340156047299195	361011685725049	50415351407896
978826120182144	881444142387708	94732084721333	926276413605739	132100741370356	134769227100109	128790629545782	111202331931287	328598965816166	423591888898012
103595673587748	866025693533229	102794718638235	787173266155785	794154456389496	893959495587842	829842726906409	114754809456325	106555442888626	106912451643814
229508695942921	174665143466894	138253413578145	162372635481836	153041824474824	14505111389985	146741971725975	187094456210899	207856041641672	192411216205088
114328568410274	1127844996625	116329524383025	129123087158397	133110882510419	707981486433481	118823968749924	111001755911982	101833270119152	187144155150563
822612958364171	771685275710899	716473543615814	807272678062284	890088496911857	937899260417317	831360535891579	790810277247474	962542413082796	908402914045108
169958900002593	195524025533127	191816325765855	220859407588927	234244347637828	178463304095687	252007878691545	205711132855903	186354851544537	226183007648191
426035647243336	307366807053528	294101952068009	27186682296002	219695072150791	285355977467495	170505892661634	228283770604532	212016741124468	182779645640322
165106640710401	152877657917188	179190175796542	172015821165281	191789903273768	166525632778175	15555805769949	217780241430832	186622220596773	172694168046689
663166083751026	403967329723415	231418180033946	326697476821989	372076375796958	416949249713589	414608027901702	415565340676145	469720321975735	486232188285524
216358721056838	209371372556475	192319735420281	218288846455471	112572129723319	161119647950194	186694167606579	109450817669249	169954638225205	184376626080636
114257982850209	102852475551959	108590767291434	103325741276241	129745079494831	134515516225924	131034880485126	136229808410097	202734098270181	219556132196703
701079794667759	797848111787717	629483602107717	697759003041733	801735940356205	73172274702797	768593155268254	811498117410165	509867234744832	419378738978786
134564220556002	151144446863259	182046551205839	157015932529351	170399557250157	141302844092917	159733257572784	18992516320462	138515637954918	144988866453448
926066886167501	891151350706181	104055047034929	93536633720179	856650045750727	9224498891211	834412356261485	919888936861026	102890678832978	100180601109122
299612346423981	334530793643398	405996495257968	380126648689275	426782286582858	495741899413218	383013548754837	368452710783209	313644690968046	268452816648185
634912791359438	581583963162951	573713870786401	583765316377607	603262043192803	660706670881744	780454631654931	79203513934645	684788286127362	660913877526633
984216155774194	976579767501105	152434731588309	137551379718887	925269482679094	104845958459912	851531246994786	807599319596026	715645124336591	743618119389141
3844328629969	283690422490779	287256824851369	291813665621126	360432020535566	353907349552325	460006644118749	386994057633436	681341169626729	110008969718275
231162029522752	182073842014945	227347811484752	315612241972695	25617620857314	294349380534799	684466071096832	521191508069341	658515321110831	688226413567139
160119430106493	162814868892136	211176619464821	182593296066272	178108051720471	168052455156671	319711589971265	300482714804669	445157265686018	570862258672375
627869321370634	726342064032047	681299348772146	691678896150316	112733210614656	644262038034708	188274843966885	451330552304705	264072959210508	164097383379469
919026155547389	719257662463068	141973721827971	146022598361037	945923058077442	170739851586408	144816746222378	155223336448295	139304317567701	894350680552189
73977164287442	114605609491961	745983922759701	977343379529267	953817168631754	418039911434097	520118140934885	908261688787409	564176714577187	363125677503055
731699478423622	38997237179693	194583452661049	25481673055522	374592722714724	634307902501949	453141389827108	360152508661558	407228157603023	433461454832219
298496902161365	282115422110434	212552666857869	198447578627089	211084703656709	266493040207078	203227006035392	214965938121994	226827430723648	192460362627866
143231731159363	171265663579946	165876142220764	193919458040927	26879443457356	188307066468324	187894111122242	189449735458382	179687646853388	181949903619396
631647392432889	633338401012573	412568694562337	415652150704761	660189826475202	619797449231395	642667733988439	617386968329585	515956185032663	566233213540409
308228539084313	427371228913255	586665182769266	472497579482493	471668335853402	352258032525906	460593370058799	548239169328955	50805530866614	511707798891614
658987952860517	53883492248843	432865668644155	469173313260206	52313066391537	60270687030294	573952793231971	696088427681206	655200349215571	52900625611585
199378848677393	203486496792886	185799341616572	180129960454516	138637461849753	183487886314667	168973133219185	1538376602892	195340800401498	163814436329478
225244540695117	256531456637173	396292845321719	347869693899328	256137864104162	269508799283127	303960291431667	266490052064147	212706366057535	23060024657039
102233015207793	10920039379114	728461356177937	647405780616167	869142997497169	897574136521169	818410701286381	829269494990739	869786119282787	87545778541016
329217471051403	450168105506549	381009218659788	373563161645212	397234502562599	34064177560871	294920144806404	26045292678514	291048542293781	286614781893722
840948660843997	791254385200027	713168936063234	680644998404685	542715151280957	699526335666675	567857237361177	559240198759125	608677465815627	533888184459356
19937571235864	176094097216061	125560629528214	163880744361463	182403570526302	171268561937583	12920967716964	118592529682689	133857252396382	134715516427097
499664296821251	402341694458841	417397453565007	442402677899622	494564983083611	534058550532317	482823808129887	577747098871622	478952458490667	43423261339119
86162307391547	108620021957334	866841875107183	847931070210485	126954977471749	104061421115148	797070095924983	892795643918213	793600848715902	700846060209949
222608782420109	217059203966359	368718785717139	195570537292242	266169942225257	224058305333898	315591506669073	21269776586259	327296000912998	111528606620765
126148673225577	689475904851148	869523944749384	899442635421744	122764980820434	938646617278828	10041340338225	649633476787644	705197478406143	252120060621648
10698195360727	134058312250517	121598924147833	104318758571979	154227056934144	136148157623656	136183785496162	136598780502966	162062282639845	170224765377544
172477856947913	23648110486601	277737178997767	226495625727523	157493716175181	208270575271118	16702540653057	122467531650043	134130306236969	123698438336473
134380267752172	137228155622166	1443272853104	165668022842462	161961446062006	166416838262095	131672766103348	119441165737817	119231032533147	109113113982747
211087832174163	198266273568351	196538455789209	193548293096436	17656010258312	22132603420617	20920799547505	173207969948747	152918170754675	159269065477867
106274748199935	772393979728529	504375582370568	751608694101436	865915806319108	762281369065268	565838183517663	671956231469427	852787191633351	753069520121602
307564014988898	288194753845763	18135835960137	216627830594002	217427633398934	273611365347807	223397902428612	183734565556178	201566662005644	173976113125644
371162773042538	295248062855117	330867892594362	368344652512932	412617748484453	348252836865598	356595693859765	36400102933343	331411432456388	434311302626264
113257391553137	914076043194316	737704944470473	832523164074639	97876771774849	116546123576677	928510738729568	885055970036763	814380235200779	787635226247687
802488309928586	682735822208614	471218089200522	603916779904559	616363164604144	812881445020655	488503612594375	518026782244333	741077812886215	485902390770255
111967372456522	124184402880348	12825526948842	164993717056058	107270450899845	133910486466384	152203340509681	107016900787627	13784544722482	110050321398145
229165010000749	191746228967127	212594383530629	23640412621325	248239538020726	237569138930135	253786167921033	279427591581776	200570993269331	204548000615388
798785834489773	83891654674508	929424759381467	801687618484819	746734311477497	905384693588488	579452682998942	967661599417591	885547287387251	482713176773384
209555314356422	166667290661978	163313079776195	115839653619274	147282497648552	24820224257827	152246197381881	154015590971166	161368924085811	167760010066943
331841976096685	294527243522663	338227303947572	337325541953581	403603932182819	362470582986418	360813946883996	438145133460477	324919383533491	336525643506283
279346176441737	280510866429235	261748125693251	230212071743722	233185417363429	244546066863513	227074822234078	256198107861695	257264250727336	246145018829911
273425664629983	298806568279391	300143811530456	316730883438043	127398375536896	843509997208106	686721103178874	663853021088666	925233796570838	125328843145411
214463627828948	197964564678917	183328868779399	153564566620331	241105574961397	228071175240408	196698570080747	245030332033218	291504739482854	319888897235266
659149631660051	687071013004496	68514301598497	633769837433829	58313731574192	574050196153034	572973201626649	502580783687777	583797056696851	701088208924974
185622855815591	2008054893794	237515374500187	239566032480514	324709238851557	228491276631467	283691375522739	37249596189516	294503100217916	292072806153209
643722307194658	883781225353665	796191856626979	98140342049817	117614045205677	12056209530916	121876039485995	529683495078178	105044723633432	139308558486961
416200908841296	567185491038855	458220935497728	410393685274157	222917057879352	265753505861384	264112651606817	312330571822051	230614417524924	134000662223616
486265657673688	453600479478708	524103478409007	552813104861297	522048486034406	57923601830409	608389152480743	564703307826446	497664686480217	491045068313
550132019125667	587491377799479	743167923187482	838351399078694	812749353992064	7588751533731	888954381228242	579294852463597	517999123416453	706562735804951
175848573295281	196192678779073	120591187813064	127347857071791	18364729937695	198162727189263	179905894991838	172596549664948	206715830496321	169456757368746
171012599855997	209106736674364	250345111167324	195664995105289	159919610190652	162728946348708	120150287345257	145624803091869	146453650549635	124234423448705
352162954397004	224666955648852	156671424018815	170986255097129	155769083742283	243432866440828	1696333600143	154194985370656	228240075558847	230726425950043
531048470495894	499603444403039	545506340377699	572656383947289	796016694690481	626213132678088	601581599397423	697270824115323	113565310465164	126090536866083
17034751016752	225475904961516	180990241953538	222958162489464	161968487737245	179457698795587	10044992533994	593496723801496	819531322071057	767647834089918
274477541125515	199973344272143	130846709338792	201308759816925	2289366132664	263336378344459	262275913747491	302963596857576	344045636442138	230968395698327
473598690867363	516753388823511	586695583687645	606956782341685	45089491610408	425767240082235	765862794378937	127330117822819	273156641637039	15411546226006
276955845454952	223891155735818	242061850350428	214681723158554	21756424075298	308530633861191	275077494880613	236598593855199	219954225779821	251477202560858
706058499907718	612792977764183	681206855874015	741111669084407	789069110418741	67894768687826	627092033652905	748724283245614	535281874775128	551724421437408
803408291742813	116217353856161	123955216283267	106348602269289	955653501601597	890844479682503	76875159017504	747461932661824	685730324212223	609503949596358
957097404238172	63548684589341	71611202782656	65527848780568	694336095987247	675291684296925	799238321679282	650258394165878	669587657305317	139254761763927
909313294468676	792972535343145	823920091453782	843066452590965	720685103823491	696819859637184	642490642313298	775281098686579	639635533036104	614289665964985
146322230415081	177662690775027	215199296458738	190844889016907	120754851901551	132404740411313	152916516419687	165371008936862	159606791026837	124983056990684
730693363858835	591393048243987	612911361848302	555607905404312	610965837858789	650942322562836	456695537169771	493154988146355	547230490392188	648194822498786
22934212796656	266515368226111	1550596640636	125893054215008	143217985451361	179099677367814	150122724570781	137672507441375	154658578477338	142910437074627
547368664532861	544408840307243	724307644128185	934036249699421	118007272709037	763382826137805	909661339341078	10952614321346	985536503494318	986380451573648
469156897170145	718088104163302	659572022813264	550254938199402	450713241066522	36382474669626	379401125298524	433431971240133	298106992632604	253119659475764
809659760314927	831915903381234	538962246431836	481337492340485	896609389883337	838778524960438	584993203411886	799654150829946	650841232282318	554550060303061
552277383667493	704639853333828	850364326325304	648655108097097	458114954091617	450980238344343	499940522599168	469656905531691	358108858291835	397814131053809
47432644140435	46019668531385	563321221058064	465280038222384	459174496474441	532898133260972	394946358064519	403323261620423	320479004553183	337382721252347
240221504895267	23571885178209	233985184786313	23470761439783	261449082656807	230025789886716	188887152567024	245320992634819	194018488572804	17247631851625
333730351298813	308083385952062	2428024133642	342444038712701	369098222445278	450708607139107	401001719197185	308199525355559	371578010423995	304039845161886
873017779995545	606235220903479	587921883749861	707244128052284	809365215701498	933763555717053	802739732979504	688279437958751	905319770483195	109542108468275
164864817702483	142957082629265	214113752133128	263264404049017	343286988262085	261049582401953	325399568536175	452407882895862	298975814781479	265192506423893
383912111793784	297182830710128	342287666821928	290669754838245	263573519883791	246306837460621	447067262640338	509279507694124	437924550885548	625705662929534
367092430928448	384388450520942	242866842701192	244413784393807	302474431726398	26747966949847	231814954056568	228067088273259	202257462045703	220575980014389
409774304847901	381038327079371	432662475487275	492449303544733	524680435590973	441481715913942	487534488580141	538246243464503	44853660143892	456139253447397
369695863898197	347833820766915	309307824642812	300421574525088	429443321262882	384552452459901	412719003193163	342517994152602	916733198057781	134966561828875
637816016686432	621638988721743	598065366216785	4888043384205	754433185014268	953798789626327	100581096509532	964586337801457	289349037262481	299544538669926
341248566708063	302226592809254	281607263924443	341546733517331	258852080117748	351713665744921	319263214086694	299057844103785	276729169119197	202382160347984
126170833055879	134111874192443	992802482723832	993834126543309	966219343839044	105538072784121	948998710620141	962089204006847	822968373708195	698344945765219
288954674655601	335355251237987	367410680146359	309184608122368	212357828710904	167971466105487	224022124270534	226581450752778	154285155717371	197429161021604
182568383765376	245318074207896	316220948493425	266684458782319	167968761218027	154898792273018	205673579992383	198571505802146	13987497914669	13861185178396
891488622368913	952106883553139	980259439362157	91487681436293	826214988755602	85302912120641	876319524818983	935026113044279	830905439687125	756584404235921
240215738016069	31612492816424	402904611805866	32801010749605	261161879281303	232255882058791	300779596518617	301054023025056	203730168414375	213594163667699
250926514881092	242549871748639	309771039009524	357479531158979	505929292186336	485082552578174	377041082603953	37935573151136	260080680852804	241651078120655
90386570373798	122541713898749	146076879665551	167928373602683	224453728250656	163460895006908	311033903407286	232556880833139	731667953935927	862009778125522
117703427652157	150081596107361	164560179426905	160180135324419	202851457154869	155458721763492	172181255285424	220151392302553	328402766595258	26998607002059
185258166580295	205183039501001	206698819148612	186399575651625	226039758886869	239065644295362	234849804357972	224076212273439	233077447177207	231217476712089
182438950504913	177503144283261	155689526717836	174843712946759	147471763074572	176731823402493	227438319157404	18362602126699	139043977265572	131500048477983
157767783823925	120968418729688	276256871917433	381894728637783	247351353726863	32498898060549	237550182091366	35836659286196	200304797476954	953256808245311
169731959950559	118540619946412	134388995179164	134619423045511	180072530523465	17740561864496	167535107536953	189407954947862	19164075738507	245899312608056
753713201702192	822314011602384	900275866698249	87452992637545	649504572735429	560278348579694	327080831466604	339480352821922	360444688610253	379801020573461
637780330725627	746885218201465	688660152580893	919841914024799	129768142884692	943248279735167	891941115159065	86568358246387	688957437984319	624237408681729
248894796026167	2143715050908	368315117983111	414505996381651	380525941143197	282779700223016	404990083263447	568032460275734	39464507068992	390553698311458
140225721961405	916782161913509	733378162444555	793242507678521	918323092103589	12281229864594	126363575371777	132013648012494	132118581720648	133700631248088
13150117845714	132667906602167	999004665627227	923779713486951	116216646623493	105694556056684	971436208777409	105337730334313	950021538057442	103245629880849
223573393006397	175000089438894	13741394750663	124423646600998	120153045597223	121478882715511	128788219260477	133425080348361	117933114283982	158835463936229
32371123930432	456034845720462	40873501400809	389162972827482	347547536823371	258332343816715	341117865190158	291035846303504	30354122541839	356788203593037
215581522338571	148411338251801	118395206614134	148026228426665	17897881484003	266300308608596	198637320865216	153321726989105	193303526347124	195522207432047
333302253198652	277699077115288	215381326699205	263122710958297	297916770642823	358214576475828	26545720415762	223518684097476	295874122815432	287066293533921
126340282021702	133000718936506	239969267807247	23536040676267	15064488038399	135237680256637	177889580098612	192744678555324	126186007647849	125624794050876
693271170251543	633267376372292	745102784255337	625374017532956	689178066344861	623016737756143	602195285082409	733927618685502	499340353970522	591063588521959
989198646923584	958722558063807	113074724393406	118186280815474	13110158020641	127277326207515	113589617119669	11562877388657	112107396181229	111964981959906
346160172043248	355979694027368	439754031700187	383288080313695	417399790452051	344379296367603	297033155192152	382720430429385	297606906278236	312282163623879
130760008034379	150734492977634	116719360081239	122623517642981	118860021385018	136453977023481	139283072157812	132766069620634	109928617577218	829339487631201
168684735985638	116913779328969	197544598890775	243177205041459	211615927585669	200610773974668	238834783676172	26074112338051	276854693462619	31348425224052
268869828858987	244858268728975	210143692868168	22976856449609	231073759789705	228955560016142	231779749603271	251745988924543	248464270034302	231824145113148
637791479576966	851011374383268	576969716521233	842607437371128	656601118510468	515519103806023	87165741160312	972379232156893	565429836145394	331242549455295
21240639847702	213727516136922	168489657349063	215143308469826	275199951651142	237345273944084	312743247810413	272054404370911	990762830891459	102766489883974
30181797711963	421971167758523	786714834492089	606506183473189	300077425856601	3484732103758	413923772698941	516674224621589	375709151726864	240432416005881
286714044239718	329490527474732	382422724055398	299390674759417	312691210453719	211530599898551	271984245648233	333990558023571	230060632690454	307776252795926
135218964275848	13452902958352	12448528305725	151369685591255	184254805885217	151323311820945	156719719547593	137579834931599	121716259470712	139527706321513
381207152450769	354612927226784	319503592360499	301737953021456	286225868709408	297947209236857	296830410147714	282869480803127	249075132487528	285761569853053
185543708689295	277169097675074	245750308697826	207042690628453	216567453103119	181821416927843	165818457730086	173327220216572	136340053601126	123424852410794
214922952984681	241812124819448	254288488938677	264736171011883	335400476771605	26668573218539	251925984685697	247037410101437	181641461079117	198855027256715
547148954660316	753247769770602	680978475559651	593106955055848	481651385936311	369941366733616	178594678686003	225617581529218	207518351619381	178340262025594
638658974540727	716008466369695	666539905108432	539458074965302	569179488881251	544411497049159	714152443218281	758888356171057	486506875521032	527439440738273
509111075567834	464576696695233	481756750722575	457734161767805	472998697959758	458175625737935	435221991764072	469788982426955	363140817374713	40050685394508
802850309304989	658419813445657	108135764251444	117177484838879	132102282382971	964043526461978	124061004809079	103849593003117	156537564451505	288302844479105
664442103660042	640106575973112	12678983540951	939941178616491	596502428089364	715454090804072	658394385704163	729287062927595	604842156153625	637350066470835
27587408745752	215187917467399	174686859296704	17403275267712	224740605497722	259648665749248	293156823660054	267998918255464	271569116351564	330821999615431
41831558075741	58447461000659	412200017874407	307118479295439	389406725096286	325768319868311	471045665694555	686157425025344	794128292939196	625884610621129
809655595714595	695773721781166	56296208670091	621833029426563	554199398648518	640271804325059	583678586505921	654751729572396	839014595484306	681922888213043
248468460470132	242252012791691	249652252896601	238518406410935	266905971785124	230595898797174	230245955747986	304315312186444	247585485199084	232727055174127
769155998868593	827093702392008	664540078061394	913509922536994	842584017323182	736744317937453	135313295206252	835923550681456	164693784648358	206226503632439
90361167012773	984483502408102	130654556081176	179118821014351	135551735996205	136973748652176	213415678043565	164137536723139	428082177312171	368722240984395
438410430442184	478279935913016	415280997855284	422516294598882	461464109697367	367415089482728	374994544351043	426386773914524	453460093757242	451198724084562
91791667548198	779001318575348	818672973685736	929848507368422	856818869926569	989534889971446	854592338396613	762953554655477	703454239095949	707696893840955
122071025839262	130397752122094	247521246599018	27568307705649	209159562720001	266169296926513	465454219917006	371306908173715	175128422714305	144975469331624
306695580064203	485430598504942	462816450526107	40921134453364	313479238842361	27377036068025	264323335489735	265963539305027	246696061362358	200571293850747
140640408707907	998330455382812	709316174240156	880534649933743	112806074163256	143758297652081	117018073131909	118992432537315	116998436126718	102440512803242
22591308273233	185532663199887	215401685602854	190813260290516	181883246051522	185565548855669	299887138870202	341714201135621	34336505858781	405916885035662
191950506718793	261741249961703	254898606243423	241751367345538	178997538111742	195712427301233	24775137486834	263092178815456	224175113312626	149268824194763
104431672849869	11136315712104	125057485923103	155199247215224	151814172936397	109093919663058	109859212605778	97033599090247	132921273081804	158219752472597
100046683459463	121663622675473	167222351823743	206992254047286	206907738873459	298366613616219	230572948686608	11343372037281	22495602357822	210621067884529
33309403120132	415723322643692	379997931763018	373038966536516	500805678961267	386507352587936	4780411335644	386706840100322	677076295282452	885016389402861
10028734098476	803218912609005	779814472192169	903402703784589	815451822217734	852900559940652	747092860439607	775792657113627	757686810308408	751743987548764
344142608059775	363824999955654	387043873810743	376699486640482	33428285152581	333892575537033	342574841027049	319225519407041	282271540611427	294694941000584
566692049487508	9804141688535	52981472013996	480526478376444	678401584718197	478390937508529	316024986920973	320015809440817	29135696051885	259987725585941
320180430987756	262271759050878	16980856220952	174300349366215	196199177149865	221304442899234	199710104349837	186576438201188	177496618734455	200296918422341
171796422973847	162809778629068	226122253591257	253608579768339	157517093073356	121231384370809	12710981273131	2026537025718	995542754526862	7632017920374
726827232647066	734302569669515	112157671210728	105095369464433	868344463015361	963219481219653	942603146917791	100393354954877	815988894181314	729467257730841
656757347272432	794827506159743	107777112175494	748300474322989	58400327110511	596361230161179	575023591373401	825566973397699	544883025132514	442236305771741
26632987572697	350947151200085	452109715487221	376326813207532	347884345126413	268082987839195	265346556871351	270598480747925	201490061351181	233718728838528
204621859934219	220600481708659	175461173815924	144227270354058	147376239166705	12820652119388	137079404258459	149552214215238	109928980408495	130682502813152
163121079137343	158611416146208	176204719336009	174263916547342	181014859883001	241882423379627	325040228855691	330246490613471	376716116609525	288494834596621
504564387569798	433328096886708	354481582803379	337849320934205	363019066599984	439179923223701	386256668452254	431886326416457	448640025485387	405127003551065
16175002016883	146527195576612	228380161988433	188270224044911	189403920773004	192052851202219	183851757690661	227801992799218	147021748865648	156672297447363
245488482245324	284309994080037	301063561442343	265377446763927	303477363817379	287314600076243	281298163574206	262053089596157	289320366826019	321282977617304
270661900560054	304009879120727	457324440497602	481142175844344	437291715306723	325885266854086	454189370128107	497612043042192	349600403821955	362279915012928
125791406683938	138214532281072	200129447330507	145487770646338	74780878328748	605553778056484	678604639322624	790454940275891	515895867585986	684621734636882
315422743480898	283237486676631	32601954008398	324247791724289	291579224966118	264164654606156	348977215628791	324508203775056	290887075044307	3865590753517
665890715452243	657251886947792	524887326070746	49261063501102	57623592620497	762099430301929	764068633155847	612684610862939	687413126525498	699623915136005
187764291093903	184827156098748	181770959538629	187019319717225	628091424398213	45107854531877	371309394023594	43362211264326	387519557739201	456145498215506
690993121561187	610954334343319	939543876234846	888418510411662	545469670849169	550363093821835	512354090741918	596285386085261	479377010968969	488211834830182
515704718588835	538105531394632	596136669933067	573287466035068	355534544136341	405123637561884	300187606888305	299626178886533	265317241687157	232439026049028
436466316009074	335458678608435	266874958096004	299561775826707	27694980666474	378561297669574	305878941713176	271849504614534	296251176493886	28262359166453
106689619279671	151384478284642	176132225108702	128267697198716	786866000551213	876258472700412	124397886649544	118890189837879	897094640243016	815577893796919
223104660886079	177580460899476	157593625518268	193653398134344	204971401220866	302392133240419	248836762611289	224741273746126	246699827142831	189269062610438
134527520778532	153694290402023	176606522653718	17192518163136	126290194663431	117204576729355	175100961886531	168562630160633	130587434194582	131402505653295
838706482977558	648776574353603	377385846653306	398182016563474	469648480291628	649403181519317	430924015257406	447663274182211	681072739623149	580830422903416
999512022645106	954208567641721	814862582714493	65310912448787	128586633452838	919864749462455	146925192068643	209945589059523	173377685853685	221629318447536
725744403709048	934477681603953	527493849401326	573212226407572	106769942154552	922504339803243	107298949910635	11588060599135	112629391103357	862507873095026
103627153555093	806774922077079	127178459700255	111514106097466	129326688595453	141709489565284	944864475251228	922995410566923	940000689216977	12862388375273
238583557729084	293508752807519	287300302340661	314176191027137	23318406617377	135689928310978	216701829910059	281931232318229	215489040941593	211547264022112
459561604653578	590310136852967	631530400933597	601503384598934	869856509816368	705110592046935	765507058789692	799131400876481	101965865282965	984748177222767
173263904462604	189589610608652	184108226337312	185035445417139	173738102815526	139912637836556	164364738334348	170430919513026	142407878180068	155050634984062
650663311553852	617976491619969	826792248648281	627423874997556	669248191749556	649342672082394	822193065215352	981729722081857	624180174447772	747401791208951
57155596082304	564245055527624	542192734871874	659331704194027	6804947468582	882892031141928	753453599300974	711298639609326	11240215237423	764304441529837
86270968072398	673504211889325	915485180459921	102735983845759	911024665979981	938651233910269	10432733549977	119071765001518	8795240565448	853582157314596
32013514318477	333344405930659	513239323300174	371663226886311	430400690532895	363979300363306	366454054007057	43200611605046	344334307093886	457979486663164
481751623654657	566749466890446	472157493609339	365589127937642	423834751024711	403765917921346	447518904141992	385384261058091	409309123767378	547634417589523
12885959278025	171541908769871	221795908368317	161124250618617	210593273138884	167389251697116	446442093424173	266844129789842	473010310212897	102935093578189
129872941117363	891024883731612	969189853392706	120339445363628	121226079803393	141172635973971	24155312563541	233440722775223	4329523298812	45152382176224
189342306281279	173003993352817	218436377508826	21218825772702	158922083607979	197143791463969	14858018779106	139267851264332	150075030132283	145393194218938
168139578244121	179391304294731	192510249023479	194216401859856	225654798419208	207578594038487	202265919264382	166889442332671	173490769735569	212323497366303
113768844550863	876498511519613	713742314750996	670194700060039	80546607361334	114557426181412	105945266628461	104463985388552	114016907545536	112369943328659
13374332741595	166670341020704	1744171415462	125704316298485	202340426950818	180172540410727	135056311810791	120638501828421	133646619998884	187052309855878
356408644429979	359983381622536	41998032366718	34802438441299	395188656067605	303807134421916	290999488872144	386869965396852	34458667086311	4027601972169
22040522641943	256554925050018	341775627807859	28327101514591	178931775445828	189840706136108	244065461904825	212291997029707	227341136140102	25530460873139
193910506529808	18575576302326	265520642331426	279561724741476	175718766869692	188590151736326	183932437214852	200639795232702	241634002929471	204600819730203
185437670435646	179726921423886	193509314733156	190415733155612	139401862677419	156498566613133	122145178126056	137155109300106	154881466918408	12880573109615
293193557427138	287747210837719	258477366814514	293963614208169	279581720883086	320749774772587	278758910695671	238322091360803	310196984924562	283299623433216
25069494393772	200508658949282	180395430545512	248395610543519	285602194057129	243330868084854	213786884615518	18220043114434	234920744461176	293724876736559
78233507263876	531133852882979	93524369607308	772070742138074	12509922275426	819988994061619	118359908380926	822807482997138	11421340582204	447152724401126
150021838097028	89560681458741	900706726974066	141917091195364	919434148668728	159084501657866	154828816258936	101760556953943	126618082713868	118352086406327
282624949862179	329510972875342	282489154269552	22704067612087	242860656866148	285398472922026	317764585413165	27412486481948	261219244271838	274938644612478
812709074008155	101078203377851	811200649240039	685053813622058	89571021631432	78580817218091	944148332958347	91419244067059	109763106080531	123004354686889
317356707429762	421600167885694	337827609752325	316546293945673	273403154597282	23241733179486	312933906855838	251662324438979	273388148822595	321205695867381
580935871932411	519182670813918	590572756305765	955733218381929	812816828926279	1072597664499	136691958759821	107118976102828	325390574695838	217526117219484
14139769841123	176500044332956	372964816720616	446067315668095	354230532538927	321374129342504	457078427430803	392172796676855	653746440572029	562460424764715
545986737934564	572622060990383	617178846657066	605830339578684	711955964333425	633801930781517	933770215967549	100683308419814	10085454503649	102042462795595
79758636863937	860625415297794	737598816643981	663752948582752	620669182304364	611858769790694	574708381761422	628886862800907	435709707874979	415898977581565
18745408072682	164457380937242	193101712159848	142843031236746	124903086711746	169408826137161	162547273208588	156508111351229	16592212403086	195741170932659
94338270473643	896340565775625	946465431227904	662909869738745	8220680077791	576145861978624	734335814789608	633707718801147	623759097067067	154950273211576
65322896881104	814712091497131	949048090694497	843554280121278	680225622810244	591484997836169	710518614261127	87549376440672	669416342778276	563499764224815
379285682182179	495541947133512	359468521272936	335485223749022	398945081508118	353585528354405	4494487312459	531962172151447	583275273638909	455926056144678
991756043201695	973927044428023	129767215860885	146366717906065	176364386051521	123840344768023	149964129215886	152091366909929	136277632964882	172737464534274
113794747707845	997395493457101	120447668849848	121491370141636	146213920923724	15066940827025	137528709412407	156952482840895	130910494738021	125892650843562
737961042490829	112503017039192	964299385781812	891459450564492	135439393219138	808862750329031	64310098668299	679903203559499	508812485257575	571700913144537
81173745726235	870371073669624	573294525863099	575511057048192	651423021086704	649454286048534	630740667245483	577933595759259	506299443459544	514824763871135
488665074616411	480036389031651	490307575120673	496719041117394	420605510550529	495413553524956	468420326480242	480159886146362	46869812552231	39000878943169
158209785979719	18075015698981	212039166764296	185640430658977	214927242119949	21454416668632	209390759553256	178324536967303	217050071932807	255216406405964
245515764567795	311589238955618	269150565314818	247232678458818	254123606941007	319609935190583	258987633941201	184921811421698	315986385400392	301786401414057
147276629931798	163855162094413	212732584940806	207099567828396	17430931674478	159594757026971	146801446289477	166704493618501	18203363781978	1616197766652
370723215962366	354258753588593	432554156375769	445769152523586	326178450183684	29420828262286	290895513546545	334547509141968	31009501149898	303503256082776
958982606562359	928843302896933	905082507848212	126638932085542	985876452877258	100090314067851	113092400044812	12787815210689	146459778368331	941248728787499
42311287576692	472324136264103	354770961418602	32295919806995	422682929084068	395778297919133	482110017891602	526072586469708	372856338558645	359046392376803
135731823962602	103154347865899	69684604926479	782765346206011	801806128120166	117434764815202	942555482461397	828376919376915	114624398615667	10429353856818
501205188511876	62649332627333	631540821327288	589664338327583	439728700050742	46105546384348	472274754755946	519544046062403	525159217399464	390049723887072
861498630689732	117517116808986	675070736720798	758436216333672	116438741964764	890212521403349	281854647045599	125181304973803	10916199030563	209736477878875
364392020994782	39566778778134	367408198402482	360390179715921	400495649527151	326727871462387	437550697752708	407143319014234	35985625912364	445005233063421
656709305441423	73370850155785	654335866966393	529995705134957	531164729694577	525534527829243	684028604168002	689719872317219	514711164588682	570033518810249
159092091668548	835355826478219	901308608424523	121588559767079	114862616946973	216900058997552	134610035006275	116591546576701	171953081063132	148397496454809
667071503034564	745750287491197	813200829118275	683853450446045	867395053015231	859349146199667	139456469805947	122245909995719	934538337605552	114443671746852
33514590318635	28643787424124	307802846430752	40964951309201	424614055487002	309077050104411	416019424589347	400660538398338	340319450085768	426721367074861
243618564986752	260937189543828	290323350468989	291948534344067	287836192676208	255109994408326	223255737199286	243513465903522	248510239230053	238627911948326
205150722794596	147889325675288	124857838028691	123922860601039	123561340127021	173699848028406	14429117937457	129772380254578	138446645739227	153021705083801
924102782892438	773195978412204	983473089088378	170895865054375	96864840467235	769127235647607	687176851018145	618860999617334	883020516371732	849190460188262
310880964194356	363240715516313	487082367923831	441924395732195	409564881595269	411509164782733	330583330274754	326530959184256	368547122891688	35024840089292
732883317935751	591744737971671	775603003688854	721153869555212	541311090388226	88607863458191	94643964816135	774343799022449	95171606819147	946416818353457
358316481062771	378495177638573	490613782966227	407011965617145	377639830328231	516516796272941	758073489882611	857539798112264	180462301812195	133077665961502
352017510448547	463303429356982	487154790800845	506490701694232	518371352316101	493535292472806	596845856620193	752520735662082	993118019797757	6044924994328
62071216587333	684292119842161	482888126638887	385399267603436	514639007245363	405838481793147	613801654926866	663483104813586	712074295491758	949263196852426
155032872941991	191470603939449	233818615447089	173759822305059	129497820192978	111777754840076	102688471404553	135325584803928	13271725474029	127103339738984
449026251039618	200386472286635	569753027601446	504481030051168	176936201259348	242314715650466	842135686477715	76149880894937	597797911688004	122145814705593
329290231555626	338061367602519	352816141750114	340188352238745	321569988463391	391452563052607	441158078526072	423764980300842	526973960236901	455193779491748
146039026551938	169366011657842	204490059862142	172487909262606	137821091635461	121982924555856	206165027923168	197998199169303	143296619227617	172302615221601
965995983082574	699578777286701	575368294068367	563421161075929	579688127451613	754046507209529	586684218238516	654086164271105	620939688071004	603664883810012
848470464382198	958490372274781	109907227747512	120563428947783	941735935958432	104722885902384	169213328046307	147733500359119	499728566157879	4153041241658
134800920154345	148785163882526	189557432542739	175445163865615	186382081455212	141070602644301	126792466301282	151172767270552	808892359834483	877284007507751
15847483984157	162985746635259	174289602680483	205399254576437	173079298841774	147936868937811	177741917731694	201360185395774	201220194601593	171423023799242
578859772198851	520625944954289	512019840125676	482304999291816	475569669768599	559692016042228	502395258423185	491518326625487	4936879702772	506017222064702
660089729134068	445092099769601	391967231646787	468294185544405	803471291517182	694345169588993	719878577042002	702980105337432	145869242627014	214530124656135
527691142156403	507314463147261	388549967978528	476425329836674	588712635089594	650169149350535	492454807734943	377473030172494	526171061498917	527191400401637
113737200022647	107191417036171	121224823477048	129131281258088	132736399194365	136917633743646	161114900129149	16216243431036	134163066894371	128700729264868
138484086646742	156013784696254	216206336604675	182172828754161	110514070474657	113504278831041	929307610129286	88459407430535	548123520143857	590541296816073
911848354517646	66701924770024	634440423048571	631313891693213	711259693901132	111665862136428	120242324214728	107812768565476	108856243709519	106220256789242
328042970666065	363482944635655	537588214126248	442248383694564	343357989124762	361668726403099	49785845135652	442276896578609	340069626262824	398634762835235
596028847750458	621206261595763	61724729780723	639481183945577	865821258093897	780195515421063	101522127943735	785314689112283	190753329877944	253399706624241
273659118203818	273017577974963	306185403792128	291560237089683	259895313976657	291408897583017	255610058743645	23143022480613	249723198806298	258891151393069
10703948625035	146210766009756	112678928331542	111758368996272	104249454722524	766040807168431	729467914128363	855287279062503	88406859427136	75728378673456
394546999528806	248754083287645	157742223983391	19461056142653	221247791250291	31431320739983	247199884882661	241136034686029	306535401638916	28432987398682
152714183198189	183440941067849	177144005879045	161345466000185	212744293667672	217569568671208	155580756506184	20950214474198	307852396299207	204292218281461
891407905427149	110596834602806	115044917068945	110765603374635	125526987574609	103452673181367	98426141371412	110292520375896	129475865739757	117347603476685
489883115397028	246657053619881	617304259630659	434120001514036	701589213459764	113329310758631	885911515070719	149109523436887	462323488922258	48016367269134
283884858659347	298227754729889	287979924998209	263579420619346	337120779443893	347460882681693	966643404926371	705670167057286	973317799605891	134515707796023
109230059271011	889451217121669	894069985052555	806399662212635	857314786504257	755959012210477	126728058796149	149050011894724	145501353139847	190994292741037
113018844162458	768167732658891	340909729222008	452736144598078	442567060861227	8207962207547	828344272244442	599102328640975	11727111499121	968418326315126
904235646927168	609657288856605	371096872542233	367797032978714	611472495822662	687447941767316	473581119196281	62992287407981	790234730106221	790686751415174
175214626700484	252923063945128	322673368175318	207028685100157	485225047619394	458845543242075	113295665512275	839894093998149	649091118747539	999574023365113
267776368565542	249467939045929	259161768622838	2455937234787	285146049838179	298341082553973	242068101856306	286346700155497	372666217978999	341004568597073
117097315245789	185957446483734	31611391054858	324491162247385	160600354902869	200685685982533	424280552800102	38858593610172	235423150904596	126167857586879
629249125670715	510332993416156	426047716441197	498461000520659	556632006502296	669925127476691	63882441854321	587468782629308	585783749282892	557700820558641
706458646101008	936766576886934	780433414505664	683578549667348	629202963596525	547960482843913	388190063534896	394165709144842	406364098058735	395598397927023
809095397042167	988446777327851	143379706017466	135033371454655	780244912369191	609788979012227	677507185406229	912829171376226	457622470952231	377663868862141
11834233986671	100062288056043	983047929748712	947566899574614	633293895871254	638415344991166	648595986742219	710112796014631	94089341367894	104581093146511
634110987834636	775105873747675	117723973976048	910371121225613	585570686716387	63532385569675	73552280644832	718668715883497	636681628345955	635263481183439
170915011748958	17079291146807	237974251992447	195587750678798	26695229851449	208606695400487	164232618937907	306480698544973	331828025762557	277014671186773
180521525122278	214510809305673	306881492645848	263477289283807	176808205808019	144498505040757	158181692303179	159915963356694	115102844840027	136529391467529
165499699263216	159509201827839	116998835941592	157221623143775	193697744298493	176967808342528	228075698770911	204247185244538	30091234314412	283924762174404
837483836826275	696749873461103	652290358134113	689991134044756	732481731841141	790519005897879	692784475380618	744249432681364	691845549116877	677952963328004
153725654425215	11824812928484	12776199017202	117323054369796	144427614248813	267886536829091	210723113728922	164940779738092	199658584516144	194657508081235
39660750858527	394802035049755	409235869377299	434077289444961	398802102525771	344107799586698	401291471706488	439276192779759	368731203977647	369668602954077
925880602982197	516898450858557	659578336754748	854680716184153	88550698613964	110980631371079	109898174179839	105504011360928	139859583870458	160657158646959
178578698973595	151353292436223	174702634797638	207622289647508	195706979841399	253670981215288	211931661390941	214279864910037	179429484562522	135905297739671
207337309657408	191587120921734	221247987365978	241993389434777	202044677095361	212441841741296	224603125494865	247723275382933	224593116155894	191588335164866
105523060655324	792073365782439	790940791959999	882818058077956	86568939796147	111763888020542	95540034370386	838237687482126	716169397442744	754533651178111
299674105148178	374610880713422	369486958776639	32172484350671	239711088779314	198798182846897	139470254007937	149773221145409	114194880382431	117782949775818
182341577016554	190575665614473	186528246551137	213060565857009	194701924303167	165737639600264	244214957054406	33015918837881	24851422745989	180858250863063
420089148757459	255825722700427	361819954938705	466595409703832	35011159342939	350262342550304	298281481139786	115261893881397	610200168756867	200957641969223
869781096826312	643199828046835	573741419750691	609915019104193	951100098410499	823887741381824	981496539077658	963413947214683	250762942997074	375091842421319
19003034141709	182235469732608	115334773608567	165531138976346	393702241047207	152406489751924	15409200496369	197171549558654	121931529080965	178820051823056
173210266924365	191665615022374	217180037777605	218421392447289	220128489176919	208961955068675	11638726488229	126592180127084	161185734595386	140254784087428
464925271083905	408623654419692	400175510175055	46669612429755	540695991994713	526657030228353	503414838572563	495761416248835	186422904532873	189575887156049
22105474160734	250327600935944	237670694128482	260700387295892	239892711336575	226685599203478	250678189749137	23378539953703	234442616758546	214132808840584
375126125210024	381521388912005	261800134159945	241864744520791	257320040658075	280741504924608	264532412368493	303498701465194	255439553239019	217151191932747
295235497337061	282980907516963	314999827201446	306971803736558	315195357162123	316534891166724	31389943373064	272016931432912	27011036092451	332235962420812
902153819673882	726198335854447	574539083128931	51464200199145	622579212197675	710123951798841	46917682310878	726239083680747	612640832281931	481163116924481
110201514724314	151801761528109	174044632811117	147934794015667	144457998283932	126346891583993	104143340706767	975518023528952	861695579277635	898167777777751
407455981511218	478302019830994	657506263979098	561025982426482	39433238978901	359693226869793	501454685766975	580642755709951	370863101199782	350502574213288
242159405473308	245664385079918	176738696470571	173032870156416	225534809801688	188404032161049	220982380695605	336595132364377	793863629235228	628073688088857
15409342625211	156992947774886	222252226389022	255632803398032	219422692013048	144533452455668	176647156928093	181170310595873	151679540508622	191567841587228
169366390469822	198274391718182	236307620939516	207651700645527	186266176068914	21176679605432	232310313161613	241235540841999	177436599070751	146075939561489
315955206335528	317266151348631	427868910614178	338488453297023	212349690660856	24543998412789	205254135138982	20980998955207	248337723063216	264553021784108
222106650922797	221185680654676	301464332370473	261766471859131	214707549978116	171859138706544	218021411464644	215311822022755	173971961396984	254472583886493
115942056810169	122481648228268	128103143044285	113348069113102	12694494643345	133957222500476	138471316974802	136675563193011	105739098472055	108592238364686
371074146121645	448212321150088	420619496808053	33903294852539	314812527296162	21482757384343	219067082087483	175806989258666	168766185854959	316476971721224
41968585300366	298581508113873	334098730891056	278860441934957	302876813981696	347184444775028	324598648848271	224235166820086	33069730375007	703166311472435
103743153316588	119183014074996	238025033768715	222188836646137	120449291319043	146937103951366	198102814476542	131153595402171	109275365642598	126147973491687
204634963131871	233678186741819	318724722642491	299465274247443	365455093039758	363920430953708	531007061658207	494824292013154	706114545547105	709107829195622
190701830768561	181677138370811	187537539220488	198932771925059	215753083788738	206125593329106	239062515499363	214414813610493	1865438746787	215391497832833
647449897775094	558200742824162	582393182833646	705487813987627	911066799866968	929514858809436	754712040463193	643076976169359	714511533239602	786852409612007
137219966224205	140935407253766	119738057453474	124704667005765	119121172224218	111255525901095	958507245003273	991955296928266	926256345014308	895731543174659
421481901873604	414282533689237	419733031856473	423552993889433	422322003666895	455394440576093	480433914877217	454048138836431	317523893303658	314080638238098
717592759720512	661129840406172	829600790473534	739999351423827	882519725995775	890435305376647	814602981735411	804831626864229	200083837123633	244193127255112
770282499857785	735079358965548	867226853225251	781118461835425	714685942160435	716447187716303	835327691720354	979290408164988	558018856601269	55231423841304
353848725265315	333098777166328	595757321878862	638650076852582	642266091520698	656002171195863	715548538367993	597937077934965	142433511277316	165343010203046
968967688427987	7920785797588	824805443302658	913105164920973	962420532669063	114343054435913	885686445461968	79585083851425	96487786183534	998566079326216
149912650304005	134370177522107	179791681475339	209494979316448	235504579702968	169743672107938	162907200752993	222456442346327	158180445326718	153856032381836
11507765385467	896682085575203	784783136261679	893719436203575	11815278927775	774822037602106	741940310371225	977542669253777	874578770182709	114052409750989
225066098008891	139001460674703	914483813365483	106284105877353	125399316585574	214193974277122	148659368823849	118155719472969	196620199560086	201735029820792
507175468037296	401027293359655	109003166882985	721298734075561	78825833466207	940968366654728	211806092774638	223292878437772	603909593606629	916994261094931
777042685956354	729041268121528	760518097746812	697733580948286	774459823129227	792627559463951	913550521212366	897368689388087	872168961857272	100770638878155
136911581905247	146199883285522	164892554827357	157427944007684	136505228766395	139598775317233	147246958542118	138950492060517	137458927394467	139691046360971
434593809081428	456025885004055	573650008497027	52627169726482	342774752404631	378277119980392	343571356663711	405096532974629	342309270031829	273234904359649
945120775237373	123050387952636	154734435689084	153299090961825	15878188884576	149670260266535	119145318479082	112502452791131	995238892721492	866739941305715
556739404492967	579846560012562	974628750880478	92962674422958	614041219553968	539967481274746	563646583257168	714870317716153	405500996355165	365931886862988
179070562618739	184163042135995	168516150014133	158774749533509	159226909507261	168721893644777	198958775265685	185017309287485	170148745623049	178170433127147
120039637221629	187919016991878	937893329957947	865161731499112	203252079667568	144936427262361	135609816572917	179881938649295	252955256973883	185158700644697
303836941383744	245886774968494	319833907413808	303714056022861	24611418819156	268873863749642	244108707695074	303201293455535	260395045402828	24967055657444
435584800560875	41094820783938	49256323896954	478675101285884	49814632659042	438622813784469	594262711039266	520492856248263	127454040349715	180226697776604
376384295539101	371513156991769	237460059326445	230215916331521	230600772109625	331235492890647	330755580736981	238665612494882	279535070691748	28178596431913
115043434918162	130414762478049	179279308318098	1914281860885	181031444872777	15811293382512	958555723446123	125949104401212	103412244373514	744336893753642
448451008901707	442904243785617	362069656917168	453745246516853	448242211645934	424679756149023	325064721967468	335555441691948	38815511667903	320609641945459
162022877542648	179247024914183	212572766186972	164573672125214	228898253444726	174254880614932	17824624288892	246457792260029	138810119058601	153942113891218
840231532018356	507386568857664	342025488166405	460814345561108	420974508304768	807846714438057	507672289717574	425817457047492	663930956268154	506910808556454
461102010929206	469628421887985	607611701323983	590897732064117	588161407004909	594135772395299	576688254819828	524666997412412	407862457718804	447989334329926
215407056869411	180590066779473	262592533824318	216375905212936	160592212345969	231832423763962	195754178109441	209347985095353	200905359455923	188344498158667
338545809357765	403850141011212	408770720012547	413980532433932	349722926458175	319617201805539	331479572920869	322981032444577	341836740095842	317701177953759
752759283026267	718790282616193	825128820533739	947980231885895	794696112732893	857554520662463	799009695092088	895552994317656	108847642513043	820209591238358
646377496514844	705883998389919	146193543180654	136874499409691	198137736701469	211980072279036	243372679049119	393290757232862	223299734308563	126300858135599
262879663844118	227117259465871	224581230307125	225477392990576	274855633540107	476849292663435	260289819693173	197678921941037	255996253087296	223954886179299
44755586638877	295514116240587	547647954579964	338824245219656	574786189891181	31327509387161	570255031790371	412748148977721	11716314893216	726910275114902
140539190393079	14516545941799	159216275829053	127013315426081	118518142572796	132304550654789	965264190075992	101316713993244	9934419926214	102877248749767
174613667334819	168313379679964	337758880561124	335009724445399	28343581276747	392449180067969	309184800108124	248526976790077	255203055054473	239794949668201
503359882426353	586794885570441	567986568827846	573496039223467	551677195177547	45638045295555	372577638444044	383669901764794	423762340870636	422540794334277
928949925780325	10004783578478	122627391352679	112987664113873	118610970565521	117007988621874	138772208876512	136815361196234	121652433159178	126028324252782
12206675169061	980794004283081	103176934239856	121663026072899	14714367358479	108881464078745	100630179849922	139700350279823	100034148740434	102763663585229
251183246000066	275866724142279	32024056547805	349556823346743	428588997513942	331741782500923	446196089869875	424889774656215	600581118058773	679580988084396
52031005984437	381147238973716	411247834157939	416656080273847	473357000024782	512728544236897	544674014448328	506326012451683	791511863496611	105898500055147
184800934902006	182056565819218	129211676856269	114709766697483	114854724871225	164212916959283	149967314651338	117515007725368	155922012410333	159103875372752
510277061296386	578273757535976	760127915697085	755253303254335	757824368816748	643639894167972	616128588002547	663299937818161	489895532363578	475758346247598
356148153245239	362629315626668	351966016196832	342701381459515	405348171820688	353015011492035	553760693975386	704631795667883	655414731154356	59647618451111
599106244294217	65395189197132	854629070821976	928524435434692	697714573540233	560672254703162	660828695010705	979722730884451	64460982345148	45616613255448
463228502217991	553872296790573	480901426950244	460560716934768	415407481571322	388253729324726	33333470604751	404234598924256	456825703468371	351917104176997
395923044067697	352510552209576	380555408549542	354342236219865	213845278406267	258631760397879	222933558981108	252408736375707	230382859825181	202909316375123
123932306194453	111514442379663	128000680515012	156508115066203	128813567574327	145806955303189	149119869490449	137164682633775	135346807382971	118136129535598
144641302077703	139552497654164	214604690076721	251382764926535	278658991866571	209777773861632	197874726598961	181441928278094	151839733597573	194598472935197
489777374378986	541645949864613	494322063505584	420304452475972	502106809300828	456936306551992	455399756504187	471841090463419	408716907735206	460912639053833
723998322542001	909415046789477	12049525104839	105071977723474	166686825794956	127220534142743	126061407294235	154788401087643	195170925877241	190103748574577
176570311012934	133800388722401	156125751686977	210396360447111	187623054816085	21042351591494	16139396257268	159281125224242	163654988779876	144767170321737
409237371522532	414344308059264	830515765213649	76673852093422	35318863511698	38727622255626	4694621282035	569777015012024	298931266757832	240268416125221
587134167726851	5824588938252	596506486148419	544005673910195	575950942841617	536484720141405	544018469438205	560405155572453	450970593427703	519398878815989
245620821050926	287978127431696	319097016807164	30447570596579	277658668261403	235709242008051	336347484308342	383952931651871	241139458701709	222391501465308
125892096784011	14226547363503	235357388080984	205420576665519	982893446628402	952904740640368	802187895168931	960985847929892	838857412850719	732177479420692
116216642955195	945022192324173	617519458218065	706238411243839	73715668821093	100347010921787	793669482519097	772841278774725	123029965424172	997862231578886
934846715021012	869219647700248	973670945771963	879972947454248	67879827163409	632087354328018	572673586475934	687299511478335	580644465173231	618184493042423
834954402860736	116532753968167	999880239129052	910464054432875	109210992446349	102196686909856	897839581379438	82416741623166	701553881102107	642544361492592
199148427203298	143443949775253	285948897588808	30197404771325	260288478479506	19591256743797	307197520929759	304696273492106	325384543107928	57290537158405
810371441752796	10283264417916	127031924867662	108029106568096	100094484243885	863971452400045	820605992847535	886054468288925	693905581354989	689826586768565
21550560120931	339126802361675	450726843621709	463553184398641	229983259329548	181744191115227	245123046359803	210550751545282	181381678563752	165080610113652
440230199476225	373771871390931	338949050825868	441699611522472	455436924742484	439582788946637	369820355663501	358582681464373	324838658693758	313665461949786
801568542090805	72255219692701	924832189869577	871488869968858	70252179990398	782364356562141	765013213911771	825973939723528	780271150778673	763837072775883
343327680846055	339219072177783	388203970078148	433187916124392	428672144653789	383035938603533	57867621099513	422572479564126	334405018724101	464766111803622
400680542031506	476127252107548	518726298089234	470119059328319	486938946868514	442752592967735	493120815418442	579038434049185	384111830906173	334004223263359
315772255728524	34776517151814	329364542421706	290960136549528	288852223455061	300802305790284	274809810892879	277597345832055	300099712109777	293182202729421
841540947348269	732965777201242	537364304237874	644729438933168	678529919405706	828524631442142	653336532957883	533503846443191	692442547099067	664444775882161
396881359756578	394458210515498	554572710785683	478571991624309	396190122522204	44536688617742	466032549409008	542160269075529	333682622393932	297445979389696
531847676842304	392954400514505	316898282679221	369471868056593	34313971484244	450905967971095	415963594712719	330800335808199	369761556285732	410685216652133
793116373211201	674054249817915	774451864233669	62383062593794	498020795054965	62528892499662	715667460220974	689866715459074	679881340419965	820436655149275
149543162491962	172481944882125	203370592142255	212286506047129	187260596956278	20425687231981	206132373874058	208199283988322	244850600785095	184567771455031
912422239646215	992342838348956	115859043788057	106452824604214	148886997454263	124076753106368	129032804670374	194736051063154	263274574936241	209442703116553
158363251553535	14196278463318	183254326021481	175966347893701	150804314006176	128790968933226	187477266567126	209810315637853	361386538095803	439193524576676
156476724672169	171442521283045	217224157972472	201362948391817	19941513323058	173193379156574	148800638826265	162401511473909	133544879676269	13869406310448
530842494349502	71184282540402	536420110671796	462969792536508	670812300095246	648533708637559	15203921763252	793878931175961	228368384941183	390813061143903
156357852025132	172778568272898	185193553668602	174481591848396	21872764128122	155904559085316	195948884996342	240145054907161	176214106524114	193726959136517
490636492300102	555088000534626	412794578467952	467281934109326	729689125722415	561358304370543	671376414006597	621148132697476	184294335776588	202144960561321
104661240644046	105519158829912	150817877141686	148345679850416	165037512182357	136358128612729	20981774169834	247371324868283	187514021877786	194084131097367
373680819009597	33160362432352	249335738261729	282084782118209	320673117964757	374390042070593	30660940782874	276839530742451	335178128820239	316655497936192
405013534616484	255484258579253	343498911847843	468442908281382	348719319269053	281086116656784	511391555123509	536404943151413	596969268858058	820640159755109
124540401460545	128357302415338	101932724292707	117198603992237	142401668606543	130553487379772	1328236584673	15496490042525	905526933114572	714299347968008
382248486135439	460945072660489	34181787949537	307295837614684	374196338442256	321783576713939	394547663607141	48038232209547	626802175799151	552131619939714
853440590707666	711558110991317	850037447046533	678209774505784	340024655878509	481269772537982	35653988254845	446496797820158	552831574523915	468781730786659
280563697421077	264968111804453	20484433092553	261029371534912	305266640504059	384076167421582	323747996348329	257903304740868	365764919787248	303190764770997
185953232183478	145516070594937	11965037662516	178135074237156	134554321772968	176987547653794	226169408144713	160431008340571	329397710235765	30297568696739
171673689694012	185947042142977	189240825806389	164983969164278	159156411951108	171716475074343	155837963034544	157640234412518	164878998673587	159956013568465
167882617235784	154024482890769	149706712705494	155311300753498	16619296514172	170800074420054	158742017198301	150640444270725	137184564147569	147762297635084
184885798990126	165656368404468	125084360414581	106118708398022	123459255450192	150075698540839	132328833775682	124896288588535	128864713583936	147736576497611
326396782425955	244747349282431	238155748377203	218393064004169	217597413859793	22209586647093	274672381046902	284546431162232	259051478109197	356238282252045
268542778137349	182367360200276	134301531480914	150719332527901	206641323079229	264663562694347	216437780341857	214092227943008	195947822983397	202909935085644
258941845653486	218967029965416	172103052039946	162934927690506	207147541192063	227386092922223	220823218907382	208476551397673	259631996401936	312887937456468
194423591608429	158913093338179	140451851118455	158342411991714	253520420726332	257936387679757	226796535621121	23516685127447	152564547020491	156914498096946
496635326668554	341238157256992	803782774041212	645950320955937	734729706291508	708142159388235	675801930175735	26413589853675	125594339043288	603695750726031
378065948144852	266725751272398	217451979344605	243010901554416	230754684706707	33137313708729	236940163730761	265330385767383	379237717617976	299065270622979
617295496710429	760596707168425	696017487421383	589928508138259	756866609981328	727411484262316	957336959129139	940297547352217	965486096933981	979204692683312
506330833562196	527670926674554	635883014774797	642802161963812	475757521345949	408588626540016	421167670680498	425646324375747	452502225822342	494796551677153
108953136886393	118705710408368	127199663795901	137832192839497	131883264226827	121426848062552	999479192099815	95980401042762	893329299892293	855678218976651
787629694853883	839252451316212	107314680830295	95974998969899	102052461645371	970261585094038	153396926200757	162274637396377	154246071254592	160906861908519
151463794317437	158844839644382	119810242886524	10543541259042	829348917663996	102686759688913	127210788356162	112127150780111	106771857504629	105990091632467
24773677359165	279844019031502	29137941251064	483649433410101	860468150720823	119623355563036	74638522872333	699498932148846	60684067125755	24837130462303
178060626065143	193870933753823	152006350252585	162383746168503	148371066511513	205877234230955	214536485506277	166755394659955	190559672206298	151878689082333
986255004573716	125951551087002	181034092003116	149599004321815	102119047820982	917656210828781	936878309938687	102921307100188	652191175691454	625930673043905
122581285147211	126368043416472	125003751814791	140857837044172	111964377258882	142628346582429	130222612229528	102431074308561	122976082544519	105634943323989
330922497688172	377245544312701	454387605926898	419656879789784	366785018208579	337286793004408	291089036821682	365395632984219	302238353930622	248649699758106
483344998068549	344160301339972	263995192402186	317134258065538	375005376774119	410395383076335	404969092066845	327600760416417	339775695082223	448624452030622
137713062665854	164471648571441	15670010011675	139884536960252	150893665323018	140692743142735	214342365908151	259015945665853	201590647725012	167789266990645
144213037641943	158604807663148	159348613963858	183983329062729	163168788853568	156724510604537	179528180674793	178008742559667	134931061541409	111555428261101
731014771446911	681643034281534	627671951524942	933845129394842	131180285304256	812848855396554	112345706929651	125253381888149	117781727432781	122874012237534
857525917919533	914621456744383	165373970243215	172219053446709	200286194269499	141990115301118	183366226285167	299674081934372	169244368092053	131491726452841
112613191549021	882116311246227	140631612663307	163634455544895	968799601634704	13648348155702	22016903874933	211954055268875	492160687015022	398085374220651
602745572931522	5878795457198	423309477237056	439402836781235	541275456140268	490533730408805	536888255677096	590822250907036	590636439545329	584880151018774
352910353504786	259233257131517	214836275279766	255623048328376	311963873876083	418544248814794	334519606953921	331821298973873	413479016944681	355422010026264
851792390746375	856175541297269	585513497075379	692183856475558	627202300283581	401017105569565	606249867279874	765696123306147	961224859784481	100156846462388
109361604302745	152976640759911	102330540135648	109766683685651	116569573961674	925696549945913	687538876784721	692995368678201	153792246221043	12803294028806
449637083354319	280434448186368	2546748746218	27735401982958	267601694222416	329035775853806	305596754277081	282618745056139	273134623495391	353575347115436
112157041281868	926785929177235	747199044012783	777645462680187	111369202438215	127896588325366	112879562248243	10801780747167	936688647270546	99095162446923
546490096418226	591702719466346	818597199286885	728437005668556	662323658945101	648392642962928	558971858303975	516900762878178	433073519998106	496435564420415
259853374797566	259424715025233	259258782098143	220509533006403	144019683893568	123029873959452	166017779956765	183167916024582	112592489527975	140662497883623
157752653887736	163352607135087	222674505929568	242721849134115	247978743869017	233549147180907	253475299577118	182867140664564	220630759042274	287636330893972
249297714094939	367338470026539	370805717417698	37336792018562	481870336822175	316185664429327	370289063767597	636998643610964	373381645422529	222912270961791
713005125071717	529642782798348	419889694572602	442912155299418	824297663981245	113438288884466	827166899312088	591845756160979	417251399641701	540708670983327
348342248731541	522677011764641	794131095937427	659112305430747	369677028912172	30552680845576	26685926990759	261426777657251	166822154692104	165422254960293
749788222078497	660691869136497	58753023145418	604717955884406	569053600632815	784027379141443	634635181077992	588082959835535	676087896745121	583790432111988
317944089027525	475447650071345	487929204797358	431150434262408	369522685170948	384126206870584	321077881682702	312233356958575	291168831898984	217945792363209
336473358274967	396161817163085	425922971150686	415903248091458	359930975811394	338954109543905	356873970051258	410471991712095	368890858186972	296178607176005
18467526906566	160088255548199	201858358697287	168969973365319	141610084047193	187124422217972	160589754462129	157364638853436	116643876521479	124122958559982
102311039770224	549286140442746	232111742546732	386244081138224	124530077682506	193931051476825	429936806809594	26542297848318	218428235794946	254267138969651
662621441170106	821873365392163	759480906987413	924441658342303	562857448426894	448609817104644	568130986674725	502534972514679	481254800946722	452078806324728
107511000409175	13363078006812	19091596470499	175982740221664	804106408818529	917164227562191	117418591209285	189390225043509	116207213218014	551222185929416
267457186889601	311111335735992	447243360813931	373326359825442	359088439996185	335829814519993	28746205442759	26291920086672	243727839877753	2934056889683
540186668472177	525020857996916	598587294381859	579556587400191	581566120471397	624771807506481	63493691817226	529062564963069	40208476555977	477251281249986
407934800995586	435307481744015	579514361425616	663416588398321	643961934758312	569116514618047	850758662407742	821299362891202	931410435571148	893525218416116
456594189137269	459252039408973	409470213045374	303532713105961	485191878799361	536882281867785	112201148274998	108886806797826	102632580760699	128164323328216
458485429590578	570338811479399	405909280225093	470911526659182	488021083393471	358225429082455	43948256506273	46858210597503	434944080375707	385019859742993
244656016129354	230351377866504	182437826606358	175819642953952	206772891236665	264144891764226	222715354458266	196566208123049	208082555922493	203362208427545
673781410633279	799564616386539	856639526424538	100258913357048	155572657002279	9226886004559	150374814993718	220077441191771	225223177273008	186793026264748
154577210209173	170565599992401	14908215913135	203780766138546	246908292030383	227399246618902	256346425668355	293058811724054	284291092275844	178989766255102
186480842123128	20354175016561	201028215518734	184407369845731	159846165572036	143649471923681	184180784479911	185806693376762	238321917740799	262502781724199
11669814606556	118575385259703	100210144033305	103256015128389	114212858297909	102608412696887	140282742913292	146980838768782	200604116105595	20352157157441
551662922406875	768810294644518	919122319039938	844549416450691	773407464349762	663433026754466	666218290392347	777527429371983	692396883523534	540006977877145
822723359264604	663121271114731	123999796252389	176263418169097	191340912809521	27989110714712	185900233416196	1387388767845	538932407839185	430808006752487
122675415308627	107913332828055	12006974803395	13363150944768	129900434397784	153727701725666	132172405564838	119496344713529	145356798633298	138744718325317
12253038038701	151751051236267	728491494477023	522132151066252	84404176801069	999763180735536	769994239666389	807920818998304	734896271441369	666034850714001
990670975665214	119272775179879	133727042353772	174396916446519	136500961950764	153534726878206	166270381887132	175192676844955	784606775834561	421578015549407
30446698308215	3320719416828	278492465809996	32073075023021	335069945827803	300751064522356	327926843832547	38763468386976	313936551131207	235523750870933
279704882503478	315407685817603	235737894853992	153600174738269	20252386957985	256096828546852	199059358404937	213771890935523	249425122968653	249941855997102
470298018710164	510056634810108	585430395315224	627772968741461	55347306123268	496634209401327	586692803431948	734201447422614	119752605362938	916847417926222
137168768182796	107802096677121	120823265134613	119892114290627	120659278767761	152211981223738	123756128783592	122423222444902	142688479316007	146595620305758
114608152277552	153951846669543	998579676158785	112058247423572	106097401586762	641388393903548	965741903980623	10771098012714	109673986940517	107891491491624
521752616723083	397848605160173	353939513153111	43622819810822	479342636302249	502478585931569	52871612904608	589641515426718	784362778776698	713791554230355
206176383541969	278052231745131	237403036518234	231832489643993	174019348019812	14213467115515	212981828274867	288859047269149	217817459624949	149279642717859
2097701860283	291563029505164	404819803292749	335596750695845	209576955965033	1707209686065	231692814683875	251947810757042	223715124993904	21914855332929
254596276272174	266580178082102	233718457415495	211421819552897	246953326010654	223433373958439	255432979967296	283992941419548	24301233123788	255012390122603
499329750081961	46302479901079	500398692582216	491392191215669	550235927818731	608165982471351	546764814135832	477029159529021	542343488896997	61752891698196
416863024551075	355905444657019	367060077359702	333915403921754	315374911821008	373738711525396	364670196450591	387255009414903	324270443231471	331709876121968
12681708294999	111766199193452	100703151616844	103585276399816	148274210904597	144868112360882	148999239219035	123929527744582	386784298951747	52494346545397
334410512333726	489589533047852	450539106796902	388978956884921	27428377307623	218791902061479	156187949042861	151541902332047	138805600625506	14186463418502
644481766999476	53223843077914	334922767027159	36632433396625	494064290440187	526403181171443	385406961065327	36654942310064	436399977798692	476704566902055
125374298578444	139492359629867	132465131784043	13457322469747	169792097203471	139454036130113	178663489580587	172444016171681	126830282345486	141523105597984
501426566534384	309418957442529	220837627200987	271560022043877	343597670157072	488974719299778	320601306871423	35332392803448	443538526113374	372635615442344
283620802040854	317078150821678	343176011696686	338574985846301	488102471115718	436432683594921	407203220797422	352645697494153	377627214260732	442071755683964
15361758086594	164065180880734	173164459264175	197927226043424	203063911446685	195930287053805	183758106737266	161734912150223	169085512512148	163074980677746
333798105199524	314815314537179	342223364109637	302119906133223	527331979003104	378917223913234	351008462129051	464623993948134	44175148290779	55772661983252
573971263326009	638254651974372	723106082750342	701583666903528	543140064994679	519049705485428	530390222485442	439021690901819	409411037323996	479645070535603
201596600287595	228749646161047	259569007292217	224587310530991	300260274077562	348915485380931	386303622547004	44975794113968	343838503359531	258822356112003
201432844700637	267640122619868	241723207014096	19281572047576	20287611080601	164483551076654	120637137283111	125631470729051	973687273723082	108791457429767
922990175966888	103457232758251	113091522684908	100423819921123	121237604384724	15147571264643	112312250567393	983665119254788	872774977870463	801189655570331
104114448453941	125513667469695	127112008081344	117832942647229	101141582436524	950775802013069	10526804052806	873927399297136	819624430279153	939629953624629
575518743069856	893632275353537	445340240006299	425331273135392	794260016469661	317677285296512	704167455502775	583442091301172	187808778501259	382089565860977
273780085128196	342913119549375	262979971692005	302676188985982	359089070964181	3070629117297	440458000965632	501953405232422	753469004436801	536256778539491
215899962053151	184241169202636	1570364933865	206717440207238	233951871009443	256070227702351	212663236019487	1568371057142	197448123798131	217712172715922
450768116264745	475364502876179	599605013138271	604746504810512	654793876587209	596072693322842	120420468092515	116946242239764	779483204416543	828845960015232
110093918625357	111223911130718	151186309193251	124796480277261	105592712021213	115441566396778	948720489211165	10234676976317	665438659371881	676469948060409
224919120802386	316605475613748	273892305304637	216312204622565	319898201780805	399062635553633	270340463262914	260560466202148	268926975256511	201160962614137
101115365350035	139248028843429	138201347265619	141610466588232	110973487253543	967850041421224	112616164808527	532432608847992	842472426766745	144769567580156
137867538965789	101014320302295	125431537505295	136672205038148	172713942097497	189738892600196	175982093825961	162025904166555	199484668612201	247001459127842
329927720028096	335590396560241	319978315108084	329568284093305	39215810113927	343408015818308	49754917837691	405121018826752	825132629928621	110443329508164
247909823653357	299347381291456	289365501569941	228021409788802	299641636200278	251840300729867	250438331297633	252075491311972	240833542629276	299145720626089
934910387721295	650092742157209	659178316333904	638665104292878	796195001384897	105748087529968	62649522857997	676444898190503	955807806085721	989137220410371
189792577640592	16730315073223	182873924710443	165723968354934	132977234366085	167695291587605	15742152794432	164313103748182	1363276872159	129629335661088
160202663224746	142839604224533	177390111008435	163975460559448	110992381902235	125784349200372	137619109773942	814763689477743	113255105158629	20477285284766
321123336879634	309585721227806	366302124971517	286009360810905	162321697257657	219297284286019	195152566843939	238088108746207	170202557736437	137159348802775
153814310610529	102157955476826	749700882144054	104386183010068	729647329955691	128972755134554	122467043762563	829840206159973	124466348334727	112354532345267
575451789543924	665039830429571	753815599328249	74975991401697	693076845177291	668612546900311	100742759675804	951070462231625	141171944731773	134831050257945
176283582357397	192177323521338	153815402533548	147519409327127	170604128842155	187373019240524	163516539977782	150210229085518	162041707688648	153589375281479
330536084580156	307981487838924	434191299698318	540535896520977	340071903749051	461441999705876	553937828225454	499829612178609	462726389938876	325759504363167
880954613386928	822601534961029	72300972603035	858733554756254	100239099035701	969860094627111	101017347267042	103783327739424	903831478601195	819715091516674
203236537945706	228936684890712	18656308047175	184486336471895	219191794235257	197353377859216	212175676728811	216817124509074	224951603813319	219456295619434
458006810742311	500442937951865	387376230374574	302932380353247	39057273121859	406312744469218	371959878590031	406051248646499	393162946739524	405100944640818
154085262740164	173220972323803	141013225436694	18720731609338	160077454354812	122414624948437	128034532386786	139269794018806	125254966104569	100876260602644
244985339859	209997023412953	24933646255407	260215899739241	341930254958005	255374182235008	272027088079688	78421805671774	399615259450987	207436966469637
143466777335825	13025906908919	114736056434582	123806060287351	12051700481729	153871934575902	124490550616301	102883929948307	102113447774508	987623459433777
548558090750697	540427138807388	679245368437566	631533272792977	531633909179692	659688169159273	631120242283184	587471656557672	531019336550023	501827828015733
184172498783995	13125987709728	992358223933933	132242198369123	160468584946471	159378923175298	870866432610443	855784141930662	14049565673666	151540899678422
2115224459319	257573474616865	326374874772607	316613885241596	317973015082765	200133580679615	176279271428908	206181596236684	122512073296795	140854891584123
186547550699687	182012869877771	239251209638302	211303246093143	19441564891409	195547311399106	199764852986346	194172390135071	148752774291603	176539050376859
100560745189805	794330745032071	897675636243179	101420946998592	945895374054012	775600244536934	111520860106331	111544593609004	109174825008894	149136330068219
244531812245671	250744303731187	221804663508656	183715392992789	150322313929295	166692102738556	13957342626092	176951819014797	168210165045619	140853324302131
193919834663167	172116794743014	176613200849091	185999724345642	179383859789347	200591041338838	182922637821272	17764960402766	147349667078393	145132058971396
831208386251573	11840720870075	140156758049111	121176975936048	117418409498643	108379022158157	100352427288709	905513243592086	158340531213406	154337391177017
254477519833536	252117174630188	23552996053188	249907720996737	170586936360733	210501245998628	208180308878558	175269220177658	217317328831445	198958381594551
13432273199334	18104138258145	144114758614277	122324190304067	223836026464756	167348004049968	204091581045822	167669532566411	30496166085269	433933031298859
533193234809307	448063768180513	44516714314805	502885375258605	594710109169622	540725365239581	592260599960786	508776508910767	151236668274773	203938716704859
348538341294766	26922491431593	225812032044049	254025120087026	328848856348713	435225797696065	381927213227499	316284213913136	341660603983935	358686255435915
191644540949101	185647314471673	176315401448891	211217419417121	21451641255124	213398192623224	187319192960423	176399996935666	188506546291247	17337143376791
272077497733072	333578862644788	436614612412447	401991136965557	294815199646497	274365237718807	328757014987596	344229278401988	251100889404684	228245098116481
573059172906909	596125033883087	583091554125834	503485312971842	419471647974688	451115196498392	368782732271834	411005447454798	338158717682879	314050946567955
743858957047057	879722495781716	748866932411339	838711845294888	132436030530602	922900150074671	16334290079264	117022494878127	140585763772646	212564033322311
184468093878917	1691009598907	267533857455311	211815164320368	158886151932757	167119172922473	134436937427688	19343970448677	155317875100423	141377533644368
181375613046987	226818715232711	398211457092389	287816170203224	182601282958239	147690620317232	134120430889149	227489661687029	177122767717471	142819153475252
234615489165049	230146402618863	194137840393703	205599473755597	301141289496235	329541801275982	313261982426164	243518671180819	236490547733962	267558655334434
371385871107438	369131905273768	300297667393741	348550850139185	310546991264216	381396042401321	377001725919052	328141265679186	392241641154457	318014005828739
10849594990149	114952572758249	111178448352194	973882441501854	994992914901601	106281299130324	12427326166405	100415826827483	197530435498131	24655334455768
303939483818036	338421335409361	257870376770741	263333995478454	282012612282192	402578786349722	3305050160142	280374050064425	323915795268865	235203205034527
39857677311904	427462909769354	571070366783833	539326623347176	720239891731739	540067015970763	571467563159226	102695383746592	569288188770294	41704505843012
194962965065987	218902978901196	139990282524459	164825764029779	161048134599158	176499188301488	180521659966768	121120178917851	150276026671346	154567455612419
142829599638651	114652755622527	164516377215777	21185614880759	221733714001395	209138361816571	312438114009519	287655989274603	474543386236601	528561636145418
983312902448898	10466697326737	11958868074254	120348843216462	999466991198639	932313059940471	883089053616902	877497290858575	61888396148146	62320965191821
501555195296314	461301161976797	465349282243509	451112989735031	722475762891486	655787587076514	639127435877768	623485722767394	156563851370025	198275816051891
295177462362254	302341157945408	357254990077069	325221208399257	189107762662628	188886491717857	190283279007465	213262952126592	259038145220057	248125881104679
178127778314007	153698400220399	214864008295844	303361036603298	191696742602564	357609663022664	217678724419792	119345152032433	189741454487069	15225599571173
156631655333378	171933946655778	167379609683809	210730777216322	163251778569438	155789981002195	137717727763075	144287398731961	219209541643654	158621150032748
526217636869518	616911466060395	674760808556831	623385266022222	894337321038258	6591666700686	716909219183885	745452561230869	229793186251533	276791405695072
137415483767964	117698965628387	118580537759751	13115352170765	117221713729874	151748321007915	103365998050219	956990326934121	119960597573255	105637652439454
959083562405071	103385449298952	151322420424197	130341931100847	120240568653982	116889970585628	116133869017656	160101130240034	212495038658248	170738920578192
252768994879349	254216114042593	241800036684691	173620868361981	185167794537697	1995236122028	19656986633365	217376777767801	178932538805448	207906826804813
130423925763738	136809649549227	114299512868842	112334018692103	153309500882578	164872170481873	141363438528409	124832416441701	171006938080269	174641760678118
690288957744949	827696365004922	459777421145058	420822487362329	482931185278091	440292247371142	433047843915218	488447402731002	397794088066953	35241834169215
194975013110021	156845552974066	149677666228436	114393874666662	134594235170203	134923129696498	113242845649293	130618820315536	150695543687012	211951147157242
211872816086582	235374060019018	355703802180258	299666423747652	336162924233316	270627589505081	297181376126168	399522789087488	284356695802511	280683969237427
332669383550773	277267079547255	222612830408357	225456923724151	215101360389752	312208241533205	269483790049157	225595046573338	273528703250952	266646101654156
477593689088964	426745366632721	500907249683629	471594537375897	309123688017709	394796417396476	409592404618609	416270780791556	380722606464523	348619232693688
691979121293963	763980733884417	76760215380741	721994930208666	905910646529039	851620589202989	734381157538721	652613715325822	538377836001755	620488367861373
714667500342282	578143504272792	586394406299312	799541417201967	699441786838116	382698102494874	687088460827414	59387083670149	125565516698686	240676039986603
797167141367517	89734486855974	761719226232672	609943221193915	605115559080786	586835377572239	633430651448895	523582069529189	516202806115039	71430144402178
123210389659401	114571717595994	124777389248339	146895867912742	151106826921292	186882023364075	15118891150243	123101181874343	115771154659315	105002629357953
336388934900511	404615884029713	493431051892018	467833569990353	368166158798073	28381389213803	286927279186113	338364811311361	339255247737216	32717990279797
626612981877	692577209288656	579001711695823	416203900272618	391074412633467	277207385700713	451071569858607	501891895212283	529072381361642	844187998257297
202199049034537	192822906162474	167924896424638	199691575598918	198581925760283	24814101711094	306306386766324	200794037524397	261930316886828	281927415031501
850195251233509	646792388350826	379685401968664	478810109979255	607289048567964	81308418253748	68777419692706	517301785013406	719850291261182	744985288574607
110593085735824	967005430025744	816786984892348	85934438675097	105028279643451	112965269672345	101753924277088	841014896834687	856743089509434	104744043659538
101529345833159	73628441872706	723905386958787	104743404885465	870261155551209	978060350830022	110512870142309	118871640317716	103134168989725	81292696957498
124856666013403	103099030785965	937171185749576	904716404466081	722121097353137	858981709279123	848603023163143	828623102839161	829837788615324	896106827857007
395281755337355	392809824994229	364791694734649	462713019088021	336860187381361	406021307882533	481246576591474	46451276993045	448034666481529	305470612594319
438427834801979	479928743094616	461792315548652	392802565917837	329747686306576	302371821287981	363689704748392	397474335665471	322753399776232	345824881518113
129430880627121	109454727202598	124696758628941	124170243090838	12809324030229	1431486272405	117136299823273	122686298466389	139254789682399	14125861081707
911050976507494	871159192147276	66677227062776	780131139668929	140798510165465	110539823926814	107117705299603	110108893417234	832295015040606	921679290715595
113221312558927	144931820095266	14892686688639	122176089696252	95384360364489	91170664610376	975007368987604	112493379574603	101199609718575	873700138161845
180497234479962	155375904717334	115836838544757	126501770021901	157832368543709	168441158569205	13282789220804	13218055635352	125390906817479	125574624864288
79948957944887	91426843480882	823523368898066	782162857067324	728023570653606	855019615349374	570435313433695	649771742155909	645380842148487	444097313506689
102926662940269	119388933038931	876847644450757	794620558117888	757820136338198	57303354816684	698006331646035	792899624100974	724595518567333	802380492991453
127110296033148	119759795737845	194996054797143	228999142844555	128938369916418	884243309604315	151866044775505	189795732694648	138630737147883	146162218668447
403574618500978	301461142807438	352199925058823	332272199224578	197401717621476	219234290587997	272623117137944	327568780459318	243273643720764	258651348670644
226738604430158	399112462290589	327847962396551	312081242914804	31067842132861	224806937886483	287350595574058	261250999645821	18903837866618	171462762898106
26712011153744	250617763509947	290555997691994	335800379720681	296813311528688	387015583448016	358447661069955	252688181666293	253928049351284	254729433136189
136520999798308	109138733236087	839452526177388	918295689821756	937964497323142	119795780763058	100958696549523	847691030022217	965074936697695	102890557239362
145799051843792	141599633947276	180577496685217	176277898463993	172199335652203	160291015867014	145054816870983	161684837044304	129728187001506	131858200624674
162386453022626	169602345198401	162690254655481	141845805383537	132271982619274	166039731893078	145317910821939	128164196767798	106370880954231	105492920696069
761948705703145	712508532962034	92429012379449	107526361635509	746443799050312	964822913786697	154834382495133	157968694433684	614942825399614	428586967331995
862067599910363	801815687776985	851003940056675	989643057663375	102724229075763	151540474591001	73877223867346	520490881236371	119420144211986	106210720310332
417438973079157	431734977267564	645715495434921	564243729032347	570008773351038	614407844937235	1403677178113	127603817385794	104091705170349	11752331146372
206924738092931	267304707418547	21058406124869	197061622004662	197892751305401	196201247299793	157352245320445	146865463465701	16314918778163	145822609332086
910126005854061	106619161348029	969551273613281	804175908395243	104844208151735	833025937917651	124566115943712	135641074489946	851642906794226	101290205220197
121004282132898	14853996000658	200905102905546	159345307040298	143119229878226	142231859800978	140022455267928	137251592532254	97678508805297	102971931114929
126442610899793	12042254118398	116236307981025	122991727208027	107612245042824	1068930890005	150491371889636	163593796766998	148620395617635	13655768063698
811697627863488	901486449904968	643871340973594	595953312684544	652613527083613	612746253945009	725956232005833	649791898996029	5770530612399	667849403285352
131302264519879	125538343745306	9662072218985	125828004748268	146398219294732	96170926980217	200138642580243	165987512042289	140652883616664	207307144203265
80089197495197	440752696555758	559127763313919	693779219775009	124446353687373	386132882117351	196567899397087	108379322682514	228816316154539	195837829950452
988590648713974	104698410376458	125810975663506	130849124471765	954882466695035	115868631282729	182825326705317	149380761338462	21095570192093	193139201159719
195306433654391	209106628847835	219694699726603	231852083280729	23977305579282	241123753929377	238318406712092	236552150599457	256208727025527	227128495282259
187527663573283	110884815473723	130191210474603	194395440005033	183215487292166	227763912794938	171451983443521	158931301386884	179987884006273	176877169507439
215966712005483	220183570027054	196270765794395	174728107762748	14688940465757	191686951761188	133969491824616	134961942995829	121042289601853	101427027842715
19539742767952	165445747042867	264769578766356	284445634905794	26093127297257	273443266137449	278639480658999	247112524657874	166718093689272	197174562960088
252485362456264	201675527787676	175021092719169	189097755872133	2123960048549	240567196725568	219894538616569	217994277990244	232548032487291	239943110723332
252776065940582	229229617933834	253003379197703	274579110697369	308253524701989	287828280128454	22586243296898	249086117554462	264167708220803	26061664783487
438294161944438	299207549585533	229921441795669	228991112957408	229434156016439	287492716134267	234212113689077	267868175175569	350502742780001	359661687182661
155524593178026	206689229040634	357730136201282	307409568996325	224348264153079	220379078530555	295936589772061	296032764628764	484343508099214	431532394795541
628625126733214	832366612626757	921782901784525	728989693018611	557368213023606	521246718908701	502007383844318	564007091655284	433855388305448	39426030584456
642505447215365	786914991943224	609198898104553	579001434926083	397913336718663	463387749142839	405464501528223	359842737660384	443808516770178	36883952165597
422335373089262	447779759617707	462548599976335	587091980273313	558801867613772	48351407551333	582823942673603	434782658948943	424799335851827	48895766641545
989281339127446	112509491929144	122883534752486	126726777523946	974121285435152	726472897082884	824708930977052	111911767908964	159872039139742	134671699524334
111671219695162	152559332277079	22731819641261	173589240590764	794363136694889	721613595146686	128650279404543	14548599117777	925907277464266	863802823742948
806129910877449	509961009839362	297435533466153	403142998879893	430066382296457	642122292593394	376072583800128	376094484962094	702743108738201	54880764874139
343852267063956	397031633672286	332065659157773	314415231378927	416228681364393	369075618072098	496245216434654	505279676249061	385652881214234	390637751879238
361957687521794	420977464498789	460098741945278	489614740185863	794700960350932	414711156088922	489727983598891	490564883074021	323484061565018	499912735910276
877279820234534	740945765717539	554772697048251	573944526338225	661553056894951	717024955505617	544886110308552	547303060862937	566999117612372	595959632748178
140242873904004	11755112831996	125088415242839	140025258205778	149703382737544	162708680189071	18076850122117	141952740673673	338268014719777	422332809801765
303147810244733	341295569561193	382512098377992	335261721515777	346156888153677	378473530380306	364853615190802	384606197873682	397971753426682	349869747684551
152078689525582	167458846279535	189857259275708	16292551361439	164790029699295	142031111340307	170122529242694	18974349909359	160463046717096	176622119719753
407219032457369	435514340943962	474389123999024	538977229891948	469984996296787	430374827006945	38048228702503	355260737802507	3845226432478	370054343382621
977547834356747	125626125202221	130272434510358	13750154781748	651954178526407	725664896808329	107722613550189	891615864222881	283340183486273	226699483223529
602369027735142	596870632205	540671893687531	497928883231855	48607622781056	488757929184886	415577010927715	45929170853987	490581119382429	483684882625839
25505059353462	28156815082069	225611269644769	232623512622547	322403832672518	239367177327583	252988792178272	268784429467938	216991533334477	241632230243781
826374310177816	965019350634108	127120362608876	112788641312858	623714899683425	777008545607975	70556640292835	65823042745438	587543541452394	487843107784694
115134583398044	13018331920309	146939298005595	155484348714606	14103341847619	156635176621737	157192893986573	123834745430957	136234568697986	130119232589847
208503953231049	208825396568079	183000943493668	279729719685464	276665743191883	207495567360758	24794302358604	297882756004951	293164185189238	212490254124053
987594783046806	126988428472866	123293105481306	109354932888299	105403425138805	846482291416469	969671872227512	113252489301067	924186218608349	863809028500375
120671160389412	113912220728727	890750878891913	84747583538412	705994594106322	925738963844034	841175412710604	759395539457722	844465278756642	794153721561489
169760119630355	161579991403059	114967262850279	126617748582111	104207623562049	125587918360113	812914451904385	835810214460979	123355421564104	949519853353379
334389402647687	299012664856954	400272939881418	453578975765465	327951157045823	426867889097264	666986410347612	539802934861285	150812274353413	141263402486607
163404424265887	212326506924805	114463195121642	14650152525406	135703125549212	158010004067662	109995266858554	778515486793504	17675799504009	128944760579084
61741714417796	569788776096653	661400728517467	627307868801981	595420219204932	642717142180186	437222715902397	456042502842523	472109403117178	478984855246378
301447475369537	24835614648378	281969138749549	263192543623837	258929115535232	313477869470001	270071536825201	280717799066323	192662660813853	199055630625343
296764577821826	237251020259852	242588975609038	369919401231394	316703719271223	427622628622284	285330485189572	244567123961279	325008746840529	230321705521084
100972359851857	127425289512802	162608164360915	140100549066532	107052348794589	108246749747993	865824222471918	858245658697869	736755434776068	675929651621734
157486396189301	14530276257808	123290995746898	143986443211476	182137621317567	112925630976321	162383044648711	212061409109279	1479055699539	169503606186743
102583550300871	644944645544125	217905211707508	250741163966764	77229437688847	133916099093579	157710254015115	128315772011368	148643459631286	145613738681394
253516764545797	291407697159905	263592006628387	222563295917462	239203777526343	264681662840423	227990850866902	280789069952576	318475821174137	240752904076221
117886969688333	127823200058089	117706967140118	10769279104399	128773827773695	123912020003822	144450690654159	162303182739805	119937170471025	111805075706508
192157844492845	275111936263595	218268178721353	204132141538396	257193340003328	164199843374886	132356405367169	248896051816989	104493070855294	649917838775186
352767578212252	39190737102903	25958213005555	228247448636081	275644172738288	280363079692408	222995076357302	232469449040013	219719859271748	212094837107694
220643188994088	256047397289853	220059077177264	207820068525615	163876983369075	222478973734048	184410331999587	194281993055237	189302973949142	120750906544542
251368569996896	453884656643382	36675657321773	360852379613939	39586548379316	248396230091924	280999821785071	304230786929522	230981881867287	191349156325813
115119677799336	109251981359693	109801094589056	102263541476258	112851673020248	123419614825063	114007813430597	117442443141555	909023103829889	912732828504231
101278948607962	140112478596553	150361111890874	156772824387562	147768191981775	166566277035481	130502454693324	951752897241229	133971789030874	112963499079992
237954418544139	266435890108712	331165884772654	291425601884308	282605879841504	329919396151397	454395700078653	475012060780848	370938471000975	308427466593745
88780738252026	870558656003064	117594426636399	175247820102721	151537348615316	216443960388443	182507297994851	912236970382717	157064662563882	150525266254275
291748835377604	282256761195541	416668198458676	343133132032561	298177796729219	265586498357207	270150070590665	37743529835465	300016941084778	302551595642403
237633397399435	228438638789322	258309155887512	221561171253526	224259248643454	205850564346295	254131177307762	299298061301341	228184478344486	255948045408753
387478011837867	496911435320226	349625442029068	348039943872873	323620123124417	300521920745447	318531690522994	253497864960927	331598737428921	351416292801464
676154603875304	86755011976301	120026903703895	765828633643385	427413605877812	366683949932471	408705955131522	391480783291385	240376419707911	357253564497708
722337035467655	688689552875192	620707003325437	433962825968471	116645457902621	582451785529094	13166908417502	152418639286182	162741379491105	422310028469615
251719815444807	272920482685064	304555386290515	273751907360186	217752875734599	211927874572641	229231699723323	252966782954973	190211976997457	181695666350299
518695465870486	504647555747659	487859809292341	529707839538535	640552704973433	561317996884579	552271917215297	44248647890229	357060849201623	481341516517485
573769195989393	662054069208215	708811041503256	639847320108395	663938614963253	587538729875802	58611595961189	568302470365607	49129924973791	549627851153932
143891407891731	158270846361837	192613333424781	125945279147651	143911035928992	144563145025565	137744255003981	136059760498717	136036194858259	190591040833333
240942537435593	242985363045285	180857417514307	200808484552567	24326535093941	203186488003342	16336096121143	187157765631198	185832367374726	173406017261645
295796472449156	2734638376559	221825491487811	252423004843663	261432435176245	27553518198857	247684164831349	244824269831537	246928292394205	225269270534374
733684076167412	805535569179319	760967433360524	680722450345355	656884972349566	697601445343378	198778766439388	206793817874869	138776601731346	12787343241685
112606735217823	729100754429519	934376408533668	973326740097493	499336700893966	106292965640646	156855476504772	115798994671125	405802309564113	382796286284522
375739262149186	373104181193865	381063421167271	335474954470111	228894369953986	311163562994582	232644272305864	205162343408712	305259981448552	291228514496636
257449052253676	23049941740033	300137666916017	250949234861661	343599821504559	424465525360003	759865742354105	64180967712487	704697353409497	90204697430003
131621676486457	14686925318991	109187800213826	108575016131497	868369269219568	100925862826196	100309084449695	693892168383803	703105769290932	788026774589043
144076322552233	147198994817004	147289024643278	131334337734611	119096087268871	147617265952603	11079433277123	110604779132347	108408760139683	961562563709344
245325160362537	218707244590519	316766444461884	349741861758756	389990055277807	521674933750765	82279513365535	549413864278327	118221992262064	134444711203033
238012093159609	283369201811015	220786570285904	183062268807778	202423421204347	178853849081478	211284989524257	226309435863451	186878784016334	200003664106074
839340856811737	919213260362742	798900245613732	821115089901454	109260903112769	983665109470497	135658521750259	146392949675875	192292315125606	175811096008585
156556641451835	191361287251768	275514477547754	242790732800399	277089205884669	216757443099637	260488039976115	29559504874134	169309152904938	177041752705873
258630677984781	284750539687259	257575547622342	225948280815622	268009523849818	262257574871712	443108369646129	411600476988405	335823109157664	382478680505441
120137835594079	132485538953848	103547404722096	10755508869165	974634689172992	106036293079273	862010471788416	857062999244967	968889092487543	781825953888867
964029391379668	88607499527464	935450587490273	1026282786246	776675588352785	950227688275509	874860062000769	689057213983461	100863828483897	103784773637022
502460758522552	334625741911743	367184369476289	367530707160276	388194559041886	437455398897739	364155629475909	383254918551665	352191547430436	445406501458092
109293870816626	774048881466742	822894204337097	110221329937152	110984778333782	139750768688806	10313195931331	912056455773955	108430900554899	10262872019528
201941218075657	148913247502253	112009068883232	138901449965995	165297595362548	273780550163063	185657538603571	150807133604585	155206316637061	126133775322408
118152989153113	97003268499824	73082287255731	774307955771114	114487064733915	134604694790917	165023215837397	120175390146717	101645923504721	136458863724637
663383814595586	445854748447434	338379814071437	397580266672076	457346437013442	55431515346203	376197546084306	433645278508127	530710274749354	480958709604343
324945877588563	221263656193173	136613433444103	149442879364056	201471979753143	289389156681338	229002488382257	243551179025005	279336585306046	245447505679345
435548444976992	462628384243696	295234737955916	295865202960734	390302974561759	309603366277269	568796152255413	357154669177926	301597139063528	568762286883062
983444493326658	808455955393865	3672518215736	383222363023047	513982568862143	494425365216727	429830015988883	495689998011253	715062271303282	751301073461732
375427203065404	322803744462148	289958301721243	280577433712314	263640970893758	363332156685342	306066336733861	268913240083103	258295795719148	256347494430226
812199247632555	891847870433384	141721754181827	134837822398415	102306209969253	47242527813384	71962174703332	13159651538782	788157658094612	893239175001902
519659220927015	616474206020283	675816190669827	661560354301671	8826481739269	585175167454777	741026238258072	8658811076422	154372881327825	171569557409023
183643882406733	150671042069268	127670622391285	127007307470459	126880641936196	142451994693675	169138347748602	171475415442215	153825935546041	165552166606218
237809154435933	143787437473846	215007381317947	303165212169101	223317160591097	341382630229841	242832712118539	222995792301715	276894588245397	23132182366369
273517476743256	351605691220901	310552131266048	350354336006024	416351412076171	427227922101276	550782446297675	583333419200061	20801882412878	131962883481025
207964940963045	143286487160255	107210856817692	12983296679662	120493805464054	142404022413941	127929481194001	118358033243447	132349581648371	145046055851158
125876229832334	100316902776199	793721171902877	132191280065398	130575422810025	103653845895453	127013587654394	106144539188307	104903485827123	119119413649053
257260469159292	223569227175432	182399707220993	176172838098471	160884308301152	206034456032369	187702415903358	166827216788048	174617180054351	182742385418774
103839193433838	117461099640225	108356174440799	917084073907273	808258372422603	769862891708017	786284671000811	796303626690029	662813519928877	717580066830165
945143257877913	107086333152632	120740139934507	127292820663294	132424682080784	166145579692917	173923257820191	12119698620484	136567057261219	130747263888702
183617137711957	188961593484475	213513696009345	214988985478647	221226372174435	240784308614143	646201109160727	652240423278229	507978971285094	446162379871671
227862495646958	240457503707535	384552883661118	393070564578782	221540137914445	184520079437559	375622661081694	463634018776261	296980803084964	267770687249707
208682201149528	216029958104804	158498420264656	166364075690168	162320930492838	180042866251614	22160083740501	398331261997051	166384728179868	767900936410654
522669886847703	479891850609582	431881654594564	41642994836	373098969834869	364314892207643	436050705648179	472137164220301	383517655154008	409673158638382
115393933160186	934206284261406	843437982856075	819008298176568	130646146126911	839989668388828	78353287498361	120246345342535	247661913611276	319228440607494
103483963010561	121506514674948	112065173157675	104437713574018	873385433548853	102058352041023	923643428685852	831736535844285	69887833152251	606867171288906
456307231627203	473085195449828	324470486417459	323854464694123	361663291175927	329451087643653	253889761988388	272544430666372	239274828305461	236423689646167
372599997055388	306880831399746	209943720943836	196650804232078	189564070485691	249968593117223	17938085805487	196913464132435	271812912215062	243360958695414
138180339516321	112123804952992	792700405933642	100317406344711	164937809827558	150153551671318	143877728303295	117869714324909	414871347552065	54162652147528
207283816036342	171722066388846	162009378703299	153792746944177	163487930870968	207132347220385	150078258266974	180671181170646	313810745681459	261581714332491
783281085056688	958271582353146	589620167586226	463456255075756	748135571301288	853829304903594	702231242813953	672364852277348	66134657573664	629267678047902
122169608005954	146906264917977	167145367960406	1521161687343	219095810184515	19215749282273	213798909019747	219137157497816	277928690090825	282468960613766
125083833492732	148652236374102	144399064427059	130560945385974	150318287290903	195045561710059	187645522225878	157988441994679	187812488640149	159964363729594
25802535207835	271034309490145	24474849306734	210987950241249	175196488245533	181414206040006	18862339609009	202364415704278	167189740567983	166170885458984
711644082945549	522046772122968	450578089620603	604518995596305	825848539781068	841100718037866	831128394281138	658937955271985	640072646471331	80528224066222
364988372862578	314782807925989	409728354887863	40177370971956	531942715663987	60001274844646	57145528216718	691454613723808	673784377385319	583654365943844
521902633670846	537886580004061	612189525565575	633105988914194	604485420532083	657725030026748	679937478929867	637329891569795	81942364031992	753689051548075
873913635670592	693370099991265	479168105159879	606250444142958	832470159197136	866783491599047	590251728826188	601128954416614	60541430312877	56865503776844
109819689516816	107824483188809	125345618765238	12127073325525	11272987986177	116327489357839	12129129243131	113480835185034	887489052552297	967547035430533
338294728057798	233939319747735	53765652218012	109949146039705	387710577147968	266168415974649	748339113900238	697631864018107	345095010627542	381238122785052
86540124868188	960550184340827	647111139379541	817929044485668	104342955046354	757389844060916	851315171879573	785363208501973	981259838791279	104432942494252
681958752880455	849396096373061	79053043646094	850431554683506	832773017454641	962596047504225	116806495878858	141079324989808	585414604805385	312900411508724
832011130828443	66057872457051	626036917693409	639720026928535	638719666304762	705356290446167	628193947967689	677667905028729	81412528260866	842196980734497
2723162421866	271424484032292	344177881108449	345873741873263	203698783003742	229647187766231	286274703005656	283242156612096	23921266364182	214069970895092
139192295082531	119759086864893	120540083526704	148191082958841	169283116313253	177143375384848	178675147527878	164384608841814	134868946273708	132418644528964
802463759755216	750957310475863	410129478319961	417453029184268	483718070204763	522104756650527	567413357445939	451486809567262	475937892286858	581690929876429
7485255511311	857550886114029	89524364309395	105662290379941	987561049394119	87586623714793	666950825971914	700577591913982	685537122574037	544116609298905
212151537685692	20983917317119	34565809373457	266320021191331	189152322315	172761384683599	150667832437224	27118034850884	163025234574601	130110996680933
195275539259806	171080606089287	193159685678897	189330092600063	145619968403824	228833279566776	206158873352537	157425432312767	193268681116268	187526905776469
134018295302316	144750908717173	125866343911735	127752446322618	116901499595878	124036582650391	162795274195289	170894242737596	182990563396538	149839335916759
148812955903419	130981476259355	933772147620285	887755071058587	109990182148715	116013627389806	99412718599842	104482359382296	132497937829989	142810763494115
125850055034449	116612593063014	25487364900494	247288136782317	335326641521718	750107761947494	499460605236616	272751635788505	42765215737714	389338960464072
291599064733422	357463961577531	328145139362756	321851270561886	381152141831026	24190914331193	244471461993667	282329182474502	178002177480151	201947144535179
492860473460491	591233445125348	677219213779301	610674416510063	737604870249189	67267818557581	669638281597195	640246546318823	563200930288974	597016970838259
645613941456897	660020258468247	677702769000701	578203372480897	523498367222332	549825635058717	562231829048257	591840208076195	472299496513362	48969128626243
64036779916508	639731544040786	91979893552182	948767529369833	669010016482764	687783350282342	645315612306185	675425005240251	495691902470342	446973673556988
995970157639975	120189079938181	103391831898671	6666594551694	962263112601796	107155423888834	105651162301096	862386428214167	646171313449747	913466306018482
679553448385087	446959094231812	389326428305221	489385282192517	487742577699656	719633563336521	619896828696997	504313665668026	563036687499212	567260790695166
621290167601088	651724832741082	720137280260736	668575883427246	624322973834711	585615139029493	814545488972762	915715235536448	5819214224683	566552785369972
164146802426706	158309750950883	210380911203164	164535835935061	109928053120682	111596235177025	151854195466017	152848138559937	119153756388683	154572871461225
239537312539161	219735826441563	211799115680888	190065934200057	192830041967047	255184512181457	206556401885513	173738370951142	229702917817373	250640518520982
13666044661215	108175257242349	187505209658725	216390163137454	180225741400347	144310948380242	269965312861724	247970300370802	236172613199392	351459597952377
727599101742036	5455009743383	48158011699128	463043259618491	579382525155651	726677946411769	526624601047613	694262338105759	761656483340432	63890017599406
104662859618809	131018685318113	101787514496367	854636202747573	160122547330836	137726393029835	151668703014513	241174066208329	123701133312544	860352166836737
297556645870049	323820618987013	479191263085228	450663297241547	273569965038656	270475920359127	380630191290082	528681363000743	320430893195114	22794737150384
954162046414865	122417351771482	986110845335401	849204130860738	819551702758765	852802359374722	735366220828974	703189408237039	591146999474327	537621855027786
163326371769063	189288210854997	145275564320339	138283424670968	179020829879064	171400412061739	142234306596658	160493712031733	257011293121146	21561290602111
209452923284782	195322179459066	155329546441551	223899639562012	221247906132905	200649160164478	228506397806103	217106187613935	383334151996251	330910352577306
102877466505798	118857511721995	905457063404557	769288965272873	816182176807411	760128672597239	649444368238162	781520570534092	752152223557057	683610261085225
590576468197053	683980593474947	487988824808509	349562119337428	364506604108752	317401428122339	3772287026375	45042520845402	311905378517338	361533556064566
20315157771444	251710313048774	228020055165489	213612486425138	188982842338454	180233401031185	118165624855315	122385303113546	130315272630753	113642090880795
152561833733136	157965668452528	127912295918898	125577770194558	981724196914502	97315656808477	729846900619667	102979836588327	90596556157817	637103608382631
945382730332728	742902094018748	743308690242981	728798780651178	110348066296518	106084094352901	993182422482485	10412032833635	259250063229658	333805729686156
647324691244398	679604502661356	766435532837135	666079124414005	659073638534926	615339674065389	608534766751375	711598461039149	549852945616431	551900795250465
431052966698485	623612359646193	535871929803471	557892627861149	395617602520237	326781956844774	330962769545245	325679513574037	265076310433281	216487476165017
749200623492096	766833727185047	937285456410152	863698900987553	551624184768662	625116392351177	809234476302413	795546578557956	863879342638528	822015509201756
130674100380799	164644048394341	201041050034667	250488811146338	50427088391157	383129353833719	380401375687215	566521115644034	40547275441263	228231364380533
731344975014476	592213151009669	356246435118108	367871396468105	410709802489407	471972101592751	418209708436804	404157547623096	486155792806977	523438513289591
222284237237705	23471692031052	267381041868127	2713104990314	261817565794424	270891481832388	284917767067761	313839893291334	290782578700216	23808980038761
259060543046493	346382373688698	237212536440352	239672621776142	36412694684414	36815594543953	854894209441451	415570346376064	284307494810392	428125547585447
327572928622448	428468876652926	444672248274828	500885202525602	326326854668366	27314938372828	354499521393612	309305844548724	221805240344545	206097051017787
560034780693346	55314206659589	542937977791266	620377414092944	419136961424118	529494731288228	393434708394991	339375979019956	403115736770877	327730987098697
293143000926938	33474325958384	40577892991796	400887853860277	324473159096719	299586718810362	282507139062973	252603677201042	318060622121069	341443993848173
114707353925109	135529946214343	125519540870779	119405510539113	876850279426364	627155331552777	490808158166494	648043704754012	518675320870017	488568728603504
125722100185064	117943037824522	102316488458311	980824485489003	110260176512974	112250946935546	253748474177328	296564652679311	193771822874303	181061579295273
190856374350352	202985228534196	23153924668891	215141701481269	212550982694755	164809460403883	17945188963678	187583679892722	141065635541876	176086781971559
872706808328838	878709239997317	689508993653288	10415997608262	670599178956579	110793967930624	995072413887913	449597851528908	700953167169058	617245466411567
312228907713164	351781568131128	366537544117851	334733333233954	372083529730123	372591684154222	400010012447547	341304212000647	380144656231302	432348778831061
515449366028059	198256385142943	215556146916655	228900950629416	375811794956345	800452269890052	435372072373093	546985939196093	75562691054328	691238215033305
14691899702482	129925537195774	104446486254247	115458009358267	131840532288501	178719717340761	125150126720641	105525347136871	16224736242052	145181454173339
271882848312572	291457141371503	381056287315707	367902141591252	339464086068922	420166321465209	489374667973381	366013845277766	590935143958218	616665458640241
259114995975304	328750409704028	405256748578926	303851567805068	194746297712823	192423009866489	197210633540417	189669636705695	122842476290651	135868135447664
611829810204276	619379796513918	614730482581744	585946296510085	606014090844072	654740852096086	631257634512443	645946017737335	590535585944603	553477052902247
393218563262994	43957927808514	221209390284616	190207810554348	285629585892361	280439135330285	255298737100754	234676572831954	200924427479295	231567476779703
249820957373631	212188314668269	201305481677155	219315793072112	349252920885881	256718978443858	240634962699453	300409633394312	251787569396773	296471970259088
624998726596655	514153407254457	467404280281991	473668690839109	432493106578484	428550201040605	445819486487802	499458877429716	43679983495584	471903278104132
583656576088258	607375880015711	601589724017346	727223373468498	806365150462357	822738080121438	105188590826639	699008942247218	744819927024604	873110230969879
229967328609121	2378696722351	373506075749821	332393037119949	223875534374483	22414722634669	233755496818457	21700619476385	16866494445703	19710149796396
376817714188946	445673844687412	582631783623627	546526439228783	306118617517818	300959733377858	414566163134052	413710324790797	32140701829732	29523012389433
16631454936343	156073461564803	186547107875591	200157014072244	197098400995054	180042093541296	205579739719498	173540147445885	141061516565281	181654492855556
830184820171665	908324389601168	756909377784577	635524960348232	643733207123058	718275341498739	64679474233577	585088652594606	584050990296434	629774284540939
543711243240201	562585231752501	616431153080271	485025673755659	59540305332168	561522444648225	59426319915044	601088710547204	454089985703578	584595241018116
407423485687534	319493455050623	38700925438613	54206331606784	517927410933908	706897931806509	592170670546044	453827056463773	600781844428677	52284171724033
538594012233134	639749223133815	79153940382505	928164676545855	870703649292057	942346819559671	118787229554973	989895639173175	202394108391304	161089180551649
105098850989909	101071912042623	9070344252332	736568195103393	113533081055926	123227997368194	836802127796029	835815276299766	881189121577782	104064412705817
124011355110368	148315008622857	159595849073416	176065403789967	156080208412196	134327492554653	103102566079947	989700717516239	121395702307556	111353803856003
205552877201442	246725418301732	235668264842992	294010031574924	245022820609139	152435794216953	168538009798974	173759284244443	115890666078173	120641245235631
217138930669499	210795870134909	244442136870801	210957885020141	182471759260918	19869636229984	189540491315808	194640866999255	139640631415591	14902898214174
14552788756405	172583972327321	175589697534644	15344150631435	915981805142505	111564552302491	986387166681229	994009626498798	936582149345037	736197896448039
345912902219733	46027553364818	431002350155623	443396095489869	381657519090812	338434011843745	337594033462228	225808573974936	252818962623354	311336297194114
659967768202983	284681766157865	292098418370767	439372495651411	689725586683954	11996206241844	734122918821326	941947303566336	101609632092443	701613911819312
359169841634195	450740623610141	434014408128803	39836287932317	48013761624934	347010802419884	272115768935974	368101416909663	306924429444382	272501045345841
594535945358161	500591409925303	799859550352061	91426739744221	623235176226995	744828074512632	121391842925806	1200552606633	192095958931454	168844529722372
161047341258569	159309428035848	137027578395794	121113349478758	126903481649721	13599840184773	135825630676739	165491149576152	139307014224699	122004832760357
210722691595306	266689317460424	428476955060358	314679038487099	326341958277688	38725552779366	362171052659714	43280590426655	313694863624934	237956683172059
770216274552574	616011837083274	770970627365845	851954974150164	568482992947983	65486853788755	544662503858988	544369185425811	413654700038556	406452119708208
10278891446372	1006551187696	925392594693344	955416043892251	104501801527554	110326548250561	118081194633799	149364699231579	233696175869326	173061848054466
700575077629967	733996983328931	945335251504317	846192807584417	418937409918807	409260987425189	643634357482223	656257543267086	420995438772658	450606383433894
103602935238739	771927781324363	704980566792041	737399074756284	907672355487275	978660610278321	981029619715595	109147271394841	840602511792379	898992724119251
181636056424981	183115372429624	20867397634362	234378816874186	167245041978855	128161796954984	177758190051107	224158400740753	179448295435787	16397026788616
520483456515612	571805545212787	339504987701751	32840285996726	41305670160377	415933712099754	412638024323564	417669434281329	3423234329307	315999094122894
733747618335126	664218931359296	58002097616597	569739269620284	763183138558586	929127972798465	743100225006363	716826686940327	747736065404427	715924291919108
12360093567167	139545016440085	153999550397479	138320159841236	127800472027275	113366140385782	137333348489184	138695266933574	149356990542861	16438406988974
160743279882041	186427798332373	249859678896455	305325351188334	181050246502233	213775459367231	222295905765396	225589572435536	723464837443334	425947350578409
199199836227942	167474589391699	360563911601713	599147160917998	535580319226404	739836915704349	485664981599187	296043056285776	432100641859389	36725993421841
316000750060274	342747932683858	341844201746372	334032814525586	454615822159933	261737646337776	362759910027211	421949473990489	115627415362526	162884467768245
116083265895624	857847012267101	497145427372077	602670362269769	66747704849007	723877764097658	754715294455399	720796367016027	866863122153795	934081759315828
270633542049569	21398408052613	174067748042316	190270006218017	200818273875884	266120449203347	182174484726104	19102747807989	204054582636105	169879309982418
303417308279994	176107136551823	209033522103142	234584154142452	263853750679619	258860274560774	320179239334164	415637205589001	293109076055403	35327740007132
191399384555251	153541419117166	240925084685762	245631067243412	206953681338008	235969757874093	322635697041084	400046802888757	461205294220689	3988005321035
563025237677308	470417631501671	498079866604261	608544079616452	585519105809776	627306125020579	128478144371515	992988610618225	259852658429966	307364866292583
239980030766469	242908139754661	331804511350217	277416044849252	209825853001013	210691989694689	269256361478641	286905199151486	209091178973457	230880522907415
179217539077532	153729254124358	201676515672458	217622575581388	152951467074189	210291329017195	169731690906738	234221453971793	249635823597813	142128161734133
665898075837343	596656578037218	607159660300277	617758211076884	698317680745565	766562491544957	670790335954174	703565147829106	558800342338009	532281824118002
132954674850545	986566136988709	106796522648543	140213767545606	129702454657656	10328329268942	120113961753477	154117313292245	139946734509977	140571126083156
238448551333253	231125494645212	202928767853074	225612463253686	300065565388724	343606450066642	281212734808504	265677815461478	231961129850289	198932819109791
794399445055914	766560258937917	175819180809463	199609376757716	10021005182028	144658917532639	166086301603753	205928325594045	309304273960012	157716445083287
221642701479018	275910851802647	284434044209591	287594597844295	292640189809372	333450738598545	217365663034857	182411672448924	220049551426088	18279987947679
312473255859253	324026987354146	363290194717843	281894670451963	330102231671521	382169573225444	328712847002063	359789886776697	304983884380854	299064430335432
133700776076862	162933400565693	126202187356779	107063399380267	15197189106532	125165826584852	117448248860482	136326598818729	114587787408851	115920633783613
749926511879905	100836631407712	797610127892241	782071391363693	756862851079784	677772147476162	812274440258553	969554661994207	23313759054423	165405601830552
235933306299219	170629792869355	182906013489589	210263705984213	168701927353534	29372134499779	251421754491051	18964118186378	673503980451973	616768625112849
855991372227936	775440303106022	719190556947122	742812749883386	697480465897589	745227339247854	728538019638054	701978932770532	604345454948502	627294714828365
418232539177095	534000243008895	468085551377399	486419872483673	504544641219893	431774995943002	418651097076173	37394959131388	348605876100055	343665221606797
377416475210215	344031027086934	279633725261208	283275961461154	351861800019641	343213219891	30530196365492	324321563827853	357247470371682	37330467304884
128331184413037	139239161959223	131230057516846	128599387194438	118930259361934	118194737202418	134140748496316	152265243991806	13244674460894	110405317406549
672082250658875	422018147466046	317619615192518	416053529941765	459564841866786	581289715260024	471572328807098	518425863888609	750936814877163	656444360420778
944558893075901	888381311883777	121396380092949	14500759570598	113379300791775	107410642414756	876319113047087	790297562960111	743440277880036	774422765566601
447730351181374	399044251313373	470609403730871	451240811205131	331173394834602	409824832701277	377172832837607	378782687393089	45159772870318	425144161575294
141611253230309	119292975399605	175015865073353	168195248339469	124903068036417	163686445342453	133357981918405	123851132414149	122930687502136	124742842253619
124865566932715	135697572523126	127669274215998	127498236679046	138242339967937	166397248981271	109124847079852	833179802575438	119726508043235	120019635083109
826794214114232	837191106914771	981338368068644	974824433920722	810763827415281	829597927321623	668371392013616	719287914103185	670762568811187	605487415534715
293312739469635	297409876178178	325911540223259	40584056191273	280641318254912	223701819316262	348315770173729	323648204292676	280833362345081	300247825324417
803159689681169	635486180062546	78474373277942	942909128444449	652103878232263	644264492328492	643685336658838	575143300866874	48090370440245	572916564579185
162814819014245	170323869553273	135134927255665	105121030471929	110428752037756	117929957242451	107492049541085	133085158854364	118985115409735	1105663836224
501018266883329	336502032120992	290974595990033	312558571771777	381987452226251	452082142834872	414861115509207	422229417208653	370039175063855	425747916930218
431293464952122	42214137034531	286548347847367	326936778747989	444585069142849	346794316411153	47611323901872	458473664019957	36053149812677	429734659350116
148370989748993	141357395586595	159673079501119	120973533162216	13731215305415	132839940558396	138983719424605	211492480246175	134496798372266	126550060355063
441562060096678	29172029402121	235708416228003	279194921791114	282522204564128	372329611454746	271979925478624	262884520451823	297281701171727	298185840976561
108599521112591	132892611989476	95992157031663	11226889777745	830254940498515	66866987307101	106637522110684	866013753504806	759908192469714	811668646611103
249124712953778	150748143268387	196247641229688	170278458596683	290505640018821	369484786601572	278634904185199	494421544153567	248280024147731	209496515830198
520714753504959	600472624419068	575234967688404	497049074571532	627653558124715	75742153952514	663759423901414	609352320392418	116256195964016	105298618387182
289616631654494	29060662043214	249362122580255	238797934971504	177043053223294	212692937069867	205153313431681	202847226274302	294149297581002	257661970985494
127492445673512	122041701565228	125599825247836	113130398882585	118657071730604	145843141539629	131409288634479	138515486454692	118713733574481	106255529125886
282597112890852	300994650806995	329146375275114	314406848868514	352589427339486	338931620387307	300812274157385	386121062735397	338528443022068	269624749533783
339422657719424	348501790659636	238391467275998	261138751057087	243606308026277	23430596083062	229948375319718	196509086947851	234105932869384	253191913603796
693968726748573	443590988789072	233178524214411	329168192601568	372964987490204	459898248473214	481484935624005	376739398198602	443195710746514	508979983225152
866210460765658	12044085294006	174148121970053	139213867499995	889592740650776	846768877824129	940051661885621	923638976449013	897811774142335	863527790663467
183468854580268	14889248768282	129516262777448	119457435248488	17939421807225	101522279091643	115290925224682	178933902386597	256632629063564	390293608647387
653894403828257	770239636194603	610458508146381	659520970655309	427494038909931	385901440690654	746652237033939	505599071837743	79187261156264	101779355905478
110820695383779	99935783994151	802041499353087	770182877955646	823152650429725	830061131119349	771157964717793	766194648810649	782353400594446	901591171833528
141683413032918	140682971950478	188483636400144	205753063254758	165365263081076	165643443359192	200041097005665	204689522158636	15155246160002	136392589763033
396151785197861	454787208142975	589846967691153	66264365927446	39819749574414	406788625122142	423598818651911	347602316678687	424127258242956	392229251656903
282324108128671	25968166170044	262620571322158	236486061398928	299478915001717	260168803177294	243857756747198	321244841916493	253681088023903	26758312589996
44095902652129	497575973725849	379733089246748	352373482517478	44217764401338	410203952194629	468386645835102	55000697100511	393337156673521	344779627459062
597819619295914	461111201427218	397356567058819	437066500973626	527064402220694	575888757992461	408637907384076	447006426037469	398610170837668	393029384798214
111883631352178	871987314410737	863617036360537	837323294246858	106216909621798	131352677076319	128411164479833	128322109417784	118896242656344	127302778611812
168931323475915	2219807092684	2706853429324	319845143020944	175671600321586	153678901422327	319710941229042	18397306183497	127596467830992	163221914034596
494828632899785	371081832519882	325682863620754	358974592399272	307993145887543	421897183841167	356286654897726	291642284643914	229684223024187	247776601094924
147719486279465	11431521288847	135705349647042	153401447401673	187018964318981	160224255688432	140606338341666	158215143651605	167453981186609	198536468307488
214654110603983	246161174197199	169857261495217	279383004155505	282282427754415	228534012164859	349929062480832	395061204356948	687214227246737	398541794978389
146623318036519	126899162550497	161402221482595	151480220025572	159185796923558	137789800394573	121264474257951	136746325059313	106085577793246	133779230773113
349527338480505	250663522333359	279128224701839	328802318673666	366257142472058	325183531212564	316466738673647	269861762440227	30432082197412	475733957742445
224131775941875	215030979495418	263147785664123	238836785570328	20882857951362	214078893698408	226417061481156	278016112936575	181219872402923	165307020502606
120193423614262	848447460123533	588193347026429	887655091902453	911875310645325	957615121425793	162050344147153	122661985402208	156150539491927	184369399513872
17312999617738	150182901975439	116754044754492	146840203758585	182325473495212	240612528546433	189012774912799	135351838659902	197113826521272	191153077923211
379656651347397	357110811948771	258689608937924	257309500910066	312004306382477	350685413378928	274715669051795	292724148166799	322019961417975	287336665147876
688569837714578	656319499806705	781126845387557	805904325989625	725119816466284	697615798194694	605083853974122	618797675421262	702264384522649	725706605793085
599183700486322	437416402667129	400885096528319	553076111044171	517743035875043	623014864893033	62883242737523	492235059157813	501721163453122	528773780093881
153393628221657	165908640399266	132685700720265	130526445153788	225193519332381	191759672326304	214136755042792	247182659294008	460406242681609	440155637456695
622412975779309	665795570471245	66830322672704	758570380861222	105221315806259	8838396200488	939659659036035	834976727452505	281757278558608	310846758050474
169414853919256	136267108287129	970947979559796	117941901982836	15769939091244	195987030043674	216781016495507	172700145508241	259770983179945	268497013480758
416687927991558	43772307721779	651277820262567	102280607904288	69615156231427	676864542504345	781618036256862	542787447636777	476241652945451	427472287437869
127054287614762	864445281560759	542604341333343	573814031366449	874981785713011	945790100177668	855960570430743	990480485124453	101126462520471	11234923752401
350372618807397	310419112572292	280131898121847	24389714593189	239246865420767	254980886674769	287471847015792	295036501820737	202019174373438	239396421133965
741998396392822	641983710401595	244247980312485	171067173151426	294935390650126	464465382176214	446513658980043	415499321766262	96720212284411	108899975116449
237070705707063	252834471534373	293817905880014	261457102056226	193647452667636	177315828476638	234272815851009	260245866785859	146699991744174	151943163073169
148727485807159	158029576345419	171975016807202	174721752661647	161638688232378	129348402236266	183908216033522	164853680783086	105246758428607	135892664923826
659777842950081	897341125297645	585095561442607	453448185847931	780900940310696	655292265174309	542860705929074	571287219171977	611029827630884	656335378504387
469195787740663	412445262861275	320884178116154	355983000176382	366713375333257	386966564725838	306204746756722	305932736252072	415992363503129	404539352619672
174628897062972	120471685475667	672445918907172	107077138183553	163824233056138	152605379421196	150824229124698	150331583870768	148780978278714	145847044948725
132850766427261	109068818838407	159296329906468	148873077371924	10099924347445	996037004690589	11249991711697	102853745046085	627703109262774	907217438680665
633681947819453	649424375536404	768651227973049	858420172898605	811470693883418	78781184913763	177698453208521	18976294877513	329980547029136	278043257480322
159675805452841	141993674103003	133210727869163	129479879740416	11944447361435	130911506890792	946992078545543	96387020669033	1106831186401	114771421351079
150955101437277	162003365489512	179740492065093	18016782962582	241064124168092	23312599598707	220415943609812	176269481999935	157396373867784	189157787674738
896671870421976	863801044643883	646407027469747	666843165927228	597534258572823	505554263245744	679555773493157	580256392383108	742607925695726	103416844510936
167477242119977	214484310724107	201871756029025	169011662532811	144482645826365	145847208826903	137974261326907	177450477361733	175900771912494	126344017979322
422699290973113	384598260801899	358829243284674	346258890981418	371478468161287	36300251553623	334406110458665	382155616343361	383411343287141	390987917486592
448142278056997	457325564946486	482875728022891	59122891564209	540243175504875	537985847964685	529580650011165	456363080165374	456056977223677	42526398729785
21189037228721	211054671935127	25619069199219	307775391464559	294217442258233	239638015903949	424426770936107	370306307594845	931812324037144	109561464739011
761950057103657	964949340230574	110160694070213	107190736100446	931441694225042	829286298523767	795941574245056	572848344756512	620622869178655	785852791570329
167573990940965	185231066581352	269905732903241	246129411197317	191722071008435	191766461129555	263329395928941	209364178739373	130770651273702	163108803765305
131270315519498	143078307441808	158216290540011	193526318119404	171988889592845	158068602514357	115743416195181	108611819887089	125140301277482	108818914912794
269306521161921	163320349391157	877701274321942	131002123014126	162882595441198	240616539545099	155360211978495	151947357704724	273487835211478	209092351290097
461045688482718	407858505909927	640216863842945	510873155542627	5869269064503	431742789688508	878852387429846	949333718289227	610800132226874	108876175734065
434150058467485	474955857523284	364312545951967	339955832592066	467064517746438	368015354310516	346212057115278	427181238746798	430229092309165	43341934021169
327582508660021	447158649837911	473344811841739	430604982735499	520671761529033	327870979749565	301679157134998	431570729870355	40978496826633	3662666222118
149540678753549	125336345041867	13901305860626	174548600161694	197793948440836	182048050807301	216054912689503	225711058660466	269643368603995	266427396151508
401101182308124	448283488695433	771923426958799	664965501151949	608352684834098	535874569505257	575764133801504	66909642053497	503991541329339	511301477246961
447597551181831	540090935541617	610814102468354	565182348334853	468958122428709	41267242788098	428506903136138	382860609952513	284729690960374	324301600577139
258445697870934	410051470887478	247530199318531	168071906792118	162253708981817	112373381452913	975305094994796	392389297354894	146598789048272	488290432755664
112856686809529	130461399411235	180871221787973	135916248794966	163404280378305	138553244019442	149572290071298	189512427592265	112887713346821	12094266154265
703309913652788	7311529575424	722222619454478	65220549278863	686752199171566	723668278676588	518707200957902	495368239320147	450727205580952	477004918750586
151550917500694	919411746441597	655259524842527	806329191733185	859616354735771	119214889575136	984370458437241	888334855735975	111354703413952	119163539867371
287224496734662	432295938846448	837570874584307	927583485662126	512819910591116	456387956583644	747085687176998	10268017674889	281961667564833	138274715535075
102665042247213	994303166441635	128137549278024	123345976766499	752248788940361	893221832010356	102179178803883	914263446264981	872133703348797	880360996872783
232910365875271	19503257731179	210350872777583	239610889943954	232976910887514	197665540307974	240072325606937	246346237853924	196687965189887	236812491151337
130917137308847	189697296316654	175517603089715	132568529924727	112335347003077	803177919763342	847506357175689	11615703813208	896856167589281	836122314313821
191323385797483	213465516615125	175180385863488	141466664709102	126926499848903	126235684389438	13998561726877	133702342483163	130440151102992	152379611894339
292070663690693	32690104392429	324150615241198	343438847656602	345861670325264	303003521091807	343673813515289	310049457928566	235118231008627	25081580717138
381089777334227	365807553695775	580912407923771	485817091972678	410295610355345	324059584009793	416718258287755	444357138218562	211857333643239	31330525157601
10369507500996	120314827605438	160486288734095	151202772001891	230805449383355	151455879766363	165462171611585	214962341665637	197408640379496	211791673694975
137756772747205	135915585404197	136035932992706	122237674352255	956886932239347	102520022998001	132317477570499	130742153259261	14095072798094	150155900871296
637915366269139	851701712767784	820668251301257	739503419649056	730893589163778	554134286549245	341014272768042	378007804007833	347785704726811	343918032266961
312847386324216	242534952092157	198504774339138	20763493654485	163114741261202	181590683206828	181149949074115	192021265070107	209418070959878	218806756584553
128023703321336	191414353811775	156318627204748	203034612668657	17544125528763	154761635003376	21085932342421	112176754992029	142753150102826	15661375404295
583801619780637	509812197364354	448472530261801	453089683273517	470085691389808	533456264582572	558199460679457	514442803213353	427973284340183	463749278566289
574483109979001	610358872143123	40464451975504	414208999646582	477063837960325	344612070697686	278901540281288	360850164323546	279856527475145	275283958745576
421223543372915	435374925121131	544769951882343	536787136407202	43799340484519	432635284216148	584571124572395	568151667919084	425187208499269	434798942810432
136233082743273	150478337717243	138490113710352	172765953053002	143746362481399	126739864783226	168769960044315	13252178455642	136147674093373	142692203489397
828274191500439	889927110031837	594250510417534	963134658794041	869161502693485	971929176926243	731356716141246	38448991524162	741701475168584	724387356508655
346669914505244	428765124327787	522882146098248	515807956318771	366480885140969	298808444516252	321482147270868	33310522948775	34742925057099	337009418283887
110988248034002	764450014583028	499980243491534	622989691601946	637541426885076	909471884302171	675504010023952	574437999080639	611172214188104	586944046411575
107607661397747	105748980580143	129448344292094	106531967635806	104248858266674	106965475906226	175049028854383	177965331812045	123980267008612	14693234510189
255506723332144	259741132805418	211216665316004	209622369754658	227437548692888	261641126462953	196676167035623	172648389014375	172244410448205	169033182161366
116613991106878	108529029377313	995512217805592	100795612736994	636876235087928	981916292142296	731787999794864	658271346521177	96204089076412	736026511995201
296525919160867	26532278472863	214120691587975	178330713719518	237349198752774	217925782919709	131248058714706	170428092976573	16790717563529	188951363587848
242995242634859	270101286086896	567799397606908	633763606004118	37053887068953	484853113358796	656572278495288	795328204090482	191905385396265	975696994388127
481642736421742	459725750107781	482814774245038	543342801451119	63353465506815	562506176257869	620788249183949	645308416409112	658657959688024	664264913202256
176831429067	216151466364833	445725580356294	452917105699211	26453610860379	37722090606916	458114274896359	377798876788456	144846177703681	991491112790511
685436685450211	570345119936839	502636794531782	51434376701271	529145334842522	559077244620753	504841078673	540163225349483	610288185570103	633909867385332
883305139588902	109679170824939	11579131922435	103825799081291	90663606700542	505876627530118	80319436652625	138742953256693	128395991032162	119628922183085
339086523903053	313752332620177	240270950089226	20714424195944	228794887124425	28339473681517	211956921060336	201812940537078	263734150731365	280285592723758
658401192128619	529035446752646	642718288624557	74023818355721	669492941580062	68849052993803	646651422981485	661471111010405	508601210164104	522359020888661
110903363686015	102981000651493	115472924014588	109956635929307	103881413490314	101760498493322	954530002203294	963096791812007	797065903163234	911901949277979
744967665148879	115213644402939	100195386852065	944386113509198	127810814541234	763622258269483	706051503520754	748542977379448	602165205746307	652056572581609
116389436892792	105915001383581	109099237285135	106610152165238	812232721325232	753882708807092	855626399414691	95082035318576	794090422403644	865647175693501
689799697009642	692860097034635	632311378969389	791366335757506	444145338168144	77011235986461	354033836998978	179186202538336	434925363985449	394172337227362
240530565154231	21212086387706	247180750375344	242459989448108	176673345090821	236374429348196	247257074430629	266932655440176	290807320628184	232709253599492
100022492591427	814089406318623	975355129016651	117410715141291	135784333731145	225517725058295	182160702911673	152844712480618	514629979517615	376858451916651
161319107843701	114136740051929	210655273895479	346486426957461	350478533871517	529768235476592	34872754011388	257314244598429	446079500189464	343625955195963
270179505439784	19029452327114	146194928585602	158232914476115	180073957772593	270949641124978	208996006297798	201964117491287	217492989666873	196183405102097
14218421368693	153436276349719	17369921850701	203233304366613	221797856211878	154000578599035	163497192002597	184763806990797	150843470447039	152233604646105
562014150840171	503031614305616	39543613959364	400387196027933	665536511460044	476047242348253	591271265080698	63193780286809	181944947070877	262574004334605
621445646404778	639687516672488	609796656353958	600213310532492	655366732190712	747004189259307	785096767034596	632603629612766	67264297664645	72273897889906
347008186609759	377593869398338	853063013920314	659616266824067	457449796379293	488722061470135	575304541206715	587413607002585	775999304989597	845338170437425
395567679133503	374595249416408	476119155541788	502723318385321	47031882265601	532010336530002	56562494954793	799112359108687	886294118751686	554555908627386
160807257274709	193319880219846	154579116133986	145732308225915	246177131873509	216257767613137	163551215297444	165778726607698	184202699494319	182494749185387
151548012680516	643462625456036	271633500609777	367207855849532	73852075516262	158891629610895	80741522811952	761916803545878	850561736322264	729767484006602
30446574426413	209868192621017	150844823807502	18961676192304	187643096007329	187174610951981	200054763537147	234583815590199	283531893198218	279713373657855
909899992992509	103397954354472	113803338144851	145983474465909	168975622029054	169173648008748	113398673479467	710096162287009	780517723886904	853939787904271
335411976154652	280676501666633	245439771618805	221282657223914	264954312446406	405929719557386	284203128084666	253676832706684	287961668545179	279062997065714
241164296928585	210141320997056	21665439849036	225292135126499	253706311873127	251113965043957	253567201572883	27922475682568	6787527874557	687168961713594
409708326909343	454654062008344	586437403740579	89434373878441	39581352164547	390106617314145	109577189257099	118898341445219	599273892648481	331068030145054
196460446288801	242870144414578	166128001265219	159813749792964	190027104203064	193244495545785	178946894357214	192278670589016	18499543918836	142338209738263
128744126436815	127305685258901	143391080792276	130387495716418	212433324938779	159777582442554	171066770659723	190710241956841	539650425848288	715658931864356
437196778782836	461646644716562	484633702628178	488098076042652	354734467332367	385197688749178	357963167099539	342672527631513	30453422768388	275434272703503
921578124622558	840476971540964	904854163803177	924121107522662	731394134886499	927014353417744	744089989879963	711860250610482	833723569985541	738079532953883
174231707572595	160451075564756	138592049943144	189170394933704	221012117585016	16221251458168	126957055757822	177702070721471	151873825842799	117592070035003
222498641975032	237477418267614	253229228490062	292508512829155	348166137799478	325322246898311	295843055420922	245221179096226	30331725873337	317601811510856
156136039211833	123132332556409	83357813753214	936921356829344	763948817391355	898700516433564	127657552825959	102793108706994	998858965659714	118943167080659
519219301696163	554073200666638	483331884671976	48771215642068	454956931262713	431675546186174	546823671439819	530753419888857	439406630268991	443025587329833
213753976212287	181271232955985	166033979024815	197663958612304	197682593753956	245453955626576	17647442067785	15283447515514	208249351668187	191790283061779
12212749989402	94640313753028	887018489983443	107420097800953	932370584999188	122286862338008	100941495188441	932798384380558	100927610396411	88718550279051
441533583878469	453162925942431	456380220930728	492194968391155	503834459905703	435605050319583	444374234112651	441516662744972	359792387155863	378335443046044
207683590814243	227834463555289	217519533304855	164791990159444	169857812894381	148080733830139	153393522731312	171603884960222	153225886901521	189004985526915
737540256525108	69395365688088	689677931389274	614026267808553	579353306137773	625272227749923	470474805335789	572109530907082	481379916533571	437787601087165
120552922505374	107894812880819	948935275574337	101443439927571	949792110166162	130587174562803	110353435992513	105330885441364	130763265964654	104126921368028
21359829521482	361557352847907	355280282223513	346702791502713	378226278121788	335711066420395	350545138172662	583721250922998	320078845730211	131082621855642
22530018530455	212653983721109	250109956046333	229028269963328	280826839491642	279154819161873	303597600197441	238986267613528	257961302290206	381357819397749
189084312510157	180635032772735	215256660864474	202790012835871	174403380509853	171029314297775	235583773558145	224097492361592	191737049846547	228345063032095
160498626288872	172769994773178	23519496415737	234466144127547	228110229986102	178703853319439	203855452095933	265064889632824	225818143348954	206547523236324
432217333995715	378407967851594	398456379796924	416060728241404	409831431025239	477122406632904	4490004887426	426701213085643	36171143645641	357565744214183
201030385835493	181847344942828	177586315257663	181010685165339	250008946849939	252070099603427	208009460276703	212680656897423	205832249255532	216517033557473
180864461823813	183699473073452	145807929000103	14529408810826	236578314301019	23854001037777	245160007943251	213987801136763	627741628354196	704633161819376
49760841163144	520333829319678	542314258665513	510348095929451	534500954895226	394862813305946	490082449275819	605408696368665	493260534971333	549184916558149
171093391050231	130552961972341	138344227093023	182370358902181	219238157378917	17735981064081	208380337535558	163000488784579	470411093081074	738905528974327
297160450266966	271513778319398	271009578391717	242927910425678	220993606217787	292843468613359	24960144434173	221417995585387	238447855211643	247632383479278
14875717950914	183551559141087	224470459123362	241425387042542	19625865295434	226432615483038	364410244854379	294804286359043	569753207132484	459895140470808
664902318450355	547640007473887	848348795347526	100233334569844	348267048367975	446130235575891	498200092054333	38929591716924	347129560736374	356303870615131
187159159721268	234293575136213	371579442035863	329969976935938	324140495205306	277921696955564	301499417737411	317046413668083	24895160810987	248340000375621
605235810538214	828532606100649	695313939744383	642893259140522	757336250868686	780751466137987	489991373982575	479619616826104	509796371271645	399071359897231
627468765688637	601393582920612	72527138884467	706817157094027	526677434806603	581126459957097	521803743923006	503869692916758	497851571683552	500171560057921
105112380329024	112539984544322	140901672846922	129699169982931	145795603071425	117348345113887	112592402078352	12167463221139	117341854316901	136862582384753
620302937641606	595447727154301	611158888171788	569625228105399	623742866660365	503518655185188	673183389457386	737588908674624	178904252203035	226039390200186
136704369119393	147639442162975	129190407132948	104475893648476	106514310655963	121309634634258	982783823248047	986118637618042	91023749380764	911842230905974
361284419378365	395005563508105	380584492741916	335924097378541	388635495243606	381534164687329	362050893214478	397803434798489	364286747582391	34989582321584
232393185699766	252139389597067	139637244674158	11532309139811	169251847046105	186199511470415	175520041356934	17658378147342	138538047527284	139667976257549
269808159189882	265964951122156	28978484094029	325372790947766	253291721685272	295759557210508	324861646830068	232709318712651	312947499081935	337981378031213
217917498532213	243567749689035	233866292762975	187641807358817	160019096104487	141408646833722	211867309383382	236274689943817	16951356241978	191772664772274
316448796991924	35736980227436	449422424700046	375888848133292	270425608502344	262310583782546	375959824022401	235320354519989	201471272852554	351266943266509
170407162624658	188835781988529	184904414016341	1251994391874	980285460945929	134181249904117	136928487004844	172346914223657	165643237459967	128115742107567
17079186112778	209496960348424	296174293317374	221176046776526	22450358161638	242515666837342	330335065349573	276413617052059	281711204158547	340181633822711
528040142865052	633886439624004	51314402899644	621184316395898	962522089711906	957728192892925	115052573976175	674294932038895	174142797052671	205458437074668
100893395738548	117112407759809	205747607975905	258191850921463	110713813975903	112689546427396	332570925742242	43150536425922	152840353452192	794393531551294
917293100611083	598924525910165	582499463296804	708080657707954	675882476220308	110348833609361	813169328724058	36199669848005	560354310015577	971226838463705
167854973566884	125885927745968	835212500680072	837664815987681	759491464169984	125624890118612	10086395291659	86745324542406	112920972256364	105517567544554
100526093589648	154588853522311	120404773375526	753096417190225	657277347287189	724245396331195	400247537042026	48900215542301	431282746047351	333016662957253
279732655200075	274047979444915	26410553639623	216680444907564	202635326028758	230855750019674	242983777562247	278513932105526	243752521993874	232197530785865
321701036845868	349785107612546	292527824125477	296180136474027	234923677638905	303654907868435	229707547785075	191075420663926	284073678778335	2399604299177
93373449953431	633593722892305	814463141851066	910798535776593	829769760495815	890722421685293	730931626047418	11893219691858	133637622369922	100812000648787
868473997160807	144189790183105	750289577550286	533507243569165	845326682519071	680118467589772	765763955243758	748428778511974	645620948157936	695348110959012
125320641631006	125800989689643	142812319260826	129065380916542	134850106699884	143274325618357	183432169579901	167555941261224	116460109487574	132251179573672
108358688024026	834351080545113	68442592936333	759269823486295	106217953558145	114894043079197	953539886535368	101291725922329	86090665920419	876992559937001
147852897254799	1926940020211	248232481792157	212275834421702	15128425175109	118030924173276	103416006784894	118990355972533	834721835433179	83418945407864
150610384430912	137880648511876	187089969437856	161617448228813	173702166083948	168600648195178	13924636231907	192690558475713	137041795850634	12899284690561
639403703791108	662057473042403	771160003471016	730625828564903	856431744657281	92180765470937	234164688112975	187579641170487	27830913984169	328983306559004
257674731984229	271858820879024	268454596949901	238593947672858	287033473343154	257575798328837	259166599799961	251514729212165	220635512550477	270139227014802
412396512289294	385182414931118	647103631867856	680916963466722	671878560317104	911701607508804	775388505728246	557842678234753	684912014619397	713736645289956
277749811378401	276692659801076	30198586784496	294578242999017	29729969333397	344589532135727	284275214621453	285899257835841	316723469040817	279556755960497
533286653821139	626797971809628	543188749587547	561703021386017	554178083441903	50170938712222	441569243076206	389662462709043	389364445293873	400931432475041
519047919283064	563150681189594	365670893207899	382801155354703	505023336547538	468971011161428	403446839216967	372100272198927	358951744992028	368941196378113
149272748882483	130080342706497	101379036145238	127668117726058	109663042981504	130878385680739	122552796054026	824178979566071	138381214308649	157085125226364
219312296343755	22116800123325	216393187921961	217781565962702	255425924467214	320896322504973	262524739519329	184414890969353	213972628536027	238849961033521
355530888065723	38259510316153	389822879786727	37798558684253	490742706633004	436859208106931	422548014420872	356285021040505	172434886946473	220128018737368
313463325182836	654615481182117	305219773576911	251393077123829	486976421554472	375098579599968	234753363176493	176921771210326	301587952064268	301992511885156
19171073499017	215417827840419	19686615747975	234870855778532	255306768261333	212088341455307	234994677276455	228663187040806	265583413949098	245044122491394
284423101938505	257098043020392	18490572093066	201179666347397	183690680260206	187212383718846	146893116805376	191710082446908	216535960929023	165501047367048
792568770458078	894851660675324	982522053407132	939735262129327	847039058330528	769476638387693	699490071167381	779996108993596	668938540722451	611413940691753
369287108817003	261965239295011	201607981907645	295546902498921	262598676837769	319790227302617	342617160812713	241022351014642	227050235267994	254819228619819
232368319911153	286847233502316	30702939027038	323418710725667	368819986208603	3133381550755	331406061362457	298750197618164	252645723303429	25365050684348
103540405813217	102289183983769	886770652310733	867179674996413	104753200978313	10310147099369	854889093584266	942870638602903	671154640811362	639873883364211
487580080120794	432444052629001	238915629404154	399923430145795	125062489332754	691232910049029	328629231880509	372174294366211	509059673693107	547701870800861
407427960122838	47409837767973	371890613618372	327550985098154	436376566760478	365478475083891	342196134355155	438600918963597	373371408010174	339308090411866
401069113848438	393326624642385	359796154126821	419980959271335	934552377270733	137794574632338	462329378742446	393031529413546	418736969211802	291782360711263
596552974202563	597004413727589	468142160485155	652820126849405	975560741695377	104294952328758	956701238715686	512328283887571	711600848645605	890513465078846
50390751280982	472975708038324	495368736022016	499904062927242	413561069156417	518050019051503	436653148228187	392730626485135	372034192891741	348558656770029
429036573974152	511591436404062	470125977473997	487850581010134	449483555174057	434235727615911	293088687967017	398325386783518	318078505058596	195754353703416
115074791195057	941360963055649	988806328305435	904840996865354	109292846024927	104611348665036	116017093930461	111506197064051	459177202050613	666666326824643
413280052371733	358825017660835	602625128985338	677427175023997	693850890135208	522970775986602	884979346152095	119025085786926	666147997297501	673177746131873
108061880513805	136208624490733	171656396532596	144634836999051	118890702783097	107161547833477	983706004736648	10961472670579	817933887917796	766668890537177
752243702248665	709914047154961	772466174776389	831348798616097	563878888193064	534446004646013	458309513960003	494452909716791	444410190138547	427836905351189
390696705582842	342517059718605	350223885768854	330084992619453	388312515951433	344114958785999	413486474067051	38002902266374	139598568693657	207400682382004
18499324305815	151129902483255	182061983836896	204448432892162	27746183142236	190142686485049	14669330634168	18202168646592	135612394408665	173812269432131
561830511170875	607302360878761	567133288667313	442565920080139	525107095905004	480295779129708	454809920008164	440607668156533	475877475967322	636574119323499
669257794400196	116493647244835	113647639866258	843609969838439	3904579924805	420463220648342	270302119089033	234729886161066	181572819326404	150251019565063
361454970217938	440725734681305	42851883528649	396581269896842	318715124339933	301243702548226	212103474449088	258882298907364	217922044333656	167372500796787
24888199337068	205381289804404	170923535727842	183080427140087	145503299927064	141365227214659	107319669845645	139508050278617	176465129515792	158048750686737
733634523015892	108978678726405	103962320875416	108610672847002	127618044023258	616527149006151	103494816999971	90837019576953	854942905102235	129904354934476
409354440513386	387590943060785	254580515273736	28137666338695	282653475644915	367198506726276	278132876827966	216506635789786	418264424879849	395164343139002
788925285532955	538828323006964	882710440007479	115694299077335	925682251462713	792577526703835	144777743121127	15717012721986	120703881737597	145042171167513
121076145024235	129079707046536	202301503538724	216909456604457	19629252014916	181345503784862	154325122669854	20075674068612	174264828627286	126830512062919
43381035072092	453374778399891	750467161053078	785731525065601	769240220283402	662321070530222	797564881544668	886835567577454	628297735739601	599668458858028
723846674967162	533902790755981	580121966371863	69739086776539	705137975009443	751544883671343	957812282655874	956390433518086	959443037865994	10165770814477
19066825459	225240912687995	262521685450123	262655817842697	341563870487476	260336986255461	323057250189339	343232632821406	304082434459762	317655873436238
210604909826721	204999429886097	208514121403939	237807970416893	229230665666043	188355473227085	18943216917922	205961034193303	250608321347032	252646242007315
837716417917117	706265853550833	744304745596025	725791142117474	656384896578546	958759568932144	877795545535342	831538165322733	916682534144004	805705379483851
589702625037707	548076533754678	725394571623815	789715985028663	701974333225419	689683262687549	659145478783313	71926751254234	595401109419962	548777826615316
171741048798107	932130026476601	218528181823465	271673567519947	832431458176006	959534556226871	126024650364894	127757598362659	166435878776912	211052533760922
302833319325131	223146185903349	179127585697574	2090088718245	238281330423148	314651890507235	257068556459442	260705050751433	268929549630681	233528000290195
277906396448227	382645752200694	199219813109179	156056595377992	202804817095608	173456565843939	139644469783596	15220792527633	132837991999789	132092347303177
901331672209336	803470849281443	631469333728215	67238184607383	120808549289109	117059340899411	148300399596451	126597424603196	362193722674269	461243297395072
180294645177066	218689458574831	200206993176003	189121231144559	170203276479644	133371554734084	113430948355559	102101692015086	128838600880798	159394221533673
266843295295922	386162760142227	373866974408965	294213515707738	215557625525317	20762261310859	174838790579823	174876820893289	159200550068211	145080333904813
153057976283047	21752397087375	136187731947291	126571379926762	141857579502644	147640947416569	131468704254576	14782339962249	187856068560941	121515247377703
952133116708409	844552918950316	11430618987148	124869389219084	742258293472456	985082445047459	110320816256899	979947933294498	114266805290826	100016328000888
124906585874207	10076118104123	115246244410652	14331363858755	160605042936775	117225881015466	146514389949092	138305233681146	159308014307262	230449421449543
696580255910483	965204128546338	113571984180991	116852402346084	906272291057476	66848373896636	616175003226665	67227559013193	565678555315787	492957151629542
519899352297943	548946473154835	650262227032201	631167043914115	870496101708449	731288920201223	855813438998321	96495107496375	102617696723855	105690684006181
406283470025078	425494362841467	477003821554871	361985755108116	399333782969895	517179713413747	628204484401101	749263899786439	848189643181644	690794373650979
491646866732977	521545791355279	510746478363179	497523590836207	455971398446784	387605949023915	512224827552207	553449398473598	445494631138622	469303930530243
289591013971284	278888407256472	436951264988085	425283561466833	430268366534542	368395418038025	771978762401217	126887545146139	613089842297981	464701432806384
12028773559246	105491519065516	104327312912451	116277378494767	12297475135716	124755609149434	122428449653138	11965801919383	106742789235698	110121181857059
100219476886406	966300537510619	134519765789109	153142019719069	179299761473212	150677622761955	143371891322874	167459879199239	139668097026178	129611149531932
120773894197824	110813001479675	157559130016526	18301184578585	145242376695783	148798484510387	143185462950072	117109897677959	12384553808863	13866171441148
237680225318618	26901569622669	283357292975975	317168370238241	21841907714824	207132991504123	202880033611471	227669885294788	185707660402834	137719073999512
451600925954519	512025488987495	62212372182145	52311361885432	521649161985324	349441751139101	351877508486346	421333358157954	260429951853202	340512926923211
255548626347388	240747600027106	190432898503788	233841184573225	190094591195949	25541562834747	240021068099449	214377400735362	316199602668953	227727692981441
529689599948733	70873003050822	600124505506235	601061764617324	522473684735245	392720190682206	318540671554776	332761095880486	308584317442531	293210533963368
761800764809712	666404206775276	491408980448438	608770326815545	642826275703445	767658329075243	508454494115003	484997433223086	567493492248481	459644204526685
969649200940653	884719393208127	101018905269022	100671396245618	807452845892294	978634408515914	108230318203887	96348955800036	895668632426789	912811178372492
895797758663871	109648684451592	133163291237869	176042061596102	180230925491359	143221949730586	197045202959077	147490229935259	140755253020202	146214649904122
263974165554806	300030406827417	293706714121296	312535196618129	371777986496802	391590990696482	452646793483535	35066877350416	555927052236914	563211545178102
149162982261033	124433031801278	108526825065387	84236003878473	142105187449078	115062906483897	147226691793381	168608571036536	338865286777134	564290329879368
228271721373855	171215430379167	19761545479217	196853437856715	26527300370276	332501582975888	263975012474122	211744965946815	300522874169961	399984370947067
429198416369016	499045771377931	56731670919014	519474423278879	41251217287335	396452657753187	353229833996188	39608708399913	316960442164381	276201252142673
662911134785762	88029898055219	597880343781265	534341598631345	756285624378446	737314172602441	666653174434291	633516241485472	595824547484372	541805699724602
195840707773942	211238421448492	323168804872694	306470787635407	262944327915772	287541372557694	239984058781928	251191282954581	223346711923811	190730687485766
263586018156756	226911986465592	231835605461607	250322302383052	194992534060459	211727124607427	223509701492859	226974705489122	241334062111164	235425693375195
106923580971285	863921591523714	716535971946384	747497199006347	795505494118529	109502841589949	842824661355593	104036324839794	180704114234514	126152242218498
222026930715106	229650338889212	212076539001159	213504961073289	319271478909219	318003032665612	231457380453834	208163198165417	22878968829701	245236394884053
255105932161953	272272516625144	318064832016723	309283186469365	392213021062875	328015875050105	66463146703176	570605224878407	888764917408485	119251707899459
117698289487369	105987545878251	755588015455363	757306854408268	755830771998904	842169867422286	790547642975836	801317179989024	901959077054522	884694032659007
194212363467503	170036831450306	195238821286562	183166642888271	145701427605014	169407184234134	152192245539037	158185853119767	195487539259224	196905986142373
32815517574487	387308417630095	532570452835301	423548173027958	497448472105892	462140901047158	541334628723192	738114218264782	506160834520271	42562816544098
289047824859069	308504641994731	333004957499998	291004265535526	292686502031651	318988302844849	278656931258043	295305545741026	267150838120858	247954150373105
912637831894407	132399182241135	15535989826476	139822983414083	153839533642502	108629646708741	116301652433761	16721310607438	133785698997417	100913133237767
267077693752273	258312995089337	161470036643256	170800870551027	2791594478969	222995530655964	254479099962661	226778242664593	223242511829967	306482967659236
118261007585058	102377785211087	117336593090473	116148533533066	101276076786216	104740989962809	922842735728171	113552845780438	966850819507639	886470401240231
365834663312427	417941563747688	42952275757966	471868869641045	750058179730341	545145416359357	572484291513835	57887778565117	825574118660259	894908844304773
790252966122698	766621352894211	641737604286769	774236218926165	138669948404534	134917086500936	160233703064415	127716893266862	460692182235161	507493290800252
247012951428276	173147417085902	130781310179069	133686403637186	188182999344675	234040486774024	212670729471654	255487035167909	306598271228805	286344873106713
29055283672287	273944905630864	50846939373635	577980488989185	380743575283436	55927184402826	869148053565447	638173645106853	286631780951987	24793150002463
327478439822705	346882117426775	421834556244323	512198688427712	568674411021121	453873074072454	661059474522217	658337046998257	403422839949316	39456248733446
668381272026107	608633615659202	103625882695124	986087166199556	80878334777078	766089627170962	100214982877888	116932306190124	656327972871157	685207738992227
157377698477405	127661208440127	102170623472982	108611037222938	116401762805789	141591611510426	115004860311276	113889566110277	144116014896609	138717791509267
114014254448953	10058759907616	742054830969779	848700127397478	892564874125174	888223143203266	826275034591813	845535432306544	821586350552545	799446659288751
223543226710574	197513483066942	163980164807893	153223819203693	154792289340829	19530389136877	158374034084521	148872077689886	175724907277819	179432700560079
135254652271773	123505644215739	944657800115428	109317040144807	124872720671107	1273198370826	123513316692421	125585991883842	12204755627973	111392138216088
278686081851921	358691184783399	451370366632562	408762285045841	446983331904299	363108107286077	385865079855401	437698786102072	579009138001824	538997869247205
274452879665946	200645086847874	155196081478299	168191684758483	165646734336596	249733770602622	248815831262962	19163627509648	301961363227095	328172415906009
780956697243492	816658732013446	106228234538468	10311126600118	697104972071057	59427432864061	587967023017384	89202844646638	663193668220208	505097647248006
814401291828823	97025929015946	776411579293823	727077009695921	883132771440494	751807607805553	113941584748326	116381203417391	917369196683586	945484463200253
142731711896242	133382879475824	229082464312656	212666000060045	205937828524936	202888256264662	184339744347159	216408584643976	129909186875062	129451492172478
105215764198713	147784113215304	238111064678325	224082403897081	141191065610199	161996941005396	264741219397624	316240829728359	758742888514317	418748107205022
531986428179396	445150054358136	346312594377298	492550828650636	566685710339228	550390761945259	471655033787031	386268695531753	444654563615447	469644786529621
792620218892771	857856017336143	196473939558267	248869988610529	112039339498813	183546755157898	188405532904303	161629141944877	837865038991542	434794823070905
320327474461824	327168750660694	456490426973177	607542376671804	365993888821124	293847420199672	405506425719057	27498408808183	249935037486776	337657230766095
19549586667693	175688715801286	259895957819841	253828674628407	148913710566954	18162307773948	186465713534508	188676135495837	147911521918053	136530455918901
103355826497131	117421194016026	145327783643892	214832432332585	206886356327417	158806638218165	458788225232423	4559421408132	353900124491804	276193231310554
460936735759563	482578806908122	481718071924391	445033157664744	684849541109199	517528039921767	66329188837219	730793500316535	170506841883324	211697662166692
209619743162123	161087644233699	112194885924134	122193085807888	136534273553826	209852273538695	14609646390948	134326135517795	175643629573948	148479086293772
347605751677064	418442673966852	449511419097052	498894857203689	374246100330329	398568048854	499405996529591	469604149302729	63787948099875	476680361971405
147278767864052	168324795570375	109973495242504	930924565016594	114157492418047	425545136910205	486132417908586	787565320616057	553234056913304	946739703180975
487983129212164	489236632176973	45332863059784	437919747813379	406347020482	313420448418074	315720140367207	325885251648981	277835253995554	360270293965281
457396567143257	386393772203339	443806695159729	467550002267378	284971665068162	327678630906278	325806756065038	320042566190688	354896374705686	352992391420811
208363828521992	175423315691078	215268859142407	246841869495368	239318704077962	264424256888654	332209058359383	312137871445659	246245086149524	245660106163672
719683697937621	678189226772595	638833941360419	601636169467275	558025133491365	639766916679739	729926171602543	687828040597701	543017967369505	566264550966642
303300885782366	275906742605438	256592810491067	275234156531499	275840439847799	308815724313467	245924133255446	251440672405128	252506374284281	226036892282468
199120250983547	232014287741303	274527962977325	237496326878287	197978371851164	175078191536435	164206998924519	16210052133999	133458676494433	151635003198594
211646812005772	162162825265381	127443665206141	152052135356528	133883585901673	172422872542427	180436833338294	165947351346375	155971624355848	144028486174285
424870074267042	462656654873528	546601540940069	551979621134813	498009461578219	442251220220464	44549532519702	451191022128575	359776747704077	363712975893923
139999124243712	164491601431608	226518617606791	233649349183386	18816085005898	134223799532801	314289244855759	306752870631381	239590246612858	283896464932405
105804353894179	137663425422651	22255819948244	24033840395712	164762533434549	22213173493558	241928418856381	266370724847597	114050530706996	546739262897014
847549697015629	82323957063995	86802519110978	815959949724016	804651267634324	825688910072529	745088594533416	684773581875029	795538535221844	923730154431548
475701327597347	491688169741946	513280694909172	456143047475001	386215354531333	333978079435485	375742700971039	409493548747741	453950416148949	524313772977426
140423186911813	127518138418629	137974572051581	101960867459833	111401559615169	928198290594784	939929427006545	107383161786852	123514330175244	193325267553754
312944641703591	383507199670089	218508235654932	159693919728599	134668354911111	105425961133481	21028536841025	240816144431718	152429658673435	189807626660301
407114534144138	380561661706724	377643804906836	369228013506109	570620259205742	42677588287104	51441220153778	505917856539855	920850601927072	136954513981323
114083750872908	151081920016942	138478648739137	12660332761493	127864003451491	128428470810056	203644990505382	140287685627508	116554619204749	139106992385119
159185696295224	145667955909414	141148109541498	157613697389033	164762600833209	19233385864555	148616477470024	131758510360983	124690676476496	117889628152362
456455708345186	493580472726723	478313932825668	537932735151896	644609268299633	620211723682572	662661421089399	613031273137624	925571950220836	85493059386158
428791509010465	515314728913109	389755392517865	334603528411807	339421533963802	315439006033477	25386717736395	286307638817983	245508563713087	227001543048866
147164633781203	133568744615108	975971984992412	947741076900884	915192399037593	144798108646903	111265845809896	662904792635508	129825664607482	156241483242204
270218761175271	362245407544826	316400014669522	264333627659626	319856750352337	341644537250074	265085113183592	227338801493814	242409412588092	236248082397684
388808294716321	510110831921366	37194511022337	334420879716807	448171849294153	348057243760379	31650642940037	324768004958963	340267608175702	361917480852829
458631899587399	373568328624792	385315027443444	436919659761563	433004078550047	525105480206162	464753884321912	4197506339363	475974494262564	470433959832139
656433311269945	876666532036857	950749212674911	113204129537508	14535380608355	125350862508711	126292464384537	112217398835655	137326976507835	112683773164062
66295211985413	478991568177725	735415443450564	643453729000277	743420617923478	562705593441053	919490296031351	787034360001034	759850420583122	185495750424008
285280720561875	357335261998487	451060706543004	368336578418179	3437304791505	263729071529124	226207276538815	247595666714621	187141246677674	217825687247794
25409844061953	227287950774988	573457431844128	73824066609984	398958576160575	473335889063405	578092125948874	720217945608074	154468384081566	907380011873199
157406026184251	15368409169821	145549188154617	1197952680536	202762024566894	161835428663853	130592921259885	166749347721055	2652322397191	323807346265962
197794151110526	20974389102584	210086902080302	195277874005845	197301593547258	173857430377074	208382534628391	211881280665919	173129881060361	19600965700837
369449703391105	281994359797304	294042550614542	344226439070735	418907042162068	358162774000204	472404399452053	385744223118597	108458034114839	173829553878637
240501155680312	280804767510694	243864950373356	285515760795449	259169202973579	222184463370356	218411426472523	207901132085436	256227871502604	229654984997297
115483075480295	125153379486297	143255023585264	120527393920627	137103273414386	103996607524021	949579198805878	143729150461502	108074930818492	103221250745719
198920715817288	17479720905944	166613363095603	206625520126118	258974284426471	249000302373331	187252374939956	199801392275136	239874590924556	214521359293639
609898556448388	533876772675662	765632140535264	709935625820383	383173863297855	429461753046478	450041305277655	614129919285623	429843443043391	346195076635602
179735802093902	137554596420764	12769661631979	108665069047935	56479015391748	388093622866509	285813803281762	394630881922797	356245414707701	576461426605332
47242175673259	539347603165115	393838647171844	336228845531352	394243687577606	336024894868871	317591101880922	329507427381078	30451941875775	353252475642846
728507660682212	539226415677045	421598688091597	488348431503968	463698528377695	641769818582867	490956621448086	408333309889747	547244259803711	554405697055554
76979975050699	818486821245711	604244636204497	558007025888618	650837757967834	561642072341051	467696481366069	566256928172425	713025001884146	694923442488221
149295673748706	107883086396094	185455483189564	243259679261943	907191001405291	93898905223081	127016214726738	151781898489759	154847357547269	132060795437877
282166457280829	363376793743174	526179887840662	513626993128519	308675580602218	220540920010153	248067224226041	271403851187403	135538773828877	137909421841063
509373067525433	612653567378327	791027752451888	913682607594737	556091807869302	709517507976795	562373455775129	561148115565435	685656579963296	387600223833666
502917486053742	538404067269374	527531140540901	459496440730991	400681364762647	43384089785009	911152941596757	88836939786907	643428107991838	653506693017578
184096175847677	553650697822906	322882882814443	169882274536128	87633257386365	521290720649101	338240953195418	381979248355374	102762404270414	966595611041325
505219003774987	454409644353753	444034556454479	519896511028046	541731191531762	593168112665987	570297762025552	526326828168175	597762138401695	561619172263826
882559076651085	116344142338554	115708202506488	1070393738106	135978797461732	851689371280759	582194141888063	792545922150037	465356811894316	447474819295122
115268505111881	684530736015038	467838476322375	669977610011872	805604849250224	11516544598686	786774100243334	74604722958788	897370216493155	778283688570271
47951118906629	354834778266168	359773957223952	492811440597034	516086398308119	74963700952928	530850406272516	59611900839761	817330330106916	494264036510417
330779822457999	37518239540051	347071278898346	342960336456762	302412280722784	287520325169165	345776550305213	353412533916955	332383846656123	305130078018651
700959844295611	85141295418089	933826927304601	895538797836966	591979506613038	717838473189423	517028646950101	506113633659463	568814087867162	41132114835083
386329287236157	461745987868881	382810528324626	309023610875155	247148362736419	314215050718793	301844535690024	275889947782853	304463903655606	271512626397036
517129422745232	602481038841849	677147119875863	673132184835942	49309480258473	505659124484027	479830806213534	413927771977098	404912853072653	39515324795315
381975831963297	445114987716721	451967333668418	514910618366717	72931530841251	352397621724615	378119096313085	478495576374422	181822777229815	223949197240239
827642336224516	100524896156148	114027830648852	103799140782825	179490800831684	186905191255442	191264333763475	233075318370519	209170293975225	149064429880878
104958138501044	121441076629974	123748264806309	126407667391756	170299969611729	119512899033468	130780718196265	12354738302137	952524039297709	121543412133774
59392181280709	626805712137681	644773641916479	687705348818365	574784784719483	67683046888233	630960966690091	553380680211541	759035999643764	652824960599004
112237257619085	110470124602115	815113708839669	655397364175976	544686046281096	576744127380758	471071891963512	502350039330288	776149731351906	868409072081122
645056030005537	491352917208302	447572583642322	562633170267093	715569500176683	10108918474148	726187932158891	57006237334611	646667641950068	608872364994176
611258517192218	75228793812562	917515971093761	77942894680107	147448362814399	861360951197931	117742091387999	141697847923327	13888786332913	188927336235238
25404412885367	173612169223456	134402963711471	1537985550063	133852947976516	200090967158893	17017506651146	150495048884236	220629584565221	213379563030909
13661157954702	13385284450342	111617643640643	114087711211631	119945790732848	122873585748286	100047658241349	993518744040456	117967159752533	115771501805549
519981652362753	684827287512158	693124326893075	614179616626891	611511638692969	47072050951119	336703668025138	371276028214683	236872536150245	239088821294804
235110940494536	214566711665979	27910653886734	29120736337423	27841616348794	2679681452011	271365026190887	268182746978656	171644224881987	189483314687829
106819569674167	906378334491926	102199595943982	872318675564796	934123823640931	561472534676126	765695136944855	64921842350186	612417150008393	165894869946054
700933982005239	706646096392152	131561911758749	989640845161916	718502038459619	891103005975443	733246397960526	963827009292021	614433301864651	496915695565292
72450914353715	734857009611725	797807383788881	694417297995115	109562911869915	949019698642574	976673158176071	812339185655079	217291149442736	341578153798313
157578080683547	158972948259559	141980628390354	177963306185646	165396164216825	166397928070278	145637581376541	112819893515277	163809567719565	16619007100957
366017166257878	35284824437759	374793872534494	384858512473281	432454349131669	460894479528543	338182010703915	330738642558146	402685783891918	390215766377362
63399012837333	648935441804004	703759947313952	571209221687221	446349004904068	391723662507949	483731438062823	588213817288444	43977642429485	495947207214499
163375276133153	152406742581753	154012419024118	13780610700017	191831788110733	138858679556154	145208635861984	142195882092821	145027692749363	245077053656057
156975399861525	162101637203646	162947825080915	123709645515529	12612288523182	119930076175144	178662959219315	145779061840732	125381533856757	206090157888816
131418263289789	117230516770351	153451243385987	15992776194583	113974745064994	151798941704028	101124703271946	105662399341012	112200165447316	867083820343441
796505020869428	601171554891885	520641080148843	548805527939005	493370768573089	639318124034667	819039885382216	526482312405211	716499036777691	108101727943515
519814289034322	739700572768208	903237591191638	104946145670415	663460206145938	625103207203686	795464974425067	812673007562203	255629672913894	160596739443539
195770363611328	2613244056836	232872728079377	21239880003205	228376528526824	165968332037126	170687495253946	18605530012593	179184048067236	185758245303721
553545896458052	608785489689419	417834975939531	461449268615012	481556776245198	62436383712233	401412195770757	37598145575961	466475862559338	316200501996296
468989240461847	50256876870804	656298745510222	676818957614116	392532147986411	502128193805198	12853719676423	134482191356463	337082010269986	227869394977369
181956707119544	196650626658566	206058064188349	286837488538596	386182146478939	23712043782614	340494109863085	393101942086742	311430435452276	291974161925851
589529370026244	576513193932813	526841091624792	513701856328688	853429344745314	699913262556993	783809489321052	761545202484078	171481798074677	225657732740515
394008396672729	456602379238058	447693091924731	512540938721562	428499337828336	329393455677367	351467140163618	345755244674672	393796340895159	392438193110998
388603703557473	362101232104959	467486303780791	476591320492434	425931470163895	470244983235425	407595105275004	379929437597848	368548104994541	376933522171938
249257364324757	217244645072346	216611502850059	22705559013918	355666692479476	455486988425648	284766628686001	246962238021079	202076339125611	199121783769014
810388418233367	973069906028149	529681603593075	523287466534785	639426800537072	61139630400052	715333872257028	524591010641417	534601457180795	642597693236182
329590165876471	334642720898792	451479684988615	442326226779734	449137838500247	380420833165792	330985802115823	417263145798984	307164591673583	28913691051663
293650046490123	294109832614619	284794117809464	286119818268314	197124427840582	341057154380519	235512405094867	210109992533382	333011415920593	214374142028232
127695265325172	945162674916747	849596996915486	100729933461822	159910165250988	168161515997669	145431400323499	137621131526907	16561490415181	189615529064554
230070464797563	384749153240645	355898781053639	342598708788069	291145088224409	160491671236624	211629597666714	201904407638696	150982029671743	178306067203911
804179361515008	543690691408789	452694824212337	484655769739443	637668717800125	620510742636449	618719496225641	815135053015161	54362577193438	58575034811062
193372236531162	205339104618459	162722524715403	149582558731766	213140919260561	178544998480813	219856393818195	293034945609769	314537995185069	28855621240031
517907165996394	538964402495839	759105203303117	70559128460805	678821126997482	663090471146936	93072148024876	10786753141495	100777278763272	920119209927011
465357792840603	605897320375182	881622788024952	879033006898346	766015472055043	76811445302548	960708831638379	110617337692903	222575977730421	148475012527555
812302590937034	796250040509189	759875986703759	762300659645396	676759585251605	789514856516559	770535985743685	653456580520057	494035714043633	507718223116021
373117772549487	395734156232742	333558943457936	292481968810515	336814936999723	345968987661001	297145074117036	320335104913193	246778087861348	239590707895602
378537189320844	362970758229005	373556717273691	398813617993578	317825771968615	39955044538634	330071499213791	282705104517309	334248041106964	303189065310959
150684821258472	129437912171972	12612971896344	133010591337829	173213385487417	176270728706437	147848925879713	14708588729922	145617403897402	158756028674986
151264685809334	160954857882474	171339540119317	151155578719968	147327773121864	116906111016103	115154092742132	14357352646844	108916307218426	117257739579494
749855064585885	921625779673254	105347421267001	863148174593122	678062982306171	513841032202949	506144111241444	549527090133824	371746690570457	448604912809262
440156433239177	360853352714236	295677100870697	349725927978082	397068423372805	457271549489245	438685990328021	40259987942727	408514259976322	398541908481011
170790059042245	270286298271718	220134998669115	205069377922686	18442641989158	149532385628123	129765281433552	140205561732073	164658118431208	127473656695454
250805613397125	298378820897018	227975281345028	208185567283529	25903841281764	205690367965944	21351539792973	226914528022136	214302434141213	233711417567032
284386482048404	33794354873668	340667820195932	34064573548222	294375729292402	335154509040578	400412330255255	289193968078504	332980618113166	340734694071733
133843981228282	122589994240794	11686902506548	161731872960277	186263030971607	145145025851537	193058987444842	246886226624824	179488658180542	142079565284866
109858978599595	120294597763427	15748956258639	134654300460215	107423610526438	105361356208619	120657473926325	142097678115698	947728733939307	876233757117418
289467967349068	213581434132303	180906029499037	247237024710309	264429264831515	284495984584747	233270297023133	25414541487813	302545804521024	255921947808245
897342195649712	102965093972689	124464962597311	993844936244222	124606817117584	115063060756587	126714531770175	147614326465029	181588085969672	184211614961172
437169433995595	543611942118855	331276313239924	327700052257208	369410454856921	346816583982931	251777965271723	281773653162411	312548680069251	241795557652003
806919555160799	105930445421087	101702450633193	934324143749389	110791033185634	987007562678257	102974723754954	105086736240379	907682116005745	827700546076535
199543286444272	15134238448325	197426945003952	200561983630128	134130705603931	16907966669902	151196548502165	161326842390244	182836877693698	17640038747953
342294326513329	491280166960841	280903540081622	330462652722251	30073223063626	404963462045531	801724373126881	333948377962786	291997193130544	308264254320142
237002587996333	274009530122067	279134105400846	22861816162497	269297691362263	261823150015918	24553735432191	279144138148671	23659960009531	226019837889758
390477485205593	391370969341381	576509247778623	668154951356146	635623374623971	609048083254792	598218559505688	472234643991398	429414447766777	488644210350019
286899271514903	349157007719391	343194973621364	280514610954222	271134696251451	260327262917229	323491797566516	279015220226658	29835591496564	362125327032849
329273393837065	268050199769722	221822427738178	287538848502136	34667034435582	332432637064791	359484334649189	351492032122264	38648795506091	390564015154393
165852487799545	145681301456031	183018920698006	188727867094405	147731440072053	127363310699726	159080187659286	175231406182531	162645233116312	189052109020254
234622911892404	221926636902241	207711698947166	199386206076493	231154829365111	18296390716529	248952804096461	269280260412778	219107553889922	281814638078323
24997998329353	372040397194434	436225579498586	42514733821461	363754385181513	235808657267827	337670745869084	507652387692258	269072668875875	190309817594584
152305531515695	178832071177975	165581674244181	145785861845109	154703719894623	148378288959574	168555347560604	155245824003534	155739574526377	17050944178589
140653508112158	136954950088494	21039899322249	202741950298678	153942821039402	153441308887544	140509694257362	149626422695543	119771079205617	120245626186142
609819145072173	480595232485887	581033764364894	606144672728526	544236152490014	669707162124604	587975249597684	538458009316515	547891194979564	591261981491886
130828620372612	164761579496809	209172635469075	21258224084115	191888821880977	155618025003376	160304404961668	156742512548682	106254653638447	104676791704903
305500265065821	199234144283244	341263003291949	303564985949133	444848335180301	257717585448607	49650985592676	773275664135484	422896922181399	807812624806326
158975218654756	155614033997036	177305648410036	188884024560908	275769501202753	226959644157332	223967580889404	210376719169514	368647069518282	457228384388235
437314835161714	343384636108133	411805348599058	393702413638501	331849233062041	413813217556659	425187362980808	457987089393245	306815811890654	304234091172415
312986298479118	386021985442603	507824374384708	522600523621488	485954381902224	409513843643448	418441731727957	406419882723302	364603150680257	350908327961965
139916557762772	208712504810959	21472806062153	244360001560426	225472825611148	187271482915756	37056850251267	340935108508386	2562435953078	197506316359993
392784773197323	448708217585312	695276718786641	615946148585247	551809438075887	38857421794676	4249415008772	41341438235509	43230798161022	623428766126259
554210133630236	79424172299909	134245082549479	123751860713644	136306784809983	16473158551609	808773293291327	390388739959628	307109936222916	398438876617164
125569407682204	128319666610168	143389966862332	143508879436738	119007226256547	139961923354874	118394153106199	105853555919066	897339122182437	834266418555193
993315490883992	129847887868609	127118330200398	104057086165528	94717333015347	888740269566635	910712778244114	900050165222616	751004888964572	75671131747829
549953446036578	599857763857256	599373014989636	565660953459166	598827116696284	533704339125382	131142536453844	129707947918836	138988148499615	153145212376564
239261626807598	18863323121596	250211683539031	343270793452283	714015096117499	60903844757974	665196030464964	943881222431959	394789348158489	301519429486691
112257949751279	125912347283024	179244828021197	183003745086713	824117817039351	906584572753653	11718829072978	724100769677784	652111191230299	837630719098018
173945169884044	206605744535464	155652586296866	129283629883641	114779064577268	109796103378544	709070991818411	698768407904908	70077876441198	753399347476461
128867386009615	156403445531063	15989869419724	137099894159651	120418579257296	122422618005929	981244429107586	102499003097489	851172905091684	770089144038756
611630794373297	506767595932544	428587275369379	52915307412883	516079404969844	597911248108942	495937455845474	430359537674687	407020492201573	395693871174816
197325699650545	28730563524019	321316108781509	251400640085951	353531578933045	247735161090464	205726097876161	332860944528477	25950019629165	200881405594628
746064463910406	800460044747984	712860219984916	687274814189819	765635508614231	765065978811284	100189861866459	109016944325434	984745682307464	875421065738162
103228667674449	112330155923267	116975452693807	956836380289068	943358896561957	101475662750459	95072699846088	861621370200153	798092268272788	919597640678786
295706474114051	356593187207657	356264843304499	316917233316025	364601118632921	32593025243305	506302718460727	430255272067919	725464659386665	890098066345127
44395219348893	410877163895678	443694382369535	510821906472235	531178630349579	392294948478703	397791477769393	528954241082906	42616022145908	407198424414473
831151662536076	734224627835673	155520904274868	173842195667202	167707010376942	187766950427984	490090647311214	431824147718281	296758856541653	3045926777103
757497663193091	72275958346885	53813343412881	547657190758036	712141171569895	930836936640641	676451285176506	604340659549464	607379003272332	535556018010028
310568693543296	309296861016743	250047993709362	307071486884672	304216790175126	329103597645829	321243722943397	267471705154043	29593623021753	268596808049858
223984600353973	18206056645667	192965261052701	223877563518347	299031883071014	322578805010195	306437575642837	227442862237103	675853225806354	894960576760549
235246268463569	290474612064052	356139779366875	30759199469968	209154944918268	187734360290861	228846966784725	214103200030008	171771381515729	191772580119941
957526220344363	101904704435579	113021240757882	129991746990507	261281526602478	26944380995348	463991480055408	233660435724123	2538036107578	399202412531972
175907296240091	186706041843703	174507634403243	188964229901297	191596224187233	180195239366916	174513335692738	160459069184857	166884250681197	167885411430431
381965831086344	412956104448028	312751560487657	330096160497302	368938330058863	394911447843071	382649250709621	352546262152298	316951597450511	281605219348353
191140423686858	133099378041828	135680688613109	183038019244467	158536294644884	191144391198237	151994532702222	137512268677798	147201751947352	143631337280831
17349253034426	105494990903007	169680120901948	158031579218064	274122795929276	356416345895039	256366345285153	428023548352707	168014987726113	136645159333861
665581141093996	521607802877047	630676328462998	691873797681052	532433060438719	518111345159464	544583356706083	628259800252869	4614941303759	478078345930503
703839825229503	791365952549633	896475411432902	870086014882025	691400455538309	659177198401715	543119727525106	554728775684019	522392184849416	491519802784766
584853122285918	803770078885013	835647910817608	685638310657395	519428686350198	459872007206901	411802336967285	424924283442119	501807506767213	487052649812339
915627849946408	104190263902381	99263958255914	972077543498944	113179523912778	110638607383402	108468581387379	103201393544824	90246798088201	870609112776657
620735637610084	84289248228213	49236114767328	437021491073128	550308879310578	561372060030596	465356123297216	503060201582511	523343828615987	393688834310352
618144801275627	71058616210936	69178719041468	618307541846894	531794456922676	599672348461073	660237968553268	633645292746679	522226307400922	469584301873792
321031601796846	253700671245965	238740624422018	259549803436035	241702241887711	333479967172947	245446808697954	319190348726215	303916762936447	197121649065754
249647813069917	159086158333366	124591907092215	149877293309796	121603835518864	187962194013809	149856478489044	144553021627917	225503672271927	197268348845443
649507020421528	371897593910382	179476581068325	248590053717727	248200632850967	28985371898392	245096121178892	203788454653767	338882469638651	439991012156686
226960525346462	215290531189156	187796671801822	167039660647696	177659879780526	224949935442886	206598209481585	207530496963258	313174958404172	291781766249264
437123812917273	522766829612604	519470304971024	478744271837011	461989585873249	426301591786451	483730701128984	499948198855995	330364165413813	314245956655639
596257750664912	818620971263203	651460002513418	628954597067281	660060417752065	422633671825256	461320770145439	537280994119227	346982375955275	350976052583362
314518936432339	24498662545806	311524132612854	336331587380083	316192193062728	297163585617018	376698981292806	408214533001639	3355878683721	391764934627746
343156033156751	33546357191221	224741982911895	178110666097398	265651242775085	259830584343751	256300181477456	253169333503446	309864589792603	413905512403259
116016250137174	133862121455325	793853623686813	968287125757157	104510299081502	684225339341152	767832852267911	10187278142829	111905373915123	915263432800115
18415517068523	211465712293561	193702899819572	144624080767911	137380930474092	156584320748302	132731973384094	152655943713108	158338959003415	140862885002281
199859712811176	198444604104753	247326802914433	2704788859101	304364766838527	307532034999317	523103304279476	533885366339936	136433798809039	121819979847951
237083977002051	198135989322133	262979948641517	264418867319178	169136116876997	227441021432653	19960843302967	20311972592114	170737847811587	148464454736647
386439335543596	464722972224786	373583321759445	365980864756336	378472444014442	327442640409008	317859202085494	261845364069715	236154465008536	28120995382322
158108534025882	194819061590964	187614128065234	170722286133504	116596390980092	150596558946871	184903838293423	138180606260101	15324522600168	141574274115472
475226499102267	602446046389261	805871780985624	638632914755415	632611875924101	364631408498253	347250101158449	392866718258095	26583721128717	405716464313519
250904558435319	248511393939651	215079409662205	317714888170021	24495355952781	302195414741649	651140417332383	21254776258886	195924273971754	332471997820951
147415028978055	175618018563232	149553579646932	164943752777573	141968609277517	123608001604521	94228078632205	833202446511401	913149806873264	902569212638386
439971090536345	345435118249759	265236971843355	292954252572066	332882950506782	333086022669582	274658138219455	306139555127815	355456589569454	367464980663348
376662052403669	462933404543464	609723286712452	573601373001314	602390369697302	990983123578671	810261170150985	661046193426757	205183445473616	132200335624226
277466828355429	212748798661466	248912119626276	244248842629578	220517644593938	344996584046786	309523337595736	416224959073251	674156802243154	425835187091967
907788341933494	876704036541544	804121558906757	684566079731655	826412965986232	623009131092648	367457527208864	581904964906591	687241055448543	700058169903107
154556397827098	137208992753625	186538675455812	175511306158556	109456816129571	125757235678992	105391696950051	132522034543025	10582543206747	876830593436046
106875785872277	101786540599873	892018274183746	792199153716166	647423381033869	619680804578292	65615736445865	721538125730404	628418229269689	705789981874252
162745477907603	162964046243336	20488937992663	181181741037649	279609904023991	180774132220661	287069074691592	298322978716958	339367542152884	570345122878429
19161396000249	213439662266557	458872390590551	559684238300996	265031171933576	3866664440821	363057571918755	311925514200961	873198660455154	512658681427361
124105203531219	153968187500006	127963512355971	106460307026335	155719496814828	128827853509208	193942083891588	140086459775717	399303837047614	647290666673181
80614557518464	655342299607681	535495179836505	712649249932869	702243533380453	81655286144202	719519489035879	645872964700499	644214105218215	570405162587223
737110077559269	765229706410336	694936486795041	667266587332847	55111218166612	552394427774716	506996918170759	523664453734899	499018904136553	483476666266557
378907963807094	357552874711032	332129376179874	368784007356381	322447848454972	303612587191607	276532744387374	274994975132655	323648884806328	329832625747586
9530081148991	960903628870656	730205127427657	975981528559945	158147530618428	123157058631735	125422362483677	149374333997146	145073182041909	116048249891896
13156631177655	114420401562882	146253940832777	176461879584534	943403566866896	627341448909575	147459314844543	15597540007044	789830045774639	106996730070049
20653139037617	264574385553033	235396671828439	212180226081922	176861792706809	172465757837703	120170558957328	121914821754456	1107746253018	969562921617025
591934889825674	143205311336147	82499120824761	614178278855688	977724273151103	850108399981705	122585140081982	983281665253864	264435595037727	210484869250074
157939107250587	112156680703118	13187105704313	15060873947	140804790682164	135108979583922	129282557717732	1604822713338	134757937649162	139474111151289
430605531844678	587263226761748	328873163274417	29180503997864	245204999511052	166898165437032	114367538910924	133336037336256	137806357494946	143487476859725
241444721680106	166079282078156	184104106066096	249191405986685	257187041826754	225175409940938	282805907600889	4640848464699	252344187906401	188614249129752
405946028333697	354535458619437	34158796227552	313477295310548	487440259136529	376779122552191	473301713944466	556045667310479	858837624764724	117979796003067
450547533611477	726253958345381	79550875605287	664616099096944	54044912572234	392888121303651	304357405756384	287061426570035	317376152830288	343656663251523
833169632197944	652493801980974	857580327062354	840383873842525	106355406915578	118668776075222	103691977579011	931356328079947	111996992296037	145593574978007
189149864400348	216475683323417	193158625490457	17459912653309	196060270130365	182993946428918	157683480314982	173444976737806	147282642421853	138652331572434
777483048552362	790273587921822	793021823298949	836178849292374	986095197193397	712061823223595	980039210992246	690631966204086	714142597269617	130921686111289
[truncated: 1,254 more rows]
