# Supplementary material for: Membrane prewetting by condensates promotes tight-junction belt formation
Source: Nature. 2024 Aug 7;632(8025):647–55. doi: 10.1038/s41586-024-07726-0 (PMC11324514; doi:10.1038/s41586-024-07726-0)
Supplement: Supplementary file 18 — Source Data Extended Data Fig. 2 [file 41586_2024_7726_MOESM18_ESM.xlsx]

## Sheet: C
	Monolayer > 50 cells								Monolayer > 50 cells										Monolayer > 50 cells
	n=1		n=2		n=3				n=1		n=2		n=3						n=1		n=2		n=3				Time (min) EC50 values delay to ZO-1
Time min	ZO1 norm	PATJ norm	ZO1 norm	PATJ norm	ZO1 norm	PATJ norm		Time min	ZO1 norm	MAGI3 norm	ZO1 norm	MAGI3 norm	ZO1 norm	MAGI3 norm				Time min	ZO1 norm	ZO2 norm	ZO1 norm	ZO2 norm	ZO1 norm	ZO2 norm
0	0,143517115677704*	0,312496626325576*	0,328007302169882*	0	0,0540627058754523*	0,055181089296502*		0	0.124602	0.209008	0.111503	0.0433867	0	0.541135				0	0	0.170201	0	0	0	0			ZO-2	MAGI-3	PATJ
1	0,125334340816474*	0,262152131600154*	0,431600441096182*	0.00498318	0,0709051906278272*	0,0781325066434893*		1	0.0646072	0.12195	0.0817366	0.0343864	0.298675	0.172461				5	0.00546004	0	0.203537	0.231196	0.247169	0.0583564		n=1	5.12	16.58	29.11
2	0	0	0,518936689350991*	0.144216	0	0.0489664		2	0	0.0395692	0.0824506	0.0180232	0.341462	0				10	0.280713	0.0276543	0.533121	0.186136	0.635016	0.315371		n=2	2.61	19.46	38.92
3	0.00575192	0.0958729	0,603307168948275*	0.119751	0.0553371	0.155088		3	0.0205604	0.0222166	0.0508307	0.0107893	0.384628	0.447562				15	0.355549	0.148728	0.726881	0.709613	0.826452	0.627053		n=3	7.82	11.5	30.14
4	0.0583559	0.191089	0,192283339944089*	0.0210012	0.120648	0.0407154		4	0.0225296	0.0317815	0.0245967	0.00763895	0.329949	0.12492				20	0.504992	0.311229	0.667355	0.629576	0.939925	0.839074
5	0.123173	0.205466	0	0.149831	0.0737908	0.148699		5	0.033481	0.00888385	0.0307084	0.0282427	0.290456	0.206405				25	0.554175	0.520601	0.773782	0.7397	0.988985	0.962221
6	0.0677536	0.270408	0.44213	0.134396	0.261458	0.11561		6	0.0485069	0.0213962	0	0	0.414419	0.182501				30	0.511837	0.368161	0.883394	0.900036	1	1
7	0.113392	0.224958	0.311062	0.136106	0.264116	0.0801373		7	0.0606473	0	0.0324251	0.0307295	0.339655	0.119041				35	0.712089	0.524119	0.936005	0.901269	0.964423	0.998921
8	0.173417	0.124097	0.402722	0.0974016	0.298296	0.184365		8	0.109686	0.0592628	0.0454852	0.039867	0.381714	0.132227				40	0.761784	0.606493	0.98822	1	0.856487	0.909004
9	0.214485	0.14862	0.249052	0.160357	0,285696673468933*	0*		9	0.136367	0.099486	0.0787827	0.0835034	0.450844	0.294976				45	0.88109	0.736085	0.977601	0.956518	0.837968	0.946947
10	0.305558	0.199772	0.223651	0.139418	0.365713	0.0778473		10	0.138029	0.108328	0.0773565	0.109476	0.452131	0.222633				50	1	0.706414	1	0.994574	0.80269	0.918661
11	0.293588	0.0993025	0.277048	0.137708	0.33689	0.0705054		11	0.134204	0.0833211	0.112877	0.109106	0.524943	0.283897				55	0.818995	0.677579	0.981057	0.938268	0.790119	0.879882
12	0.335363	0.131731	0.486224	0.178587	0.444222	0.143712		12	0.143068	0.0747647	0.1187	0.113921	0.633331	0.234684				60	0.86442	0.833508	0.970362	0.928164	0.698306	0.7768
13	0.342785	0.144143	0.426956	0.161071	0.485597	0.256335		13	0.157897	0.0472384	0.121903	0.103246	0.683723	0.299009				65	0.909945	0.793104	0.962494	0.852453	0.676508	0.797881
14	0.352289	0.0755336	0.431222	0.182132	0.556983	0.303346		14	0.207331	0.0777618	0.115447	0.0937319	0.583962	0.312299				70	0.820952	0.707644	0.953504	0.843024	0.652772	0.752573
15	0.413297	0.113505	0.449485	0.268912	0.610734	0.277669		15	0.255298	0.16041	0.159976	0.131062	0.61343	0.28807				75	0.832996	0.757198	0.930676	0.807539	0.615969	0.730596
16	0.360108	0.180831	0.608412	0.276245	0.565343	0.233811		16	0.264874	0.118445	0.137957	0.0838346	0.653881	0.279627				80	0.805229	0.72138	0.919248	0.750807	0.590919	0.701292
17	0.533121	0.291532	0.487361	0.292516	0.629219	0.264721		17	0.303072	0.136857	0.170361	0.152981	0.549989	0.36699				85	0.899372	0.827746	0.906381	0.766448	0.546145	0.663356
18	0.535873	0.260114	0.495038	0.357286	0.708562	0.289266		18	0.338219	0.165553	0.240948	0.195018	0.711634	0.398654				90	0.930379	0.876401	0.919969	0.771486	0.553956	0.638425
19	0.521483	0.217063	0.582302	0.323942	0.602669	0.312518		19	0.39047	0.213333	0.267333	0.0385464	0.678178	0.375869				95	0.931509	0.828888	0.902221	0.71129	0.5096	0.590254
20	0.45294	0.184479	0.561008	0.367098	0.70716	0.323901		20	0.40982	0.0650848	0.292689	0.1864	0.740693	0.408443				100	0.959437	1	0,877367221501839*	0,641746275693626*	0.504485	0.609288
21	0.479274	0.198665	0.597217	0.408649	0.712304	0.273334		21	0.454522	0.266369	0.328077	0.214083	0.784786	0.427762
22	0.552989	0.232324	0.580747	0.403178	0.712792	0.306959		22	0.493672	0.288865	0.33719	0.209125	0.793215	0.404631
23	0.58382	0.300171	0.510188	0.376133	0.654563	0.290459		23	0.494732	0.286282	0.338593	0.220384	0.870938	0.459599
24	0.60002	0.336832	0.635332	0.373211	0.765932	0.350469		24	0.541709	0.324452	0.345197	0.228089	0.819165	0.514501
25	0.59335	0.300943	0.655951	0.417631	0.812107	0.470176		25	0.555954	0.349495	0.363739	0.232325	0.885371	0.611437
26	0.594002	0.270014	0.643867	0.388342	0.792045	0.449061		26	0.614554	0.394863	0.396414	0.243937	0.813907	0.557626
27	0.685249	0.334295	0.621972	0.420756	0.947545	0.51041		27	0.621876	0.4279	0.41199	0.24575	0.815137	0.603735
28	0.65578	0.371121	0.571997	0.421683	0.879152	0.500462		28	0.646738	0.429582	0.427599	0.259657	0.829681	0.641394
29	0.746619	0.418813	0.729028	0.438719	0.918052	0.557098		29	0.661927	0.45462	0.493137	0.296551	0.8163	0.631532
30	0.725238	0.39534	0.756788	0.469407	0.850991	0.621969		30	0.658356	0.455451	0.453168	0.282415	0.773233	0.607379
31	0.689823	0.433763	0.708904	0.4364	0.849693	0.618324		31	0.692945	0.507971	0.409438	0.246861	0.793748	0.639974
32	0.691345	0.444388	0.72623	0.476322	0.919706	0.596663		32	0.702644	0.496531	0.432892	0.273151	0.794691	0.612569
33	0.748311	0.484317	0.800745	0.463352	0.98778	0.569174		33	0.7443	0.528063	0.46458	0.27877	0.806497	0.589114
34	0.78224	0.489772	0.826684	0.46931	0.970179	0.661596		34	0.782987	0.559815	0.477441	0.266538	1	0.665648
35	0.834295	0.559276	0.77589	0.46199	0.942849	0.656666		35	0.779668	0.572003	0.494431	0.26725	0.813215	0.621266
36	0.958282	0.632999	0.775158	0.47567	1	0.655482		36	0.76101	0.544008	0.541657	0.296267	0.830771	0.638706
37	0.788022	0.576543	0.774799	0.470769	0.848329	0.650796		37	0.803085	0.577075	0.526716	0.298727	0.830498	0.620679
38	0.813963	0.61035	0.755673	0.467994	0.983212	0.634752		38	0.811271	0.579726	0.537196	0.32826	0.856171	0.66126
39	0.851838	0.626162	0.820627	0.464319	0.967156	0.614128		39	0.81019	0.599	0.527803	0.316682	0.796473	0.597491
40	0.878891	0.640641	0.786874	0.459379	0.906167	0.606955		40	0.810508	0.649866	0.567757	0.349343	0.862313	0.687971
41	0.891253	0.677505	0.779503	0.445163	0.994531	0.70261		41	0.83098	0.692628	0.55118	0.330506	0.899197	0.704417
42	0.793372	0.596037	0.757622	0.447621	0.858889	0.626132		42	0.830483	0.699927	0.578573	0.356586	0.805111	0.618304
43	0.790807	0.613948	0.796645	0.468819	0.964309	0.62502		43	0.824745	0.701878	0.605857	0.383978	0.895625	0.743403
44	0.857779	0.648141	0.811029	0.490049	0.89223	0.667863		44	0.871464	0.737857	0.575737	0.350376	0.854962	0.748408
45	0.746943	0.579272	0.882287	0.48611	0.953035	0.667129		45	0.872911	0.741702	0.607363	0.401814	0.893408	0.74108
46	0.86383	0.646203	0.943584	0.510266	0.86721	0.805053		46	0.877253	0.796566	0.63042	0.419186	0.836939	0.677745
47	0.790784	0.65575	0.941435	0.531273	0.838129	0.721067		47	0.884955	0.784931	0.61538	0.412755	0.811433	0.725366
48	0.795305	0.650602	0.914884	0.536471	0.9084	0.681178		48	0.892641	0.762474	0.622572	0.406503	0.872388	0.797728
49	0.752766	0.647425	0.865439	0.519022	0.952428	0.680987		49	0.898217	0.720387	0.641161	0.416636	0.865187	0.813584
50	0.80135	0.684811	0.836453	0.537128	0.89693	0.63289		50	0.90682	0.7459	0.65427	0.426911	0.795644	0.817725
51	0.733511	0.630778	0.809093	0.508709	0.962798	0.704268		51	0.915305	0.726683	0.67891	0.512253	0.834645	0.803409
52	0.73212	0.654668	0.820998	0.511126	0.884831	0.730307		52	0.92268	0.745163	0.67712	0.499825	0.783213	0.816992
53	0.760302	0.657617	0.840052	0.517996	0.975825	0.727501		53	0.923813	0.767362	0.71631	0.570126	0.731451	0.803449
54	0.772002	0.665424	0.860417	0.552274	0.957095	0.766364		54	0.932759	0.774617	0.710591	0.542226	0.807262	0.763059
55	0.776578	0.675674	0.908999	0.584866	0.944007	0.780988		55	0.929449	0.773065	0.720628	0.557242	0.852215	0.847984
56	0.685138	0.62018	0.895092	0.558506	0.89041	0.770107		56	0.930796	0.788639	0.712023	0.546818	0.754016	0.732146
57	0.767811	0.674345	0.897423	0.599852	0.828604	0.689755		57	0.924052	0.773644	0.732216	0.543329	0.82305	0.748708
58	0.649746	0.645129	0.890659	0.61452	0.838807	0.716075		58	0.920085	0.794821	0.722425	0.570271	0.744235	0.690721
59	0.643408	0.631194	0.901047	0.574078	0.802022	0.759623		59	0.919154	0.786814	0.729442	0.557764	0.681606	0.658449
60	0.693281	0.6971	0.847983	0.597803	0.837484	0.664588		60	0.930593	0.807673	0.746948	0.610205	0.81242	0.773332
61	0.748376	0.743112	0.87072	0.531701	0.834818	0.759953		61	0.935135	0.792583	0.727553	0.610595	0.706108	0.679292
62	0.674285	0.655841	0.862526	0.562047	0.855385	0.70969		62	0.936263	0.772954	0.719282	0.60327	0.77293	0.752347
63	0.684409	0.721653	0.927621	0.569698	0.803876	0.71384		63	0.958256	0.7936	0.755764	0.618272	0.718338	0.754426
64	0.672487	0.727635	0.928614	0.569784	0.828827	0.78418		64	0.953256	0.815941	0.754543	0.641582	0.718586	0.771129
65	0.827177	0.796854	0.90468	0.534061	0.85464	0.789335		65	0.947554	0.782412	0.747916	0.634415	0.751836	0.785474
66	0.714152	0.756168	0.943129	0.535239	0.788722	0.790534		66	0.958739	0.825104	0.789846	0.654729	0.754669	0.81795
67	0.811916	0.792995	0.928816	0.585625	0.709525	0.697781		67	0.932133	0.813833	0.812839	0.670081	0.691753	0.757906
68	0.825156	0.796178	0.929389	0.56875	0.812736	0.839738		68	0.954604	0.830915	0.771646	0.638073	0.800312	0.873068
69	0.759842	0.770345	0.898135	0.57123	0.798434	0.771071		69	0.934813	0.862942	0.794199	0.671925	0.787853	0.917327
70	0.796715	0.813496	0.858376	0.583216	0.739684	0.796719		70	0.965231	0.893646	0.767483	0.654748	0.666106	0.795469
71	0.788143	0.750987	1	0.614483	0.835688	0.895708		71	0.982273	0.901743	0.807973	0.702731	0.743316	0.865831
72	0.862575	0.808496	0.88563	0.603439	0.771775	0.864169		72	0.976501	0.949076	0.825589	0.696154	0.851785	0.926679
73	0.789974	0.791937	0.866152	0.624548	0.842205	0.891703		73	0.970679	0.924837	0.839845	0.689521	0.800775	0.901639
74	0.856008	0.847375	0.919642	0.635963	0.732189	0.828622		74	0.969472	0.942945	0.853752	0.701144	0.762649	0.885652
75	0.851847	0.841906	0.876747	0.623948	0.733416	0.886923		75	0.958301	0.923026	0.825443	0.651996	0.877641	0.961511
76	0.844792	0.855442	0.873096	0.636855	0.784562	0.875974		76	0.97628	0.930145	0.86029	0.699332	0.753057	0.821175
77	0.843026	0.862768	0.851067	0.642576	0.763453	0.881812		77	1	0.954288	0.813698	0.653861	0.761215	0.77941
78	0.853884	0.850504	0.856538	0.639085	0.875119	0.879142		78	0.979842	0.944843	0.884431	0.762706	0.788858	0.811098
79	0.819715	0.989299	0.850651	0.665642	0.965434	0.955752		79	0.975779	0.946194	0.839705	0.67486	0.820245	0.844707
80	0.88266	0.906597	0.844792	0.640671	0.915854	0.938077		80	0.957412	0.922911	0.873386	0.726362	0.78177	0.809589
81	0.864933	0.84314	0.833832	0.647745	0.95105	0.917882		81	0.983294	0.917639	0.866424	0.690291	0.884277	0.859098
82	0.818483	0.772228	0.866469	0.681647	0.882748	0.899681		82	0.978397	0.973483	0.857184	0.717056	0.991583	0.881755
83	0.870799	0.842726	0.817424	0.652998	0.869481	0.854729		83	0.987549	0.948987	0.861496	0.718105	0.931729	0.824147
84	0.949648	0.882975	0.892964	0.65194	0.85871	0.859742		84	0.950072	0.90388	0.855012	0.709991	0.894315	0.836805
85	1	0.906071	0.87209	0.666881	0.731152	0.808669		85	0.951063	0.918745	0.86158	0.694767	0.886123	0.789878
86	0.876034	0.815882	0.86097	0.669761	0.771245	0.822264		86	0.961194	0.975845	0.878683	0.717856	0.899485	0.827298
87	0.940447	0.875718	0.812697	0.643648	0.807349	0.833942		87	0.961606	0.938051	0.893254	0.713438	0.849218	0.82235
88	0.880323	0.868643	0.873687	0.680172	0.849484	0.91503		88	0.959941	0.936402	0.89912	0.738849	0.913906	0.884001
89	0.924815	0.928882	0.887081	0.676909	0.845828	0.865838		89	0.955802	0.95043	0.904162	0.754458	0.828357	0.848525
90	0.917802	0.910673	0.914992	0.679362	0.732317	0.811956		90	0.966101	0.960461	0.920675	0.771658	0.866883	0.87921
91	0.784209	0.830997	0.855167	0.682401	0.752687	0.818368		91	0.971005	0.933832	0.921424	0.781454	0.881097	0.904047
92	0.849065	0.907537	0.906267	0.699769	0.694019	0.750825		92	0.968759	0.969996	0.934536	0.780825	0.845264	0.894852
93	0.760408	0.855982	0.880713	0.723708	0.746876	0.906146		93	0.966543	0.962722	0.907029	0.764634	0.881896	0.885681
94	0.837683	0.917189	0.912394	0.72916	0.77388	0.847984		94	0.968423	0.97292	0.904407	0.750118	0.877314	0.911433
95	0.743586	0.842314	0.956669	0.744017	0.764308	0.874031		95	0.95326	0.965766	0.904655	0.758425	0.780183	0.832603
96	0.771593	0.86933	0.978322	0.743125	0.712276	0.927639		96	0.975372	0.970407	0.916249	0.743517	0.824465	0.891642
97	0.756874	0.874691	0.958327	0.722699	0.764986	0.861298		97	0.960501	0.975064	0.93365	0.789597	0.78617	0.903204
98	0.737129	0.839614	0.995621	0.75138	0.769828	0.940261		98	0.951595	0.962532	0.90974	0.75718	0.81992	0.918625
99	0.757747	0.89329	0.978682	0.735152	0.7629	0.829542		99	0.958448	1	0.910979	0.795955	0.809591	0.910049
100	0.813226	0.910821	0.943797	0.7143	0.782937	0.896326		100	0,947329158178134*	0,941916885305084*	0.929043	0.766554	0.80047	0.906214
