# Supplementary material for: Membrane prewetting by condensates promotes tight-junction belt formation
Source: Nature. 2024 Aug 7;632(8025):647–55. doi: 10.1038/s41586-024-07726-0 (PMC11324514; doi:10.1038/s41586-024-07726-0)
Supplement: Supplementary file 19 — Source Data Extended Data Fig. 3 [file 41586_2024_7726_MOESM19_ESM.xlsx]

## Sheet: C
RT qPCR
	L27 pair				GADPH
	WT	clon 1	clon 2		WT	clon 1	clon 2
	Cq mean	Cq mean	Cq mean		Cq mean	Cq mean	Cq mean
n=1	29.18	0	0		17.9	18.21	18.84
n=2	29.08	0	0		17.88	18.31	18.93
n=3	29.28	0	0		17.92	18.19	19.02

## Sheet: F
		TJ length/Cell (um) _Monolayers with > 50 cells										TJ length/Cell (um) _Monolayers with > 50 cells
	WT										PATJKO									WT					PATJKO
	Time (h)	n=1	n=2	n=3	n=4	n=5	n=6	n=7			Time (h)	n=1	n=2	n=3	n=4	n=5	n=6			Time (h)	mean	SD	N		time	mean	SD	N
	0	2.07126	0.35298	0.09324	0.95904	0.1998	1.31202	0.11322			0	0.45288	3.33	0.61272	1.15884	1.01898	2.75058			0	36.4397	37.6348	7		1	77.7	59.6944	6
	0.5	5.68764	15.9374	22.4975	25.3013	13.4532	17.7622	9.69696			0.5	4.2291	10.6094	6.87312	7.01964	6.9264	9.5238			0.5	788.116	343.999	7		2	376.512	112.717	6
	1	11.4086	24.3889	32.4209	34.4655	20.0533	25.4612	22.6373			1	5.65434	10.2031	8.03862	9.4572	7.40592	10.2964			1	1220.25	385.98	7		3	425.463	90.9695	6
	1.5	16.5301	27.8255	26.7865	35.924	19.0543	29.6703	27.6723			1.5	4.95504	10.8225	6.93972	8.57808	8.09856	9.38394			1.5	1310.45	326.804	7		4	406.482	101.294	6
	2	16.943	28.4981	25.4412	35.9174	22.2511	29.6237	26.7932			2	3.34332	9.01098	3.70296	3.94272	8.07858	7.09956			2	1324.77	297.932	7		5	293.151	124.599	6
	2.5	22.1445	27.7189	27.6257	34.4189	20.6726	30.2564	25.9007			2.5	3.90276	9.07758	4.66866	2.87712	6.7266	5.2614			2.5	1348.13	233.953	7		6	270.951	110.551	6
	3	25.015	27.7189	27.8388	32.3676	23.5298	27.0529	26.933			3	7.38594	14.359	7.54578	5.44122	8.0919	8.37828			3	1360.4	138.02	7		7	426.684	151.674	6
	3.5	28.4249	25.7609	28.2517	26.9397	24.8418	25.328	26.8398			3.5	1.15884	14.3923	7.50582	11.8148	10.1698	12.2877			3.5	1331.33	69.6411	7		8	477.744	235.633	6
	4	30.5428	23.4898	25.3679	29.3573	21.5584	25.2614	26.5601			4	7.36596	14.4922	9.13752	12.7805	9.55044	10.0699			4	1300.98	157.047	7		9	528.304	130.148	6
	4.5	33.6929	22.5974	24.6287	33.8195	20.1865	24.7952	24.5354			4.5	6.0273	12.9937	7.4592	10.1898	7.7589	9.33066			4.5	1316.11	266.498	7		10	447.996	122.915	6
	5	32.2544	25.1015	24.1758	31.9813	22.1845	27.0063	20.8924			5	5.20146	11.1289	6.0939	8.06526	7.13286	8.0919			5	1311.4	223.907	7		11	380.952	102.832	6
	5.5	28.9444	22.624	23.6896	31.1355	16.1105	23.956	21.6716			5.5	4.10922	10.7159	5.35464	7.60572	7.0596	6.70662			5.5	1200.94	245.812	7		12	346.264	112.461	6
	6	30.989	27.3726	24.0759	33.4798	21.0389	23.3633	22.331			6	3.45654	10.1698	4.67532	6.7599	5.45454	6.00066			6	1304.65	233.978	7		13	304.307	114.982	6
	6.5	28.7312	28.7779	28.0919	33.1668	19.1542	22.1978	22.1911			6.5	3.54312	9.77688	4.2291	5.64102	5.50116	5.38794			6.5	1302.22	247.261	7		14	283.993	108.569	6
	7	31.302	24.3823	26.9131	33.3466	18.2684	22.2244	19.4805			7	2.97036	8.7579	4.26906	5.32134	5.07492	5.45454			7	1256.55	286.346	7		15	265.401	96.2334	6
	7.5	32.7073	21.3653	24.4489	34.2524	17.6157	21.938	20.4462			7.5	2.48418	8.80452	3.95604	5.42124	4.11588	5.86746			7.5	1234.1	317.842	7		16	255.411	108.478	6
	8	32.8871	24.6886	25.5877	35.6643	18.335	20.4595	18.7745			8	2.10456	7.8255	3.75624	5.06826	4.25574	5.35464			8	1259.98	341.499	7		17	236.375	95.27	6
	8.5	31.968	27.5058	24.9151	33.9194	19.5271	19.354	19.607			8.5	2.07126	7.7922	3.63636	4.3956	3.9294	5.62104			8.5	1262.83	306.083	7		18	228.715	97.579	6
	9	30.8691	28.991	25.3147	34.8584	20.5994	16.9697	17.9953			9	2.10456	7.71228	3.67632	4.24242	4.00266	5.50116			9	1254.27	341.887	7		19	226.995	94.9784	6
	9.5	26.3669	28.9377	26.4868	33.9926	23.1435	14.6853	17.9221			9.5	2.12454	7.93206	3.78954	3.65634	3.84282	4.50882			9.5	1225.25	328.3	7		20	215.451	97.0863	6
	10	26.4469	31.3686	26.1938	32.8538	23.4232	16.4502	16.0972			10	2.11788	8.29836	4.06926	3.84282	4.31568	5.31468			10	1234.53	329.098	7		21	232.989	103.111	6
	10.5	26.4802	30.5494	24.5754	32.321	24.955	21.9847	20.4395			10.5	1.79154	8.1918	4.02264	3.83616	4.77522	5.21478			10.5	1295.04	215.036	7		22	231.935	105.131	6
	11	27.1328	28.1185	23.7895	28.0719	29.8568	24.7419	21.6916			11	1.89144	7.9254	3.94272	4.11588	5.22144	5.0949			11	1310.02	143.888	7		23	234.931	99.0801	6
	11.5	29.7302	27.4192	24.9417	27.4525	25.5544	24.7952	28.3783			11.5	1.77822	8.16516	3.5631	3.62304	5.68098	5.32134			11.5	1344.8	93.1979	7		24	234.432	110.327	6
	12	27.6257	29.5771	24.642	18.7279	20.0866	23.9227	32.6074			12	2.0313	8.37162	3.64302	3.82284	5.22144	5.7276			12	1265.64	249.834	7		25	240.149	108.981	6
	12.5	28.8511	32.5741	25.5011	22.5175	25.6543	26.1671	28.6713			12.5	2.52414	8.21178	3.87612	3.80286	5.43456	5.58108			12.5	1356.69	160.739	7		26	245.255	99.0306	6
	13	29.3306	33.2068	22.2511	25.1881	24.3356	26.6666	26.5401			13	2.08458	8.9244	4.2624	3.70962	5.10822	6.04728			13	1339.42	179.001	7		27	251.137	116.651	6
	13.5	29.5304	30.1498	23.0436	25.7675	22.4109	27.8521	28.0319			13.5	2.47752	9.63036	4.1625	4.06926	5.24808	6.10056			13.5	1334.19	152.271	7		28	264.069	122.818	6
	14	29.5637	30.5161	24.329	19.1142	22.2244	27.7389	26.1005			14	2.27106	9.5904	4.20246	4.83516	5.42124	6.13386			14	1282.76	203.878	7		29	270.452	121.74	6
	14.5	30.2564	28.5714	28.2584	26.5135	26.3203	27.1462	21.352			14.5	2.6973	9.5238	4.57542	4.98834	5.82084	6.88644			14.5	1345.84	140.281	7		30	287.435	115.795	6
	15	28.0852	28.6447	27.8188	24.3956	23.3167	28.2517	22.4042			15	2.57076	9.35064	4.37562	4.60872	6.38694	8.2917			15	1306.55	132.766	7		31	296.536	128.323	6
	15.5	26.9464	28.9577	28.345	23.8628	25.6277	28.5514	23.1302			15.5	2.69064	9.33732	4.6953	4.00266	7.93872	7.64568			15.5	1324.44	117.122	7		32	302.586	130.828	6
	16	28.8644	28.4981	29.2774	25.1215	21.3187	29.1641	23.6297			16	3.60972	9.10422	4.88844	4.7619	9.01098	7.93206			16	1327.67	159.895	7		33	327.561	120.611	6
	16.5	28.0652	29.6437	28.1185	27.6057	28.3916	28.5514	23.5631			16.5	3.9294	8.57142	5.1948	4.4955	9.18414	7.78554			16.5	1385.28	96.6358	7		34	326.34	112.857	6
	17	29.344	30.303	27.8122	31.7216	29.7769	26.933	23.8761			17	4.0959	9.69696	5.0949	4.41558	8.01864	8.21844			17	1426.9	129.536	7		35	329.503	117.324	6
	17.5	28.8378	30.4495	25.6543	30.0433	27.7855	24.622	24.0293			17.5	4.51548	8.59806	5.27472	4.72194	6.60672	8.14518			17.5	1367.3	130.077	7		36	315.517	88.0488	6
