# Supplementary material for: Membrane prewetting by condensates promotes tight-junction belt formation
Source: Nature. 2024 Aug 7;632(8025):647–55. doi: 10.1038/s41586-024-07726-0 (PMC11324514; doi:10.1038/s41586-024-07726-0)
Supplement: Supplementary file 20 — Source Data Extended Data Fig. 5 [file 41586_2024_7726_MOESM20_ESM.xlsx]

## Sheet: A
WT
Biological rep	Condensate	Frame	Time_min	Extension_um
1	1	1	1.35	11.97
1	1	2	2.7	12.654
1	1	3	4.05	13.452
1	1	4	5.4	15.048
1	1	5	6.75	16.302
1	1	6	8.1	16.53
1	1	7	9.45	17.556
1	1	8	10.8	19.266
1	1	9	12.15	19.95
1	1	10	13.5	20.178
1	1	11	14.85	20.862
1	1	12	16.2	20.862
1	1	13	17.55	21.09
1	1	14	18.9	21.546
1	1	15	20.25	21.318
1	1	16	21.6	21.546
1	2	26	35.1	7.068
1	2	27	36.45	7.524
1	2	28	37.8	8.892
1	2	29	39.15	10.146
1	2	30	40.5	10.488
1	2	31	41.85	11.058
1	2	32	43.2	12.312
1	2	33	44.55	13.224
1	2	34	45.9	14.478
1	2	35	47.25	15.048
1	2	36	48.6	15.846
1	2	37	49.95	17.1
1	2	38	51.3	18.126
1	2	39	52.65	19.038
1	2	40	54	20.178
1	2	41	55.35	21.432
1	2	42	56.7	22.116
1	2	43	58.05	22.686
1	2	44	59.4	22.914
1	2	45	60.75	24.054
1	2	46	62.1	24.51
1	2	47	63.45	24.966
1	2	48	64.8	25.08
1	2	49	66.15	25.422
1	2	50	67.5	25.878
1	2	51	68.85	25.878
1	2	52	70.2	26.676
1	2	53	71.55	26.79
1	2	54	72.9	26.676
1	2	55	74.25	26.79
1	2	56	75.6	27.246
1	2	57	76.95	27.246
1	3	15	20.25	6.498
1	3	16	21.6	7.98
1	3	17	22.95	8.892
1	3	18	24.3	10.146
1	3	19	25.65	9.348
1	3	20	27	11.742
1	3	21	28.35	13.11
1	3	22	29.7	13.68
1	3	23	31.05	14.706
1	3	24	32.4	14.82
1	3	25	33.75	15.162
1	3	26	35.1	15.618
1	3	27	36.45	17.67
1	3	28	37.8	18.81
1	3	29	39.15	18.924
1	3	30	40.5	20.292
1	3	31	41.85	21.204
1	3	32	43.2	21.888
1	3	33	44.55	22.458
1	3	34	45.9	22.572
1	3	35	47.25	22.914
1	3	36	48.6	24.51
1	3	37	49.95	25.308
1	3	38	51.3	25.764
1	3	39	52.65	26.562
1	3	40	54	27.93
1	3	41	55.35	29.412
1	3	42	56.7	30.552
1	3	43	58.05	31.692
1	3	44	59.4	33.516
1	3	45	60.75	34.542
1	3	46	62.1	35.454
1	3	47	63.45	36.252
1	3	48	64.8	37.05
1	3	49	66.15	38.076
1	3	50	67.5	39.216
1	3	51	68.85	40.014
1	3	52	70.2	41.04
1	3	53	71.55	42.522
1	3	54	72.9	43.776
1	3	55	74.25	45.03
1	3	56	75.6	46.17
1	3	57	76.95	46.968
1	3	58	78.3	47.538
1	3	59	79.65	48.222
1	3	60	81	49.248
1	3	61	82.35	49.134
1	3	62	83.7	49.704
1	3	63	85.05	49.704
1	3	64	86.4	50.616
1	4	25	33.75	6.042
1	4	26	35.1	7.524
1	4	27	36.45	9.12
1	4	28	37.8	10.26
1	4	29	39.15	10.944
1	4	30	40.5	11.742
1	4	31	41.85	13.224
1	4	32	43.2	14.364
1	4	33	44.55	14.136
1	4	34	45.9	14.706
1	4	35	47.25	14.934
1	4	36	48.6	15.732
1	4	37	49.95	15.846
1	4	38	51.3	16.188
1	4	39	52.65	16.644
1	4	40	54	16.644
1	4	41	55.35	17.214
1	4	42	56.7	17.214
1	4	43	58.05	17.67
1	4	44	59.4	18.126
1	4	45	60.75	18.24
1	4	46	62.1	18.582
1	4	47	63.45	19.38
1	4	48	64.8	19.608
1	4	49	66.15	20.292
1	4	50	67.5	20.976
1	4	51	68.85	21.66
1	4	52	70.2	22.23
1	4	53	71.55	22.686
1	4	54	72.9	22.458
1	4	55	74.25	22.572
1	4	56	75.6	23.256
1	4	57	76.95	23.256
1	4	58	78.3	23.598
2	1	31	41.85	2.622
2	1	32	43.2	2.394
2	1	33	44.55	2.85
2	1	34	45.9	3.42
2	1	35	47.25	3.42
2	1	36	48.6	3.648
2	1	37	49.95	4.56
2	1	38	51.3	4.332
2	1	39	52.65	3.876
2	1	40	54	4.332
2	1	41	55.35	4.446
2	1	42	56.7	5.13
2	1	43	58.05	5.358
2	1	44	59.4	5.472
2	1	45	60.75	5.928
2	1	46	62.1	6.384
2	1	47	63.45	6.726
2	1	48	64.8	7.182
2	1	49	66.15	7.866
2	1	50	67.5	8.778
2	1	51	68.85	9.69
2	1	52	70.2	10.602
2	1	53	71.55	11.286
2	1	54	72.9	12.084
2	1	55	74.25	12.882
2	2	34	45.9	0.684
2	2	35	47.25	1.596
2	2	36	48.6	1.938
2	2	37	49.95	2.85
2	2	38	51.3	3.306
2	2	39	52.65	3.42
2	2	40	54	3.42
2	2	41	55.35	3.762
2	2	42	56.7	3.876
2	2	43	58.05	3.762
2	2	44	59.4	3.876
2	2	45	60.75	4.332
2	2	46	62.1	4.788
2	2	47	63.45	5.13
2	2	48	64.8	5.358
2	2	49	66.15	5.928
2	2	50	67.5	6.384
2	2	51	68.85	6.726
2	2	52	70.2	7.068
2	2	53	71.55	7.41
2	2	54	72.9	8.322
2	2	55	74.25	9.348
2	2	56	75.6	10.26
2	2	57	76.95	11.286
2	2	58	78.3	12.084
2	3	44	59.4	2.964
2	3	45	60.75	2.85
2	3	46	62.1	2.622
2	3	47	63.45	2.736
2	3	48	64.8	2.736
2	3	49	66.15	2.736
2	3	50	67.5	3.306
2	3	51	68.85	3.762
2	3	52	70.2	4.218
2	3	53	71.55	4.56
2	3	54	72.9	4.902
2	3	55	74.25	5.244
2	3	56	75.6	5.7
2	3	57	76.95	6.384
2	3	58	78.3	6.954
2	3	59	79.65	7.182
2	3	60	81	7.524
2	4	69	93.15	21.66
2	4	70	94.5	22.002
2	4	71	95.85	22.686
2	4	72	97.2	23.256
2	4	73	98.55	23.94
2	4	74	99.9	24.738
2	4	75	101.25	25.422
2	4	76	102.6	26.22
2	4	77	103.95	27.246
2	4	78	105.3	28.272
2	4	79	106.65	28.728
2	4	80	108	29.64
2	4	81	109.35	30.78
2	4	82	110.7	31.92
2	4	83	112.05	32.946
2	4	84	113.4	33.63
2	4	85	114.75	34.428
2	4	86	116.1	34.998
2	4	87	117.45	35.568
2	4	88	118.8	36.024
2	5	40	54	4.332
2	5	41	55.35	4.332
2	5	42	56.7	4.56
2	5	43	58.05	4.56
2	5	44	59.4	4.218
2	5	45	60.75	3.876
2	5	46	62.1	4.56
2	5	47	63.45	4.674
2	5	48	64.8	5.472
2	5	49	66.15	6.156
2	5	50	67.5	6.612
2	5	51	68.85	6.954
2	5	52	70.2	7.866
2	6	53	71.55	17.1
2	6	54	72.9	17.898
2	6	55	74.25	18.696
2	6	56	75.6	19.494
2	6	57	76.95	20.064
2	6	58	78.3	20.064
2	6	59	79.65	20.292
2	6	60	81	21.432
2	7	25	33.75	8.892
2	7	26	35.1	9.69
2	7	27	36.45	12.426
2	7	28	37.8	14.25
2	7	29	39.15	15.732
2	7	30	40.5	17.67
2	7	31	41.85	18.012
2	7	32	43.2	18.81
2	7	33	44.55	19.038
2	7	34	45.9	19.95
2	7	35	47.25	21.318
2	7	36	48.6	22.23
2	7	37	49.95	22.914
2	7	38	51.3	23.028
2	7	39	52.65	23.826
2	7	40	54	23.826
2	7	41	55.35	24.738
2	7	42	56.7	25.536
2	7	43	58.05	25.878
2	7	44	59.4	26.448
2	7	45	60.75	26.79
2	7	46	62.1	27.132
2	7	47	63.45	27.36
2	7	48	64.8	27.588
2	7	49	66.15	27.816
2	7	50	67.5	28.614
2	7	51	68.85	28.842
2	7	52	70.2	29.298
2	7	53	71.55	29.868
2	7	54	72.9	30.552
2	7	55	74.25	31.236
2	7	56	75.6	31.578
2	7	57	76.95	31.92
2	7	58	78.3	32.604
2	7	59	79.65	32.832
2	7	60	81	33.63
2	8	52	70.2	3.876
2	8	53	71.55	3.762
2	8	54	72.9	3.648
2	8	55	74.25	3.876
2	8	56	75.6	4.104
2	8	57	76.95	4.902
2	8	58	78.3	5.7
2	8	59	79.65	6.84
2	8	60	81	7.752
2	8	61	82.35	8.664
2	8	62	83.7	10.602
2	8	63	85.05	12.198
2	8	64	86.4	13.908
2	8	65	87.75	15.504
2	8	66	89.1	17.214
2	8	67	90.45	18.582
2	8	68	91.8	20.064
2	8	69	93.15	21.318
2	8	70	94.5	22.23
2	8	71	95.85	23.256
2	8	72	97.2	24.396
2	8	73	98.55	25.422
2	8	74	99.9	27.132
2	8	75	101.25	28.5
2	9	51	68.85	14.25
2	9	52	70.2	14.934
2	9	53	71.55	15.618
2	9	54	72.9	16.188
2	9	55	74.25	16.758
2	9	56	75.6	17.784
2	9	57	76.95	18.24
2	9	58	78.3	18.468
2	9	59	79.65	18.924
2	9	60	81	19.38
2	9	61	82.35	19.836
2	9	62	83.7	19.836
2	9	63	85.05	19.95
2	9	64	86.4	20.406
2	9	65	87.75	20.748
2	9	66	89.1	21.09
2	10	57	76.95	17.214
2	10	58	78.3	18.126
2	10	59	79.65	18.81
2	10	60	81	19.038
2	10	61	82.35	19.038
2	10	62	83.7	19.266
2	10	63	85.05	19.608
2	10	64	86.4	19.266
2	10	65	87.75	18.924
2	10	66	89.1	19.038
2	10	67	90.45	19.608
2	10	68	91.8	20.862
2	10	69	93.15	22.572
2	10	70	94.5	24.282
2	10	71	95.85	25.992
2	10	72	97.2	27.474
2	10	73	98.55	28.614
2	10	74	99.9	29.412
2	10	75	101.25	30.438
2	10	76	102.6	31.122
2	10	77	103.95	31.692
2	10	78	105.3	31.92
2	10	79	106.65	32.604
2	10	80	108	32.262
2	10	81	109.35	29.07
2	11	67	90.45	4.788
2	11	68	91.8	5.358
2	11	69	93.15	6.156
2	11	70	94.5	7.866
2	11	71	95.85	9.462
2	11	72	97.2	11.286
2	11	73	98.55	12.084
2	11	74	99.9	13.794
2	11	75	101.25	14.934
2	11	76	102.6	15.618
2	11	77	103.95	16.986
2	11	78	105.3	17.67
2	11	79	106.65	17.67
2	11	80	108	18.24
2	12	59	79.65	4.674
2	12	60	81	4.902
2	12	61	82.35	5.13
2	12	62	83.7	5.586
2	12	63	85.05	6.384
2	12	64	86.4	7.068
2	12	65	87.75	7.296
2	12	66	89.1	8.208
2	12	67	90.45	8.664
2	12	68	91.8	9.69
2	12	69	93.15	10.83
2	12	70	94.5	11.97
2	12	71	95.85	13.11
2	12	72	97.2	14.022
2	12	73	98.55	14.364
2	12	74	99.9	14.934
2	12	75	101.25	15.618
2	12	76	102.6	16.416
2	12	77	103.95	17.328
2	12	78	105.3	19.038
3	1	53	71.55	3.306
3	1	54	72.9	4.674
3	1	55	74.25	4.332
3	1	56	75.6	4.788
3	1	57	76.95	5.928
3	1	58	78.3	6.954
3	1	59	79.65	7.524
3	1	60	81	8.436
3	1	61	82.35	8.778
3	1	62	83.7	11.172
3	1	63	85.05	11.628
3	1	64	86.4	12.084
3	1	65	87.75	13.452
3	1	66	89.1	14.25
3	1	67	90.45	16.53
3	1	68	91.8	17.442
3	1	69	93.15	17.214
3	1	70	94.5	16.53
3	1	71	95.85	17.442
3	1	72	97.2	18.468
3	1	73	98.55	19.152
3	2	53	71.55	10.83
3	2	54	72.9	11.286
3	2	55	74.25	12.768
3	2	56	75.6	13.338
3	2	57	76.95	14.706
3	2	58	78.3	15.276
3	2	59	79.65	15.39
3	2	60	81	18.354
3	2	61	82.35	19.494
3	2	62	83.7	21.09
3	2	63	85.05	22.23
3	2	64	86.4	23.484
3	2	65	87.75	24.396
3	2	66	89.1	26.106
3	3	37	49.95	19.494
3	3	38	51.3	20.178
3	3	39	52.65	19.95
3	3	40	54	20.862
3	3	41	55.35	21.204
3	3	42	56.7	21.204
3	3	43	58.05	22.914
3	3	44	59.4	23.712
3	3	45	60.75	24.282
3	3	46	62.1	25.422
3	3	47	63.45	26.448
3	3	48	64.8	27.474
3	3	49	66.15	27.93
3	3	50	67.5	28.956
3	3	51	68.85	30.096
3	3	52	70.2	31.692
3	3	53	71.55	33.06
3	3	54	72.9	34.998
3	3	55	74.25	36.252
3	3	56	75.6	36.822
3	4	35	47.25	9.006
3	4	36	48.6	9.69
3	4	37	49.95	10.83
3	4	38	51.3	11.4
3	4	39	52.65	11.4
3	4	40	54	11.97
3	4	41	55.35	12.768
3	4	42	56.7	12.996
3	4	43	58.05	13.68
3	4	44	59.4	14.25
3	4	45	60.75	14.934
3	4	46	62.1	15.846
3	4	47	63.45	16.986
3	4	48	64.8	18.24
3	4	49	66.15	19.038
3	4	50	67.5	20.178
3	4	51	68.85	20.292
3	4	52	70.2	20.064
3	5	22	29.7	4.788
3	5	23	31.05	5.928
3	5	24	32.4	6.954
3	5	25	33.75	8.322
3	5	26	35.1	9.918
3	5	27	36.45	9.576
3	5	28	37.8	9.462
3	5	29	39.15	9.918
3	5	30	40.5	9.804
3	5	31	41.85	10.716
3	5	32	43.2	10.944
3	5	33	44.55	11.4
3	5	34	45.9	12.198
3	5	35	47.25	13.338
3	5	36	48.6	15.276
3	5	37	49.95	16.416
3	5	38	51.3	17.1
3	5	39	52.65	17.898
3	5	40	54	18.696
3	5	41	55.35	19.38
3	5	42	56.7	19.722
3	5	43	58.05	19.95
3	5	44	59.4	20.178
3	5	45	60.75	20.634
3	5	46	62.1	20.52
3	5	47	63.45	20.862
3	5	48	64.8	21.09
3	5	49	66.15	21.318
3	5	50	67.5	21.204
3	6	15	20.25	7.866
3	6	16	21.6	7.98
3	6	17	22.95	7.98
3	6	18	24.3	7.866
3	6	19	25.65	7.41
3	6	20	27	7.41
3	6	21	28.35	7.524
3	6	22	29.7	7.866
3	6	23	31.05	8.55
3	6	24	32.4	8.778
3	6	25	33.75	9.006
3	6	26	35.1	9.69
3	6	27	36.45	10.488
3	6	28	37.8	10.716
3	6	29	39.15	12.768
3	6	30	40.5	14.136
3	6	31	41.85	13.908
3	6	32	43.2	13.908
3	6	33	44.55	13.794
3	6	34	45.9	13.566
3	6	35	47.25	13.224
3	6	36	48.6	13.338
3	6	37	49.95	14.022
3	6	38	51.3	14.592
3	6	39	52.65	14.478
3	6	40	54	14.25
3	6	41	55.35	14.934
3	6	42	56.7	15.846
3	6	43	58.05	16.188
3	6	44	59.4	16.416
3	6	45	60.75	17.556
3	6	46	62.1	18.126
3	6	47	63.45	18.012
3	6	48	64.8	18.81
3	6	49	66.15	19.152
3	6	50	67.5	19.608
3	6	51	68.85	19.722
3	7	15	20.25	5.358
3	7	16	21.6	6.612
3	7	17	22.95	5.928
3	7	18	24.3	5.7
3	7	19	25.65	6.84
3	7	20	27	8.094
3	7	21	28.35	8.778
3	7	22	29.7	9.12
3	7	23	31.05	9.804
3	7	24	32.4	10.488
3	7	25	33.75	10.83
3	7	26	35.1	10.944
3	7	27	36.45	11.286
3	7	28	37.8	11.286
3	7	29	39.15	12.426
3	7	30	40.5	13.224
3	7	31	41.85	12.654
4	1	49	66.15	7.866
4	1	50	67.5	8.208
4	1	51	68.85	8.778
4	1	52	70.2	9.69
4	1	53	71.55	10.944
4	1	54	72.9	12.198
4	1	55	74.25	13.11
4	1	56	75.6	14.136
4	1	57	76.95	15.276
4	1	58	78.3	16.074
4	1	59	79.65	17.328
4	1	60	81	18.81
4	1	61	82.35	19.95
4	1	62	83.7	20.976
4	1	63	85.05	21.774
4	2	36	48.6	10.146
4	2	37	49.95	10.602
4	2	38	51.3	11.742
4	2	39	52.65	12.084
4	2	40	54	12.654
4	2	41	55.35	14.478
4	2	42	56.7	14.934
4	2	43	58.05	15.732
4	2	44	59.4	16.644
4	2	45	60.75	17.442
4	2	46	62.1	17.1
4	2	47	63.45	18.354
4	2	48	64.8	20.064
4	2	49	66.15	20.976
4	2	50	67.5	21.204
4	2	51	68.85	21.546
4	2	52	70.2	22.23
4	2	53	71.55	23.598
4	2	54	72.9	23.94
4	2	55	74.25	24.396
4	2	56	75.6	25.08
4	2	57	76.95	25.422
4	2	58	78.3	26.106
4	2	59	79.65	27.018
4	2	60	81	27.702
4	2	61	82.35	28.158
4	2	62	83.7	28.842
4	2	63	85.05	29.298
4	2	64	86.4	28.956
4	2	65	87.75	29.868
4	2	66	89.1	30.78
4	2	67	90.45	33.06
4	2	68	91.8	34.77
4	2	69	93.15	37.05
4	2	70	94.5	38.646
4	2	71	95.85	39.672
4	2	72	97.2	40.584
4	2	73	98.55	41.154
4	2	74	99.9	40.926
4	2	75	101.25	41.838
4	2	76	102.6	41.952
4	3	51	68.85	10.716
4	3	52	70.2	11.058
4	3	53	71.55	11.742
4	3	54	72.9	12.54
4	3	55	74.25	12.768
4	3	56	75.6	13.68
4	3	57	76.95	14.022
4	3	58	78.3	14.136
4	3	59	79.65	14.478
4	3	60	81	15.162
4	3	61	82.35	15.504
4	3	62	83.7	16.188
4	3	63	85.05	16.644
4	3	64	86.4	17.328
4	3	65	87.75	18.126
4	3	66	89.1	18.81
4	3	67	90.45	19.95
4	3	68	91.8	20.634
4	3	69	93.15	21.09
4	3	70	94.5	21.888
4	3	71	95.85	22.572
4	3	72	97.2	23.256
4	3	73	98.55	24.054
4	3	74	99.9	24.966
4	3	75	101.25	25.194
4	3	76	102.6	25.65
4	3	77	103.95	25.65
4	3	78	105.3	25.764
4	4	35	47.25	3.648
4	4	36	48.6	3.876
4	4	37	49.95	4.446
4	4	38	51.3	5.13
4	4	39	52.65	5.244
4	4	40	54	5.7
4	4	41	55.35	8.208
4	4	42	56.7	10.83
4	4	43	58.05	11.742
4	4	44	59.4	13.794
4	4	45	60.75	14.82
4	4	46	62.1	16.188
4	4	47	63.45	17.442
4	4	48	64.8	17.67
4	4	49	66.15	18.354
4	4	50	67.5	18.696
4	4	51	68.85	19.152
4	4	52	70.2	20.178
4	4	53	71.55	20.748
4	4	54	72.9	21.318
4	4	55	74.25	22.23
4	4	56	75.6	23.028
4	4	57	76.95	23.142
4	4	58	78.3	23.142
4	4	59	79.65	23.37
4	4	60	81	23.712
4	4	61	82.35	24.282
4	4	62	83.7	24.51
4	4	63	85.05	24.738
4	4	64	86.4	24.738
4	4	65	87.75	24.852
4	4	66	89.1	25.422
4	4	67	90.45	25.65
4	5	28	37.8	10.26
4	5	29	39.15	9.804
4	5	30	40.5	9.69
4	5	31	41.85	10.146
4	5	32	43.2	11.514
4	5	33	44.55	13.566
4	5	34	45.9	16.188
4	5	35	47.25	18.468
4	5	36	48.6	20.406
4	5	37	49.95	22.002
4	5	38	51.3	23.37
4	5	39	52.65	24.852
4	5	40	54	25.764
4	5	41	55.35	26.334
4	5	42	56.7	26.904
4	5	43	58.05	27.474
4	5	44	59.4	27.816
4	5	45	60.75	28.386
4	5	46	62.1	28.728
4	5	47	63.45	29.412
4	5	48	64.8	29.526
4	5	49	66.15	29.982
4	5	50	67.5	30.552
4	5	51	68.85	30.666
4	6	31	41.85	3.99
4	6	32	43.2	4.56
4	6	33	44.55	5.358
4	6	34	45.9	5.7
4	6	35	47.25	5.814
4	6	36	48.6	5.928
4	6	37	49.95	6.156
4	6	38	51.3	7.068
4	6	39	52.65	7.296
4	6	40	54	8.436
4	6	41	55.35	9.69
4	6	42	56.7	11.172
4	6	43	58.05	11.514
4	6	44	59.4	12.654
4	6	45	60.75	13.908
4	6	46	62.1	14.82
4	6	47	63.45	15.618
4	6	48	64.8	16.416
4	6	49	66.15	17.214
4	6	50	67.5	17.784
4	7	46	62.1	10.26
4	7	47	63.45	10.83
4	7	48	64.8	11.628
4	7	49	66.15	12.426
4	7	50	67.5	13.338
4	7	51	68.85	14.592
4	7	52	70.2	16.644
4	7	53	71.55	18.354
4	7	54	72.9	19.608
4	7	55	74.25	20.406
4	7	56	75.6	22.116
4	7	57	76.95	23.142
4	7	58	78.3	26.106
4	7	59	79.65	27.816
4	7	60	81	28.728
4	7	61	82.35	29.754
4	8	58	78.3	5.928
4	8	59	79.65	6.612
4	8	60	81	6.612
4	8	61	82.35	7.296
4	8	62	83.7	8.322
4	8	63	85.05	9.69
4	8	64	86.4	10.488
4	8	65	87.75	11.514
4	8	66	89.1	14.136
4	8	67	90.45	15.39
4	8	68	91.8	17.67
4	8	69	93.15	19.152
4	8	70	94.5	19.494
4	8	71	95.85	20.406
4	8	72	97.2	20.862
4	8	73	98.55	20.748
4	8	74	99.9	20.862
4	8	75	101.25	21.546
4	8	76	102.6	23.142
4	8	77	103.95	23.826
4	8	78	105.3	23.94
4	9	29	39.15	4.902
4	9	30	40.5	4.902
4	9	31	41.85	5.016
4	9	32	43.2	5.358
4	9	33	44.55	5.472
4	9	34	45.9	5.814
4	9	35	47.25	6.042
4	9	36	48.6	6.954
4	9	37	49.95	7.98
4	9	38	51.3	8.892
4	9	39	52.65	9.462
4	9	40	54	9.918
4	9	41	55.35	11.172
4	9	42	56.7	11.4
4	9	43	58.05	11.856
4	9	44	59.4	12.768
4	9	45	60.75	14.25
4	9	46	62.1	17.1
4	9	47	63.45	18.81
4	9	48	64.8	18.468
4	9	49	66.15	17.898
4	9	50	67.5	18.582
4	9	51	68.85	18.924
4	9	52	70.2	19.494
4	9	53	71.55	19.836
4	9	54	72.9	20.862
4	9	55	74.25	21.66
4	9	56	75.6	22.686
4	9	57	76.95	23.37
4	9	58	78.3	24.282
4	9	59	79.65	25.536
4	9	60	81	26.676
4	9	61	82.35	27.816
4	9	62	83.7	30.096
4	9	63	85.05	31.236
4	10	32	43.2	4.104
4	10	33	44.55	4.332
4	10	34	45.9	5.244
4	10	35	47.25	5.814
4	10	36	48.6	5.814
4	10	37	49.95	6.954
4	10	38	51.3	7.638
4	10	39	52.65	8.892
4	10	40	54	9.69
4	10	41	55.35	10.602
4	10	42	56.7	12.312
4	10	43	58.05	12.312
4	10	44	59.4	12.198
4	10	45	60.75	12.426
4	10	46	62.1	14.25
4	10	47	63.45	15.96
4	10	48	64.8	17.556
4	10	49	66.15	18.24
4	10	50	67.5	19.152
4	10	51	68.85	19.722
4	10	52	70.2	20.52
4	10	53	71.55	21.888
4	10	54	72.9	23.598
4	10	55	74.25	23.94

## Sheet: B
∆L27-PATJ
Biological rep	Condensate	Frame	Time_min	Extension_um
1	1	46	62.1	2.508
1	1	47	63.45	2.508
1	1	48	64.8	2.394
1	1	49	66.15	2.394
1	1	50	67.5	2.622
1	1	51	68.85	2.508
1	1	52	70.2	2.622
1	1	53	71.55	2.166
1	1	54	72.9	2.622
1	1	55	74.25	2.052
1	1	56	75.6	2.166
1	1	57	76.95	2.394
1	1	58	78.3	2.622
1	1	59	79.65	2.28
1	1	60	81	2.28
1	1	61	82.35	2.28
1	1	62	83.7	2.166
1	1	63	85.05	2.28
1	1	64	86.4	2.736
1	1	65	87.75	2.508
1	1	66	89.1	2.508
1	1	67	90.45	2.508
1	1	68	91.8	3.192
1	1	69	93.15	3.078
1	1	70	94.5	2.85
1	1	71	95.85	3.192
1	1	72	97.2	3.306
1	1	73	98.55	3.648
1	1	74	99.9	3.534
1	1	75	101.25	3.876
1	1	76	102.6	4.218
1	1	77	103.95	4.332
1	1	78	105.3	4.332
1	1	79	106.65	4.56
1	1	80	108	4.446
1	1	81	109.35	4.104
1	1	82	110.7	4.104
1	1	83	112.05	4.446
1	1	84	113.4	3.99
1	1	85	114.75	3.648
1	1	86	116.1	3.42
1	1	87	117.45	3.762
1	1	88	118.8	4.902
1	1	89	120.15	5.358
1	1	90	121.5	3.648
1	1	91	122.85	3.762
1	1	92	124.2	4.104
1	1	93	125.55	3.876
1	1	94	126.9	4.218
1	1	95	128.25	4.104
1	1	96	129.6	4.332
1	1	97	130.95	4.902
1	1	98	132.3	4.446
1	1	99	133.65	3.99
1	1	100	135	4.446
1	1	101	136.35	3.99
1	1	102	137.7	3.762
1	1	103	139.05	4.104
1	1	104	140.4	4.788
1	2	39	52.65	3.534
1	2	40	54	3.078
1	2	41	55.35	2.964
1	2	42	56.7	2.85
1	2	43	58.05	2.508
1	2	44	59.4	2.736
1	2	45	60.75	3.42
1	2	46	62.1	3.42
1	2	47	63.45	3.876
1	2	48	64.8	3.534
1	2	49	66.15	4.332
1	2	50	67.5	4.332
1	2	51	68.85	4.332
1	2	52	70.2	4.332
1	2	53	71.55	5.244
1	2	54	72.9	4.788
1	2	55	74.25	5.472
1	2	56	75.6	5.472
1	2	57	76.95	5.244
1	2	58	78.3	5.928
1	2	59	79.65	6.27
1	2	60	81	6.612
1	2	61	82.35	6.84
1	2	62	83.7	7.98
1	2	63	85.05	8.664
1	2	64	86.4	9.006
1	2	65	87.75	8.436
1	2	66	89.1	8.322
1	2	67	90.45	8.55
1	2	68	91.8	7.524
1	2	69	93.15	7.752
1	2	70	94.5	7.752
1	2	71	95.85	7.98
1	2	72	97.2	7.98
1	2	73	98.55	7.638
1	2	74	99.9	5.358
1	2	75	101.25	5.244
1	2	76	102.6	5.7
1	2	77	103.95	5.244
1	2	78	105.3	5.244
1	2	79	106.65	5.016
1	2	80	108	4.56
1	2	81	109.35	4.56
1	2	82	110.7	5.13
1	2	83	112.05	5.928
1	2	84	113.4	6.612
1	2	85	114.75	7.866
1	2	86	116.1	7.638
1	2	87	117.45	7.866
1	2	88	118.8	7.866
1	2	89	120.15	7.524
1	2	90	121.5	7.752
1	2	91	122.85	8.55
1	2	92	124.2	8.208
1	2	93	125.55	6.84
1	2	94	126.9	5.472
1	2	95	128.25	5.928
1	2	96	129.6	5.7
1	2	97	130.95	5.358
1	2	98	132.3	4.902
1	2	99	133.65	3.42
1	2	100	135	3.876
1	2	101	136.35	4.218
1	2	102	137.7	4.104
1	2	103	139.05	4.218
1	2	104	140.4	3.99
1	3	18	24.3	2.052
1	3	19	25.65	2.052
1	3	20	27	1.938
1	3	21	28.35	2.052
1	3	22	29.7	1.71
1	3	23	31.05	1.824
1	3	24	32.4	1.71
1	3	25	33.75	2.166
1	3	26	35.1	2.052
1	3	27	36.45	2.394
1	3	28	37.8	2.736
1	3	29	39.15	2.736
1	3	30	40.5	2.28
1	3	31	41.85	2.28
1	3	32	43.2	2.28
1	3	33	44.55	2.394
1	3	34	45.9	2.736
1	3	35	47.25	2.964
1	3	36	48.6	2.964
1	3	37	49.95	3.306
1	3	38	51.3	3.192
1	3	39	52.65	3.876
1	3	40	54	3.876
1	3	41	55.35	3.99
1	3	42	56.7	3.876
1	3	43	58.05	3.534
1	3	44	59.4	3.762
1	3	45	60.75	4.218
1	3	46	62.1	4.218
1	3	47	63.45	4.332
1	3	48	64.8	4.446
1	3	49	66.15	4.446
1	3	50	67.5	4.332
1	3	51	68.85	3.99
1	3	52	70.2	3.876
1	3	53	71.55	3.876
1	3	54	72.9	3.762
1	3	55	74.25	3.762
1	3	56	75.6	3.876
1	3	57	76.95	3.876
1	3	58	78.3	3.99
1	3	59	79.65	3.876
1	3	60	81	3.762
1	3	61	82.35	3.762
1	3	62	83.7	3.876
1	3	63	85.05	3.876
1	3	64	86.4	4.218
1	3	65	87.75	4.104
1	3	66	89.1	3.534
1	3	67	90.45	2.964
1	3	68	91.8	2.622
1	3	69	93.15	2.736
1	3	70	94.5	2.736
1	3	71	95.85	2.85
1	3	72	97.2	2.622
1	3	73	98.55	2.85
1	3	74	99.9	3.078
1	3	75	101.25	3.534
1	3	76	102.6	3.99
1	3	77	103.95	3.99
1	3	78	105.3	3.876
1	3	79	106.65	3.648
1	3	80	108	2.964
1	3	81	109.35	2.394
1	3	82	110.7	2.052
1	3	83	112.05	1.938
1	3	84	113.4	2.28
1	3	85	114.75	2.508
1	3	86	116.1	3.648
1	3	87	117.45	4.104
1	3	88	118.8	4.788
1	3	89	120.15	4.674
1	3	90	121.5	4.332
1	3	91	122.85	4.332
1	3	92	124.2	4.218
1	3	93	125.55	4.56
1	3	94	126.9	5.13
1	3	95	128.25	5.016
1	3	96	129.6	4.446
1	3	97	130.95	4.446
1	3	98	132.3	3.99
1	3	99	133.65	3.99
1	3	100	135	3.648
1	3	101	136.35	3.192
1	3	102	137.7	2.964
1	3	103	139.05	2.964
1	3	104	140.4	3.534
1	4	38	51.3	2.85
1	4	39	52.65	2.622
1	4	40	54	3.078
1	4	41	55.35	3.078
1	4	42	56.7	3.306
1	4	43	58.05	3.306
1	4	44	59.4	2.508
1	4	45	60.75	3.078
1	4	46	62.1	3.078
1	4	47	63.45	3.648
1	4	48	64.8	2.736
1	4	49	66.15	2.964
1	4	50	67.5	3.42
1	4	51	68.85	3.99
1	4	52	70.2	4.104
1	4	53	71.55	4.332
1	4	54	72.9	4.56
1	4	55	74.25	4.56
1	4	56	75.6	4.674
1	4	57	76.95	4.674
1	4	58	78.3	4.674
1	4	59	79.65	4.56
1	4	60	81	4.674
1	4	61	82.35	4.674
1	4	62	83.7	4.902
1	4	63	85.05	4.902
1	4	64	86.4	5.016
1	4	65	87.75	5.244
1	4	66	89.1	5.358
1	4	67	90.45	4.902
1	4	68	91.8	4.788
1	4	69	93.15	4.674
1	4	70	94.5	5.016
1	4	71	95.85	4.56
1	4	72	97.2	3.99
1	4	73	98.55	4.332
1	4	74	99.9	4.674
1	4	75	101.25	4.104
1	4	76	102.6	4.446
1	4	77	103.95	5.928
1	4	78	105.3	6.726
1	4	79	106.65	7.866
1	4	80	108	7.866
1	5	45	60.75	1.254
1	5	46	62.1	1.14
1	5	47	63.45	1.14
1	5	48	64.8	0.684
1	5	49	66.15	0.912
1	5	50	67.5	1.596
1	5	51	68.85	1.482
1	5	52	70.2	1.368
1	5	53	71.55	1.368
1	5	54	72.9	1.254
1	5	55	74.25	1.14
1	5	56	75.6	1.14
1	5	57	76.95	1.254
1	5	58	78.3	1.368
1	5	59	79.65	1.596
1	5	60	81	1.596
1	5	61	82.35	1.71
1	5	62	83.7	1.482
1	5	63	85.05	1.824
1	5	64	86.4	1.938
1	5	65	87.75	2.052
1	5	66	89.1	2.964
1	5	67	90.45	3.876
1	5	68	91.8	3.762
1	5	69	93.15	3.876
1	5	70	94.5	3.99
1	5	71	95.85	4.446
1	5	72	97.2	4.674
1	5	73	98.55	5.016
1	5	74	99.9	5.016
1	5	75	101.25	5.13
1	5	76	102.6	4.902
1	5	77	103.95	5.016
1	5	78	105.3	5.358
1	5	79	106.65	5.814
1	5	80	108	5.814
1	5	81	109.35	5.7
2	1	12	16.2	1.14
2	1	13	17.55	1.938
2	1	14	18.9	2.052
2	1	15	20.25	1.938
2	1	16	21.6	2.166
2	1	17	22.95	1.938
2	1	18	24.3	2.166
2	1	19	25.65	2.394
2	1	20	27	2.166
2	1	21	28.35	2.28
2	1	22	29.7	2.736
2	1	23	31.05	2.622
2	1	24	32.4	2.052
2	1	25	33.75	2.28
2	1	26	35.1	2.166
2	1	27	36.45	2.508
2	1	28	37.8	2.622
2	1	29	39.15	2.622
2	1	30	40.5	2.964
2	1	31	41.85	2.964
2	1	32	43.2	2.622
2	1	33	44.55	2.964
2	1	34	45.9	3.42
2	1	35	47.25	3.078
2	1	36	48.6	2.85
2	1	37	49.95	2.622
2	1	38	51.3	2.166
2	1	39	52.65	1.71
2	1	40	54	1.254
2	1	41	55.35	1.368
2	1	42	56.7	1.596
2	1	43	58.05	1.482
2	1	44	59.4	1.938
2	1	45	60.75	2.166
2	1	46	62.1	2.052
2	1	47	63.45	1.71
2	1	48	64.8	2.736
2	1	49	66.15	2.508
2	1	50	67.5	1.824
2	1	51	68.85	1.938
2	1	52	70.2	2.622
2	1	53	71.55	3.42
2	1	54	72.9	3.078
2	1	55	74.25	2.394
2	1	56	75.6	2.508
2	1	57	76.95	3.648
2	1	58	78.3	4.56
2	1	59	79.65	3.42
2	1	60	81	3.762
2	1	61	82.35	3.648
2	1	62	83.7	3.876
2	1	63	85.05	3.876
2	1	64	86.4	3.306
2	1	65	87.75	2.508
2	1	66	89.1	2.508
2	1	67	90.45	1.938
2	1	68	91.8	2.28
2	1	69	93.15	2.508
2	1	70	94.5	3.306
2	1	71	95.85	3.876
2	1	72	97.2	4.104
2	1	73	98.55	4.218
2	1	74	99.9	3.762
2	1	75	101.25	3.876
2	1	76	102.6	3.534
2	1	77	103.95	3.648
2	1	78	105.3	3.192
2	1	79	106.65	3.306
2	1	80	108	3.306
2	1	81	109.35	3.762
2	1	82	110.7	4.104
2	1	83	112.05	3.876
2	1	84	113.4	2.964
2	1	85	114.75	3.306
2	1	86	116.1	3.306
2	1	87	117.45	3.192
2	1	88	118.8	3.99
2	1	89	120.15	3.876
2	1	90	121.5	4.104
2	1	91	122.85	3.762
2	1	92	124.2	5.13
2	1	93	125.55	5.7
2	1	94	126.9	5.358
2	1	95	128.25	3.99
2	1	96	129.6	3.42
2	1	97	130.95	2.85
2	1	98	132.3	3.192
2	1	99	133.65	3.192
2	1	100	135	2.622
2	1	101	136.35	1.824
2	1	102	137.7	1.596
2	1	103	139.05	2.052
2	1	104	140.4	1.824
2	2	27	36.45	0.912
2	2	28	37.8	1.14
2	2	29	39.15	0.798
2	2	30	40.5	1.254
2	2	31	41.85	1.254
2	2	32	43.2	1.14
2	2	33	44.55	1.824
2	2	34	45.9	1.71
2	2	35	47.25	1.824
2	2	36	48.6	1.368
2	2	37	49.95	1.254
2	2	38	51.3	1.368
2	2	39	52.65	1.824
2	2	40	54	1.368
2	2	41	55.35	1.368
2	2	42	56.7	1.482
2	2	43	58.05	1.71
2	2	44	59.4	1.938
2	2	45	60.75	2.052
2	2	46	62.1	2.166
2	2	47	63.45	2.508
2	2	48	64.8	2.166
2	2	49	66.15	1.824
2	2	50	67.5	1.824
2	2	51	68.85	1.938
2	2	52	70.2	1.938
2	2	53	71.55	2.052
2	2	54	72.9	2.622
2	2	55	74.25	2.622
2	2	56	75.6	3.42
2	2	57	76.95	3.306
2	2	58	78.3	3.078
2	2	59	79.65	3.42
2	2	60	81	2.964
2	2	61	82.35	3.306
2	2	62	83.7	2.85
2	2	63	85.05	1.824
2	2	64	86.4	1.482
2	2	65	87.75	1.482
2	2	66	89.1	1.368
2	2	67	90.45	1.482
2	2	68	91.8	1.596
2	2	69	93.15	1.71
2	2	70	94.5	1.824
2	2	71	95.85	2.166
2	2	72	97.2	2.508
2	2	73	98.55	2.394
2	2	74	99.9	2.736
2	2	75	101.25	2.622
2	2	76	102.6	2.166
2	2	77	103.95	2.394
2	2	78	105.3	2.28
2	2	79	106.65	2.166
2	2	80	108	1.938
2	2	81	109.35	1.938
2	2	82	110.7	1.824
2	2	83	112.05	2.052
2	2	84	113.4	2.166
2	2	85	114.75	2.166
2	2	86	116.1	1.824
2	2	87	117.45	1.596
2	2	88	118.8	1.71
2	2	89	120.15	1.596
2	2	90	121.5	1.71
2	2	91	122.85	1.596
2	2	92	124.2	1.71
2	2	93	125.55	1.596
2	2	94	126.9	1.596
2	2	95	128.25	1.482
2	2	96	129.6	1.71
2	2	97	130.95	1.938
2	2	98	132.3	1.482
2	2	99	133.65	1.71
2	2	100	135	1.824
2	2	101	136.35	1.824
2	2	102	137.7	1.824
2	2	103	139.05	1.14
2	2	104	140.4	1.254
2	3	14	18.9	2.052
2	3	15	20.25	1.824
2	3	16	21.6	1.938
2	3	17	22.95	1.938
2	3	18	24.3	1.938
2	3	19	25.65	1.824
2	3	20	27	2.28
2	3	21	28.35	2.394
2	3	22	29.7	2.964
2	3	23	31.05	2.622
2	3	24	32.4	2.85
2	3	25	33.75	1.824
2	3	26	35.1	1.938
2	3	27	36.45	1.824
2	3	28	37.8	3.078
2	3	29	39.15	3.192
2	3	30	40.5	3.42
2	3	31	41.85	3.078
2	3	32	43.2	2.28
2	3	33	44.55	2.28
2	3	34	45.9	3.192
2	3	35	47.25	4.218
2	3	36	48.6	4.218
2	3	37	49.95	4.332
2	3	38	51.3	4.104
2	3	39	52.65	3.078
2	3	40	54	3.078
2	3	41	55.35	2.736
2	3	42	56.7	2.736
2	3	43	58.05	1.824
2	3	44	59.4	1.368
2	3	45	60.75	0.912
2	3	46	62.1	0.684
2	3	47	63.45	1.026
2	3	48	64.8	0.684
2	3	49	66.15	0.57
2	3	50	67.5	0.684
2	4	53	71.55	13.224
2	4	54	72.9	14.82
2	4	55	74.25	14.592
2	4	56	75.6	15.846
2	4	57	76.95	15.96
2	4	58	78.3	16.074
2	4	59	79.65	14.478
2	4	60	81	14.82
2	4	61	82.35	14.364
2	4	62	83.7	13.566
2	4	63	85.05	14.934
2	4	64	86.4	14.82
2	4	65	87.75	14.592
2	4	66	89.1	11.628
2	4	67	90.45	11.97
2	4	68	91.8	11.742
2	4	69	93.15	12.084
2	4	70	94.5	12.996
2	4	71	95.85	12.426
2	4	72	97.2	12.084
2	4	73	98.55	11.058
2	4	74	99.9	9.804
2	4	75	101.25	9.576
2	4	76	102.6	8.778
2	4	77	103.95	8.436
2	4	78	105.3	7.866
2	4	79	106.65	7.752
2	4	80	108	7.638
2	4	81	109.35	6.27
2	4	82	110.7	6.498
2	4	83	112.05	6.612
2	4	84	113.4	6.954
2	4	85	114.75	6.612
2	4	86	116.1	6.612
2	4	87	117.45	6.27
2	4	88	118.8	6.156
2	4	89	120.15	6.84
2	4	90	121.5	7.182
2	4	91	122.85	5.928
2	4	92	124.2	5.928
2	4	93	125.55	6.612
2	4	94	126.9	6.156
2	4	95	128.25	5.358
2	4	96	129.6	4.788
2	4	97	130.95	4.788
2	4	98	132.3	4.788
2	4	99	133.65	6.27
2	4	100	135	5.814
2	4	101	136.35	5.586
2	4	102	137.7	6.612
2	4	103	139.05	6.726
2	4	104	140.4	7.296
2	5	35	47.25	2.964
2	5	36	48.6	2.964
2	5	37	49.95	2.508
2	5	38	51.3	2.622
2	5	39	52.65	2.622
2	5	40	54	2.508
2	5	41	55.35	2.052
2	5	42	56.7	2.85
2	5	43	58.05	3.192
2	5	44	59.4	2.85
2	5	45	60.75	2.394
2	5	46	62.1	1.938
2	5	47	63.45	2.622
2	5	48	64.8	2.28
2	5	49	66.15	1.71
2	5	50	67.5	1.482
2	5	51	68.85	1.71
2	5	52	70.2	2.166
2	5	53	71.55	1.938
2	5	54	72.9	2.28
2	5	55	74.25	2.508
2	5	56	75.6	2.508
2	5	57	76.95	2.85
2	5	58	78.3	2.85
2	5	59	79.65	2.622
2	5	60	81	2.622
2	5	61	82.35	2.964
2	5	62	83.7	2.964
2	6	68	91.8	5.244
2	6	69	93.15	5.814
2	6	70	94.5	5.814
2	6	71	95.85	6.27
2	6	72	97.2	6.84
2	6	73	98.55	7.182
2	6	74	99.9	7.182
2	6	75	101.25	6.954
2	6	76	102.6	7.752
2	6	77	103.95	7.524
2	6	78	105.3	6.27
2	6	79	106.65	5.928
2	6	80	108	5.472
2	6	81	109.35	6.156
2	6	82	110.7	5.13
2	6	83	112.05	4.674
2	6	84	113.4	4.56
2	6	85	114.75	4.674
2	6	86	116.1	5.472
2	6	87	117.45	5.244
2	6	88	118.8	5.358
2	6	89	120.15	5.472
2	6	90	121.5	5.13
2	6	91	122.85	5.358
2	6	92	124.2	5.586
2	6	93	125.55	5.928
2	6	94	126.9	5.586
2	6	95	128.25	5.586
2	6	96	129.6	5.7
2	6	97	130.95	5.928
2	6	98	132.3	5.814
2	6	99	133.65	5.814
2	6	100	135	6.27
2	6	101	136.35	6.84
2	6	102	137.7	8.094
2	6	103	139.05	8.322
2	6	104	140.4	8.892
2	7	54	72.9	4.332
2	7	55	74.25	4.218
2	7	56	75.6	4.674
2	7	57	76.95	4.56
2	7	58	78.3	4.674
2	7	59	79.65	5.016
2	7	60	81	5.13
2	7	61	82.35	4.902
2	7	62	83.7	4.902
2	7	63	85.05	5.244
2	7	64	86.4	4.788
2	7	65	87.75	4.902
2	7	66	89.1	4.674
2	7	67	90.45	4.446
2	7	68	91.8	4.446
2	7	69	93.15	4.674
2	7	70	94.5	5.016
2	7	71	95.85	5.13
2	7	72	97.2	4.56
2	7	73	98.55	4.56
2	7	74	99.9	4.104
2	7	75	101.25	3.762
2	7	76	102.6	3.42
2	7	77	103.95	2.964
2	7	78	105.3	3.192
2	7	79	106.65	3.078
2	7	80	108	2.85
2	7	81	109.35	2.508
2	7	82	110.7	2.622
2	7	83	112.05	2.622
2	7	84	113.4	2.85
2	7	85	114.75	2.622
2	7	86	116.1	2.736
2	7	87	117.45	2.736
2	7	88	118.8	2.964
2	7	89	120.15	2.85
2	7	90	121.5	2.85
2	7	91	122.85	3.192
2	7	92	124.2	2.622
2	7	93	125.55	2.964
2	7	94	126.9	3.192
2	7	95	128.25	3.306
2	7	96	129.6	3.762
2	7	97	130.95	4.218
2	7	98	132.3	3.99
2	7	99	133.65	3.876
2	7	100	135	4.104
2	7	101	136.35	3.99
2	7	102	137.7	3.99
2	7	103	139.05	3.192
2	7	104	140.4	3.42
2	8	79	106.65	4.332
2	8	80	108	4.218
2	8	81	109.35	3.99
2	8	82	110.7	4.218
2	8	83	112.05	4.332
2	8	84	113.4	4.104
2	8	85	114.75	4.332
2	8	86	116.1	4.446
2	8	87	117.45	4.56
2	8	88	118.8	4.332
2	8	89	120.15	4.902
2	8	90	121.5	5.244
2	8	91	122.85	5.928
2	8	92	124.2	6.612
2	8	93	125.55	7.41
2	8	94	126.9	7.98
2	8	95	128.25	8.322
2	8	96	129.6	8.892
2	8	97	130.95	9.348
2	8	98	132.3	9.69
2	8	99	133.65	9.918
2	8	100	135	10.146
2	8	101	136.35	10.83
2	8	102	137.7	11.856
2	8	103	139.05	12.882
2	8	104	140.4	11.742
2	9	52	70.2	3.078
2	9	53	71.55	3.42
2	9	54	72.9	3.192
2	9	55	74.25	3.078
2	9	56	75.6	3.648
2	9	57	76.95	3.99
2	9	58	78.3	3.99
2	9	59	79.65	4.218
2	9	60	81	4.674
2	9	61	82.35	5.016
2	9	62	83.7	5.244
2	9	63	85.05	6.042
2	9	64	86.4	6.726
2	9	65	87.75	7.524
2	9	66	89.1	7.98
2	9	67	90.45	8.094
2	9	68	91.8	8.322
2	9	69	93.15	8.436
2	9	70	94.5	8.892
2	9	71	95.85	9.234
2	9	72	97.2	9.462
2	9	73	98.55	9.576
2	9	74	99.9	10.146
2	9	75	101.25	10.374
2	9	76	102.6	10.944
2	9	77	103.95	11.058
2	9	78	105.3	11.4
2	9	79	106.65	12.084
2	9	80	108	11.856
2	9	81	109.35	11.97
2	9	82	110.7	12.768
2	9	83	112.05	13.338
2	9	84	113.4	14.478
2	9	85	114.75	15.048
2	9	86	116.1	15.618
2	9	87	117.45	16.074
2	9	88	118.8	16.302
2	9	89	120.15	16.644
2	9	90	121.5	16.644
2	9	91	122.85	16.758
2	9	92	124.2	16.416
2	9	93	125.55	16.302
2	9	94	126.9	16.416
2	9	95	128.25	16.074
2	9	96	129.6	16.302
2	9	97	130.95	17.328
2	9	98	132.3	17.784
2	9	99	133.65	17.784
2	9	100	135	17.1
2	9	101	136.35	17.784
2	9	102	137.7	14.706
2	9	103	139.05	11.742
2	9	104	140.4	10.374
3	1	3	4.05	6.042
3	1	4	5.4	6.156
3	1	5	6.75	4.332
3	1	6	8.1	4.446
3	1	7	9.45	3.648
3	1	8	10.8	3.306
3	1	9	12.15	3.648
3	1	10	13.5	4.218
3	1	11	14.85	4.788
3	1	12	16.2	5.472
3	1	13	17.55	6.27
3	1	14	18.9	5.7
3	1	15	20.25	5.928
3	1	16	21.6	5.586
3	1	17	22.95	4.902
3	1	18	24.3	4.902
3	1	19	25.65	5.472
3	1	20	27	4.788
3	1	21	28.35	5.358
3	1	22	29.7	5.13
3	1	23	31.05	5.016
3	1	24	32.4	4.674
3	1	25	33.75	5.358
3	1	26	35.1	5.016
3	1	27	36.45	5.928
3	1	28	37.8	6.384
3	1	29	39.15	6.612
3	1	30	40.5	6.612
3	1	31	41.85	6.954
3	1	32	43.2	6.498
3	1	33	44.55	5.928
3	1	34	45.9	5.586
3	1	35	47.25	5.358
3	1	36	48.6	5.586
3	1	37	49.95	5.7
3	1	38	51.3	5.928
3	1	39	52.65	6.726
3	1	40	54	6.156
3	1	41	55.35	6.612
3	1	42	56.7	6.726
3	1	43	58.05	6.156
3	1	44	59.4	7.068
3	1	45	60.75	8.664
3	1	46	62.1	11.514
3	1	47	63.45	13.224
3	1	48	64.8	13.452
3	1	49	66.15	11.742
3	1	50	67.5	11.4
3	1	51	68.85	9.69
3	1	52	70.2	8.322
3	1	53	71.55	6.726
3	1	54	72.9	7.182
3	1	55	74.25	6.84
3	1	56	75.6	6.726
3	1	57	76.95	5.928
3	1	58	78.3	6.156
3	1	59	79.65	6.384
3	1	60	81	6.156
3	1	61	82.35	6.384
3	1	62	83.7	6.612
3	1	63	85.05	6.384
3	1	64	86.4	6.498
3	1	65	87.75	6.612
3	1	66	89.1	6.498
3	1	67	90.45	6.612
3	1	68	91.8	6.612
3	1	69	93.15	6.498
3	1	70	94.5	6.726
3	1	71	95.85	7.41
3	1	72	97.2	8.55
3	1	73	98.55	9.348
3	1	74	99.9	8.322
3	1	75	101.25	7.98
3	1	76	102.6	7.866
3	1	77	103.95	7.41
3	1	78	105.3	7.98
3	1	79	106.65	8.664
3	1	80	108	9.006
3	1	81	109.35	8.664
3	1	82	110.7	7.98
3	1	83	112.05	7.752
3	1	84	113.4	7.752
3	1	85	114.75	7.866
3	1	86	116.1	6.84
3	1	87	117.45	6.384
3	1	88	118.8	5.814
3	1	89	120.15	5.7
3	1	90	121.5	6.042
3	1	91	122.85	6.27
3	1	92	124.2	6.156
3	1	93	125.55	6.042
3	1	94	126.9	6.498
3	1	95	128.25	6.612
3	1	96	129.6	6.27
3	1	97	130.95	5.814
3	1	98	132.3	6.384
3	1	99	133.65	6.042
3	1	100	135	5.814
3	1	101	136.35	5.928
3	1	102	137.7	5.814
3	1	103	139.05	5.928
3	1	104	140.4	5.928
3	2	33	44.55	3.078
3	2	34	45.9	3.306
3	2	35	47.25	3.762
3	2	36	48.6	3.876
3	2	37	49.95	4.332
3	2	38	51.3	4.218
3	2	39	52.65	4.332
3	2	40	54	3.99
3	2	41	55.35	3.99
3	2	42	56.7	3.306
3	2	43	58.05	3.534
3	2	44	59.4	3.306
3	2	45	60.75	3.306
3	2	46	62.1	2.736
3	2	47	63.45	2.622
3	2	48	64.8	2.166
3	2	49	66.15	2.166
3	2	50	67.5	2.052
3	2	51	68.85	1.938
3	2	52	70.2	2.166
3	2	53	71.55	2.052
3	2	54	72.9	2.28
3	2	55	74.25	2.394
3	2	56	75.6	2.85
3	2	57	76.95	3.306
3	2	58	78.3	3.648
3	2	59	79.65	3.876
3	2	60	81	3.762
3	2	61	82.35	3.648
3	2	62	83.7	3.648
3	2	63	85.05	3.762
3	2	64	86.4	3.42
3	2	65	87.75	2.85
3	2	66	89.1	2.964
3	2	67	90.45	3.078
3	2	68	91.8	2.964
3	2	69	93.15	2.508
3	2	70	94.5	1.596
3	2	71	95.85	2.394
3	2	72	97.2	2.508
3	2	73	98.55	1.596
3	2	74	99.9	0.57
3	3	30	40.5	1.596
3	3	31	41.85	2.052
3	3	32	43.2	2.508
3	3	33	44.55	2.85
3	3	34	45.9	2.85
3	3	35	47.25	2.736
3	3	36	48.6	2.736
3	3	37	49.95	2.508
3	3	38	51.3	2.85
3	3	39	52.65	2.736
3	3	40	54	2.964
3	3	41	55.35	2.736
3	3	42	56.7	2.964
3	3	43	58.05	3.42
3	3	44	59.4	3.648
3	3	45	60.75	4.104
3	3	46	62.1	4.446
3	3	47	63.45	4.674
3	3	48	64.8	5.016
3	3	49	66.15	5.472
3	3	50	67.5	6.042
3	3	51	68.85	6.384
3	3	52	70.2	6.954
3	3	53	71.55	7.752
3	3	54	72.9	7.638
3	3	55	74.25	7.638
3	3	56	75.6	3.306
3	3	57	76.95	3.876
3	3	58	78.3	4.674
3	3	59	79.65	4.902
3	3	60	81	5.586
3	3	61	82.35	6.042
3	3	62	83.7	5.7
3	3	63	85.05	5.586
3	3	64	86.4	5.358
3	3	65	87.75	4.788
3	3	66	89.1	5.13
3	3	67	90.45	5.928
3	3	68	91.8	5.586
3	3	69	93.15	5.472
3	3	70	94.5	5.472
3	3	71	95.85	5.586
3	3	72	97.2	4.788
3	3	73	98.55	5.244
3	3	74	99.9	5.244
3	3	75	101.25	5.7
3	3	76	102.6	5.586
3	3	77	103.95	5.7
3	3	78	105.3	5.928
3	3	79	106.65	6.384
3	3	80	108	5.7
3	3	81	109.35	5.13
3	3	82	110.7	4.446
3	3	83	112.05	3.192
3	3	84	113.4	2.85
3	3	85	114.75	2.964
3	3	86	116.1	3.42
3	3	87	117.45	2.85
3	3	88	118.8	2.85
3	3	89	120.15	2.85
3	3	90	121.5	2.508
3	3	91	122.85	2.736
3	3	92	124.2	3.078
3	3	93	125.55	2.736
3	3	94	126.9	2.964
3	3	95	128.25	3.192
3	3	96	129.6	2.622
3	3	97	130.95	2.28
3	3	98	132.3	1.824
3	3	99	133.65	1.938
3	3	100	135	1.824
3	3	101	136.35	1.938
3	3	102	137.7	2.052
3	3	103	139.05	2.052
3	3	104	140.4	2.508

## Sheet: C
WT	∆L27-PATJ
Extension rate [um/min]	Extension rate [um/min]
0.2245	0.02411
0.50417	-0.00878
0.49711	0.00996
0.59597	0.22339
0.81929	0.19258
0.60915	-0.01792
0.59859	0.0288
0.49412	-0.01994
0.72569	0.00521
0.91663	0.01468
0.49904	0.02434
0.76711	0.07738
0.60905	0.05501
0.42622	0.02015
0.57458	0.0426
0.71175	0.02579
0.50075	0.15564
0.85228	0.05192
0.45996	0.10494
0.3783	0.10743
0.70989	0.05423
0.59688	0.07692
0.46203	0.11329
0.13875
0.56485
0.29447
0.45203
0.68525
0.57683
0.57974

## Sheet: E
relative binding affinity	Velocity [um/min]	Uncertainty in Velocity [um/min]
0	1.1667e-14	1.68019e-16
0.1	4.69199e-10	6.57825e-12
0.2	0.00683805	2.2048e-05
0.23	0.061317	1.42807e-06
0.26	0.12251	1.87564e-06
0.29	0.183328	3.5557e-06
0.32	0.245223	4.14389e-06
0.35	0.309613	6.78632e-06
0.38	0.378649	1.13887e-05
0.41	0.455854	2.14833e-05
0.44	0.549679	4.46404e-05
0.47	0.707928	0.000143319

## Sheet: F
relative binding affinity	dimensionless velocity
-0.3849	-1.22406
-0.3749	-1.05981
-0.3649	-0.989112
-0.3549	-0.933806
-0.3449	-0.886421
-0.3349	-0.844062
-0.3249	-0.805249
-0.3149	-0.7691
-0.3049	-0.735043
-0.2949	-0.702678
-0.2849	-0.671715
-0.2749	-0.641935
-0.2649	-0.613168
-0.2549	-0.585277
-0.2449	-0.558152
-0.2349	-0.531702
-0.2249	-0.505849
-0.2149	-0.480529
-0.2049	-0.455686
-0.1949	-0.431271
-0.1849	-0.407241
-0.1749	-0.383558
-0.1649	-0.36019
-0.1549	-0.337106
-0.1449	-0.314277
-0.1349	-0.291681
-0.1249	-0.269293
-0.1149	-0.247092
-0.1049	-0.22506
-0.0949	-0.203177
-0.0849	-0.181427
-0.0749	-0.159794
-0.0649	-0.138261
-0.0549	-0.116815
-0.0449	-0.0954405
-0.0349	-0.0741246
-0.0249	-0.0528537
-0.0149	-0.0316147
-0.0049	-0.0103947
0.0051	0.010819
0.0151	0.0320392
0.0251	0.0532787
0.0351	0.0745504
0.0451	0.0958673
0.0551	0.117243
0.0651	0.138691
0.0751	0.160225
0.0851	0.181861
0.0951	0.203613
0.1051	0.225499
0.1151	0.247534
0.1251	0.269738
0.1351	0.29213
0.1451	0.314732
0.1551	0.337565
0.1651	0.360655
0.1751	0.384029
0.1851	0.407718
0.1951	0.431755
0.2051	0.456178
0.2151	0.481031
0.2251	0.506361
0.2351	0.532225
0.2451	0.558688
0.2551	0.585827
0.2651	0.613734
0.2751	0.64252
0.2851	0.672322
0.2951	0.70331
0.3051	0.735706
0.3151	0.769801
0.3251	0.805997
0.3351	0.844871
0.3451	0.887313
0.3551	0.934821
0.3651	0.990335
0.3751	1.06151
0.3849	1.22406
0.3849	1.22406

## Sheet: H
	1	2	3	4	5	6	7
time	extension [mu]	extension [mu]	extension [mu]	extension [mu]	extension [mu]	extension [mu]	extension [mu]
0	0.196843	0.201594	0.195508	0.194198	0.200527	0.194283	0.195013
0.0116533	0.233487	0.233118	0.236509	0.234772	0.231591	0.234894	0.234794
0.0233066	0.263356	0.26224	0.267043	0.265514	0.260236	0.265499	0.265375
0.0349599	0.289225	0.289385	0.291464	0.289446	0.286879	0.289439	0.289376
0.0466133	0.311543	0.313923	0.314068	0.311549	0.311588	0.311548	0.311546
0.0582666	0.3323	0.335968	0.335134	0.332091	0.333114	0.332098	0.332156
0.0699199	0.351745	0.356716	0.354914	0.35132	0.353332	0.351333	0.351452
0.0815732	0.370106	0.376032	0.373645	0.369461	0.371871	0.369482	0.369663
0.0932265	0.387596	0.393965	0.39155	0.386726	0.389058	0.386755	0.386999
0.10488	0.404242	0.41085	0.409003	0.403312	0.405154	0.403348	0.403692
0.116533	0.419963	0.42686	0.426668	0.419523	0.420316	0.419562	0.41976
0.128186	0.434908	0.442157	0.443813	0.435489	0.434693	0.435449	0.435101
0.13984	0.449333	0.456896	0.460013	0.450394	0.448424	0.450359	0.450059
0.151493	0.463471	0.472149	0.475335	0.464358	0.461639	0.464329	0.464079
0.163146	0.476785	0.488018	0.489919	0.477499	0.474458	0.477475	0.477274
0.1748	0.489385	0.503239	0.503901	0.489925	0.487481	0.489907	0.489755
0.186453	0.501375	0.517951	0.517412	0.501741	0.500087	0.501729	0.501625
0.198106	0.51285	0.532291	0.53058	0.513042	0.51218	0.513036	0.512981
0.20976	0.523903	0.54639	0.543532	0.523919	0.523852	0.523918	0.523914
0.221413	0.534615	0.56082	0.556387	0.534456	0.535827	0.534461	0.534506
0.233066	0.545064	0.575307	0.575633	0.544729	0.547242	0.54474	0.544834
0.24472	0.555322	0.589554	0.594761	0.55481	0.558082	0.554827	0.554971
0.256373	0.566137	0.603698	0.613797	0.564763	0.568422	0.564785	0.564979
0.268026	0.57657	0.637183	0.632945	0.574646	0.578334	0.574675	0.575475
0.27968	0.586632	0.672357	0.652412	0.58472	0.587884	0.585049	0.585856
0.291333	0.596385	1.37269		0.597131	0.5959	0.595923	0.595958
0.302986	0.605885	1.38268		0.606132	0.60654	0.606095	0.606593
0.314639	0.615286	1.39224		0.614938	0.616643	0.616248	0.616689
0.326293	0.62508	1.40142		0.623596	0.626271	0.625924	0.626311
0.337946	0.634451	1.41029		0.632148	0.63548	0.63518	0.635515
0.349599	0.643451	1.41889		0.640633	0.644324	0.64407	0.644354
0.361253	0.652131	1.42726		0.649487	0.652852	0.652642	0.652876
0.372906	0.660537	1.43544		0.658436	0.661109	0.660942	0.661128
0.384559	0.668709	1.44348		0.667138	0.669137	0.669012	0.669151
0.396213	0.676687	1.45141		0.675633	0.676973	0.67689	0.676983
0.407866	0.684506	1.45925		0.683959	0.684654	0.684611	0.684659
0.419519	0.692199	1.46705		0.692168	0.692212	0.692208	0.692212
0.431173	0.699797	1.47518		0.700837	0.699676	0.699711	0.699672
0.442826	0.707326	1.4834		0.709184	0.707075	0.707148	0.707066
0.454479	0.714812	1.4914		0.717244	0.714433	0.714544	0.71442
0.466133	0.72228	1.49923		0.725055	0.721775	0.721922	0.721758
0.477786	0.730285	1.5069		0.732648	0.729122	0.729306	0.729101
0.489439	0.738116	1.51444		0.740053	0.736494	0.736909	0.736469
0.501092	0.745775	1.52188		0.747298	0.74391	0.744825	0.74388
0.512746	0.753289	1.52925		0.754409	0.751856	0.752589	0.75157
0.524399	0.760683	1.53685		0.76141	0.760016	0.760227	0.760073
0.536052	0.767981	1.54453		0.768323	0.768208	0.767762	0.76826
0.547706	0.775203	1.55199		0.775169	0.776114	0.77571	0.776161
0.559359	0.782517	1.55927		0.781969	0.783765	0.783402	0.783808
0.571012	0.790075	1.56638		0.788739	0.791188	0.790864	0.791226
0.582666	0.797425	1.57335		0.795497	0.798408	0.798122	0.798442
0.594319	0.804592	1.58021		0.80226	0.80545	0.8052	0.805479
0.605972	0.811599	1.58696		0.809042	0.812335	0.81212	0.81236
0.617626	0.818467	1.59363		0.816199	0.819084	0.818904	0.819105
0.629279	0.825216	1.60023		0.823371	0.825717	0.825571	0.825734
0.640932	0.831864	1.60679		0.830433	0.832253	0.83214	0.832266
0.652586	0.83843	1.61332		0.837402	0.838708	0.838627	0.838718
0.664239	0.84493	1.61984		0.844295	0.8451	0.845051	0.845106
0.675892	0.851379	1.62634		0.851131	0.851444	0.851425	0.851446
0.687546	0.857793	1.63287		0.857923	0.857754	0.857765	0.857753
0.699199	0.864186	1.63959		0.865063	0.864045	0.864086	0.86404
0.710852	0.870571	1.64649		0.872048	0.870329	0.8704	0.870321
0.722505	0.876961	1.65328		0.878877	0.876621	0.87672	0.876609
0.734159	0.883368	1.65998		0.88557	0.882931	0.883059	0.882916
0.745812	0.889864	1.6666		0.892141	0.889272	0.889428	0.889254
0.757465	0.896676	1.67316		0.898608	0.895655	0.895838	0.895633
0.769119	0.903389	1.67967		0.904985	0.90209	0.902393	0.902066
0.780772	0.91002	1.68615		0.911286	0.908589	0.909228	0.908561
0.792425	0.916582	1.69261		0.917526	0.915368	0.915989	0.91513
0.804079	0.923088	1.69906		0.923716	0.922274	0.922692	0.922312
0.815732	0.929553	1.70583		0.929871	0.929444	0.929349	0.929492
0.827385	0.935989	1.71247		0.936001	0.936449	0.936077	0.936493
0.839039	0.942407	1.719		0.942118	0.943292	0.942953	0.943332
0.850692	0.948936	1.72543		0.948234	0.949989	0.949682	0.950024
0.862345	0.955609	1.73177		0.954359	0.956553	0.956278	0.956585
0.873999	0.962161	1.73804		0.960504	0.963	0.962756	0.963029
0.885652	0.968607	1.74424		0.966679	0.969343	0.969129	0.969368
0.897305	0.974959	1.7504		0.972893	0.975595	0.97541	0.975617
0.908958	0.981231	1.75652		0.979256	0.981768	0.981612	0.981787
0.920612	0.987434	1.76261		0.985811	0.987875	0.987747	0.987891
0.932265	0.99358	1.76868		0.992303	0.993927	0.993826	0.993939
0.943918	0.999681	1.77475		0.998744	0.999934	0.99986	0.999943
0.955572	1.00575	1.78083		1.00514	1.00591	1.00586	1.00591
0.967225	1.01179	1.78692		1.01152	1.01186	1.01184	1.01186
0.978878	1.01782	1.79303		1.01787	1.0178	1.0178	1.0178
0.990532	1.02384	1.79917		1.02421	1.02373	1.02376	1.02373
1.00218	1.02987	1.80546		1.03079	1.02967	1.02973	1.02967
1.01384	1.03591	1.81189		1.03727	1.03563	1.03571	1.03562
1.02549	1.04198	1.81825		1.04365	1.04162	1.04172	1.0416
1.03714	1.04808	1.82456		1.04993	1.04763	1.04777	1.04762
1.0488	1.05423	1.83083		1.05614	1.05369	1.05385	1.05368
1.06045	1.06062	1.83706		1.06227	1.05981	1.05999	1.05979
1.0721	1.06699	1.84328		1.06835	1.06598	1.06618	1.06596
1.08376	1.0733	1.84947		1.07439	1.07222	1.07263	1.07219
1.09541	1.07958	1.85567		1.08038	1.07856	1.07908	1.07851
1.10706	1.08583	1.86187		1.08635	1.08516	1.0855	1.08503
1.11872	1.09205	1.86819		1.09229	1.09182	1.09189	1.09187
1.13037	1.09826	1.87457		1.09823	1.09852	1.09827	1.09856
1.14202	1.10446	1.88087		1.10417	1.1051	1.10478	1.10514
1.15368	1.11068	1.88709		1.11011	1.11156	1.11127	1.11159
1.16533	1.11703	1.89325		1.11607	1.11791	1.11766	1.11795
1.17698	1.12339	1.89935		1.12206	1.12418	1.12395	1.12421
1.18864	1.12967	1.90541		1.12808	1.13036	1.13016	1.13039
1.20029	1.13587	1.91142		1.13414	1.13647	1.1363	1.1365
1.21194	1.142	1.91742		1.14026	1.14252	1.14237	1.14255
1.2236	1.14809	1.92339		1.14652	1.14852	1.14839	1.14854
1.23525	1.15412	1.92935		1.15287	1.15447	1.15437	1.15449
1.2469	1.16012	1.93532		1.15918	1.16038	1.16031	1.1604
1.25856	1.1661	1.94129		1.16546	1.16627	1.16622	1.16629
1.27021	1.17205	1.94728		1.17173	1.17214	1.17211	1.17216
1.28186	1.17799	1.95329		1.17797	1.178	1.178	1.17802
1.29352	1.18394	1.95933		1.18422	1.18386	1.18388	1.18387
1.30517	1.18989	1.96542		1.19047	1.18973	1.18978	1.18974
1.31682	1.19585	1.97161		1.19687	1.19561	1.19568	1.19562
1.32848	1.20184	1.97791		1.20319	1.20152	1.20162	1.20153
1.34013	1.20786	1.98416		1.20944	1.20746	1.20758	1.20747
1.35178	1.21392	1.99037		1.21561	1.21344	1.21358	1.21345
1.36344	1.22003	1.99654		1.22172	1.21947	1.21963	1.21947
1.37509	1.2263	2.0027		1.22777	1.22555	1.22574	1.22556
1.38674	1.23258	2.00885		1.23378	1.2317	1.23191	1.2317
1.3984	1.23881	2.01499		1.23975	1.23791	1.23825	1.23792
1.41005	1.24502	2.02114		1.2457	1.24421	1.24462	1.24422
1.4217	1.2512	2.0273		1.25163	1.25071	1.25096	1.25063
1.43336	1.25737	2.03353		1.25754	1.25725	1.25729	1.25734
1.44501	1.26354	2.03982		1.26345	1.26383	1.26362	1.26392
1.45666	1.26971	2.04605		1.26937	1.2703	1.27001	1.2704
1.46832	1.27589	2.05221		1.2753	1.27668	1.27642	1.27678
1.47997	1.28215	2.05832		1.28125	1.28297	1.28273	1.28307
1.49162	1.28844	2.06438		1.28723	1.28917	1.28896	1.28928
1.50328	1.29466	2.0704		1.29325	1.2953	1.29512	1.29542
1.51493	1.30081	2.07639		1.29931	1.30137	1.30121	1.30149
1.52658	1.30691	2.08236		1.30542	1.30739	1.30725	1.30751
1.53824	1.31296	2.08831		1.31163	1.31336	1.31324	1.31349
1.54989	1.31897	2.09426		1.31795	1.31929	1.3192	1.31943
1.56154	1.32495	2.10022		1.32424	1.32519	1.32512	1.32533
1.5732	1.33091	2.10618		1.3305	1.33106	1.33102	1.33122
1.58485	1.33685	2.11216		1.33675	1.33693	1.33691	1.33709
1.5965	1.34279	2.11816		1.34299	1.34278	1.34278	1.34296
1.60816	1.34872	2.1242		1.34923	1.34864	1.34866	1.34883
1.61981	1.35467	2.13028		1.35549	1.3545	1.35455	1.35471
1.63146	1.36063	2.13642		1.36183	1.36039	1.36046	1.36061
1.64312	1.36661	2.14269		1.36814	1.36629	1.36638	1.36653
1.65477	1.37263	2.14892		1.37438	1.37223	1.37234	1.37249
1.66642	1.37868	2.15511		1.38056	1.3782	1.37834	1.37849
1.67808	1.38479	2.16127		1.38668	1.38422	1.38439	1.38453
1.68973	1.39099	2.16742		1.39275	1.3903	1.39049	1.39063
1.70138	1.39725	2.17355		1.39878	1.39644	1.39665	1.3968
1.71304	1.40347	2.17969		1.40478	1.40265	1.40293	1.40304
1.72469	1.40967	2.18583		1.41076	1.40893	1.40928	1.40936
1.73634	1.41584	2.19198		1.41672	1.41537	1.41561	1.41577
1.748	1.422	2.19815		1.42267	1.42184	1.42192	1.42244
1.75965	1.42816	2.20443		1.42862	1.4284	1.42824	1.42905
1.7713	1.43432	2.21065		1.43458	1.43485	1.43457	1.43557
1.78296	1.44049	2.2168		1.44056	1.44122	1.44096	1.44198
1.79461	1.44669	2.22291		1.44656	1.4475	1.44726	1.44832
1.80626	1.45298	2.22896		1.45259	1.4537	1.45349	1.45459
1.81792	1.45919	2.23498		1.45866	1.45983	1.45964	1.46079
1.82957	1.46534	2.24097		1.46478	1.4659	1.46573	1.46693
1.84122	1.47144	2.24694		1.47096	1.47191	1.47177	1.47303
1.85288	1.47748	2.25289		1.47724	1.47788	1.47777	1.47908
1.86453	1.4835	2.25884		1.48364	1.48381	1.48372	1.48511
1.87618	1.48948	2.26479		1.49002	1.48971	1.48964	1.49111
1.88784	1.49543	2.27075		1.49638	1.49559	1.49555	1.4971
1.89949	1.50137	2.27672		1.50274	1.50145	1.50143	1.50308
1.91114	1.5073	2.28272		1.50909	1.50731	1.50731	1.50906
1.9228	1.51324	2.28874		1.51545	1.51316	1.51319	1.51505
1.93445	1.51918	2.29481		1.52183	1.51903	1.51907	1.52106
1.9461	1.52513	2.30092		1.52826	1.5249	1.52497	1.52709
1.95776	1.5311	2.30715		1.53474	1.5308	1.53089	1.53316
1.96941	1.53711	2.31337		1.54115	1.53672	1.53684	1.53928
1.98106	1.54315	2.31956		1.54751	1.54269	1.54282	1.54544
1.99272	1.54923	2.32572		1.55383	1.54869	1.54885	1.55167
2.00437	1.55538	2.33186		1.56011	1.55475	1.55493	1.55797
2.01602	1.56163	2.33799		1.56637	1.56087	1.56107	1.56434
2.02768	1.56785	2.34411		1.57262	1.56705	1.56728	1.5708
2.03933	1.57404	2.35024		1.57886	1.5733	1.57362	1.57736
2.05098	1.5802	2.35638		1.5851	1.57967	1.57994	1.58421
2.06264	1.58636	2.36254		1.59135	1.58613	1.58625	1.5912
2.07429	1.5925	2.36878		1.59763	1.59264	1.59255	1.59818
2.08594	1.59865	2.375		1.60394	1.59911	1.59885	1.60509
2.0976	1.60481	2.38115		1.6103	1.60548	1.60522	1.61193
2.10925	1.61098	2.38726		1.61671	1.61176	1.61153	1.61872
2.1209	1.61724	2.39332		1.62318	1.61797	1.61776	1.62547
2.13256	1.62346	2.39934		1.62973	1.62411	1.62392	1.63219
2.14421	1.62962	2.40533		1.63641	1.63019	1.63002	1.63888
2.15586	1.63572	2.41129		1.64356	1.63621	1.63607	1.64557
2.16752	1.64177	2.41724		1.65071	1.64218	1.64206	1.65226
2.17917	1.64778	2.42318		1.65787	1.64812	1.64802	1.65897
2.19082	1.65376	2.42912		1.66506	1.65402	1.65394	1.66571
2.20248	1.65971	2.43507		1.67229	1.6599	1.65984	1.67249
2.21413	1.66565	2.44103		1.67956	1.66576	1.66573	1.67932
2.22578	1.67158	2.447		1.6869	1.67161	1.6716	1.68623
2.23744	1.6775	2.45301		1.69433	1.67745	1.67747	1.69321
2.24909	1.68343	2.45906		1.70185	1.6833	1.68334	1.7003
2.26074	1.68937	2.46514		1.70949	1.68917	1.68922	1.70751
2.2724	1.69532	2.47131		1.71732	1.69505	1.69513	1.71485
2.28405	1.70131	2.47753		1.7252	1.70095	1.70106	1.72235
2.2957	1.70732	2.48372		1.73316	1.70689	1.70702	1.73056
2.30736	1.71338	2.48987		1.74121	1.71287	1.71302	1.74001
2.31901	1.71948	2.49601		1.74938	1.7189	1.71907	1.74958
2.33066	1.7257	2.50213		1.75768	1.72498	1.72517	1.7593
2.34232	1.73191	2.50824		1.76615	1.73113	1.73134	1.7692
2.35397	1.7381	2.51435		1.77482	1.73734	1.73763	1.77932
2.36562	1.74426	2.52047		1.78756	1.74363	1.74394	1.7897
2.37728	1.7504	2.52661		1.80062	1.75007	1.75024	1.80037
2.38893	1.75654	2.53279		1.81399	1.75652	1.75652	1.81143
2.40058	1.76267	2.53903		1.82771	1.76301	1.76281	1.82278
2.41224	1.76881	2.54519		1.84187	1.7694	1.76913	1.83447
2.42389	1.77497	2.5513		1.85654	1.77571	1.77546	1.84808
2.43554	1.78117	2.55737		1.87179	1.78193	1.78171	1.90299
2.4472	1.7874	2.56339			1.78808	1.78789	3.81752
2.45885	1.79357	2.56938			1.79417	1.794	3.82349
2.4705	1.79968	2.57534			1.8002	1.80005	3.82943
2.48216	1.80574	2.58129			1.80618	1.80605	3.83536
2.49381	1.81176	2.58722			1.81212	1.81202	3.84129
2.50546	1.81774	2.59315			1.81803	1.81794	3.84721
2.51712	1.82369	2.59908			1.8239	1.82384	3.85315
2.52877	1.82962	2.60502			1.82976	1.82972	3.8591
2.54042	1.83554	2.61098			1.8356	1.83559	3.86507
2.55208	1.84145	2.61696			1.84144	1.84144	3.87107
2.56373	1.84737	2.62298			1.84728	1.8473	3.8771
2.57538	1.85329	2.62903			1.85312	1.85317	3.88319
2.58704	1.85923	2.63513			1.85899	1.85906	3.88936
2.59869	1.86519	2.64135			1.86487	1.86496	3.89556
2.61034	1.87118	2.64753			1.87078	1.8709	3.90173
2.622	1.8772	2.65369			1.87673	1.87687	3.90787
2.63365	1.88327	2.65982			1.88273	1.88289	3.914
2.6453	1.88942	2.66593			1.88877	1.88895	3.92011
2.65696	1.89564	2.67203			1.89487	1.89508	3.92621
2.66861	1.90182	2.67813			1.90104	1.90129	3.93232
2.68026	1.90798	2.68424			1.90728	1.90759	3.93844
2.69192	1.91412	2.69035			1.91364	1.91388	3.94457
2.70357	1.92024	2.69649			1.92007	1.92016	3.95078
2.71522	1.92636	2.70271			1.92655	1.92643	3.95698
2.72688	1.93249	2.70889			1.93297	1.9327	3.96311
2.73853	1.93862	2.71502			1.9393	1.93905	3.9692
2.75018	1.94478	2.72109			1.94555	1.94532	3.97524
2.76184	1.95101	2.72712			1.95172	1.95151	3.98124
2.77349	1.95719	2.73311			1.95783	1.95764	3.9872
2.78514	1.96332	2.73907			1.96387	1.96371	3.99315
2.7968	1.96939	2.74502			1.96987	1.96973	3.99907
2.80845	1.97541	2.75094			1.97582	1.9757	4.00499
2.8201	1.9814	2.75686			1.98173	1.98163	4.0109
2.83176	1.98736	2.76278			1.98761	1.98753	4.01682
2.84341	1.99329	2.76871			1.99346	1.99341	4.02275
2.85506	1.9992	2.77465			1.9993	1.99927	4.0287
2.86672	2.00511	2.78061			2.00513	2.00512	4.03468
2.87837	2.01101	2.78659			2.01096	2.01097	4.04068
2.89002	2.01692	2.79262			2.01679	2.01683	4.04673
2.90168	2.02284	2.79868			2.02263	2.02269	4.05283
2.91333	2.02877	2.80483			2.0285	2.02858	4.05903
2.92498	2.03474	2.81103			2.03439	2.03449	4.06521
2.93664	2.04073	2.81719			2.04031	2.04043	4.07135
2.94829	2.04677	2.82332			2.04627	2.04641	4.07747
2.95994	2.05286	2.82943			2.05227	2.05244	4.08358
2.9716	2.05905	2.83552			2.05834	2.05853	4.08968
2.98325	2.06524	2.84161			2.06446	2.06467	4.09577
2.9949	2.0714	2.8477			2.07065	2.07094	4.10187
3.00655	2.07753	2.8538			2.07692	2.07722	4.10799
3.01821	2.08365	2.85992			2.08333	2.08349	4.11413
3.02986	2.08977	2.86608			2.08976	2.08976	4.12035
3.04151	2.09588	2.87228			2.09622	2.09602	4.12651
3.05317	2.102	2.87843			2.10258	2.10231	4.13261
3.06482	2.10813	2.88452			2.10886	2.10862	4.13866
3.07647	2.11431	2.89056			2.11507	2.11484	4.14467
3.08813	2.12052	2.89656			2.1212	2.121	4.15065
3.09978	2.12667	2.90253			2.12727	2.12709	4.15659
3.11143	2.13276	2.90848			2.13328	2.13312	4.16252
3.12309	2.1388	2.9144			2.13924	2.13911	4.16843
3.13474	2.1448	2.92031			2.14516	2.14505	4.17434
3.14639	2.15076	2.92622			2.15105	2.15096	4.18025
3.15805	2.15669	2.93214			2.15691	2.15685	4.18616
3.1697	2.16261	2.93806			2.16275	2.16271	4.19209
3.18135	2.16851	2.944			2.16858	2.16856	4.19804
3.19301	2.1744	2.94996			2.1744	2.1744	4.20402
3.20466	2.1803	2.95596			2.18022	2.18024	4.21004
3.21631	2.1862	2.96199			2.18605	2.18609	4.2161
3.22797	2.19212	2.96807			2.19189	2.19196	4.22225
3.23962	2.19806	2.97426			2.19776	2.19784	4.22843
3.25127	2.20403	2.98043			2.20365	2.20376	4.23458
3.26293	2.21004	2.98656			2.20958	2.20971	4.24071
3.27458	2.21609	2.99267			2.21556	2.21571	4.24681
3.28623	2.2222	2.99877			2.22158	2.22175	4.25291
3.29789	2.2284	3.00485			2.22766	2.22785	4.259
3.30954	2.23457	3.01094			2.23381	2.23403	4.26509
3.32119	2.24071	3.01702			2.24002	2.24032	4.27119
3.33285	2.24683	3.02312			2.24635	2.24659	4.2773
3.3445	2.25294	3.02924			2.25276	2.25285	4.28348
3.35615	2.25905	3.03543			2.25921	2.2591	4.28967
3.36781	2.26515	3.0416			2.26562	2.26535	4.29579
3.37946	2.27127	3.04771			2.27194	2.27167	4.30187
3.39111	2.2774	3.05377			2.27818	2.27793	4.30789
3.40277	2.28361	3.05979			2.28435	2.28412	4.31388
3.41442	2.28979	3.06577			2.29045	2.29024	4.31984
3.42607	2.2959	3.07172			2.29648	2.2963	4.32577
3.43773	2.30196	3.07765			2.30247	2.3023	4.33169
3.44938	2.30797	3.08356			2.30841	2.30826	4.33759
3.46103	2.31395	3.08947			2.31431	2.31419	4.34349
3.47269	2.3199	3.09537			2.32018	2.32008	4.3494
3.48434	2.32582	3.10128			2.32603	2.32594	4.35531
3.49599	2.33172	3.1072			2.33186	2.33179	4.36125
3.50765	2.33761	3.11314			2.33768	2.33763	4.36721
3.5193	2.3435	3.11911			2.3435	2.34347	4.3732
3.53095	2.34939	3.12512			2.34932	2.34931	4.37923
3.54261	2.35529	3.13116			2.35515	2.35516	4.3853
3.55426	2.36121	3.13728			2.361	2.36103	4.39149
3.56591	2.36716	3.14346			2.36687	2.36692	4.39766
3.57757	2.37314	3.14961			2.37278	2.37284	4.4038
3.58922	2.37916	3.15573			2.37872	2.37881	4.40991
3.60087	2.38522	3.16183			2.38471	2.38482	4.41601
3.61253	2.39138	3.16791			2.39076	2.39088	4.42209
3.62418	2.39756	3.17399			2.39686	2.397	4.42818
3.63583	2.40371	3.18007			2.40304	2.40323	4.43427
3.64749	2.40984	3.18615			2.40928	2.4095	4.44038
3.65914	2.41595	3.19225			2.41566	2.41576	4.4465
3.67079	2.42205	3.19838			2.42207	2.42201	4.45271
3.68245	2.42815	3.20458			2.42854	2.42826	4.45887
3.6941	2.43425	3.21072			2.43491	2.43453	4.46498
3.70575	2.44037	3.2168			2.4412	2.44083	4.47103
3.71741	2.44651	3.22284			2.44741	2.44705	4.47705
3.72906	2.45272	3.22884			2.45355	2.45321	4.48302
3.74071	2.45887	3.2348			2.45963	2.4593	4.48897
3.75237	2.46496	3.24074			2.46565	2.46533	4.4949
3.76402	2.47099	3.24665			2.47162	2.47131	4.50082
3.77567	2.47699	3.25256			2.47755	2.47725	4.50673
3.78733	2.48294	3.25846			2.48345	2.48316	4.51263
3.79898	2.48887	3.26436			2.48932	2.48903	4.51855
3.81063	2.49478	3.27027			2.49516	2.49489	4.52448
3.82229	2.50068	3.27619			2.501	2.50073	4.53043
3.83394	2.50656	3.28214			2.50683	2.50656	4.53642
3.84559	2.51245	3.28812			2.51265	2.51239	4.54243
3.85725	2.51834	3.29413			2.51849	2.51823	4.54849
3.8689	2.52424	3.30019			2.52434	2.52408	4.55463
3.88055	2.53017	3.30635			2.53022	2.52996	4.56084
3.89221	2.53612	3.31251			2.53612	2.53586	4.56701
3.90386	2.54211	3.31865			2.54206	2.54179	4.57316
3.91551	2.54814	3.32475			2.54804	2.54777	4.57928
3.92717	2.55422	3.33084			2.55407	2.55379	4.5854
3.93882	2.56041	3.33692			2.56016	2.55987	4.59151
3.95047	2.56657	3.34299			2.56632	2.56602	4.59762
3.96213	2.57271	3.34906			2.57254	2.57228	4.60375
3.97378	2.57883	3.35515			2.57886	2.57855	4.60989
3.98543	2.58493	3.36125			2.5853	2.5848	4.61607
3.99709	2.59103	3.36741			2.5918	2.59104	4.62231
4.00874	2.59712	3.37359			2.59827	2.59728	4.62848
4.02039	2.60323	3.3797			2.60466	2.60358	4.63461
4.03205	2.60935	3.38577			2.61096	2.60985	4.64069
4.0437	2.61553	3.39178			2.61719	2.61604	4.64673
4.05535	2.62171	3.39776			2.62336	2.62217	4.65275
4.06701	2.62783	3.40371			2.62947	2.62823	4.65875
4.07866	2.63389	3.40964			2.63553	2.63424	4.66473
4.09031	2.63991	3.41555			2.64154	2.6402	4.6707
4.10197	2.64589	3.42144			2.64753	2.64612	4.67668
4.11362	2.65183	3.42734			2.65348	2.65201	4.68266
4.12527	2.65775	3.43324			2.65942	2.65788	4.68866
4.13693	2.66365	3.43915			2.66535	2.66372	4.69468
4.14858	2.66953	3.44508			2.67127	2.66956	4.70074
4.16023	2.67542	3.45104			2.67719	2.67539	4.70683
4.17189	2.6813	3.45703			2.68313	2.68122	4.71298
4.18354	2.6872	3.46306			2.68908	2.68706	4.71921
4.19519	2.69311	3.46913			2.69506	2.69291	4.72557
4.20685	2.69904	3.47532			2.70107	2.69879	4.7319
4.2185	2.705	3.48147			2.70712	2.7047	4.7382
4.23015	2.711	3.48759			2.71323	2.71065	4.7445
4.24181	2.71705	3.49368			2.71939	2.71664	4.75078
4.25346	2.72317	3.49977			2.72562	2.72268	4.75707
4.26511	2.72936	3.50584			2.73192	2.72878	4.76337
4.27677	2.73551	3.51191			2.73831	2.73496	4.76969
4.28842	2.74164	3.51799			2.74479	2.74124	4.77603
4.30007	2.74775	3.52407			2.7514	2.74749	4.78241
4.31173	2.75384	3.53019			2.75831	2.75374	4.78888
4.32338	2.75994	3.53638			2.76512	2.75998	4.79536
4.33503	2.76604	3.54253			2.77187	2.76622	4.8018
4.34669	2.77215	3.54862			2.77855	2.77253	4.80822
4.35834	2.77827	3.55467			2.78517	2.77877	4.81462
4.36999	2.78448	3.56067			2.79175	2.78493	4.82101
4.38165	2.79064	3.56664			2.7983	2.79103	4.8274
4.3933	2.79674	3.57258			2.80481	2.79707	4.8338
4.40495	2.80278	3.57849			2.81131	2.80306	4.84023
4.41661	2.80879	3.5844			2.81781	2.809	4.84669
4.42826	2.81475	3.5903			2.82431	2.81491	4.85319
4.43991	2.82069	3.5962			2.83082	2.82079	4.85975
4.45157	2.8266	3.6021			2.83737	2.82664	4.86637
4.46322	2.8325	3.60802			2.84395	2.83248	4.87307
4.47487	2.83838	3.61397			2.85058	2.83831	4.88021
4.48653	2.84427	3.61994			2.85727	2.84414	4.8876
4.49818	2.85016	3.62594			2.86404	2.84997	4.89499
4.50983	2.85606	3.63199			2.8709	2.85581	4.9024
4.52149	2.86199	3.63812			2.87787	2.86168	4.90985
4.53314	2.86793	3.6443			2.88495	2.86756	4.91735
4.54479	2.87392	3.65044			2.89217	2.87348	4.92492
4.55645	2.87994	3.65656			2.89954	2.87944	4.93257
4.5681	2.88601	3.66266			2.90806	2.88545	4.94033
4.57975	2.89218	3.66874			2.91696	2.89151	4.9482
4.59141	2.89836	3.67482			2.92597	2.89763	4.95622
4.60306	2.90451	3.6809			2.93512	2.90386	4.96441
4.61471	2.91064	3.68699			2.94442	2.91012	4.97278
4.62637	2.91675	3.6931			2.95396	2.91637	4.98136
4.63802	2.92286	3.69924			2.96365	2.92261	4.99024
4.64967	2.92897	3.70544			2.97349	2.92885	4.9993
4.66133	2.93508	3.71158			2.98351	2.93512	5.00856
4.67298	2.94121	3.71767			2.99375	2.9414	5.02288
4.68463	2.94739	3.72372			3.00427	2.94761	5.03825
4.69629	2.95361	3.72972			3.01509	2.95375	5.05403
4.70794	2.95976	3.7357			3.03145	2.95983	5.07029
4.71959	2.96586	3.74165			3.06482	2.96585	5.08712
4.73125	2.97191	3.74758			3.09957	2.97182	5.1046
4.7429	2.97792	3.7535				2.97775	8.23039
4.75455	2.9839	3.75942				2.98364	8.23624
4.76621	2.98985	3.76535				2.98951	8.24208
4.77786	2.99578	3.77129				2.99536	8.2479
4.78951	3.0017	3.77724				3.00119	8.2537
4.80117	3.00762	3.78323				3.00702	8.2595
4.81282	3.01354	3.78924				3.01284	8.26531
4.82447	3.01947	3.7953				3.01868	8.27112
4.83613	3.02542	3.80141				3.02452	8.27695
4.84778	3.03139	3.80765				3.03039	8.28281
4.85943	3.03739	3.81386				3.03629	8.2887
4.87109	3.04344	3.82004				3.04222	8.29462
4.88274	3.04952	3.8262				3.04819	8.30059
4.89439	3.05567	3.83235				3.05421	8.30661
4.90605	3.06193	3.83849				3.06029	8.31269
4.9177	3.06816	3.84463				3.06643	8.31884
4.92935	3.07437	3.85078				3.0727	8.32506
4.94101	3.08057	3.85695				3.07896	8.33137
4.95266	3.08676	3.86314				3.0852	8.33783
4.96431	3.09295	3.86941				3.09144	8.34429
4.97597	3.09915	3.87568				3.09767	8.35065
4.98762	3.10537	3.88189				3.10397	8.35693
4.99927	3.11164	3.88807				3.11022	8.36313
5.01092	3.11802	3.89421				3.11641	8.36926
5.02258	3.12434	3.90032				3.12252	8.37532
5.03423	3.13061	3.90642				3.12858	8.38133
5.04588	3.13684	3.9125				3.13458	8.38729
5.05754	3.14303	3.91857				3.14053	8.3932
5.06919	3.14919	3.92466				3.14645	8.39908
5.08084	3.15533	3.93075				3.15233	8.40493
5.0925	3.16146	3.93687				3.15819	8.41075
5.10415	3.16758	3.94301				3.16403	8.41656
5.1158	3.17371	3.94919				3.16986	8.42237
5.12746	3.17986	3.95542				3.17568	8.42817
5.13911	3.18602	3.9617				3.18151	8.43397
5.15076	3.19222	3.96817				3.18735	8.43979
5.16242	3.19846	3.97475				3.1932	8.44563
5.17407	3.20474	3.98131				3.19908	8.4515
5.18572	3.21108	3.98786				3.20498	8.4574
5.19738	3.21749	3.99441				3.21093	8.46333
5.20903	3.22397	4.00096				3.21692	8.46932
5.22068	3.23057	4.00753				3.22296	8.47536
5.23234	3.23726	4.01413				3.22905	8.48146
5.24399	3.24396	4.02076				3.23524	8.48763
5.25564	3.25068	4.02743				3.24151	8.49388
5.2673	3.25744	4.03417				3.24776	8.50025
5.27895	3.26423	4.04097				3.254	8.50672
5.2906	3.27125	4.0479				3.26023	8.51315
5.30226	3.27864	4.05485				3.26647	8.51948
5.31391	3.286	4.06181				3.27278	8.52573
5.32556	3.29335	4.06878				3.27901	8.53191
5.33722	3.30069	4.07579				3.28517	8.53801
5.34887	3.30805	4.08285				3.29126	8.54406
5.36052	3.31544	4.08997				3.29729	8.55005
5.37218	3.32286	4.09716				3.30328	8.55599
5.38383	3.33035	4.10446				3.30922	8.56189
5.39548	3.33791	4.11186				3.31512	8.56776
5.40714	3.34557	4.12023				3.32099	8.5736
5.41879	3.35335	4.12925				3.32684	8.57942
5.43044	3.36126	4.13835				3.33268	8.58523
5.4421	3.36933	4.14754				3.33851	8.59103
5.45375	3.37759	4.15687				3.34433	8.59683
5.4654	3.38606	4.16635				3.35016	8.60264
5.47706	3.39476	4.17601				3.356	8.60847
5.48871	3.40415	4.1859				3.36186	8.61432
5.50036	3.41829	4.19606				3.36774	8.6202
5.51202	3.4328	4.20651				3.37366	8.62611
5.52367	3.44774	4.21731				3.37962	8.63206
5.53532	3.46319	4.22851				3.38562	8.63807
5.54698	3.47928	4.25568				3.39168	8.64413
5.55863	3.49598	4.29574				3.3978	8.65026
5.57028		7.83311				3.40403	8.65646
5.58194		7.83935				3.41029	8.66273
5.59359		7.84558				3.41654	8.66915
5.60524		7.85184				3.42277	8.67564
5.6169		7.85813				3.42901	8.68204
5.62855		7.86434				3.43528	8.68835
5.6402		7.87049				3.44156	8.69458
5.65186		7.87657				3.44776	8.70073
5.66351		7.8826				3.4539	8.70682
5.67516		7.88857				3.45997	8.71285
5.68682		7.89451				3.46599	8.71883
5.69847		7.90041				3.47195	8.72476
5.71012		7.90629				3.47788	8.73066
5.72178		7.91215				3.48377	8.73652
5.73343		7.91799				3.48964	8.74236
5.74508		7.92382				3.49548	8.74819
5.75674		7.92966				3.50131	8.754
5.76839		7.93551				3.50713	8.75981
5.78004		7.94137				3.51296	8.76563
5.7917		7.94725				3.51879	8.77146
5.80335		7.95316				3.52464	8.7773
5.815		7.95911				3.5305	8.78318
5.82666		7.9651				3.5364	8.78908
5.83831		7.97114				3.54233	8.79502
5.84996		7.97724				3.5483	8.80101
5.86162		7.9834				3.55432	8.80705
5.87327		7.98969				3.5604	8.81315
5.88492		7.99596				3.56654	8.81932
5.89658		8.00222				3.5728	8.82557
5.90823		8.00848				3.57906	8.83191
5.91988		8.01474				3.5853	8.83842
5.93154		8.02107				3.59153	8.84491
5.94319		8.02737				3.59777	8.8513
5.95484		8.03359				3.60406	8.85762
5.9665		8.03974				3.61031	8.86386
5.97815		8.04584				3.61649	8.87002
5.9898		8.05189				3.62261	8.87613
6.00146		8.0579				3.62866	8.88218
6.01311		8.06387				3.63466	8.88819
6.02476		8.06981				3.64061	8.89416
6.03642		8.07572				3.64652	8.90009
6.04807		8.08163				3.65241	8.906
6.05972		8.08753				3.65826	8.91189
6.07138		8.09342				3.6641	8.91778
6.08303		8.09933				3.66993	8.92366
6.09468		8.10525				3.67575	8.92954
6.10634		8.11119				3.68158	8.93543
6.11799		8.11716				3.68741	8.94135
6.12964		8.12317				3.69326	8.94729
6.1413		8.12923				3.69914	8.95327
6.15295		8.13534				3.70504	8.95928
6.1646		8.14151				3.71099	8.96535
6.17626		8.14774				3.71697	8.97147
6.18791		8.15408				3.72301	8.97766
6.19956		8.1605				3.72911	8.98392
6.21122		8.16692				3.7353	8.99027
6.22287		8.17334				3.74156	8.9967
6.23452		8.17977				3.74781	9.00336
6.24618		8.18635				3.75405	9.01011
6.25783		8.1929				3.76028	9.01677
6.26948		8.19939				3.76652	9.02335
6.28114		8.20582				3.77282	9.02987
6.29279		8.2122				3.77905	9.03633
6.30444		8.21854				3.78521	9.04273
6.3161		8.22485				3.7913	9.0491
6.32775		8.23114				3.79733	9.05543
6.3394		8.23742				3.80332	9.06174
6.35106		8.24369				3.80926	9.06804
6.36271		8.24997				3.81516	9.07433
6.37436		8.25627				3.82103	9.08062
6.38602		8.26259				3.82688	9.08693
6.39767		8.26894				3.83271	9.09326
6.40932		8.27534				3.83854	9.09963
6.42098		8.28179				3.84436	9.10605
6.43263		8.28831				3.85019	9.11252
6.44428		8.29491				3.85603	9.11905
6.45594		8.3016				3.86189	9.12567
6.46759		8.30839				3.86777	9.13238
6.47924		8.31529				3.87369	9.13919
6.4909		8.32233				3.87964	9.14612
6.50255		8.3295				3.88565	9.15318
6.5142		8.33717				3.8917	9.1611
6.52586		8.34548				3.89782	9.16918
6.53751		8.35378				3.90405	9.17732
6.54916		8.36207				3.91031	9.18556
6.56082		8.37039				3.91656	9.19395
6.57247		8.37874				3.92279	9.20239
6.58412		8.38716				3.92903	9.21089
6.59578		8.39566				3.93529	9.21946
6.60743		8.40427				3.94157	9.22812
6.61908		8.41302				3.94778	9.23691
6.63074		8.42193				3.95391	9.24586
6.64239		8.43103				3.95998	9.25498
6.65404		8.44037				3.966	9.26432
6.6657		8.44996				3.97196	9.27391
6.67735		8.45986				3.97789	9.28461
6.689		8.47887				3.98378	9.30449
6.70066		8.50033				3.98964	9.32501
6.71231		8.5226				3.99549	9.34628
6.72396		8.54581				4.00132	9.36844
6.73562						4.00714	17.94
6.74727						4.01296	17.9459
6.75892						4.01879	17.9518
6.77058						4.02464	17.9577
6.78223						4.03051	17.9636
6.79388						4.0364	17.9696
6.80554						4.04233	17.9757
6.81719						4.0483	17.9818
6.82884						4.05432	17.988
6.8405						4.0604	17.9943
6.85215						4.06654	18.0006
6.8638						4.0728	18.0069
6.87546						4.07906	18.0132
6.88711						4.0853	18.0195
6.89876						4.09153	18.0258
6.91042						4.09777	18.032
6.92207						4.10406	18.0381
6.93372						4.11031	18.0441
6.94538						4.11649	18.0501
6.95703						4.1226	18.0561
6.96868						4.12865	18.062
6.98034						4.13465	18.0679
6.99199						4.1406	18.0737
7.00364						4.14652	18.0795
7.01529						4.1524	18.0854
7.02695						4.15825	18.0912
7.0386						4.16409	18.097
7.05025						4.16992	18.1028
7.06191						4.17574	18.1086
7.07356						4.18157	18.1145
7.08521						4.1874	18.1204
7.09687						4.19325	18.1263
7.10852						4.19913	18.1323
7.12017						4.20503	18.1383
7.13183						4.21097	18.1444
7.14348						4.21696	18.1505
7.15513						4.223	18.1567
7.16679						4.22909	18.163
7.17844						4.23528	18.1693
7.19009						4.24155	18.1756
7.20175						4.24779	18.182
7.2134						4.25403	18.1883
7.22505						4.26026	18.1945
7.23671						4.2665	18.2007
7.24836						4.27281	18.2068
7.26001						4.27903	18.2128
7.27167						4.28519	18.2188
7.28332						4.29128	18.2247
7.29497						4.29731	18.2306
7.30663						4.3033	18.2365
7.31828						4.30923	18.2423
7.32993						4.31514	18.2481
7.34159						4.32101	18.254
7.35324						4.32686	18.2598
7.36489						4.33269	18.2656
7.37655						4.33851	18.2714
7.3882						4.34434	18.2772
7.39985						4.35016	18.2831
7.41151						4.356	18.289
7.42316						4.36186	18.2949
7.43481						4.36775	18.3009
7.44647						4.37366	18.307
7.45812						4.37962	18.3131
7.46977						4.38562	18.3192
7.48143						4.39168	18.3255
7.49308						4.3978	18.3318
7.50473						4.40403	18.3381
7.51639						4.41028	18.3444
7.52804						4.41653	18.3507
7.53969						4.42276	18.357
7.55135						4.429	18.3632
7.563						4.43526	18.3694
7.57465						4.44154	18.3754
7.58631						4.44775	18.3814
7.59796						4.45388	18.3874
7.60961						4.45995	18.3933
7.62127						4.46597	18.3992
7.63292						4.47193	18.4051
7.64457						4.47786	18.4109
7.65623						4.48375	18.4167
7.66788						4.48961	18.4225
7.67953						4.49546	18.4284
7.69119						4.50129	18.4342
7.70284						4.50711	18.44
7.71449						4.51293	18.4459
7.72615						4.51876	18.4517
7.7378						4.52461	18.4576
7.74945						4.53047	18.4636
7.76111						4.53637	18.4696
7.77276						4.5423	18.4756
7.78441						4.54827	18.4817
7.79607						4.55429	18.4879
7.80772						4.56036	18.4942
7.81937						4.5665	18.5005
7.83103						4.57277	18.5068
7.84268						4.57902	18.5131
7.85433						4.58526	18.5195
7.86599						4.59149	18.5257
7.87764						4.59773	18.5319
7.88929						4.60402	18.538
7.90095						4.61027	18.5441
7.9126						4.61645	18.5501
7.92425						4.62256	18.556
7.93591						4.62862	18.562
7.94756						4.63461	18.5678
7.95921						4.64057	18.5737
7.97087						4.64648	18.5795
7.98252						4.65236	18.5853
7.99417						4.65822	18.5911
8.00583						4.66405	18.5969
8.01748						4.66988	18.6028
8.02913						4.6757	18.6086
8.04079						4.68153	18.6145
8.05244						4.68736	18.6203
8.06409						4.69321	18.6263
8.07575						4.69909	18.6322
8.0874						4.70499	18.6382
8.09905						4.71093	18.6443
8.11071						4.71692	18.6505
8.12236						4.72296	18.6567
8.13401						4.72905	18.663
8.14567						4.73524	18.6693
8.15732						4.7415	18.6756
8.16897						4.74775	18.6819
8.18063						4.75399	18.6882
8.19228						4.76022	18.6945
8.20393						4.76646	18.7006
8.21559						4.77276	18.7067
8.22724						4.77899	18.7128
8.23889						4.78515	18.7187
8.25055						4.79124	18.7247
8.2622						4.79727	18.7306
8.27385						4.80325	18.7364
8.28551						4.80919	18.7423
8.29716						4.81509	18.7481
8.30881						4.82097	18.7539
8.32047						4.82682	18.7597
8.33212						4.83265	18.7655
8.34377						4.83847	18.7714
8.35543						4.8443	18.7772
8.36708						4.85012	18.7831
8.37873						4.85596	18.789
8.39039						4.86182	18.7949
8.40204						4.8677	18.8009
8.41369						4.87362	18.8069
8.42535						4.87958	18.813
8.437						4.88558	18.8192
8.44865						4.89163	18.8254
8.46031						4.89775	18.8317
8.47196						4.90398	18.838
8.48361						4.91024	18.8443
8.49527						4.91648	18.8507
8.50692						4.92272	18.857
8.51857						4.92895	18.8632
8.53023						4.93522	18.8693
8.54188						4.9415	18.8754
8.55353						4.9477	18.8814
8.56519						4.95384	18.8874
8.57684						4.95991	18.8933
8.58849						4.96592	18.8992
8.60015						4.97189	18.905
8.6118						4.97782	18.9109
8.62345						4.98371	18.9167
8.63511						4.98957	18.9225
8.64676						4.99541	18.9283
8.65841						5.00124	18.9341
8.67007						5.00707	18.94
8.68172						5.01289	18.9458
8.69337						5.01872	18.9517
8.70503						5.02456	18.9576
8.71668						5.03043	18.9635
8.72833						5.03632	18.9695
8.73999						5.04225	18.9756
8.75164						5.04822	18.9817
8.76329						5.05424	18.9879
8.77495						5.06032	18.9942
8.7866						5.06646	19.0005
8.79825						5.07272	19.0068
8.80991						5.07897	19.0131
8.82156						5.08521	19.0194
8.83321						5.09145	19.0257
8.84487						5.09768	19.0319
8.85652						5.10397	19.038
8.86817						5.11023	19.0441
8.87983						5.11641	19.05
8.89148						5.12252	19.056
8.90313						5.12857	19.0619
8.91479						5.13457	19.0678
8.92644						5.14052	19.0736
8.93809						5.14644	19.0795
8.94975						5.15232	19.0853
8.9614						5.15818	19.0911
8.97305						5.16401	19.0969
8.98471						5.16984	19.1027
8.99636						5.17566	19.1086
9.00801						5.18149	19.1144
9.01966						5.18732	19.1203
9.03132						5.19317	19.1262
9.04297						5.19905	19.1322
9.05462						5.20495	19.1382
9.06628						5.2109	19.1443
9.07793						5.21688	19.1504
9.08958						5.22292	19.1566
9.10124						5.22902	19.163
9.11289						5.2352	19.1693
9.12454						5.24147	19.1755
9.1362						5.24772	19.1819
9.14785						5.25395	19.1882
9.1595						5.26019	19.1944
9.17116						5.26643	19.2006
9.18281						5.27273	19.2067
9.19446						5.27896	19.2127
9.20612						5.28512	19.2187
9.21777						5.29121	19.2246
9.22942						5.29725	19.2305
9.24108						5.30323	19.2364
9.25273						5.30917	19.2423
9.26438						5.31507	19.2481
9.27604						5.32095	19.2539
9.28769						5.3268	19.2597
9.29934						5.33263	19.2655
9.311						5.33846	19.2713
9.32265						5.34429	19.2772
9.3343						5.35011	19.2831
9.34596						5.35596	19.289
9.35761						5.36182	19.2949
9.36926						5.3677	19.3009
9.38092						5.37362	19.3069
9.39257						5.37958	19.313
9.40422						5.38559	19.3192
9.41588						5.39165	19.3255
9.42753						5.39777	19.3318
9.43918						5.404	19.3381
9.45084						5.41027	19.3444
9.46249						5.41652	19.3507
9.47414						5.42276	19.357
9.4858						5.429	19.3632
9.49745						5.43527	19.3694
9.5091						5.44156	19.3754
9.52076						5.44777	19.3815
9.53241						5.45391	19.3874
9.54406						5.45999	19.3934
9.55572						5.46602	19.3993
9.56737						5.47199	19.4051
9.57902						5.47793	19.411
9.59068						5.48383	19.4168
9.60233						5.48971	19.4226
9.61398						5.49556	19.4285
9.62564						5.50141	19.4343
9.63729						5.50724	19.4401
9.64894						5.51308	19.446
9.6606						5.51893	19.4519
9.67225						5.52479	19.4578
9.6839						5.53068	19.4638
9.69556						5.53659	19.4698
9.70721						5.54254	19.4759
9.71886						5.54853	19.482
9.73052						5.55458	19.4882
9.74217						5.56068	19.4946
9.75382						5.56686	19.5009
9.76548						5.57316	19.5072
9.77713						5.57945	19.5136
9.78878						5.58572	19.52
9.80044						5.592	19.5263
9.81209						5.59827	19.5325
9.82374						5.6046	19.5386
9.8354						5.61091	19.5447
9.84705						5.61714	19.5508
9.8587						5.6233	19.5568
9.87036						5.62941	19.5628
9.88201						5.63547	19.5687
9.89366						5.64149	19.5746
9.90532						5.64747	19.5805
9.91697						5.65342	19.5864
9.92862						5.65936	19.5923
9.94028						5.66528	19.5982
9.95193						5.6712	19.6041
9.96358						5.67712	19.61
9.97524						5.68305	19.616
9.98689						5.68899	19.622
9.99854						5.69497	19.628
10.0102						5.70097	19.6341
10.0218						5.70702	19.6403
10.0335						5.71311	19.6465
10.0452						5.71926	19.6528
10.0568						5.72547	19.6592
10.0685						5.73178	19.6657
10.0801						5.73828	19.6722
10.0918						5.74477	19.6788
10.1034						5.75126	19.6854
10.1151						5.75775	19.692
10.1267						5.76425	19.6985
10.1384						5.77077	19.705
10.15						5.77738	19.7114
10.1617						5.78394	19.7177
10.1733						5.79044	19.7241
10.185						5.79691	19.7304
10.1966						5.80334	19.7367
10.2083						5.80976	19.743
10.22						5.81615	19.7493
10.2316						5.82255	19.7556
10.2433						5.82896	19.762
10.2549						5.83538	19.7683
10.2666						5.84183	19.7748
10.2782						5.84832	19.7813
10.2899						5.85487	19.7878
10.3015						5.86147	19.7945
10.3132						5.86815	19.8012
10.3248						5.87492	19.808
10.3365						5.88179	19.815
10.3481						5.88908	19.8221
10.3598						5.89693	19.8294
10.3714						5.90482	19.8377
10.3831						5.91276	19.8461
10.3948						5.92077	19.8546
10.4064						5.92887	19.863
10.4181						5.93709	19.8715
10.4297						5.94543	19.88
10.4414						5.95394	19.8887
10.453						5.96262	19.8974
10.4647						5.97153	19.9062
10.4763						5.98068	19.9153
10.488						5.98999	19.9245
10.4996						5.99951	19.9339
10.5113						6.00926	19.9436
10.5229						6.02265	19.9536
10.5346						6.04216	19.9726
10.5462						6.06228	19.9949
10.5579						6.08312	20.018
10.5696						6.10482	20.042
10.5812							26.168
10.5929							26.1738
10.6045							26.1797
10.6162							26.1855
10.6278							26.1914
10.6395							26.1973
10.6511							26.2032
10.6628							26.2092
10.6744							26.2152
10.6861							26.2212
10.6977							26.2273
10.7094							26.2335
10.721							26.2397
10.7327							26.2459
10.7444							26.252
10.756							26.2582
10.7677							26.2644
10.7793							26.2705
10.791							26.2768
10.8026							26.283
10.8143							26.2891
10.8259							26.2952
10.8376							26.3012
10.8492							26.3072
10.8609							26.3131
10.8725							26.319
10.8842							26.3249
10.8958							26.3307
10.9075							26.3366
10.9192							26.3424
10.9308							26.3483
10.9425							26.3541
10.9541							26.36
10.9658							26.3659
10.9774							26.3718
10.9891							26.3778
11.0007							26.3838
11.0124							26.3899
11.024							26.396
11.0357							26.4022
11.0473							26.4084
11.059							26.4146
11.0706							26.4208
11.0823							26.4269
11.094							26.4331
11.1056							26.4392
11.1173							26.4455
11.1289							26.4517
11.1406							26.4578
11.1522							26.4638
11.1639							26.4698
11.1755							26.4758
11.1872							26.4817
11.1988							26.4876
11.2105							26.4935
11.2221							26.4993
11.2338							26.5052
11.2454							26.511
11.2571							26.5169
11.2688							26.5227
11.2804							26.5286
11.2921							26.5345
11.3037							26.5405
11.3154							26.5465
11.327							26.5525
11.3387							26.5586
11.3503							26.5647
11.362							26.5709
11.3736							26.5771
11.3853							26.5833
11.3969							26.5895
11.4086							26.5956
11.4202							26.6018
11.4319							26.608
11.4436							26.6142
11.4552							26.6204
11.4669							26.6264
11.4785							26.6325
11.4902							26.6385
11.5018							26.6444
11.5135							26.6503
11.5251							26.6562
11.5368							26.6621
11.5484							26.6679
11.5601							26.6738
11.5717							26.6796
11.5834							26.6855
11.595							26.6914
11.6067							26.6972
11.6184							26.7032
11.63							26.7091
11.6417							26.7151
11.6533							26.7211
11.665							26.7272
11.6766							26.7335
11.6883							26.7397
11.6999							26.7458
11.7116							26.752
11.7232							26.7582
11.7349							26.7643
11.7465							26.7705
11.7582							26.7767
11.7698							26.7829
11.7815							26.789
11.7932							26.7951
11.8048							26.8011
11.8165							26.8071
11.8281							26.813
11.8398							26.819
11.8514							26.8248
11.8631							26.8307
11.8747							26.8365
11.8864							26.8424
11.898							26.8482
11.9097							26.8541
11.9213							26.86
11.933							26.8659
11.9446							26.8718
11.9563							26.8778
11.968							26.8838
11.9796							26.8898
11.9913							26.896
12.0029							26.9022
12.0146							26.9084
12.0262							26.9145
12.0379							26.9207
12.0495							26.9269
12.0612							26.933
12.0728							26.9392
12.0845							26.9454
12.0961							26.9516
12.1078							26.9577
12.1194							26.9638
12.1311							26.9698
12.1428							26.9757
12.1544							26.9817
12.1661							26.9876
12.1777							26.9934
12.1894							26.9993
12.201							27.0051
12.2127							27.011
12.2243							27.0168
12.236							27.0227
12.2476							27.0286

## Sheet: I
	Condensate 1	Condensate 2	Condensate 3	Condensate 4	Condensate 5	Condensate 6	Condensate 7
time [min]	total mass [A.U.]	total mass [A.U.]	total mass [A.U.]	total mass [A.U.]	total mass [A.U.]	total mass [A.U.]	total mass [A.U.]
0.233066	2.14903	2.203	2.1816	2.23166	2.12744	1.77633	2.26111
0.24472	2.77734	2.8339	2.81271	2.86391	2.75472	2.38646	2.97302
0.256373	3.40972	3.52294	3.47375	3.59521	3.38553	3.00094	3.71657
0.268026	4.14139	4.25946	4.21028	4.33481	4.09806	4.78418	4.53812
0.27968	4.87263	4.99524	4.94648	5.10139	4.82764	5.63843	5.38281
0.291333	5.5998	5.78195	5.72017	5.9306	5.55329	6.54184	6.22413
0.302986	7.76269	6.59886	7.87975	6.75269	7.73224	7.47707	7.05759
0.314639	8.78591	8.86276	8.91243	7.56317	8.75419	8.40577	7.89196
0.326293	9.8874	9.96383	10.0276	9.99571	9.85413	9.39889	8.87056
0.337946	11.0459	11.125	11.1965	11.1987	11.0115	10.4089	11.4144
0.349599	12.1797	12.3215	12.3987	12.4212	12.1443	11.5129	12.6559
0.361253	13.3415	13.5116	13.5997	13.6241	13.2773	12.681	13.9423
0.372906	14.4943	14.7192	14.7996	14.8632	14.4443	13.8176	15.1949
0.384559	15.7645	15.9414	16.0726	16.0643	15.6968	16.6196	16.4088
0.396213	16.9947	17.175	17.3205	17.2808	16.9257	17.8708	17.6473
0.407866	18.1816	18.3646	18.5873	18.4718	18.1115	19.1214	18.9064
0.419519	19.3223	19.5073	19.8313	19.6531	19.2514	20.428	20.1388
0.431173	20.4151	20.6313	21.0289	20.8223	20.3436	21.6848	21.3218
0.442826	21.4585	21.7485	22.1788	21.9419	23.2813	22.9271	23.8392
0.454479	24.5129	22.8158	25.2063	23.0109	24.4757	24.1508	25.198
0.477786	26.9369	26.4391	56.0054	26.8135	27.0234	26.7745
0.489439	28.0755	27.5039	58.6959	27.9407	28.2236	27.901
0.501092	29.2241	28.5165	61.4039	29.0889	29.378	29.0485
0.512746	30.3874	29.483	64.0485	30.1983	30.4965	30.1442
0.524399	31.5014	30.4848	66.6861	31.3077	31.6212	31.2336
0.536052	32.6537	31.4735	69.4429	32.4622	32.7593	32.3869
0.547706	33.7866	32.4777	72.1744	33.5933	33.8931	33.5171
0.559359	34.8715	33.4932	74.8249	34.6767	34.9786	34.5999
0.571012	35.9097	36.4861	77.4267	35.7139	36.0172	35.6367
0.582666	36.9025	37.5986	80.0004	36.7062	37.0412	36.6288
0.594319	37.9053	38.7464	82.6195	37.6762	38.0452	37.6023
0.605972	38.8851	39.8834	85.2511	38.691	39.0062	38.6133
0.617626	39.8581	40.9775	87.8278	39.6647	39.987	39.5872
0.629279	40.7912	42.0299	90.4054	40.5987	40.9886	40.5215
0.640932	41.7403	43.0779	92.8968	41.4943	41.9912	41.4176
0.652586	42.7022	44.101	95.3865	44.3171	42.956	44.3091
0.664239	43.6303	45.0858	99.8224	45.3294	43.8843	45.3076
0.675892	46.4797	46.0575	102.322	46.3806	44.7774	46.3424
0.687546	47.4698	47.017	104.785	47.3953	45.6364	47.3566
0.699199	48.4498	47.9414	107.201	48.3744	48.5086	48.3354
0.710852	49.4148	48.8318	109.525	49.3191	49.5506	49.2798
0.722505	50.4193	49.6892	111.756	50.2305	50.5589	50.1913
0.734159	51.3933	50.5148	113.939	51.1771	51.5341	51.1189
0.745812	52.3399	51.3468	116.092	52.1618	52.4771	52.0894
0.757465	53.2944	52.2069	118.157	53.1154	53.3889	53.0425
0.769119	54.2185	53.0382	120.138	54.0387	54.31	53.9655
0.780772	55.1128	53.8416	122.036	54.9325	55.2045	54.8591
0.792425	55.9784	54.6181	123.893	55.7978	56.07	55.7243
0.804079	56.816	55.3995	125.693	56.6354	56.9075	56.5618
0.815732	57.6264	58.087	127.458	57.446	57.7177	57.3725
0.827385	58.4106	58.9777	129.249	58.2306	58.5015	58.1572
0.839039	59.1693	59.8688	131.033	58.9899	59.2596	58.9167
0.850692	59.9033	60.7344	132.758	59.7248	59.993	59.6518
0.862345	60.6134	61.6039	134.433	60.4359	60.7165	60.3632
0.873999	61.3003	62.4585	136.069	61.124	61.481	61.0518
0.885652	61.9953	63.2892	137.645	61.7899	62.2289	61.7182
0.897305	62.7211	64.0965	139.18	62.4343	62.955	62.3631
0.908958	63.4316	64.9045	140.736	63.0752	63.7088	64.8944
0.920612	64.181	65.6997	144.163	65.7415	64.4658	65.7066
0.932265	64.9459	66.4741	145.815	66.5908	65.2304	66.5602
0.943918	67.5704	67.2579	147.414	67.4522	65.9744	67.4232
0.955572	68.413	68.0205	149.012	68.3293	66.7131	68.2935
0.967225	69.249	68.793	150.612	69.1852	69.3455	69.1492
0.978878	70.1058	69.5456	152.163	70.0204	70.1933	69.9842
0.990532	70.9741	70.2784	153.695	70.8354	71.0709	70.799
1.00218	71.8387	70.9917	155.201	71.6623	71.9359	71.6187
1.01384	72.6925	71.715	156.679	72.5359	72.781	72.4693
1.02549	73.5471	72.4666	158.115	73.3899	73.618	73.3231
1.03714	74.3824	73.2142	159.513	74.2247	74.4535	74.1577
1.0488	75.1987	73.963	160.903	75.0407	75.2699	74.9735
1.06045	75.9964	74.7183	162.253	75.8382	76.0676	75.7709
1.0721	76.7759	75.4607	163.586	76.6177	76.8471	76.5504
1.08376	77.5376	76.1862	164.898	77.3794	77.6087	77.3121
1.09541	78.2818	78.627	166.182	78.1238	78.3527	78.0566
1.10706	79.0089	79.4479	167.494	78.8513	79.0795	78.7842
1.11872	79.7192	80.3192	168.844	79.562	79.7894	79.4951
1.13037	80.413	81.1792	170.202	80.2565	80.4829	80.1898
1.14202	81.0908	82.0222	171.552	80.9351	81.1723	80.8686
1.15368	81.7561	82.8486	172.904	81.5979	81.8994	81.5318
1.16533	82.4286	83.6585	174.223	82.2455	82.6421	82.1798
1.17698	83.1295	84.4523	175.512	82.8962	83.3987	82.8368
1.18864	83.8442	85.2301	176.795	83.5651	84.14	83.5001
1.20029	84.5836	85.9923	178.06	84.2323	84.8663	85.8841
1.21194	85.3205	86.7391	180.98	86.6811	85.5788	86.6613
1.2236	86.0428	87.4708	182.31	87.5124	86.3008	87.4852
1.23525	88.4299	88.1875	183.638	88.3505	87.0084	88.3176
1.2469	89.2277	88.8896	184.94	89.1735	87.7018	89.1405
1.25856	90.0363	89.5787	186.214	89.9818	90.0852	89.9485
1.27021	90.8302	90.2762	187.46	90.7754	90.8882	90.7419
1.28186	91.6423	90.9595	188.68	91.5545	91.7019	91.521
1.29352	92.4413	91.6289	189.873	92.3194	92.5014	92.2857
1.30517	93.2263	92.2847	191.04	93.0848	93.2867	93.0365
1.31682	93.9974	92.967	192.182	93.8553	94.0581	93.7939
1.32848	94.7548	93.6617	193.3	94.6122	94.8158	94.5506
1.34013	95.4986	94.3897	194.407	95.3556	95.5598	95.2938
1.35178	96.2291	95.1091	195.499	96.0858	96.2904	96.0238
1.36344	96.9463	95.8157	196.568	96.8029	97.0077	96.7408
1.37509	97.6505	96.5097	197.614	97.507	97.7119	97.4449
1.38674	98.3419	97.1913	198.637	98.1983	98.4102	98.1362
1.3984	99.0205	99.4329	199.638	98.8771	99.111	98.815
1.41005	99.6968	100.186	200.658	99.5434	99.799	99.4814
1.4217	100.373	100.96	201.68	100.197	100.474	100.136
1.43336	101.036	101.747	202.7	100.842	101.137	100.796
1.44501	101.687	102.521	203.721	101.515	101.788	101.454
1.45666	102.326	103.283	204.731	102.177	102.435	102.115
1.46832	102.966	104.033	205.721	102.826	103.121	102.765
1.47997	103.611	104.771	206.691	103.464	103.799	103.403
1.49162	104.294	105.497	207.643	104.09	104.502	104.029
1.50328	104.97	106.211	208.576	104.704	105.205	106.193
1.51493	105.655	106.913	209.516	106.897	105.895	106.89
1.52658	106.335	107.604	212.022	107.644	106.575	107.613
1.53824	108.515	108.283	213.027	108.382	107.244	108.373
1.54989	109.251	108.962	214.02	109.158	107.901	109.126
1.56154	109.991	109.639	215.014	109.922	110.059	109.891
1.5732	110.726	110.305	215.991	110.676	110.802	110.644
1.58485	111.474	110.959	216.978	111.418	111.551	111.386
1.5965	112.236	111.603	217.964	112.149	112.291	112.116
1.60816	112.988	112.236	218.958	112.868	113.043	112.836
1.61981	113.728	112.861	219.957	113.596	113.784	113.545
1.63146	114.458	113.506	220.943	114.325	114.514	114.266
1.64312	115.177	114.184	221.941	115.043	115.233	114.984
1.65477	115.885	114.855	222.946	115.751	115.941	115.692
1.66642	116.582	115.53	223.948	116.448	116.639	116.389
1.67808	117.269	116.206	224.939	117.135	117.326	117.075
1.68973	117.949	116.886	225.921	117.811	118.01	117.752
1.70138	118.633	117.555	226.907	118.5	118.697	118.44
1.71304	119.317	119.714	227.906	119.184	119.397	119.125
1.72469	119.994	120.438	228.937	119.858	120.09	119.798
1.73634	120.676	121.205	229.972	120.522	120.772	120.462
1.748	121.349	121.969	230.999	121.175	121.444	121.12
1.75965	122.01	122.74	232.01	121.83	122.106	121.782
1.7713	122.662	123.521	233.044	122.502	122.774	122.442
1.78296	123.303	124.292	234.078	123.163	123.446	123.104
1.79461	123.96	125.052	235.101	123.814	124.148	123.755
1.80626	124.643	125.802	236.109	124.455	124.842	124.396
1.81792	125.342	126.542	237.102	126.529	125.531	126.523
1.82957	126.036	127.272	239.542	127.269	126.246	127.237
1.84122	126.731	127.991	240.596	128.011	126.954	127.995
1.85288	128.887	128.701	241.647	128.787	127.659	128.752
1.86453	129.65	129.4	242.7	129.553	128.36	129.518
1.87618	130.416	130.089	243.739	130.309	130.498	130.294
1.88784	131.186	130.78	244.766	131.101	131.271	131.064
1.89949	131.947	131.481	245.799	131.885	132.045	131.848
1.91114	132.728	132.172	246.818	132.659	132.825	132.622
1.9228	133.522	132.853	247.826	133.423	133.596	133.385
1.93445	134.307	133.536	248.83	134.187	134.356	134.139
1.9461	135.081	134.228	249.82	134.961	135.13	134.898
1.95776	135.845	134.921	250.796	135.726	135.894	135.661
1.96941	136.6	135.635	251.758	136.48	136.649	136.415
1.98106	137.345	136.34	252.705	137.225	137.394	137.16
1.99272	138.08	137.053	253.653	137.96	138.129	137.894
2.00437	138.805	137.765	254.592	138.686	138.859	138.619
2.01602	139.521	138.482	255.517	139.402	139.588	139.335
2.02768	140.234	140.637	256.44	140.108	140.306	140.04
2.03933	140.943	141.397	257.381	140.805	141.015	140.738
2.05098	141.642	142.175	258.31	141.5	141.717	141.437
2.06264	142.331	142.972	259.244	142.203	142.424	142.134
2.07429	143.011	143.76	260.174	142.895	143.122	142.826
2.08594	143.709	144.538	261.091	143.579	143.826	143.509
2.0976	144.399	145.313	261.995	144.252	144.535	144.182
2.10925	145.096	146.096	262.903	144.916	145.246	144.862
2.1209	145.797	146.869	263.812	145.605	145.972	145.534
2.13256	146.49	147.633	264.721	147.69	146.692	147.651
2.14421	147.195	148.388	267.021	148.45	147.402	148.385
2.15586	147.913	149.134	267.995	149.204	148.103	149.137
2.16752	150.028	149.882	268.956	149.963	148.81	149.906
2.17917	150.789	150.62	269.914	150.752	149.527	150.673
2.19082	151.552	151.349	270.877	151.532	151.643	151.451
2.20248	152.329	152.068	271.829	152.303	152.426	152.219
2.21413	153.111	152.777	272.768	153.065	153.212	152.992
2.22578	153.901	153.478	273.7	153.852	153.997	153.765
2.23744	154.694	154.187	274.648	154.641	154.79	154.546
2.24909	155.478	154.92	275.587	155.422	155.574	155.323
2.26074	156.273	155.654	276.513	156.219	156.349	156.093
2.2724	157.061	156.379	277.427	157.01	157.115	156.881
2.28405	157.84	157.111	278.329	157.792	157.887	157.659
2.2957	158.609	157.846	279.219	158.564	158.657	158.428
2.30736	159.37	158.572	280.098	159.328	159.417	159.188
2.31901	160.12	159.289	280.964	160.082	160.179	159.938
2.33066	160.862	159.997	281.819	160.826	160.932	160.679
2.34232	161.602	162.118	282.662	161.562	161.676	161.411
2.35397	162.336	162.941	283.541	162.289	162.41	162.134
2.36562	163.061	163.756	284.42	163.006	163.135	162.856
2.37728	163.777	164.569	285.288	163.733	163.85	163.572
2.38893	164.483	165.393	286.163	164.455	164.556	164.289
2.40058	165.179	166.208	287.035	166.396	165.262	164.997
2.41224	165.877	167.015	287.896	167.167	165.984	165.696
2.42389	166.575	167.813	288.745	167.928	166.709	166.386
2.43554	167.285	168.606	289.584	168.68	167.432	167.067
2.4472	168.003	169.409	290.426	169.423	168.175	169.136
2.45885	168.712	170.204	291.266	170.176	168.911	169.859
2.4705	169.434	170.992	293.536	170.941	169.638	170.613
2.48216	171.519	171.807	294.452	171.751	170.356	171.366
2.49381	172.288	172.614	295.365	172.556	171.064	172.152
2.50546	173.05	173.421	296.277	173.375	173.142	172.935
2.51712	173.818	174.224	297.196	174.185	173.92	173.729
2.52877	174.6	175.018	298.103	174.986	174.713	174.514
2.54042	175.401	175.804	298.999	175.779	175.511	175.289
2.55208	176.219	176.582	299.885	176.582	176.314	176.07
2.56373	177.029	177.352	300.759	178.161	177.124	176.85
2.58704	359.129	178.442	302.526	178.715	178.62
2.59869	360.956	179.245	303.402	179.497	179.424
2.61034	362.793	180.04	304.268	180.27	180.22
2.622	364.618	180.826	305.122	181.053	181.006
2.63365	366.43	181.603	305.966	181.831	181.783
2.6453	368.232	182.37	306.799	182.598	182.551
2.65696	371.443	183.128	307.622	183.357	183.309
2.66861	373.36	183.878	308.452	184.106	184.059
2.68026	375.299	184.618	309.282	184.855	184.799
2.69192	377.225	185.349	310.102	185.597	185.53
2.70357	379.168	186.07	310.916	186.329	186.255
2.71522	381.148	186.783	311.753	187.052	186.978
2.72688	383.114	187.489	312.589	187.794	187.692
2.73853	385.071	188.195	313.423	188.528	188.397
2.75018	387.028	188.893	314.247	189.253	189.12
2.76184	388.992	190.952	315.061	189.97	189.835
2.77349	390.976	191.701	315.864	190.717	190.544
2.78514	392.974	192.453	318.069	191.459	191.252
2.7968	394.953	193.212	318.963	192.192	191.987
2.80845	396.912	193.965	319.847	192.923	194.113
2.8201	398.897	194.744	320.72	193.649	194.898
2.83176	400.948	195.53	321.598	195.753	195.674
2.84341	403.027	196.336	322.495	196.56	196.441
2.85506	405.082	197.137	323.382	197.37	197.215
2.86672	407.113	197.929	324.259	198.17	198.04
2.87837	409.125	198.713	325.125	198.975	198.874
2.89002	411.117	199.509	325.981	199.794	199.7
2.90168	413.149	200.304	326.836	200.61	200.516
2.91333	415.162	201.133	327.695	201.418	201.323
2.92498	417.151	201.953	328.543	202.216	202.131
2.93664	419.123	202.764	329.381	203.005	202.943
2.94829	421.063	203.565	330.208	203.792	203.745
2.95994	422.97	204.358	331.026	204.586	204.538
2.9716	424.845	205.142	331.838	205.37	205.322
2.98325	428.082	205.916	332.652	206.144	206.096
2.9949	429.973	206.682	333.478	206.91	206.862
3.00655	431.853	207.438	334.295	207.666	207.618
3.01821	433.698	208.185	335.103	208.412	208.365
3.02986	435.527	208.923	335.9	209.15	209.102
3.04151	437.369	209.651	336.712	209.894	209.831
3.05317	439.19	210.371	337.522	210.643	210.55
3.06482	440.981	211.081	338.333	211.393	211.274
3.07647	442.759	211.783	339.135	212.134	212.004
3.08813	444.547	213.86	339.927	212.871	212.732
3.09978	446.361	214.602	342.056	213.62	213.454
3.11143	448.182	215.37	342.931	214.361	214.171
3.12309	449.983	216.134	343.839	215.109	216.258
3.13474	451.756	216.903	344.752	215.849	217.039
3.14639	453.51	217.685	345.655	217.931	217.827
3.15805	455.246	218.475	346.568	218.712	218.612
3.1697	456.951	219.282	347.483	219.528	219.394
3.18135	458.657	220.083	348.395	220.342	220.188
3.19301	460.341	220.889	349.307	221.157	221.019
3.20466	461.995	221.687	350.214	221.982	221.855
3.21631	463.628	222.492	351.11	222.806	222.695
3.22797	465.271	223.308	352	223.62	223.526
3.23962	466.895	224.152	352.899	224.442	224.348
3.25127	468.495	224.986	353.788	225.255	225.164
3.26293	470.068	225.812	354.666	226.059	225.99
3.27458	471.614	226.628	355.534	226.855	226.807
3.28623	473.135	227.435	356.392	227.662	227.615
3.29789	476.01	228.233	357.242	228.461	228.413
3.30954	477.562	229.022	358.104	229.25	229.202
3.32119	479.088	229.801	358.965	230.029	229.981
3.33285	480.588	230.572	359.816	230.8	230.752
3.3445	482.086	231.333	360.657	231.56	231.513
3.35615	483.584	232.085	361.5	232.313	232.264
3.36781	485.073	232.828	362.358	233.084	233.007
3.37946	486.539	233.561	363.21	233.846	233.74
3.39111	487.989	234.286	364.054	234.599	234.491
3.40277	489.431	236.35	364.904	235.343	235.235
3.41442	490.882	237.115	365.745	236.09	235.97
3.42607	492.33	237.885	367.95	236.842	236.696
3.43773	493.804	238.66	368.867	237.594	237.423
3.44938	495.272	239.427	369.788	238.339	239.535
3.46103	496.725	240.199	370.699	239.09	240.324
3.47269	498.212	240.974	371.6	241.208	241.11
3.48434	499.701	241.766	372.515	242.015	241.899
3.49599	501.172	242.559	373.43	242.841	242.685
3.50765	502.628	243.362	374.338	243.667	243.497
3.5193	504.08	244.166	375.241	244.485	244.329
3.53095	505.511	244.977	376.145	245.319	245.167
3.54261	506.949	245.793	377.042	246.145	246.006
3.55426	508.398	246.632	377.932	246.961	246.85
3.56591	509.832	247.487	378.834	247.779	247.684
3.57757	511.245	248.335	379.725	248.605	248.512
3.58922	512.639	249.173	380.606	249.421	249.351
3.60087	514.014	250.001	381.477	250.228	250.18
3.61253	515.368	250.821	382.338	251.048	251
3.62418	518.084	251.631	383.193	251.859	251.81
3.63583	519.459	252.432	384.063	252.66	252.612
3.64749	520.816	253.224	384.922	253.452	253.403
3.65914	522.154	254.007	385.773	254.234	254.186
3.67079	523.474	254.78	386.617	255.007	254.959
3.68245	524.8	255.544	387.464	255.784	255.723
3.6941	526.115	256.299	388.315	256.567	256.477
3.70575	527.419	257.045	389.156	257.341	257.233
3.71741	528.704	257.781	389.987	258.106	257.998
3.72906	529.987	259.879	390.82	258.861	258.753
3.74071	531.286	260.656	391.659	259.627	259.5
3.75237	532.576	261.45	393.897	260.391	260.237
3.76402	533.876	262.237	394.813	261.148	262.324
3.77567	535.176	263.018	395.733	261.898	263.133
3.78733	536.463	263.817	396.643	263.979	263.936
3.79898	537.759	264.615	397.549	264.796	264.731
3.81063	539.039	265.426	398.465	265.633	265.517
3.82229	540.305	266.228	399.372	266.479	266.321
3.83394	541.555	267.025	400.268	267.324	267.163
3.84559	542.794	267.827	401.155	268.168	268.014
3.85725	544.034	268.636	402.045	269.021	268.868
3.8689	545.294	269.473	402.94	269.865	269.711
3.88055	546.57	270.334	403.826	270.7	270.556
3.89221	547.837	271.209	404.724	271.526	271.401
3.90386	549.088	272.075	405.615	272.352	272.249
3.91551	550.323	272.931	406.496	273.179	273.106
3.92717	551.547	273.779	407.367	274.011	273.957
3.93882	554.114	274.619	408.228	274.853	274.799
3.95047	555.385	275.453	409.095	275.685	275.632
3.96213	556.64	276.281	409.964	276.508	276.455
3.97378	557.88	277.098	410.824	277.321	277.273
3.98543	559.104	277.907	411.674	278.127	278.081
3.99709	560.322	278.706	412.514	278.925	278.879
4.00874	561.555	279.495	413.364	279.739	279.668
4.02039	562.776	280.276	414.211	280.547	280.448
4.03205	563.986	281.046	415.048	281.346	281.241
4.0437	565.194	283.141	415.877	282.136	282.03
4.05535	566.397	283.952	416.699	282.917	282.811
4.06701	567.623	284.766	418.879	283.715	283.582
4.07866	568.836	285.587	419.783	284.503	284.344
4.09031	570.076	286.398	420.702	285.282	286.484
4.10197	571.307	287.205	421.622	286.052	287.313
4.11362	572.548	288.024	422.533	288.172	288.133
4.12527	573.796	288.847	423.448	289.002	288.943
4.13693	575.054	289.674	424.365	289.848	289.743
4.14858	576.306	290.491	425.272	290.703	290.567
4.16023	577.543	291.3	426.169	291.563	291.421
4.17189	578.765	292.113	427.056	292.43	292.28
4.18354	580.002	292.922	427.939	293.299	293.146
4.19519	581.241	293.779	428.823	294.162	294.005
4.20685	582.488	294.648	429.704	295.016	294.859
4.2185	583.734	295.528	430.599	295.86	295.72
4.23015	584.966	296.41	431.487	296.697	296.579
4.24181	586.186	297.286	432.365	297.539	297.445
4.25346	587.394	298.153	433.232	298.378	298.31
4.26511	589.961	299.014	434.09	299.223	299.166
4.27677	591.2	299.865	434.965	300.068	300.014
4.28842	592.424	300.707	435.831	300.905	300.855
4.30007	593.635	301.54	436.688	301.732	301.686
4.31173	594.831	302.363	437.535	302.554	302.508
4.32338	596.037	303.176	438.377	303.373	303.32
4.33503	597.236	303.98	439.235	304.204	304.122
4.34669	598.421	304.775	440.083	305.025	304.92
4.35834	599.592	305.56	440.922	305.838	305.732
4.36999	600.749	307.69	441.751	306.641	306.535
4.38165	601.908	308.529	442.57	307.443	307.328
4.3933	603.084	309.374	444.772	308.253	308.112
4.40495	604.254	310.21	445.676	309.055	308.894
4.41661	605.425	311.037	446.586	309.847	311.069
4.42826	606.584	311.866	447.494	310.629	311.911
4.43991	607.755	312.703	448.401	312.782	312.743
4.45157	608.923	313.554	449.321	313.632	313.565
4.46322	610.078	314.397	450.236	314.49	314.378
4.47487	611.22	315.23	451.14	315.361	315.23
4.48653	612.352	316.053	452.037	316.224	316.095
4.49818	613.471	316.881	452.925	317.104	316.971
4.50983	614.615	317.734	453.807	317.984	317.841
4.52149	615.76	318.616	454.693	318.855	318.703
4.53314	616.913	319.502	455.579	319.717	319.567
4.54479	618.053	320.391	456.468	320.568	320.436
4.55645	620.451	321.279	457.348	321.412	321.307
4.5681	621.638	322.163	458.227	322.266	322.18
4.57975	622.813	323.043	459.096	323.121	323.042
4.59141	623.974	323.913	459.965	323.978	323.904
4.60306	625.123	324.774	460.843	324.825	324.762
4.61471	626.259	325.627	461.711	325.667	325.61
4.62637	627.383	326.474	462.57	326.505	326.448
4.63802	628.527	327.311	463.419	327.333	327.277
4.64967	629.66	328.143	464.268	328.17	328.096
4.66133	630.781	328.979	465.123	329.008	328.905
4.67298	631.89	329.825	465.969	329.836	329.724
4.68463	632.986	330.663	466.806	330.656	330.546
4.69629	634.069	332.866	467.632	331.466	331.36
4.70794	635.167	333.745	469.787	332.288	332.164
4.71959	636.274	334.614	470.68	333.109	332.958
4.73125	637.389	335.475	471.582	333.92	335.103
4.7429	638.493	336.329	472.495	334.722	335.964
4.75455	639.585	337.221	473.4	336.858	336.816
4.76621	640.689	338.11	474.3	337.7	337.658
4.77786	641.793	339.022	475.221	338.569	338.49
4.78951	643.919	339.928	476.137	339.442	339.32
4.80117	645.072	340.825	477.043	340.324	340.192
4.81282	646.213	341.714	477.94	341.202	341.07
4.82447	647.351	342.607	478.826	342.091	341.959
4.83613	648.517	343.518	479.705	342.974	342.838
4.84778	649.684	344.499	480.589	343.854	343.707
4.85943	650.852	345.478	481.479	344.725	344.572
4.88274	1000.99	346.439	483.243	346.337
4.89439	1003.23	347.298	484.109	347.218
4.90605	1005.49	348.164	484.976	348.09
4.9177	1007.75	349.026	485.857	348.952
4.92935	1010.01	349.879	486.733	349.811
4.94101	1012.28	350.722	487.6	350.664
4.95266	1014.54	351.56	488.46	351.507
4.96431	1016.8	352.394	489.311	352.341
4.97597	1019.07	353.248	490.172	353.165
4.98762	1021.36	354.095	491.03	353.979
4.99927	1023.64	354.932	491.879	354.809
5.01092	1027.23	355.76	492.717	355.636
5.02258	1029.57	356.578	493.546	356.454
5.03423	1031.92	357.412	495.728	357.263
5.04588	1034.27	358.238	496.634	358.062
5.05754	1036.6	359.054	497.544	360.24
5.06919	1038.91	359.861	498.461	361.106
5.08084	1041.28	362.029	499.368	361.962
5.0925	1043.64	362.884	500.279	362.812
5.10415	1045.98	363.762	501.193	363.652
5.1158	1048.38	364.647	502.107	364.503
5.12746	1050.75	365.537	503.012	365.389
5.13911	1053.14	366.436	503.907	366.281
5.15076	1055.55	367.333	504.793	367.177
5.16242	1057.99	368.221	505.672	368.064
5.17407	1060.44	369.106	506.555	368.941
5.18572	1062.85	369.985	507.45	369.813
5.19738	1065.24	370.854	508.336	370.695
5.20903	1067.59	371.718	509.211	371.594
5.22068	1069.92	372.587	510.077	372.482
5.23234	1072.25	373.467	510.964	373.361
5.24399	1074.56	374.337	511.854	374.23
5.25564	1076.85	375.198	512.735	375.09
5.2673	1079.09	376.049	513.605	375.95
5.27895	1081.3	376.89	514.467	376.8
5.2906	1083.5	377.74	515.328	377.64
5.30226	1085.68	378.601	516.197	378.471
5.31391	1087.83	379.452	517.056	379.299
5.32556	1089.96	380.294	517.905	380.139
5.33722	1093.4	381.126	518.746	380.969
5.34887	1095.55	381.956	519.59	381.79
5.36052	1097.7	382.796	521.818	382.601
5.37218	1099.83	384.885	522.73	383.409
5.38383	1101.95	385.768	523.654	385.613
5.39548	1104.08	386.643	524.577	386.481
5.40714	1106.22	387.51	525.492	387.339
5.41879	1108.35	388.384	526.418	388.188
5.43044	1110.45	389.275	527.34	389.031
5.4421	1112.52	390.175	528.257	389.903
5.45375	1114.57	391.093	529.17	390.795
5.4654	1116.58	392.008	530.074	391.695
5.47706	1118.61	392.913	530.968	392.594
5.48871	1120.65	393.809	531.859	393.482
5.50036	1122.69	394.698	532.761	394.363
5.51202	1124.69	395.585	533.699	395.244
5.52367	1126.66	396.462	534.629	396.135
5.53532	1128.62	397.341	535.549	397.038
5.54698	1130.56	398.239	536.459	397.932
5.55863	1132.49	399.131	537.361	398.817
5.57028	1134.39	400.014	538.263	399.691
5.58194	1136.27	400.887	539.157	400.556
5.59359	1138.13	401.751	540.057	401.419
5.60524	1139.98	403.613	540.962	402.274
5.6169	1141.8	404.554	541.881	403.12
5.62855	1143.6	405.499	542.802	403.955
5.6402	1145.37	406.436	543.715	404.798
5.65186	1147.12	407.363	544.619	405.643
5.66351	1150.21	408.281	545.516	406.479
5.67516	1152.01	409.206	547.768	407.305
5.68682	1153.79	410.132	548.755	408.121
5.71012	1157.3	411.171	963.17
5.72178	1159.07	412.044	965.211
5.73343	1160.85	412.907	967.265
5.74508	1162.62	413.761	969.356
5.75674	1164.39	414.611	971.452
5.76839	1166.15	415.496	973.581
5.78004	1167.92	416.392	975.724
5.7917	1169.7	417.3	977.856
5.80335	1171.5	418.2	980.021
5.815	1173.32	419.09	982.184
5.82666	1175.13	419.97	984.377
5.83831	1176.93	420.856	986.605
5.84996	1178.7	421.753	988.833
5.86162	1180.45	422.658	991.057
5.87327	1182.19	423.552	993.265
5.88492	1183.92	424.437	995.455
5.89658	1185.64	425.312	997.64
5.90823	1187.33	426.18	999.843
5.91988	1189.01	427.045	1002.03
5.93154	1190.66	427.905	1004.19
5.94319	1192.29	428.754	1006.38
5.95484	1193.89	429.594	1008.6
5.9665	1195.48	430.45	1010.83
5.97815	1198.4	431.299	1013.06
5.9898	1200.03	432.138	1015.27
6.00146	1201.65	432.968	1018.85
6.01311	1203.26	433.788	1021.1
6.02476	1204.85	435.988	1023.33
6.03642	1206.42	436.874	1025.53
6.04807	1208	437.75	1027.69
6.05972	1209.59	438.617	1029.87
6.07138	1211.17	439.474	1032.07
6.08303	1212.72	440.342	1034.25
6.09468	1214.26	441.239	1036.42
6.10634	1215.77	442.145	1038.56
6.11799	1217.3	443.057	1040.66
6.12964	1218.85	443.96	1042.76
6.1413	1220.42	444.853	1044.85
6.15295	1221.97	445.736	1046.95
6.1646	1223.52	446.626	1049.02
6.17626	1225.06	447.53	1051.07
6.18791	1226.57	448.434	1053.11
6.19956	1228.07	449.328	1055.11
6.21122	1229.56	450.213	1057.12
6.22287	1231.06	451.089	1059.13
6.23452	1232.54	451.958	1061.13
6.24618	1234	452.823	1063.1
6.25783	1235.45	453.682	1065.05
6.26948	1236.89	454.531	1067.02
6.28114	1238.31	455.377	1068.95
6.29279	1239.72	456.236	1070.84
6.30444	1242.48	457.088	1072.71
6.3161	1243.95	457.93	1075.88
6.32775	1245.41	458.762	1077.77
6.3394	1246.86	459.591	1079.64
6.35106	1248.3	461.816	1081.47
6.36271	1249.73	462.705	1083.28
6.37436	1251.18	463.584	1085.08
6.38602	1252.63	464.453	1086.89
6.39767	1254.07	465.312	1088.69
6.40932	1255.5	466.201	1090.49
6.42098	1256.93	467.104	1092.28
6.43263	1258.35	468.02	1094.04
6.44428	1259.8	468.935	1095.8
6.45594	1261.28	469.84	1097.53
6.46759	1262.8	470.735	1099.26
6.47924	1264.3	471.625	1100.98
6.4909	1265.79	472.525	1102.69
6.50255	1267.26	473.432	1104.39
6.5142	1268.71	474.338	1106.07
6.52586	1270.16	475.234	1107.73
6.53751	1271.6	476.121	1109.36
6.54916	1273.03	476.997	1110.99
6.56082	1274.44	477.864	1112.63
6.57247	1275.84	478.729	1114.25
6.58412	1277.22	479.586	1115.87
6.59578	1278.59	480.435	1117.5
6.60743	1279.97	481.293	1120.37
6.61908	1281.35	482.153	1122.07
6.63074	1284.09	483.003	1123.76
6.64239	1285.49	483.844	1125.43
6.65404	1286.89	484.675	1127.1
6.6657	1288.27	486.858	1128.74
6.67735	1289.64	487.758	1130.37
6.689	1291.04	488.649	1132
6.70066	1292.42	489.529	1133.63
6.71231	1293.81	490.4	1135.25
6.72396	1295.2	491.268	1136.88
6.73562	1296.58	492.169	1138.51
6.74727	1297.95	493.08	1140.12
6.75892	1299.3	494.004	1141.7
6.77058	1300.67	494.92	1143.27
6.78223	1302.07	495.827	1144.84
6.79388	1303.46	496.723	1146.41
6.80554	1304.86	497.62	1148.87
6.81719	1306.27	498.528	1150.49
6.82884	1307.67	499.438	1152.1
6.8405	1309.05	500.346	1153.7
6.85215	1310.42	501.243	1155.27
6.87546	2471.85	503.009
6.88711	2474.83	503.877
6.89876	2477.81	504.744
6.91042	2480.86	505.603
6.92207	2483.88	506.451
6.93372	2486.9	507.317
6.94538	2491.27	508.174
6.95703	2494.36	509.024
6.96868	2497.49	509.866
6.98034	2500.6	510.698
6.99199	2503.7	512.908
7.00364	2506.77	513.806
7.01529	2509.85	514.694
7.02695	2512.9	515.575
7.0386	2515.95	516.447
7.05025	2519	517.329
7.06191	2522.07	518.238
7.07356	2525.14	519.158
7.08521	2528.23	520.084
7.09687	2531.39	521.001
7.10852	2534.53	521.909
7.12017	2537.64	522.806
7.13183	2540.77	523.708
7.14348	2543.88	524.625
7.15513	2546.96	525.537
7.16679	2550	526.445
7.17844	2553.02	527.344
7.19009	2556.03	528.232
7.20175	2559	529.11
7.2134	2561.95	529.98
7.22505	2564.86	530.849
7.23671	2567.76	531.708
7.24836	2570.63	532.564
7.26001	2573.51	533.432
7.27167	2577.73	534.29
7.28332	2580.63	535.139
7.29497	2583.52	535.977
7.30663	2586.37	536.813
7.31828	2589.19	539.047
7.32993	2591.97	539.946
7.34159	2594.74	540.834
7.35324	2597.5	541.712
7.36489	2600.33	542.581
7.37655	2603.15	543.481
7.3882	2605.97	544.395
7.39985	2608.76	545.323
7.41151	2611.52	546.25
7.42316	2614.26	547.167
7.43481	2616.97	548.074
7.44647	2619.64	548.975
7.45812	2622.28	549.886
7.46977	2624.88	550.803
7.48143	2627.45	551.719
7.49308	2629.97	552.627
7.50473	2632.48	553.525
7.51639	2634.96	554.413
7.52804	2637.41	555.291
7.53969	2639.82	556.164
7.55135	2642.22	557.033
7.563	2644.63	557.891
7.57465	2647.01	558.757
7.58631	2649.36	559.625
7.59796	2653.06	560.483
7.60961	2655.42	561.331
7.62127	2657.76	562.17
7.63292	2660.08	564.358
7.64457	2662.36	565.263
7.65623	2664.63	566.161
7.66788	2666.87	567.049
7.67953	2669.11	567.927
7.69119	2671.4	568.802
7.70284	2673.69	569.711
7.71449	2675.96	570.628
7.72615	2678.19	571.563
7.7378	2680.42	572.489
7.74945	2682.63	573.406
7.76111	2684.88	574.313
7.77276	2687.1	575.219
7.78441	2689.35	576.137
7.79607	2691.58	577.054
7.80772	2693.78	577.971
7.81937	2695.96	578.879
7.83103	2698.12	579.777
7.84268	2700.26	580.664
7.85433	2702.37	581.542
7.86599	2704.45	582.417
7.87764	2706.54	583.285
7.88929	2708.6	584.143
7.90095	2710.64	585.018
7.9126	2713.99	585.885
7.92425	2716.04	586.742
7.93591	2718.09	587.59
7.94756	2720.12	588.428
7.95921	2722.13	590.645
7.97087	2724.12	591.548
7.98252	2726.11	592.442
7.99417	2728.09	593.33
8.00583	2730.07	594.207
8.01748	2732.08	595.095
8.02913	2734.08	596.009
8.04079	2736.07	596.934
8.05244	2738.04	597.868
8.06409	2740.01	598.794
8.07575	2741.98	599.71
8.0874	2743.92	600.616
8.09905	2745.85	601.526
8.11071	2747.77	602.451
8.12236	2749.66	603.37
8.13401	2751.54	604.287
8.14567	2753.41	605.193
8.15732	2755.27	606.09
8.16897	2757.1	606.977
8.18063	2758.92	607.854
8.19228	2760.76	608.731
8.20393	2762.59	609.598
8.21559	2764.4	610.462
8.22724	2766.19	611.338
8.23889	2769.31	612.204
8.25055	2771.13	613.061
8.2622	2772.94	613.907
8.27385	2774.73	614.75
8.28551	2776.51	616.988
8.29716	2778.28	617.891
8.30881	2780.07	618.784
8.32047	2781.86	619.668
8.33212	2783.66	620.544
8.34377	2785.46	621.449
8.35543	2787.26	622.367
8.36708	2789.04	623.299
8.37873	2790.81	624.23
8.39039	2792.6	625.154
8.40204	2794.4	626.069
8.41369	2796.18	626.977
8.42535	2797.94	627.895
8.437	2799.69	628.82
8.44865	2801.46	629.741
8.46031	2803.22	630.656
8.47196	2804.97	631.562
8.48361	2806.71	632.457
8.49527	2808.43	633.343
8.50692	2810.13	634.221
8.51857	2811.83	635.097
8.53023	2813.52	635.962
8.54188	2815.19	636.835
8.55353	2816.85	637.71
8.56519	2819.87	638.574
8.57684	2821.57	639.43
8.58849	2823.26	640.275
8.60015	2824.93	642.47
8.6118	2826.59	643.381
8.62345	2828.25	644.283
8.63511	2829.91	645.174
8.64676	2831.57	646.056
8.65841	2833.23	646.937
8.67007	2834.91	647.852
8.68172	2836.58	648.775
8.69337	2838.23	649.712
8.70503	2839.88	650.642
8.71668	2841.54	651.564
8.72833	2843.18	652.477
8.73999	2844.8	653.389
8.75164	2846.42	654.313
8.76329	2848.03	655.236
8.77495	2849.61	656.159
8.7866	2851.19	657.073
8.79825	2852.75	657.976
8.80991	2854.3	658.87
8.82156	2855.84	659.754
8.83321	2857.36	660.634
8.84487	2858.9	661.508
8.85652	2860.41	662.372
8.86817	2861.92	663.253
8.87983	2864.75	664.126
8.89148	2866.28	664.989
8.90313	2867.83	665.843
8.91479	2869.36	666.687
8.92644	2870.88	668.908
8.93809	2872.39	669.818
8.94975	2873.92	670.717
8.9614	2875.45	671.607
8.97305	2876.98	672.487
8.98471	2878.53	673.38
8.99636	2880.09	674.299
9.00801	2881.62	675.229
9.01966	2883.15	676.167
9.03132	2884.69	677.095
9.04297	2886.22	678.015
9.05462	2887.73	678.927
9.06628	2889.24	679.842
9.07793	2890.73	680.772
9.08958	2892.22	681.695
9.10124	2893.68	682.617
9.11289	2895.14	683.529
9.12454	2896.58	684.431
9.1362	2898.01	685.323
9.14785	2899.43	686.205
9.1595	2900.84	687.087
9.17116	2902.25	687.959
9.18281	2903.65	688.828
9.19446	2905.04	689.709
9.20612	2907.78	690.581
9.21777	2909.2	691.442
9.22942	2910.64	692.294
9.24108	2912.06	693.141
9.25273	2913.46	695.384
9.26438	2914.87	696.291
9.27604	2916.27	697.189
9.28769	2917.68	698.077
9.29934	2919.09	698.955
9.311	2920.51	699.864
9.32265	2921.93	700.786
9.3343	2923.34	701.722
9.34596	2924.74	702.658
9.35761	2926.15	703.584
9.36926	2927.56	704.502
9.38092	2928.95	705.414
9.39257	2930.33	706.337
9.40422	2931.7	707.266
9.41588	2933.07	708.191
9.42753	2934.42	709.111
9.43918	2935.77	710.021
9.45084	2937.1	710.921
9.46249	2938.42	711.811
9.47414	2939.73	712.693
9.4858	2941.04	713.574
9.49745	2942.35	714.444
9.5091	2943.65	715.321
9.52076	2944.93	716.2
9.53241	2947.57	717.069
9.54406	2948.9	717.929
9.55572	2950.23	718.778
9.56737	2951.54	720.977
9.57902	2952.84	721.892
9.59068	2954.15	722.798
9.60233	2955.46	723.694
9.61398	2956.78	724.58
9.62564	2958.11	725.461
9.63729	2959.45	726.381
9.64894	2960.77	727.307
9.6606	2962.09	728.248
9.67225	2963.41	729.182
9.6839	2964.74	730.107
9.69556	2966.06	731.023
9.70721	2967.36	731.938
9.71886	2968.66	732.866
9.73052	2969.95	733.793
9.74217	2971.23	734.72
9.75382	2972.5	735.638
9.76548	2973.77	736.545
9.77713	2975.02	737.443
9.78878	2976.26	738.331
9.80044	2977.49	739.214
9.81209	2978.73	740.092
9.82374	2979.97	740.961
9.8354	2981.18	741.847
9.84705	2983.73	742.724
9.8587	2984.98	743.591
9.87036	2986.25	744.449
9.88201	2987.51	745.297
9.89366	2988.76	747.522
9.90532	2990	748.436
9.91697	2991.25	749.34
9.92862	2992.5	750.233
9.94028	2993.75	751.117
9.95193	2995.02	752.014
9.96358	2996.29	752.937
9.97524	2997.56	753.871
9.98689	2998.83	754.813
9.99854	3000.1	755.745
10.0102	3001.37	756.668
10.0218	3002.63	757.583
10.0335	3003.88	758.502
10.0452	3005.13	759.436
10.0568	3006.37	760.363
10.0685	3007.6	761.29
10.0801	3008.82	762.206
10.0918	3010.04	763.112
10.1034	3011.25	764.008
10.1151	3012.45	764.894
10.1267	3013.64	765.779
10.1384	3014.86	766.656
10.15	3016.06	767.544
10.1617	3018.56	768.43
10.1733	3019.8	769.306
10.185	3021.03	770.173
10.1966	3022.27	771.03
10.2083	3023.5	771.888
10.22	3024.72	774.135
10.2316	3025.94	775.048
10.2433	3027.16	775.952
10.2549	3028.38	776.845
10.2666	3029.61	777.735
10.2782	3030.85	778.662
10.2899	3032.09	779.592
10.3015	3033.32	780.537
10.3132	3034.55	781.48
10.3248	3035.79	782.413
10.3365	3037.03	783.337
10.3481	3038.25	784.256
10.3598	3039.47	785.186
10.3714	3040.67	786.123
10.3831	3041.87	787.056
10.3948	3043.05	787.984
10.4064	3044.23	788.902
10.4181	3045.4	789.811
10.4297	3046.56	790.709
10.4414	3047.71	791.619
10.453	3050.08	792.54
10.4647	3051.3	793.452
10.4763	3052.5	794.354
10.488	3053.69	795.247
10.4996	3054.87	796.131
10.5113	3056.05	797.005
10.5229	3057.23	797.894
10.5346	3058.41	800.122
10.5462	3059.59	801.055
10.5579	3060.77	802.004
10.5696	3061.93	802.951
10.5812	3063.11	803.889
10.5929	3064.29	804.823
10.6045	3065.49	805.77
10.6162	3066.68	806.741
10.6278	3067.86	807.712
10.6395	3069.07	808.675
10.6511	3071.13	809.664
10.6628	3072.39	810.65
10.6744	3073.64	811.638
10.6861	3074.89	812.64
10.6977	3076.13	813.643
10.721	3894.53
10.7327	3896.82
10.7444	3899.13
10.756	3901.48
10.7677	3903.81
10.7793	3906.19
10.791	3908.58
10.8026	3910.99
10.8143	3913.41
10.8259	3915.82
10.8376	3918.24
10.8492	3920.64
10.8609	3924.39
10.8725	3926.81
10.8842	3929.22
10.8958	3931.62
10.9075	3934.04
10.9192	3936.51
10.9308	3939.05
10.9425	3941.61
10.9541	3944.16
10.9658	3946.69
10.9774	3949.23
10.9891	3951.76
11.0007	3954.27
11.0124	3956.79
11.024	3959.28
11.0357	3961.75
11.0473	3964.19
11.059	3966.6
11.0706	3968.98
11.0823	3971.32
11.094	3973.66
11.1056	3976.03
11.1173	3978.37
11.1289	3980.68
11.1406	3982.95
11.1522	3985.19
11.1639	3987.41
11.1755	3989.59
11.1872	3993.13
11.1988	3995.34
11.2105	3997.58
11.2221	3999.82
11.2338	4002.08
11.2454	4004.36
11.2571	4006.61
11.2688	4008.84
11.2804	4011.03
11.2921	4013.19
11.3037	4015.32
11.3154	4017.41
11.327	4019.51
11.3387	4021.59
11.3503	4023.65
11.362	4025.68
11.3736	4027.69
11.3853	4029.67
11.3969	4031.61
11.4086	4033.56
11.4202	4035.53
11.4319	4037.47
11.4436	4039.38
11.4552	4041.27
11.4669	4043.13
11.4785	4044.98
11.4902	4046.81
11.5018	4049.96
11.5135	4051.8
11.5251	4053.62
11.5368	4055.45
11.5484	4057.29
11.5601	4059.13
11.5717	4061
11.5834	4062.84
11.595	4064.66
11.6067	4066.52
11.6184	4068.35
11.63	4070.2
11.6417	4072.05
11.6533	4073.9
11.665	4075.75
11.6766	4077.57
11.6883	4079.36
11.6999	4081.14
11.7116	4082.89
11.7232	4084.62
11.7349	4086.33
11.7465	4088.05
11.7582	4089.75
11.7698	4091.44
11.7815	4093.1
11.7932	4094.73
11.8048	4096.38
11.8165	4098
11.8281	4100.97
11.8398	4102.61
11.8514	4104.24
11.8631	4105.87
11.8747	4107.51
11.8864	4109.17
11.898	4110.83
11.9097	4112.48
11.9213	4114.12
11.933	4115.73
11.9446	4117.33
11.9563	4118.91
11.968	4120.48
11.9796	4122.07
11.9913	4123.65
12.0029	4125.2
12.0146	4126.74
12.0262	4128.27
12.0379	4129.8
12.0495	4131.32
12.0612	4132.83
12.0728	4134.34
12.0845	4135.84
12.0961	4137.32
12.1078	4138.78
12.1194	4140.23
12.1311	4141.69
12.1428	4143.13
12.1544	4145.96
12.1661	4147.45
12.1777	4148.93
12.1894	4150.4
12.201	4151.89
12.2127	4153.4
12.2243	4154.91
12.236	4156.42
12.2476	4157.94
12.2593	4159.43
12.2709	4160.92
12.2826	4162.39
12.2942	4163.9
12.3059	4165.43
12.3176	4166.95
12.3292	4168.45
12.3409	4169.93
12.3525	4171.4
12.3642	4172.85
12.3758	4174.29
12.3875	4175.73
12.3991	4177.17
12.4108	4178.6
12.4224	4180.01
12.4341	4181.41
12.4457	4182.8
12.4574	4184.19
12.469	4186.91
12.4807	4188.33
12.4924	4189.73
12.504	4191.12
12.5157	4192.52
12.5273	4193.93
12.539	4195.38
12.5506	4196.81
12.5623	4198.23
12.5739	4199.63
12.5856	4201.01
12.5972	4202.39
12.6089	4203.76
12.6205	4205.14
12.6322	4206.52
12.6438	4207.89
12.6555	4209.24
12.6672	4210.58
12.6788	4211.9
12.6905	4213.21
12.7021	4214.51
12.7138	4215.83
12.7254	4217.13
12.7371	4218.42
12.7487	4219.7
12.7604	4220.96
12.772	4222.23
12.7837	4223.49
12.7953	4226.11
12.807	4227.4
12.8186	4228.69
12.8303	4229.97
12.842	4231.26
12.8536	4232.57
12.8653	4233.9
12.8769	4235.22
12.8886	4236.52
12.9002	4237.81
12.9119	4239.08
12.9235	4240.34
12.9352	4241.61
12.9468	4242.89
12.9585	4244.17
12.9701	4245.43
12.9818	4246.68
12.9934	4247.91
13.0051	4249.13
13.0168	4250.34
13.0284	4251.55
13.0401	4252.77
13.0517	4253.99
13.0634	4255.19
13.075	4256.38
13.0867	4257.56
13.0983	4258.75
13.11	4259.93
13.1216	4262.47
13.1333	4263.69
13.1449	4264.88
13.1566	4266.08
13.1682	4267.3
13.1799	4268.54
13.1916	4269.79
13.2032	4271.02
13.2149	4272.24
13.2265	4273.45
13.2382	4274.64
13.2498	4275.83
13.2615	4277.03
13.2731	4278.25
13.2848	4279.46
13.2964	4280.65
13.3081	4281.83
13.3197	4283
13.3314	4284.15
13.343	4285.3
13.3547	4286.46
13.3664	4287.62
13.378	4288.76
13.3897	4289.9
13.4013	4291.02
13.413	4292.14
13.4246	4293.27
13.4363	4295.72
13.4479	4296.89
13.4596	4298.04
13.4712	4299.19
13.4829	4300.34
13.4945	4301.51
13.5062	4302.71
13.5178	4303.91
13.5295	4305.09
13.5412	4306.25
13.5528	4307.41
13.5645	4308.56
13.5761	4309.7
13.5878	4310.86
13.5994	4312.03
13.6111	4313.19
13.6227	4314.34
13.6344	4315.47
13.646	4316.6
13.6577	4317.71
13.6693	4318.81
13.681	4319.93
13.6926	4321.05
13.7043	4322.15
13.716	4323.25
13.7276	4324.33
13.7393	4325.43
13.7509	4326.52
13.7626	4328.97
13.7742	4330.09
13.7859	4331.21
13.7975	4332.32
13.8092	4333.44
13.8208	4334.6
13.8325	4335.77
13.8441	4336.94
13.8558	4338.09
13.8674	4339.23
13.8791	4340.36
13.8908	4341.48
13.9024	4342.61
13.9141	4343.76
13.9257	4344.91
13.9374	4346.04
13.949	4347.17
13.9607	4348.29
13.9723	4349.39
13.984	4350.5
13.9956	4351.61
14.0073	4352.73
14.0189	4353.85
14.0306	4354.95
14.0422	4356.03
14.0539	4357.12
14.0655	4358.21
14.0772	4359.29
14.0889	4361.74
14.1005	4362.86
14.1122	4363.96
14.1238	4365.07
14.1355	4366.19
14.1471	4367.35
14.1588	4368.5
14.1704	4369.65
14.1821	4370.78
14.1937	4371.9
14.2054	4373.01
14.217	4374.11
14.2287	4375.23
14.2403	4376.36
14.252	4377.48
14.2637	4378.59
14.2753	4379.68
14.287	4380.76
14.2986	4381.84
14.3103	4382.9
14.3219	4383.97
14.3336	4385.05
14.3452	4386.12
14.3569	4387.17
14.3685	4388.21
14.3802	4389.26
14.3918	4390.31
14.4035	4392.68
14.4151	4393.77
14.4268	4394.84
14.4385	4395.9
14.4501	4396.98
14.4618	4398.06
14.4734	4399.19
14.4851	4400.3
14.4967	4401.4
14.5084	4402.5
14.52	4403.58
14.5317	4404.65
14.5433	4405.71
14.555	4406.8
14.5666	4407.89
14.5783	4408.97
14.5899	4410.04
14.6016	4411.09
14.6133	4412.13
14.6249	4413.17
14.6366	4414.19
14.6482	4415.24
14.6599	4416.28
14.6715	4417.31
14.6832	4418.33
14.6948	4419.33
14.7065	4420.35
14.7181	4421.36
14.7298	4423.72
14.7414	4424.77
14.7531	4425.81
14.7647	4426.84
14.7764	4427.88
14.7881	4428.96
14.7997	4430.05
14.8114	4431.13
14.823	4432.19
14.8347	4433.25
14.8463	4434.3
14.858	4435.34
14.8696	4436.38
14.8813	4437.44
14.8929	4438.5
14.9046	4439.55
14.9162	4440.58
14.9279	4441.6
14.9395	4442.62
14.9512	4443.62
14.9629	4444.62
14.9745	4445.64
14.9862	4446.65
14.9978	4447.65
15.0095	4448.63
15.0211	4449.62
15.0328	4450.61
15.0444	4451.59
15.0561	4453.94
15.0677	4454.96
15.0794	4455.97
15.091	4456.98
15.1027	4458
15.1143	4459.06
15.126	4460.12
15.1377	4461.17
15.1493	4462.22
15.161	4463.25
15.1726	4464.27
15.1843	4465.28
15.1959	4466.31
15.2076	4467.35
15.2192	4468.38
15.2309	4469.39
15.2425	4470.4
15.2542	4471.4
15.2658	4472.39
15.2775	4473.36
15.2891	4474.36
15.3008	4475.35
15.3125	4476.33
15.3241	4477.3
15.3358	4478.27
15.3474	4479.23
15.3591	4480.2
15.3707	4482.5
15.3824	4483.5
15.394	4484.5
15.4057	4485.48
15.4173	4486.48
15.429	4487.49
15.4406	4488.54
15.4523	4489.58
15.4639	4490.6
15.4756	4491.62
15.4873	4492.63
15.4989	4493.63
15.5106	4494.62
15.5222	4495.64
15.5339	4496.66
15.5455	4497.66
15.5572	4498.66
15.5688	4499.65
15.5805	4500.62
15.5921	4501.59
15.6038	4502.55
15.6154	4503.53
15.6271	4504.5
15.6387	4505.46
15.6504	4506.41
15.6621	4507.35
15.6737	4508.31
15.6854	4509.25
15.697	4511.55
15.7087	4512.54
15.7203	4513.51
15.732	4514.48
15.7436	4515.47
15.7553	4516.48
15.7669	4517.51
15.7786	4518.52
15.7902	4519.53
15.8019	4520.53
15.8135	4521.52
15.8252	4522.5
15.8369	4523.48
15.8485	4524.49
15.8602	4525.49
15.8718	4526.48
15.8835	4527.46
15.8951	4528.43
15.9068	4529.38
15.9184	4530.33
15.9301	4531.28
15.9417	4532.25
15.9534	4533.2
15.965	4534.15
15.9767	4535.08
15.9883	4536.01
16	4536.95
16.0117	4537.88
16.0233	4540.18
16.035	4541.15
16.0466	4542.1
16.0583	4543.07
16.0699	4544.04
16.0816	4545.05
16.0932	4546.06
16.1049	4547.07
16.1165	4548.06
16.1282	4549.04
16.1398	4550.02
16.1515	4550.98
16.1631	4551.96
16.1748	4552.96
16.1865	4553.94
16.1981	4554.91
16.2098	4555.88
16.2214	4556.83
16.2331	4557.77
16.2447	4558.7
16.2564	4559.65
16.268	4560.6
16.2797	4561.54
16.2913	4562.47
16.303	4563.39
16.3146	4564.31
16.3263	4565.24
16.3379	4567.49
16.3496	4568.46
16.3613	4569.41
16.3729	4570.36
16.3846	4571.31
16.3962	4572.28
16.4079	4573.29
16.4195	4574.29
16.4312	4575.28
16.4428	4576.26
16.4545	4577.23
16.4661	4578.19
16.4778	4579.15
16.4894	4580.12
16.5011	4581.1
16.5127	4582.08
16.5244	4583.04
16.5361	4583.98
16.5477	4584.92
16.5594	4585.85
16.571	4586.78
16.5827	4587.72
16.5943	4588.66
16.606	4589.59
16.6176	4590.5
16.6293	4591.41
16.6409	4592.33
