# Supplementary material for: Membrane prewetting by condensates promotes tight-junction belt formation
Source: Nature. 2024 Aug 7;632(8025):647–55. doi: 10.1038/s41586-024-07726-0 (PMC11324514; doi:10.1038/s41586-024-07726-0)
Supplement: Supplementary file 21 — Source Data Extended Data Fig. 6 [file 41586_2024_7726_MOESM21_ESM.xlsx]

## Sheet: B
		∆L27-PATJ							WT
	Time	Extension um	Extension um	Extension um	Extension um	Extension um		Time	Extension um	Extension um	Extension um	Extension um	Extension um
	0	0.769417	1.46016	1.2534	1.67505	0.670874		0	1.10015	1.78498	0.791597	1.41487	0.618461
	1	0.83433	1.62412	1.19519	0.526311	1.37424		1	1.14318	1.34155	0.926013	1.87021	1.74065
	2	3.5163	1.54957	1.98007	0.9758	1.6759		2	1.09613	1.42347	0.916889	3.99318	1.56455
	3	2.50732	2.02033	2.22214	0.735317	1.51377		3	1.02457	3.03928	1.64274	1.91201	1.33024
	4	3.61427	2.82095	2.58324	1.01911	2.10664		4	1.52318	2.73932	1.90804	2.12988	1.25603
	5	1.97504	1.72909	3.01483	0.987666	1.48338		5	1.78185	3.35996	1.99341	2.33021	1.37101
	6	1.72879	2.29144	3.41392	1.64721	1.79486		6	1.6508	3.40261	3.53458	2.44327	1.49571
	7	1.82032	2.41623	3.40499	2.44342	1.76727		7	2.21462	3.83761	3.49039	2.72824	1.85395
	8	2.17615	2.01177	4.34898	2.84269	1.6466		8	2.52518	5.19796	3.53171	3.56567	1.78094
	9	2.24055	1.61351	3.59842	3.17784	1.51021		9	2.45093	5.0964	4.48887	3.49548	1.81639
	10	2.82727	1.88919	4.72984	2.0378	1.70034		10	3.36727	5.1895	4.45937	3.3326	1.84523
	11	3.75765	2.48761	5.50774	2.07062	1.82498		11	3.91066	6.5384	4.84956	3.05034	1.971
	12	3.174	2.6711	5.60083	2.98883	1.8495		12	4.85017	2.87745	5.14426	3.05139	3.96788
	13	3.49009	2.79589	4.07987	3.14472	1.93727		13	2.49415	3.13602	#	2.90874	4.17202
	14	3.22646	3.28119	4.92757	4.0175	2.51897		14	5.13701	3.1662	9.52559	2.63156	4.38481
	15	3.85313	2.31352	4.86294	1.78916	2.46031		15	4.56924	3.33726	5.41366	2.46578	4.52664
	16	3.99913	2.52758	5.56031	2.17325	2.36162		16	4.46188	3.2346	4.91868	2.58399	4.85528
	17	4.525	2.5997	5.22714	2.05377	2.02637		17	4.80835	3.23244	4.98061	2.83029	5.40271
	18	4.78506	3.26867	6.45753	2.36392	2.54378		18	5.50062	3.66249	4.9096	2.89517	7.50458
	19	4.1705	2.87871	5.84467	2.01799	2.77041		19	8.94539	12.1602	4.53855	2.59153	7.6311
	20	4.10904	2.25795	5.22918	1.86509	2.67918		20	9.11476	14.12	3.89066	2.44195	3.36979
	21	3.96397	2.4781	3.1427	2.57049	2.63002		21	8.916	15.7419	4.28088	2.45495	3.24992
	22	3.44436	5.26458	1.98715	2.07873	2.399		22	8.78549	6.59464	4.67115	2.55859	7.617
	23	3.77758	3.56815	2.38069	1.91091	2.46112		23	6.33499	6.9746	12.0164	3.12633	7.64089
	24	4.12236	2.02155	2.44304	2.52324	2.27634		24	6.47982	5.9063	5.66713	2.91472	10.6843
	25	3.75336	2.18863	2.44807	2.67791	2.45978		25	6.28043	5.85128	12.0442	3.98665	10.6634
	26	3.69748	2.22005	3.08646	2.84182	2.42734		26	6.65004	5.95034	6.31444	4.16922	10.644
	27	5.61434	2.51252	2.68783	2.91456	2.3184		27	7.01311	7.43072	6.81868	2.93078	10.2105
	28	2.95095	2.95497	2.39676	3.02034	2.1131		28	4.5694	10.4265	6.51253	2.94054	10.3112
	29	3.02753	2.53128	2.63616	3.31433	2.14841		29	6.98112	18.2112	7.0187	4.11586	5.26326
	30	4.93688	2.49766	2.0802	3.38454	1.99354		30	6.83895	16.7372	7.13232	4.14392	5.00956
	31	4.67902	2.18316	1.85216	3.56941	1.91165		31	7.28983	16.5307	7.69021	4.41757	4.55117
	32	2.7758	0.770521	1.94536	3.29025	1.94912		32	3.44317	8.10352	5.89617	4.30435	4.5421
	33	2.70191	1.30137	1.56346	3.20885	1.61838		33	3.65893	7.65869	10.075	3.25431	4.43685
	34	5.00728	1.36049	0.714252	3.2493	1.74431		34	6.8968	4.91915	5.50375	4.17878	3.30253
	35	3.72477		0.708347	3.42486	1.6984		35	6.49267	5.1114	10.3903	4.16024	11.5001
	36	5.61999		0.462496	3.60945	1.99911		36	4.72146	6.51893	15.4285	6.81859	11.2696
	37	3.33283			4.50551	1.84358		37	3.99168	6.94407	15.3284	3.96851	11.2913
	38	2.99215			4.4932	1.72037		38	9.48629	5.314	7.17293	2.5044	5.82622
	39	3.08191			4.95632	1.693		39	5.52359	7.51139	9.22315	2.50711	5.17871
	40	3.11419			5.44549	1.52649		40	10.2995	5.91746	5.96975	2.98431	10.4392
	41	3.18228			4.90613	1.45578		41	6.97983	6.1145	9.83765	2.4232	10.1479
	42	5.4015			5.13123	1.51397		42	5.56398	5.90996	3.288	3.77033	4.70052
	43	2.87525			5.25256	1.44884		43	5.39808	5.31202	3.16197	2.91173	3.06967
	44	2.90429			5.52805	1.58274		44	10.7295	5.71057	3.13359	5.11374	3.67429
	45	3.22124			5.2215	1.51534		45	10.817	5.7262	3.81695	2.81569	9.11849
	46	5.09662			4.96882	1.37602		46	4.08339	5.51071	3.39047	4.86912	3.77316
	47	4.50392			4.74806	1.33523		47	14.3175	5.21373	4.82102	2.80948	3.10949
	48	4.54973			4.84541	1.40781		48	14.4417	5.31229	5.18979	4.17805	2.79247
	49	4.68862			4.77839	1.46751		49	12.1182	6.17958	8.7829	4.35804	3.06882
	50	5.40866			4.52989	1.45092		50	11.8392	4.47694	5.68629	14.1972	3.57478
	51	5.04598			4.01045	1.53408		51	14.3414	6.04162	8.40374	5.29088	3.66571
	52	4.54897			3.66733	1.61213		52	12.8815	6.2843	9.0401	5.48749	3.41941
	53	4.11933			3.79493	1.55623		53	6.9758	5.1003	4.28358	3.26928	3.07737
	54	3.67348			4.35363	1.44827		54	8.17925	5.77541	3.90438	5.2163	2.93237
	55	4.19277			4.51168	1.45287		55	14.2764	6.15038	8.16603	3.30405	2.65206
	56	4.05054			4.47263	1.4106		56	8.04967	4.87399	4.07781	3.92827	3.56558
	57	4.02341			4.20086	1.46164		57	5.13878	4.77344	8.18475	6.35983	3.67968
	58	4.13901			4.06383	1.46684		58	14.7498	4.57595	8.11875	4.26506	3.6895
	59	3.76494			3.88191	1.44017		59	14.4903	3.48136	5.56287	15.3585	3.45646
	60	3.87749			3.85405	1.35032		60	14.5029	3.60539	8.12364	6.01887	3.29992
	61	3.9231			3.82994	1.13637		61	11.1894	5.32922	5.7379	2.38536	2.93401
	62	3.88877			3.86466	1.23025		62	11.4727	5.27612	6.04018	4.03898	3.01208
	63	4.46459			4.5379	1.27231		63	11.4328	5.42816	3.51042	3.93199	2.95422
	64	4.52889			6.61252	1.19247		64	11.5001	5.24193	8.63002	6.84426	2.82994
	65	4.76963			6.18586	1.27833		65	11.2214	5.42227	8.56192	16.7648	2.50171
	66	5.54645			5.97186	1.20401		66	11.1924	5.42419	10.743	15.8265	2.65099
	67	6.1863			5.80288	1.04533		67	11.1746	5.77577	6.08273	17.5074
	68	6.01286			5.11861	1.08243		68	10.9959	8.35399	10.961
	69	6.43667			4.9114	1.08524		69	11.4739	3.63939	12.3385
	70	5.65065			4.66105	0.877819		70	15.1291	7.84267
	71	5.84898			4.34149	0.914197		71	15.164	4.06556
	72	5.12111			4.51704	0.863533		72	11.5736	4.20495
	73	5.03793			4.52124	0.722464		73	16.2371	4.24734
	74	5.0196			4.26957	0.277128		74	15.8813	4.31921
	75	4.89198			3.96438	0.430405		75	8.51444	4.31926
	76	5.00038			4.00303	0.462496		76	17.2781	4.37993
	77	5.02458			4.04341	0.72029		77	17.3076	5.10529
	78	6.09671				0.880152		78	16.5827	4.94823
	79	6.17116				0.843402		79	16.3799	5.14076
	80	6.45132				0.918308		80	8.29534	5.03717
	81	6.8635				0.902374		81	8.9053	2.27424
	82	7.45109				0.415692		82	8.14542	4.59204
	83	7.77377				0.768778		83	13.0565	4.25867
	84	7.74827				0.642676		84	13.4924	4.24292
	85	3.74277				0.757436		85	8.00248	4.18359
									7.66275	6.09234
									13.1405	3.88153
									14.7606	5.8779
									13.9952	5.80597
									4.86706	5.78769
									18.3681	4.95865

## Sheet: D
WT							∆L27-PATJ
	Mean Intensity						Mean Intensity
Time (sec)	n=1	n=2	n=3	n=4	n=5		Time (sec)	n=1	n=2	n=3	n=4
-10	24.7226	13.564	12.9317	16.2879	14.565		-10	149.688	172.464	178.619	179.1
0	0.62581	0.54651	0.96894	0.8995	0.29213		0	0.625	0.96429	0.61905	0.5
10	2.24516	1.89535	2.34161	2.08543	1.14045		10	1.25	1.35714	1.04762	1.05
20	3.44516	2.3314	2.93789	2.25126	1.63483		20	0.875	1.67857	1.19048	0.85
30	3.59355	2.30814	2.99379	2.63819	1.97753		30	0.875	2.71429	1.57143	1.15
40	3.85806	3.01163	3.6646	2.98995	2.20225		40	1.1875	2.46429	1.66667	1
50	4.30968	2.97674	3.62733	2.9196	2.42135		50	1.4375	3.46429	1.80952	1.75
60	4.24516	3.18023	4.54037	3.25126	2.30899		60	1.4375	3.25	1.85714	1.6
70	4.8	3.69767	4.67081	3.10553	2.35955		70	1.3125	3.75	1.71429	1.55
80	4.6	3.93023	4.98137	3.29146	2.6236		80	1.375	3.25	1.33333	1.9
90	5.24516	4.36047	4.69565	3.75377	2.66292		90	1.0625	3.57143	1.7619	1.35
100	5.87742	4.19767	5.2236	4.33166	2.85955		100	1.75	3.10714	2.2381	1.95
110	5.49032	4.73256	5.74534	4.47739	2.88764		110	1.75	4.32143	1.61905	2.45
120	5.28387	5.01163	5.46584	4.58794	2.78652		120	2.125	4.03571	2.19048	1.4
130	5.69677	5.43023	5.71429	4.72864	2.97191		130	1.8125	4	1.90476	2.25
140	6.41935	5.62209	6.07453	4.73367	2.93258		140	1.5625	3.67857	1.66667	1.95
150	6.32903	5.72093	6.2236	4.90452	2.92135		150	1.0625	3.64286	1.28571	1.9
160	6.48387	5.7907	6.54037	5.0603	3.32022		160	0.9375	3.25	1.85714	2.85
170	6.46452	5.33721	6.96273	5.25628	3.57865		170	1.0625	3.57143	1.95238	2.1
180	6.27097	5.70349	7.41615	4.89447	3.38202		180	0.9375	4.14286	2.33333	2.65
190	6.79355	5.89535	7.21118	5.14573	3.56742		190	0.875	4.14286	1.80952	2.25
200	8.25161	5.76744	6.57764	5.25628	3.85393		200	1.5	3.57143	2.66667	2.3
210	8.47097	6.0407	7.09317	5.27136	4.05618		210	1.375	3.92857	1.71429	3.35
220	9.43226	5.95349	7.12422	5.38693	4.31461		220	1	3.5	2.14286	2.1
230	9.03226	6.60465	7.37267	5.61307	3.83146		230	0.8125	3.92857	2.19048	2.85
240	9.32903	6.44767	7.26087	5.28141	3.95506		240	1.1875	3.96429	2	2.6
250	9.45806	6.57558	7.76398	5.38693	4.12921		250	0.75	4.03571	2.57143	1.85
260	10.1548	6.48256	8.37888	5.79397	3.9382		260	0.5625	4.10714	2.28571	2.7
270	10.4968	6.90698	8.47205	6.05528	4.70787		270	0.6875	3.71429	2.7619	2.7
280	10.9677	6.37791	9.04969	5.88442	5.18539		280	0.6875	4.14286	2.28571	2.5
290	10.4774	6.88953	9.42236	6.24121	4.71348		290	0.4375	3.96429	2.57143	2.8
300	11.2839	6.91279	9.65839	6.49749	4.65169		300	0.5625	4.35714	2.66667	2.3
310	11.6645	7.17442	9.72671	6.28643	4.56742		310	1	4.67857	2.95238	3.3
320	10.9742	7.0814	9.43478	6.50754	5.03933		320	0.5	4.78571	2	3.25
330	11.0774	6.92442	10.7329	6.23116	4.92135		330	0.875	3.60714	2.42857	3.15
340	11.4064	6.87791	9.96894	6.42714	5.20225		340	0.8125	5.03571	3.47619	2.95
350	10.8129	7.34884	10.4472	6.26131	5.81461		350	1.375	4.89286	3.38095	2.95
360	11.1355	7.25581	10.118	6.0603	5.76966		360	0.5625	3.75	3.42857	2.95
370	11.7161	7.25	9.22981	6.84925	5.80899		370	1.3125	4.42857	2.95238	3
380	11.3484	7.18605	8.82609	7.07035	6.58427		380	1.1875	4.10714	3.38095	4.4
390	11.2	7.52326	11.1242	6.51256	6.41573		390	1.3125	4.07143	3.71429	4.7
400	12.0323	7.27326	11.0497	6.35176	6.38764		400	1.625	3.75	2.85714	4.1
410	11.2	7.37791	11.3354	6.32663	6.19663		410	1.5625	4.17857	3.14286	5.15
420	11.5226	7.40698	11.3851	6.03518	6.53933		420	1.5625	4.39286	2.66667	5
430	11.6194	7.27907	11.913	6.35678	6.40449		430	1.0625	3.39286	2.80952	5.85
440	11.9613	6.87791	11.5342	6.12563	6.56742		440	1.0625	3.35714	2.80952	4.35
450	11.9484	6.7093	10.2981	5.71357	7.1573		450	0.75	4.25	1.95238	5.6
460	11.3935	7.25	11.3665	5.54774	7.03371		460	1.25	3.78571	2.61905	6.2
470	12.271	7	10.6646	5.95477	6.53933		470	1.875	3.75	2.61905	6.4
480	12.0193	7.36047	11.3913	5.33668	7.45506		480	1.1875	3.42857	3.19048	6.7
490	12.3226	7.37209	11.7764	5.30151	7.28652		490	1	3.14286	2.2381	5.65
500	12.271	7.47674	11.118	6.00503	7.70225		500	0.9375	3.35714	2.52381	5.8
510	12.7419	7.52907	11.646	5.69347	7.87079		510	1.375	3.35714	2.66667	6.3
520	11.7419	7.19186	11.8447	5.67839	7.5		520	1.5625	3.35714	1.80952	6.8
530	11.1226	7.3314	12.0186	5.52764	8.6573		530	1.3125	3.17857	1.52381	4.9
540	11.8516	7.47093	8.90683	5.0804	8.39888		540	1.6875	2.75	1.66667	4.45
550	12.0839	7.43605	8.52174	5.84422	8.53933		550	1.25	3.25	1.14286	4.55
560	12.5613	7.43605	9.08075	5.82915	8.54494		560	1.375	2.78571	1.80952	4.15
570	12.0129	7.86047	9.61491	5.45226	9.12921		570	1.25	2.82143	1.57143	5.9
580	13.0387	7.62791	10.4162	5.55276	9.17978		580	1.1875	3.60714	1.38095	5.55
590	13.1871	8.32558	10.6087	5.85427	8.82022		590	1.8125	3.14286	1.52381	6.75

## Sheet: E
WT																				∆L27-PATJ
	Mean Intensity
	day2								day 5					day 10						day2										day 5									day 10
Time (sec)	n=1	n=2	n=3	n=4	n=5	n=6	n=7		n=1	n=2	n=3	n=4		n=1	n=2	n=3	n=4			n=1	n=2	n=3	n=4	n=5	n=6	n=7	n=8	n=9		n=1	n=2	n=3	n=4	n=5	n=6	n=7	n=8		n=1	n=2	n=3	n=4
-10	1	1	1	1	1	1	1		1	1	1	1		1	1	1	1			1	1	1	1	1	1	1	1	1		1	1	1	1	1	1	1	1		1	1	1	1						WT
0	0.0981231	0.0703675	0.102111	0.0578254	0.0594726	0.0545189	0.0190826		0.102111	0.0578254	0.0594726	0.0545189		0.0253133	0.0402914	0.0552251	0.020057			0.0467056	0.0615839	0.0840765	0.022691	0.039823	0.0452242	0.0195489	0.0226032	0.0672624		0.00548965	0.0104568	0.00404552	0.0446158	0.00846201	0.00470836	0.0190589	0.0161194		0.00417537	0.00559124	0.00346576	0.00279174					days	Mean intensity	SD
10	0.142881	0.104693	0.182544	0.134023	0.125484	0.126235	0.0688072		0.182544	0.134023	0.125484	0.126235		0.0908141	0.139734	0.128036	0.0783009			0.100687	0.119926	0.13949	0.0764331	0.0855457	0.0678363	0.0565413	0.063523	0.085842		0.0196713	0.0132086	0.0111252	0.0472996	0.0209435	0.0130787	0.0550923	0.0450747		0.00835073	0.00786911	0.00586511	0.00586265					2	0.488912	0.109579
20	0.165834	0.118423	0.276668	0.155707	0.152885	0.169777	0.0974313		0.276668	0.155707	0.152885	0.169777		0.139353	0.171882	0.138217	0.112244			0.113361	0.130056	0.179618	0.112261	0.118486	0.0908382	0.0784963	0.0763834	0.122531		0.0283632	0.0297193	0.0151707	0.0426032	0.0327904	0.0177871	0.0833829	0.0761194		0.00584551	0.00973286	0.00666491	0.00474595					5	0.5233	0.0977
30	0.195099	0.112416	0.251569	0.16414	0.20613	0.204537	0.108257		0.251569	0.16414	0.20613	0.204537		0.145355	0.170167	0.161973	0.135773			0.142698	0.146262	0.197452	0.152866	0.137414	0.110721	0.0887218	0.0896336	0.145343		0.0347678	0.0275179	0.0204804	0.0462931	0.0440025	0.0253727	0.111971	0.0895522		0.00584551	0.0157383	0.00879766	0.00642099					10	0.526268	0.144549
40	0.201984	0.126147	0.256703	0.211725	0.201771	0.248445	0.129358		0.256703	0.211725	0.201771	0.248445		0.156054	0.222032	0.183569	0.151202			0.150678	0.171787	0.186624	0.168392	0.159292	0.119298	0.110977	0.103663	0.167451		0.0480345	0.0242157	0.0285715	0.0493122	0.052253	0.0313889	0.124479	0.11791		0.00793319	0.0142887	0.00933086	0.00558347
50	0.183622	0.090963	0.267541	0.194559	0.206753	0.26674	0.134312		0.267541	0.194559	0.206753	0.26674		0.174322	0.21946	0.17925	0.166245			0.154434	0.158822	0.219108	0.185908	0.192969	0.134113	0.123308	0.106391	0.195673		0.0626735	0.0346725	0.026043	0.0617243	0.0569071	0.0358357	0.150387	0.108955		0.00960334	0.020087	0.0101306	0.00977108
60	0.218051	0.116707	0.32858	0.227989	0.233531	0.275887	0.136147		0.32858	0.227989	0.233531	0.275887		0.171712	0.234462	0.199612	0.15853			0.172975	0.173002	0.228663	0.196656	0.205752	0.147368	0.129023	0.1212	0.195908		0.0603862	0.0319207	0.0321112	0.0637371	0.0691771	0.0428982	0.167361	0.136716		0.00960334	0.0188445	0.0103972	0.00893356
70	0.247316	0.126147	0.352538	0.233109	0.231351	0.347603	0.161835		0.352538	0.233109	0.231351	0.347603		0.194154	0.27261	0.190665	0.162002			0.183067	0.196501	0.236943	0.209793	0.214848	0.165302	0.126617	0.136399	0.210489		0.0763977	0.0374243	0.0346397	0.0721234	0.0693886	0.0423751	0.17838	0.139104		0.00876827	0.0217436	0.00959746	0.00865438
80	0.245595	0.117565	0.346264	0.233711	0.255327	0.356019	0.171743		0.346264	0.233711	0.255327	0.356019		0.186065	0.289756	0.20208	0.180131			0.179547	0.191639	0.248408	0.213376	0.225664	0.17154	0.141654	0.14926	0.241533		0.0800574	0.0374243	0.043995	0.0738007	0.0789084	0.0452524	0.17838	0.14597		0.0091858	0.0188445	0.00746466	0.0106086
90	0.24043	0.134728	0.361666	0.254492	0.264668	0.358946	0.183303		0.361666	0.254492	0.264668	0.358946		0.212161	0.321475	0.230464	0.18283			0.19269	0.198527	0.242675	0.238057	0.264012	0.174269	0.143459	0.12081	0.220837		0.0809724	0.04623	0.0536031	0.0741362	0.0844087	0.0612084	0.192376	0.146567		0.00709812	0.0207082	0.00986401	0.00753769
100	0.257071	0.145884	0.358813	0.273165	0.25813	0.355287	0.181468		0.358813	0.273165	0.25813	0.355287		0.237735	0.309473	0.265944	0.196331			0.20419	0.218785	0.256051	0.246815	0.258358	0.171345	0.16782	0.134061	0.25588		0.0658758	0.044579	0.0445006	0.0751427	0.09414	0.064609	0.218285	0.162985		0.011691	0.0180161	0.01253	0.0108878
110	0.261088	0.133012	0.385054	0.277984	0.264357	0.356751	0.188807		0.385054	0.277984	0.264357	0.356751		0.222077	0.348907	0.274891	0.198259			0.215691	0.233776	0.256688	0.263137	0.27532	0.211696	0.169624	0.146142	0.259172		0.0759402	0.0572372	0.0525917	0.0842	0.0983711	0.0703635	0.195057	0.173433		0.011691	0.025057	0.00906426	0.0136795
120	0.316175	0.145884	0.374215	0.283405	0.277123	0.377607	0.188991		0.374215	0.283405	0.277123	0.377607		0.213726	0.369482	0.281678	0.191317			0.222262	0.249982	0.254777	0.278264	0.291298	0.223197	0.195188	0.152377	0.26223		0.0727379	0.0665933	0.0584071	0.0795036	0.105352	0.0656553	0.214413	0.183582		0.0141962	0.0234003	0.0122634	0.00781686
130	0.305272	0.150174	0.358243	0.270153	0.296117	0.37468	0.178899		0.358243	0.270153	0.296117	0.37468		0.230428	0.400343	0.290316	0.204045			0.234467	0.258896	0.280255	0.27906	0.270895	0.231774	0.205414	0.164848	0.254704		0.0846321	0.0720969	0.0498104	0.0885609	0.108525	0.0708868	0.230197	0.201194		0.0121086	0.0231932	0.0106638	0.0125628
140	0.310436	0.151033	0.40559	0.289127	0.284596	0.405781	0.177798		0.40559	0.289127	0.284596	0.405781		0.259655	0.414488	0.290625	0.201345			0.238691	0.2828	0.289172	0.299761	0.310964	0.247758	0.213534	0.158223	0.264346		0.0695356	0.0709961	0.0606827	0.0902381	0.118045	0.0716715	0.23913	0.203284		0.0104384	0.0213295	0.00933086	0.0108878
150	0.29896	0.199089	0.415858	0.332496	0.28989	0.427369	0.19578		0.415858	0.332496	0.28989	0.427369		0.256002	0.421775	0.301115	0.200574			0.237283	0.305488	0.298726	0.302548	0.308751	0.247758	0.225263	0.170304	0.311853		0.0832597	0.0853054	0.0644753	0.0902381	0.117622	0.0818728	0.252531	0.214328		0.00709812	0.0211224	0.00719806	0.0106086
160	0.347735	0.181067	0.385054	0.31804	0.286776	0.421881	0.20789		0.385054	0.31804	0.286776	0.421881		0.262265	0.426918	0.310679	0.227959			0.232824	0.321695	0.294905	0.312898	0.321288	0.260624	0.234286	0.178098	0.328551		0.0882919	0.0990644	0.0576485	0.0942637	0.11593	0.0902433	0.281418	0.23791		0.00626305	0.0188445	0.0103972	0.0159129
170	0.325356	0.194798	0.402168	0.327376	0.308572	0.419319	0.193395		0.402168	0.327376	0.308572	0.419319		0.261482	0.393485	0.322711	0.245703			0.243855	0.33547	0.304459	0.32285	0.318584	0.260039	0.234586	0.17615	0.335842		0.095154	0.108971	0.0632111	0.103321	0.113814	0.0818728	0.278142	0.243284		0.00709812	0.0207082	0.0109304	0.0117253
180	0.364375	0.217109	0.380491	0.347555	0.316357	0.434687	0.205321		0.380491	0.347555	0.316357	0.434687		0.253654	0.420489	0.300498	0.232202			0.254181	0.34722	0.286624	0.318869	0.331613	0.280897	0.253534	0.217849	0.373706		0.102931	0.106769	0.0649811	0.102986	0.111064	0.0884122	0.275164	0.244179		0.00626305	0.0240216	0.0130632	0.0147962
190	0.359211	0.2214	0.454649	0.337616	0.331303	0.447494	0.214312		0.454649	0.337616	0.331303	0.447494		0.274791	0.434634	0.315924	0.244932			0.258641	0.313592	0.27707	0.354299	0.343904	0.28694	0.256541	0.181606	0.367592		0.108421	0.116125	0.0766119	0.117746	0.116987	0.107507	0.280822	0.24209		0.00584551	0.0240216	0.0101306	0.0125628
200	0.331668	0.228265	0.456931	0.335508	0.331303	0.459202	0.215413		0.456931	0.335508	0.331303	0.459202		0.333768	0.425204	0.322711	0.264603			0.273662	0.318859	0.289809	0.334395	0.355949	0.272905	0.284511	0.210444	0.35207		0.124432	0.121629	0.0859672	0.109695	0.138143	0.10803	0.303454	0.252239		0.0100209	0.0207082	0.0149294	0.012842
210	0.329372	0.213677	0.444381	0.330087	0.349985	0.466154	0.227523		0.444381	0.330087	0.349985	0.466154		0.342641	0.44535	0.323637	0.278489			0.290325	0.336686	0.301274	0.335191	0.328663	0.272515	0.269774	0.238893	0.349247		0.155083	0.128784	0.0882427	0.1211	0.132642	0.110908	0.295116	0.234627		0.0091858	0.022779	0.00959746	0.0187046
220	0.356342	0.234272	0.475756	0.353879	0.330991	0.4603	0.246605		0.475756	0.353879	0.330991	0.4603		0.381524	0.43892	0.330732	0.296232			0.294316	0.346815	0.331847	0.359475	0.325713	0.282066	0.259549	0.219018	0.376764		0.15554	0.132086	0.0895069	0.131835	0.141739	0.131834	0.332638	0.281791		0.00668058	0.0202941	0.0119968	0.0117253
230	0.343718	0.238563	0.448374	0.358698	0.332548	0.480424	0.265138		0.448374	0.358698	0.332548	0.480424		0.365345	0.486927	0.344616	0.26306			0.270376	0.363426	0.370701	0.353901	0.304081	0.318713	0.278496	0.238504	0.37794		0.150508	0.133187	0.092794	0.128816	0.16649	0.134188	0.32162	0.269851		0.00542797	0.022779	0.0122634	0.0159129
240	0.334537	0.263449	0.440388	0.327677	0.372093	0.473106	0.266605		0.440388	0.327677	0.372093	0.473106		0.377349	0.475353	0.324254	0.271546			0.30253	0.355323	0.336943	0.375796	0.311455	0.306238	0.287519	0.225643	0.393227		0.158742	0.103467	0.0981037	0.139551	0.178126	0.13628	0.329958	0.285672		0.00793319	0.0229861	0.011197	0.014517
250	0.344292	0.255726	0.451797	0.353879	0.359326	0.449323	0.258716		0.451797	0.353879	0.359326	0.449323		0.382568	0.484784	0.330732	0.283503			0.289387	0.354108	0.36879	0.378981	0.344149	0.321442	0.281504	0.250585	0.415569		0.15005	0.137589	0.0826801	0.138544	0.156124	0.145959	0.342168	0.294328		0.00501044	0.0234003	0.0143962	0.0103294
260	0.355768	0.291767	0.470622	0.396345	0.385482	0.459934	0.260734		0.470622	0.396345	0.385482	0.459934		0.410752	0.477926	0.355723	0.270388			0.303704	0.38733	0.328026	0.370621	0.347837	0.32807	0.309474	0.233827	0.387347		0.155998	0.130985	0.111757	0.137873	0.157394	0.138373	0.33651	0.285672		0.00375783	0.0238144	0.0127966	0.0150754
270	0.329372	0.263449	0.458072	0.396948	0.369601	0.434687	0.274495		0.458072	0.396948	0.369601	0.434687		0.424582	0.509216	0.371766	0.323232			0.282346	0.390166	0.364968	0.390924	0.333333	0.326511	0.321504	0.238504	0.369003		0.155998	0.119978	0.110493	0.164039	0.189126	0.142558	0.374926	0.320896		0.0045929	0.0215366	0.0154625	0.0150754
280	0.371835	0.326093	0.504849	0.376769	0.406655	0.432126	0.275413		0.504849	0.376769	0.406655	0.432126		0.443633	0.47021	0.361276	0.356018			0.292907	0.401511	0.387261	0.365048	0.320059	0.340741	0.326316	0.228371	0.376764		0.1592	0.160704	0.111504	0.145253	0.18151	0.145697	0.349613	0.327463		0.0045929	0.0240216	0.0127966	0.0139587
290	0.328225	0.296916	0.522533	0.426161	0.398248	0.447494	0.293761		0.522533	0.426161	0.398248	0.447494		0.4238	0.507929	0.383181	0.323618			0.314265	0.395433	0.371337	0.411226	0.347099	0.347563	0.310977	0.28332	0.412041		0.196713	0.141992	0.104425	0.145589	0.182145	0.134449	0.377606	0.324179		0.00292276	0.0229861	0.0143962	0.0156337
300	0.313879	0.291767	0.487735	0.411404	0.428763	0.428101	0.281468		0.487735	0.411404	0.428763	0.428101		0.45642	0.509644	0.398916	0.319375			0.30253	0.414881	0.381528	0.433121	0.353491	0.348928	0.334135	0.265783	0.465663		0.19168	0.150248	0.121365	0.150285	0.175799	0.138635	0.381775	0.338209		0.00375783	0.025264	0.0149294	0.012842
310	0.36208	0.316654	0.49401	0.411404	0.41911	0.46835	0.291009		0.49401	0.411404	0.41911	0.46835		0.471816	0.528933	0.385958	0.313589			0.315908	0.43919	0.381528	0.406449	0.346362	0.340936	0.354286	0.27007	0.465193		0.187563	0.175014	0.131479	0.153975	0.171356	0.124771	0.39994	0.332239		0.00668058	0.0271278	0.0165289	0.0184255
320	0.341423	0.339824	0.450086	0.389418	0.422847	0.467618	0.286605		0.450086	0.389418	0.422847	0.467618		0.443893	0.522075	0.399533	0.34599			0.326704	0.454586	0.352866	0.431529	0.366027	0.365302	0.347669	0.296181	0.488006		0.169264	0.158503	0.139823	0.160684	0.187645	0.127387	0.407385	0.339104		0.00334029	0.027749	0.011197	0.0181463
330	0.33052	0.288335	0.475756	0.399658	0.42596	0.472741	0.287707		0.475756	0.399658	0.42596	0.472741		0.448069	0.510502	0.382564	0.337889			0.35745	0.446078	0.391083	0.409634	0.358653	0.376413	0.362105	0.308652	0.488476		0.211809	0.172812	0.142099	0.151291	0.175375	0.13785	0.39994	0.342388		0.00584551	0.0209153	0.0135964	0.0175879
340	0.33052	0.344972	0.451226	0.402369	0.435613	0.478229	0.266973		0.451226	0.402369	0.435613	0.478229		0.461378	0.507073	0.394596	0.357175			0.347358	0.454181	0.394268	0.43551	0.372173	0.374464	0.346767	0.323071	0.515992		0.214554	0.16951	0.128698	0.155988	0.187011	0.142297	0.382668	0.379104		0.00542797	0.0291986	0.0194615	0.0164712
350	0.36954	0.328668	0.478608	0.373155	0.477649	0.508233	0.297248		0.478608	0.373155	0.477649	0.508233		0.437369	0.541792	0.384415	0.399219			0.35393	0.46431	0.392994	0.423169	0.376844	0.383821	0.362105	0.318005	0.501881		0.217756	0.180517	0.142099	0.156994	0.165856	0.134711	0.393687	0.344478		0.0091858	0.0283703	0.0189283	0.0164712
360	0.376426	0.340682	0.484313	0.37707	0.485122	0.495792	0.310826		0.484313	0.37707	0.485122	0.495792		0.450417	0.534933	0.372074	0.396133			0.370359	0.435139	0.40828	0.4375	0.388397	0.392593	0.378346	0.327358	0.498354		0.208607	0.16896	0.139823	0.154982	0.162471	0.148313	0.409768	0.36		0.00375783	0.0217436	0.0191949	0.0164712
370	0.363802	0.352696	0.488876	0.392129	0.495708	0.510428	0.28844		0.488876	0.392129	0.495708	0.510428		0.473904	0.534505	0.420512	0.398833			0.359797	0.465526	0.424841	0.463774	0.407817	0.376023	0.402707	0.33749	0.502117		0.231023	0.173913	0.14665	0.146931	0.156124	0.154852	0.402918	0.374328		0.00876827	0.0256782	0.0165289	0.0167504
380	0.346013	0.351837	0.516258	0.387912	0.511277	0.511892	0.29945		0.516258	0.387912	0.511277	0.511892		0.459029	0.52979	0.434087	0.452062			0.384441	0.491051	0.424841	0.476513	0.423058	0.394347	0.395789	0.330086	0.511054		0.230108	0.183819	0.148673	0.147266	0.160778	0.153806	0.42704	0.351045		0.00793319	0.0238144	0.0189283	0.0245673
390	0.416593	0.326951	0.488876	0.408091	0.501002	0.507501	0.311927		0.488876	0.408091	0.501002	0.507501		0.453027	0.554651	0.399841	0.44049			0.371532	0.491861	0.457325	0.498408	0.399951	0.396686	0.38015	0.349182	0.532455		0.230108	0.204733	0.155752	0.117746	0.178126	0.1695	0.423764	0.355821		0.00876827	0.0236074	0.0207945	0.0262423
400	0.39364	0.388737	0.537935	0.408693	0.515948	0.533846	0.298899		0.537935	0.408693	0.515948	0.533846		0.486691	0.53622	0.389968	0.438562			0.383267	0.504421	0.43949	0.485271	0.406588	0.390838	0.370526	0.360094	0.543039		0.230565	0.198679	0.148925	0.150621	0.184261	0.1695	0.452055	0.35403		0.0108559	0.0217436	0.0159957	0.0228922
410	0.38905	0.381872	0.530519	0.414717	0.490726	0.526894	0.32789		0.530519	0.414717	0.490726	0.526894		0.453027	0.543935	0.388426	0.425447			0.358624	0.506447	0.457962	0.49801	0.42527	0.403119	0.395789	0.349182	0.543979		0.250237	0.217391	0.145638	0.152633	0.163106	0.173424	0.458011	0.326866		0.0104384	0.0242286	0.0175953	0.0287549
420	0.411429	0.381014	0.512265	0.398755	0.510654	0.517746	0.328624		0.512265	0.398755	0.510654	0.517746		0.466075	0.546078	0.370532	0.448977			0.37693	0.508878	0.446497	0.505175	0.424779	0.39961	0.401805	0.329306	0.558325		0.225533	0.248211	0.164602	0.155317	0.171779	0.192781	0.440739	0.316418		0.0104384	0.0254711	0.0149294	0.0279174
430	0.394214	0.421347	0.524244	0.422848	0.511277	0.54153	0.344954		0.524244	0.422848	0.511277	0.54153		0.469989	0.536648	0.390277	0.439719			0.364257	0.516981	0.473885	0.5	0.426008	0.398635	0.40391	0.320733	0.55715		0.233768	0.231701	0.160051	0.151291	0.179818	0.191473	0.456224	0.332836		0.00709812	0.0196728	0.0157291	0.0326633
440	0.407986	0.432502	0.499144	0.404778	0.514079	0.548482	0.358532		0.499144	0.404778	0.514079	0.548482		0.48382	0.507073	0.376085	0.450905			0.376696	0.510498	0.435032	0.504777	0.41765	0.38694	0.388571	0.326189	0.559737		0.233768	0.264172	0.15196	0.159678	0.170721	0.196966	0.464264	0.333134		0.00709812	0.0194657	0.0157291	0.0242881
450	0.356916	0.401609	0.49344	0.458688	0.50972	0.544822	0.369358		0.49344	0.458688	0.50972	0.544822		0.483299	0.494642	0.350787	0.491405			0.35792	0.528325	0.473885	0.478901	0.4206	0.395322	0.423759	0.347623	0.560912		0.247492	0.282884	0.147914	0.175444	0.173472	0.206382	0.469923	0.347164		0.00501044	0.0246428	0.0109304	0.0312674
460	0.376426	0.437651	0.504278	0.431884	0.530271	0.538602	0.348807		0.504278	0.431884	0.530271	0.538602		0.460856	0.534505	0.340605	0.48292			0.387727	0.513739	0.438853	0.509952	0.439036	0.418908	0.436391	0.334762	0.570085		0.249779	0.27628	0.143868	0.182825	0.165644	0.211875	0.465753	0.349254		0.00835073	0.0219507	0.0146628	0.0346175
470	0.37413	0.446233	0.528237	0.444533	0.538366	0.569338	0.374862		0.528237	0.444533	0.538366	0.569338		0.496347	0.516074	0.365595	0.448977			0.390308	0.512119	0.461146	0.490844	0.463618	0.424561	0.423158	0.361263	0.555974		0.23514	0.298844	0.14311	0.198256	0.179395	0.206121	0.49732	0.38806		0.0125261	0.0217436	0.0146628	0.0357342
480	0.389623	0.422205	0.498574	0.45146	0.529337	0.586901	0.385871		0.498574	0.45146	0.529337	0.586901		0.486169	0.542649	0.327647	0.511849			0.389135	0.527515	0.494267	0.528264	0.446165	0.411696	0.425263	0.367108	0.569849		0.226448	0.300495	0.15373	0.203958	0.178972	0.249019	0.505956	0.368955		0.00793319	0.0198799	0.0178619	0.0374093
490	0.38159	0.398177	0.527667	0.473144	0.534007	0.578851	0.40844		0.527667	0.473144	0.534007	0.578851		0.498434	0.543506	0.325488	0.500277			0.378104	0.521842	0.499363	0.522691	0.463618	0.444444	0.428872	0.349961	0.550094		0.225533	0.326362	0.15196	0.205971	0.197377	0.231494	0.488982	0.361194		0.00668058	0.0182233	0.01253	0.0315466
500	0.355768	0.437651	0.566457	0.445738	0.507852	0.60483	0.41633		0.566457	0.445738	0.507852	0.60483		0.496347	0.551221	0.368681	0.52882			0.410023	0.550609	0.450318	0.556927	0.442232	0.442495	0.463158	0.352689	0.558325		0.252067	0.318107	0.1378	0.204629	0.196531	0.232801	0.48779	0.376418		0.00626305	0.0194657	0.0141296	0.0323841
510	0.278302	0.417056	0.563035	0.459592	0.562654	0.600073	0.417248		0.563035	0.459592	0.562654	0.600073		0.515397	0.555079	0.349553	0.540392			0.398992	0.526704	0.457962	0.544188	0.470993	0.434308	0.448722	0.381528	0.559737		0.222788	0.328564	0.128951	0.222409	0.197377	0.221554	0.495235	0.353731		0.0091858	0.0194657	0.0149294	0.0351759
520	0.257645	0.344972	0.586423	0.464712	0.513768	0.593853	0.435046		0.586423	0.464712	0.513768	0.593853		0.474948	0.530219	0.348627	0.514934			0.408146	0.532782	0.471338	0.573647	0.500492	0.428265	0.460752	0.381917	0.544685		0.243832	0.326362	0.148167	0.241865	0.214512	0.228878	0.505063	0.351642		0.0104384	0.0194657	0.0101306	0.0379676
530	0.273138	0.344972	0.624073	0.449653	0.555492	0.583242	0.42422		0.624073	0.449653	0.555492	0.583242		0.449896	0.540506	0.339371	0.594392			0.407676	0.55466	0.446497	0.556927	0.493117	0.444834	0.466165	0.406079	0.56397		0.24429	0.315355	0.147156	0.242872	0.21007	0.245095	0.51221	0.378806		0.00876827	0.0184303	0.00853106	0.027359
540	0.272564	0.35527	0.628066	0.444232	0.549576	0.588364	0.433945		0.628066	0.444232	0.549576	0.588364		0.479384	0.550793	0.311913	0.576649			0.401339	0.585452	0.46879	0.527468	0.50295	0.434308	0.466466	0.372954	0.55127		0.236055	0.320308	0.154488	0.275746	0.220013	0.238295	0.520846	0.378507		0.0112735	0.0159453	0.00933086	0.0248465
550	0.316175	0.347547	0.593269	0.466217	0.549265	0.604098	0.424587		0.593269	0.466217	0.549265	0.604098		0.488779	0.548222	0.358808	0.586292			0.388666	0.572487	0.509554	0.551752	0.503441	0.439376	0.450226	0.40491	0.535983		0.260301	0.313154	0.16536	0.281785	0.218109	0.250589	0.519357	0.380299		0.00835073	0.0188445	0.00639831	0.0254048
560	0.287484	0.331242	0.566457	0.459893	0.549576	0.600805	0.434679		0.566457	0.459893	0.549576	0.600805		0.50809	0.548222	0.357883	0.586677			0.391717	0.577349	0.480891	0.558917	0.5	0.428265	0.447218	0.424006	0.542333		0.283632	0.330765	0.178761	0.298557	0.235033	0.252681	0.498809	0.377612		0.0091858	0.0161524	0.0101306	0.0231714
570	0.320191	0.404184	0.590987	0.473144	0.542103	0.597878	0.417615		0.590987	0.473144	0.542103	0.597878		0.485908	0.579512	0.334743	0.626792			0.410493	0.61827	0.478981	0.534236	0.537856	0.432749	0.471579	0.395557	0.527987		0.283175	0.327463	0.183565	0.299228	0.232706	0.253727	0.505063	0.422985		0.00835073	0.0163595	0.00879766	0.0329425
580	0.36208	0.350121	0.653736	0.484288	0.567947	0.646176	0.42789		0.653736	0.484288	0.567947	0.646176		0.527401	0.562366	0.340914	0.630264			0.42481	0.626778	0.497452	0.59594	0.536873	0.405068	0.484511	0.393609	0.498118		0.281802	0.30765	0.210872	0.29688	0.225936	0.255558	0.497022	0.41194		0.00793319	0.0209153	0.00773126	0.0309883
590	0.36208	0.37844	0.609241	0.47194	0.57075	0.61727	0.41266		0.609241	0.47194	0.57075	0.61727		0.533403	0.613802	0.359425	0.605578			0.414483	0.611382	0.47707	0.609076	0.515241	0.399805	0.470977	0.416602	0.565146		0.272653	0.327463	0.216435	0.281114	0.235456	0.256343	0.485408	0.41403		0.0121086	0.0182233	0.00853106	0.0376884
[truncated: 2 more columns]
